# Supplementary material for: Transcriptome analysis of the winter wheat Dn1 in response to cold stress
Source: BMC Plant Biol. 2022 Jun 6;22:277. doi: 10.1186/s12870-022-03654-1 (PMC9169401; doi:10.1186/s12870-022-03654-1)
Supplement: Supplementary file 2 — Additional file 2. [file 12870_2022_3654_MOESM2_ESM.xlsx]

## Sheet: Sheet1
gene_id	FPKM.Tn_5_1	FPKM.Tn_5_2	FPKM.Tn_5_3	FPKM.Tn_0_1	FPKM.Tn_0_2	FPKM.Tn_0_3	FPKM.Tn_M5_1	FPKM.Tn_M5_2	FPKM.Tn_M5_3	FPKM.Tn_M10_1	FPKM.Tn_M10_2	FPKM.Tn_M10_3	FPKM.Tn_M15_1	FPKM.Tn_M15_2	FPKM.Tn_M15_3	FPKM.Tn_M20_1	FPKM.Tn_M20_2	FPKM.Tn_M20_3	FPKM.Tn_M25_1	FPKM.Tn_M25_2	FPKM.Tn_M25_3	Description	GO	KEGG	KO_ENTRY	EC
ENSRNA050007810	0.0001	0.0001	0.0001	0.0001	0.0001	0.0001	0.0001	0.0001	0.0001	0.0001	0.0001	0.0001	0.0001	0.0001	0.0001	0.0001	0.0001	0.0001	0.0001	0.0001	0.0001	tRNA-Met for anticodon CAU	NA	NA	NA	NA
ENSRNA050007817	0.0001	0.0001	0.0001	0.0001	0.0001	0.0001	0.0001	0.0001	0.0001	0.0001	0.0001	0.0001	0.0001	0.0001	0.0001	0.0001	0.0001	0.0001	0.0001	0.0001	0.0001	tRNA-Met for anticodon CAU	NA	NA	NA	NA
ENSRNA050007820	0.0001	0.0001	0.0001	0.0001	0.0001	0.0001	0.0001	0.0001	0.0001	0.0001	0.0001	0.0001	0.0001	0.0001	0.0001	0.0001	0.0001	0.0001	0.0001	0.0001	0.0001	tRNA-Thr for anticodon AGU	NA	NA	NA	NA
ENSRNA050007823	0.0001	0.0001	0.0001	0.0001	0.0001	0.0001	0.0001	0.0001	0.0001	0.0001	0.0001	0.0001	0.0001	0.0001	0.0001	0.0001	0.0001	0.0001	0.0001	0.0001	0.0001	tRNA-Gly for anticodon GCC	NA	NA	NA	NA
ENSRNA050007826	0.0001	0.0001	0.0001	0.0001	0.0001	0.0001	0.0001	0.0001	0.0001	0.0001	0.0001	0.0001	0.0001	0.0001	0.0001	0.0001	0.0001	0.0001	0.0001	0.0001	0.0001	tRNA-Asp for anticodon GUC	NA	NA	NA	NA
ENSRNA050007827	0.0001	0.0001	0.0001	0.0001	0.0001	0.0001	0.0001	0.0001	0.0001	0.0001	0.0001	0.0001	0.0001	0.0001	0.0001	0.0001	0.0001	0.0001	0.0001	0.0001	0.0001	tRNA-Asp for anticodon GUC	NA	NA	NA	NA
ENSRNA050007829	0.0001	0.0001	0.0001	0.0001	0.0001	0.0001	0.0001	0.0001	0.0001	0.0001	0.0001	0.0001	0.0001	0.0001	0.0001	0.0001	0.0001	0.0001	0.0001	0.0001	0.0001	tRNA-Glu for anticodon CUC	NA	NA	NA	NA
ENSRNA050007832	0.0001	0.0001	0.0001	0.0001	0.0001	0.0001	0.0001	0.0001	0.0001	0.0001	0.0001	0.0001	0.0001	0.0001	0.0001	0.0001	0.0001	0.0001	0.0001	0.0001	0.0001	tRNA-Ser for anticodon AGA	NA	NA	NA	NA
ENSRNA050007834	0.0001	0.0001	0.0001	0.0001	0.0001	0.0001	0.0001	0.0001	0.0001	0.0001	0.0001	0.0001	0.0001	0.0001	0.0001	0.0001	0.0001	0.0001	0.0001	0.0001	0.0001	tRNA-Cys for anticodon GCA	NA	NA	NA	NA
ENSRNA050007836	0.0001	0.0001	0.0001	0.0001	0.0001	0.0001	0.0001	0.0001	0.0001	0.0001	0.0001	0.0001	0.0001	0.0001	0.0001	0.0001	0.0001	0.0001	0.0001	0.0001	0.0001	tRNA-Cys for anticodon GCA	NA	NA	NA	NA
ENSRNA050007838	0.0001	0.0001	0.0001	0.0001	0.0001	0.0001	0.0001	0.0001	0.0001	0.0001	0.0001	0.0001	0.0001	0.0001	0.0001	0.0001	0.0001	0.0001	0.0001	0.0001	0.0001	tRNA-Cys for anticodon GCA	NA	NA	NA	NA
ENSRNA050007840	0.0001	0.0001	0.0001	0.0001	0.0001	0.0001	0.0001	0.0001	0.0001	0.0001	0.0001	0.0001	0.0001	0.0001	0.0001	0.0001	0.0001	0.0001	0.0001	0.0001	0.0001	tRNA-Cys for anticodon GCA	NA	NA	NA	NA
ENSRNA050007842	0.0001	0.0001	0.0001	0.0001	0.0001	0.0001	0.0001	0.0001	0.0001	0.0001	0.0001	0.0001	0.0001	0.0001	0.0001	0.0001	0.0001	0.0001	0.0001	0.0001	0.0001	tRNA-Asn for anticodon GUU	NA	NA	NA	NA
ENSRNA050007843	0.0001	0.0001	0.0001	0.0001	0.0001	0.0001	0.0001	0.0001	0.0001	0.0001	0.0001	0.0001	0.0001	0.0001	0.0001	0.0001	0.0001	0.0001	0.0001	0.0001	0.0001	tRNA-Lys for anticodon UUU	NA	NA	NA	NA
ENSRNA050007845	0.0001	0.0001	0.0001	0.0001	0.0001	0.0001	0.0001	0.0001	0.0001	0.152471	0.0001	0.0001	0.0001	0.0001	0.0001	1.00352	0.0001	0.971958	0.0001	0.270148	0.0001	tRNA-Gly for anticodon GCC	NA	NA	NA	NA
ENSRNA050007847	0.0001	0.0001	0.0001	0.0001	0.0001	0.0001	0.0001	0.0001	0.0001	0.0001	0.0001	0.0001	0.0001	0.0001	0.0001	0.0001	0.0001	0.0001	0.0001	0.0001	0.0001	tRNA-Lys for anticodon UUU	NA	NA	NA	NA
ENSRNA050007848	0.0001	0.0001	0.0001	0.0001	0.0001	0.0001	0.0001	0.0001	0.0001	0.0001	0.0001	0.0001	0.0001	0.0001	0.0001	0.0001	0.0001	0.0001	0.0001	0.0001	0.0001	tRNA-Lys for anticodon UUU	NA	NA	NA	NA
ENSRNA050007850	0.0001	0.0001	0.0001	0.0001	0.0001	0.0001	0.0001	0.0001	0.0001	0.0001	0.0001	0.0001	0.0001	0.0001	0.0001	0.0001	0.0001	0.0001	0.0001	0.0001	0.0001	tRNA-Gln for anticodon CUG	NA	NA	NA	NA
ENSRNA050007853	0.0001	0.0001	0.0001	0.0001	0.0001	0.0001	0.0001	0.0001	0.0001	0.0001	0.0001	0.0001	0.0001	0.0001	0.0001	0.0001	0.0001	0.0001	0.0001	0.0001	0.0001	tRNA-Ile for anticodon UAU	NA	NA	NA	NA
ENSRNA050007855	0.0001	0.0001	0.0001	0.0001	0.0001	0.0001	0.0001	0.0001	0.0001	0.0001	0.0001	0.0001	0.0001	0.0001	0.0001	0.0001	0.0001	0.0001	0.0001	0.0001	0.0001	tRNA-Lys for anticodon UUU	NA	NA	NA	NA
ENSRNA050007856	0.0001	0.0001	0.0001	0.0001	0.0001	0.0001	0.0001	0.0001	0.0001	0.0001	0.0001	0.0001	0.0001	0.0001	0.0001	0.0001	0.0001	0.0001	0.0001	0.0001	0.0001	tRNA-Lys for anticodon UUU	NA	NA	NA	NA
ENSRNA050007859	0.0001	0.0001	0.0001	0.0001	0.0001	0.0001	0.0001	0.0001	0.0001	0.0001	0.0001	0.0001	0.0001	0.0001	0.0001	0.0001	0.0001	0.0001	0.0001	0.0001	0.0001	tRNA-Ile for anticodon AAU	NA	NA	NA	NA
ENSRNA050007861	0.0001	0.0001	0.0001	0.0001	0.0001	0.0001	0.0001	0.0001	0.0001	0.0001	0.0001	0.0001	0.0001	0.0001	0.0001	0.0001	0.0001	0.0001	0.0001	0.0001	0.0001	tRNA-Ile for anticodon AAU	NA	NA	NA	NA
ENSRNA050007863	0.0001	0.0001	0.0001	0.0001	0.0001	0.0001	0.0001	0.0001	0.0001	0.0001	0.0001	0.0001	0.0001	0.0001	0.0001	0.0001	0.0001	0.0001	0.0001	0.0001	0.0001	tRNA-Ile for anticodon AAU	NA	NA	NA	NA
ENSRNA050007866	0.0001	0.0001	0.0001	0.0001	0.0001	0.0001	0.0001	0.0001	0.0001	0.0001	0.0001	0.0001	0.0001	0.0001	0.0001	0.0001	0.0001	0.0001	0.0001	0.0001	0.0001	tRNA-Ile for anticodon AAU	NA	NA	NA	NA
ENSRNA050007869	0.0001	0.0001	0.0001	0.0001	0.0001	0.0001	0.0001	0.0001	0.0001	0.0001	0.0001	0.0001	0.0001	0.0001	0.0001	0.0001	0.0001	0.0001	0.0001	0.0001	0.0001	tRNA-Ile for anticodon AAU	NA	NA	NA	NA
ENSRNA050007872	0.0001	0.0001	0.0001	0.0001	0.0001	0.0001	0.0001	0.0001	0.0001	0.0001	0.0001	0.0001	0.0001	0.0001	0.0001	0.0001	0.0001	0.0001	0.0001	0.0001	0.0001	tRNA-Ile for anticodon AAU	NA	NA	NA	NA
ENSRNA050007873	0.0001	0.0001	0.0001	0.0001	0.0001	0.0001	0.0001	0.0001	0.0001	0.0001	0.0001	0.0001	0.0001	0.0001	0.0001	0.0001	0.0001	0.0001	0.0001	0.0001	0.0001	tRNA-Ile for anticodon AAU	NA	NA	NA	NA
ENSRNA050007875	0.0001	0.0001	0.0001	0.0001	0.0001	0.0001	0.0001	0.0001	0.0001	0.0001	0.0001	0.0001	0.0001	0.0001	0.0001	0.0001	0.0001	0.0001	0.0001	0.0001	0.273068	tRNA-Ile for anticodon AAU	NA	NA	NA	NA
ENSRNA050007877	0.0001	0.0001	0.0001	0.0001	0.0001	0.0001	0.0001	0.0001	0.0001	0.0001	0.0001	0.0001	0.0001	0.0001	0.0001	0.0001	0.0001	0.0001	0.0001	0.0001	0.0001	tRNA-Ile for anticodon AAU	NA	NA	NA	NA
ENSRNA050007880	0.0001	0.0001	0.0001	0.0001	0.0001	0.0001	0.0001	0.0001	0.0001	0.0001	0.0001	0.0001	0.0001	0.0001	0.0001	0.0001	0.0001	0.0001	0.0001	0.0001	0.0001	tRNA-Ile for anticodon AAU	NA	NA	NA	NA
ENSRNA050007881	0.0001	0.0001	0.0001	0.0001	0.0001	0.0001	0.0001	0.0001	0.0001	0.0001	0.0001	0.0001	0.0001	0.0001	0.0001	0.0001	0.0001	0.0001	0.0001	0.0001	0.0001	tRNA-Arg for anticodon UCG	NA	NA	NA	NA
ENSRNA050007883	0.0001	0.0001	0.0001	0.0001	0.0001	0.0001	0.0001	0.0001	0.0001	0.0001	0.0001	0.0001	0.0001	0.0001	0.0001	0.0001	0.0001	0.0001	0.0001	0.0001	0.0001	tRNA-Gly for anticodon CCC	NA	NA	NA	NA
ENSRNA050007885	0.0001	0.0001	0.0001	0.0001	0.0001	0.0001	0.0001	0.0001	0.0001	0.0001	0.0001	0.0001	0.0001	0.0001	0.0001	0.0001	0.0001	0.0001	0.0001	0.0001	0.0001	tRNA-Cys for anticodon GCA	NA	NA	NA	NA
ENSRNA050007888	0.0001	0.0001	0.0001	0.0001	0.0001	0.0001	0.0001	0.0001	0.0001	0.0001	0.0001	0.0001	0.0001	0.0001	0.0001	0.0001	0.0001	0.0001	0.0001	0.0001	0.0001	tRNA-Ile for anticodon AAU	NA	NA	NA	NA
ENSRNA050007890	0.0001	0.0001	0.0001	0.0001	0.0001	0.0001	0.0001	0.0001	0.0001	0.0001	0.0001	0.0001	0.0001	0.0001	0.0001	0.0001	0.0001	0.0001	0.0001	0.0001	0.0001	tRNA-Ile for anticodon AAU	NA	NA	NA	NA
ENSRNA050007892	0.0001	0.0001	0.0001	0.0001	0.0001	0.0001	0.0001	0.0001	0.0001	0.0001	0.0001	0.0001	0.0001	0.0001	0.0001	0.0001	0.0001	0.0001	0.0001	0.0001	0.0001	tRNA-Ala for anticodon UGC	NA	NA	NA	NA
ENSRNA050007895	0.0001	0.0001	0.0001	0.0001	0.0001	0.0001	0.0001	0.0001	0.0001	0.0001	0.0001	0.0001	0.0001	0.0001	0.0001	0.0001	0.0001	0.0001	0.0001	0.0001	0.0001	tRNA-Arg for anticodon UCU	NA	NA	NA	NA
ENSRNA050007897	0.0001	0.0001	0.0001	0.0001	0.0001	0.0001	0.0001	0.0001	0.0001	0.0001	0.0001	0.0001	0.0001	0.0001	0.0001	0.0001	0.0001	0.0001	0.0001	0.0001	0.0001	tRNA-Lys for anticodon CUU	NA	NA	NA	NA
ENSRNA050007899	0.0001	0.0001	0.0001	0.0001	0.0001	0.0001	0.0001	0.0001	0.0001	0.0001	0.0001	0.0001	0.0001	0.0001	0.0001	0.0001	0.0001	0.0001	0.0001	0.0001	0.0001	tRNA-Lys for anticodon CUU	NA	NA	NA	NA
ENSRNA050007901	0.0001	0.0001	0.0001	0.0001	0.0001	0.0001	0.0001	0.0001	0.0001	0.0001	0.0001	0.0001	0.0001	0.0001	0.0001	0.0001	0.0001	0.0001	0.0001	0.0001	0.0001	tRNA-Asn for anticodon GUU	NA	NA	NA	NA
ENSRNA050007903	0.0001	0.0001	0.0001	0.0001	0.753278	0.0001	0.0001	0.0001	0.445985	0.325154	0.0001	0.433439	0.0001	0.079319	0.267364	0.0001	0.0001	0.0001	0.0001	0.310287	0.0001	tRNA-Ser for anticodon GCU	NA	NA	NA	NA
ENSRNA050007906	0.0001	0.0001	0.0001	0.0001	0.0001	0.0001	0.0001	0.0001	0.0001	0.0001	0.0001	0.0001	0.0001	0.0001	0.0001	0.0001	0.0001	0.0001	0.0001	0.0001	0.0001	tRNA-Ser for anticodon GCU	NA	NA	NA	NA
ENSRNA050007910	0.0001	0.0001	0.0001	0.0001	0.0001	0.0001	0.0001	0.0001	0.0001	0.0001	0.0001	0.0001	0.0001	0.0001	0.0001	0.0001	0.0001	0.0001	0.0001	0.0001	0.0001	tRNA-Arg for anticodon UCG	NA	NA	NA	NA
ENSRNA050007913	0.0001	0.0001	0.0001	0.0001	0.0001	0.0001	0.0001	0.0001	0.0001	0.0001	0.0001	0.0001	0.0001	0.0001	0.0001	0.0001	0.0001	0.902079	0.0001	0.0001	0.0001	tRNA-Asn for anticodon GUU	NA	NA	NA	NA
ENSRNA050007916	0.0001	0.0001	0.0001	0.0001	0.0001	0.0001	0.0001	0.0001	0.0001	0.0001	0.0001	0.0001	0.0001	0.0001	0.0001	0.0001	0.0001	0.0001	0.0001	0.0001	0.0001	tRNA-Asn for anticodon GUU	NA	NA	NA	NA
ENSRNA050007918	0.0001	0.0001	0.0001	0.0001	0.0001	0.0001	0.0001	0.0001	0.0001	0.0001	0.0001	0.0001	0.0001	0.0001	0.0001	0.0001	0.0001	0.0001	0.0001	0.0001	0.0001	tRNA-Phe for anticodon GAA	NA	NA	NA	NA
ENSRNA050007920	0.0001	0.0001	0.0001	0.0001	0.0001	0.0001	0.0001	0.0001	0.0001	0.0001	0.0001	0.0001	0.0001	0.0001	0.0001	0.0001	0.0001	0.0001	0.0001	0.0001	0.0001	tRNA-Phe for anticodon GAA	NA	NA	NA	NA
ENSRNA050007922	0.0001	0.0001	0.0001	0.0001	0.0001	0.0001	0.0001	0.0001	0.0001	0.0001	0.0001	0.0001	0.0001	0.0001	0.0001	0.0001	0.0001	0.0001	0.0001	0.0001	0.0001	tRNA-Arg for anticodon UCU	NA	NA	NA	NA
ENSRNA050007924	0.0001	0.0001	0.0001	0.0001	0.0001	0.0001	0.0001	0.0001	0.0001	0.0001	0.0001	0.0001	0.0001	0.0001	0.0001	0.0001	0.0001	0.0001	0.0001	0.0001	0.0001	tRNA-Lys for anticodon CUU	NA	NA	NA	NA
ENSRNA050007926	0.0001	0.0001	0.0001	0.0001	0.0001	0.0001	0.0001	0.0001	0.0001	0.0001	0.0001	0.0001	0.0001	0.0001	0.0001	0.0001	0.0001	0.0001	0.0001	0.0001	0.0001	tRNA-Lys for anticodon CUU	NA	NA	NA	NA
ENSRNA050007929	0.0001	0.0001	0.0001	0.0001	0.0001	0.0001	0.0001	0.0001	0.0001	0.0001	0.0001	0.0001	0.0001	0.0001	0.0001	0.0001	0.0001	0.0001	0.0001	0.0001	0.0001	tRNA-Val for anticodon CAC	NA	NA	NA	NA
ENSRNA050007931	0.0001	0.0001	0.0001	0.0001	0.0001	0.0001	0.0001	0.0001	0.0001	0.0001	0.0001	0.0001	0.0001	0.0001	0.0001	0.0001	0.0001	0.0001	0.0001	0.0001	0.0001	tRNA-Ser for anticodon CGA	NA	NA	NA	NA
ENSRNA050007932	0.0001	0.0001	0.0001	0.0001	0.0001	0.0001	0.0001	0.0001	0.0001	0.0001	0.0001	0.0001	0.0001	0.0001	0.0001	0.0001	0.0001	0.0001	0.0001	0.0001	0.0001	tRNA-Gln for anticodon CUG	NA	NA	NA	NA
ENSRNA050007934	0.0001	0.0001	0.0001	0.0001	0.0001	0.0001	0.0001	0.0001	0.0001	0.0001	0.0001	0.0001	0.0001	0.0001	0.0001	0.0001	0.0001	0.0001	0.0001	0.0001	0.0001	tRNA-Ile for anticodon AAU	NA	NA	NA	NA
ENSRNA050007936	0.0001	0.0001	0.0001	0.0001	0.0001	0.0001	0.0001	0.0001	0.0001	0.0001	0.0001	0.0001	0.0001	0.0001	0.0001	0.0001	0.0001	0.0001	0.0001	0.0001	0.0001	tRNA-Ile for anticodon AAU	NA	NA	NA	NA
ENSRNA050007938	0.0001	0.0001	0.0001	0.0001	0.0001	0.0001	0.0001	0.0001	0.0001	0.0001	0.0001	0.0001	0.0001	0.0001	0.0001	0.0001	0.0001	0.0001	0.0001	0.0001	0.0001	tRNA-Ile for anticodon AAU	NA	NA	NA	NA
ENSRNA050007940	0.0001	0.0001	0.0001	0.0001	0.0001	0.0001	0.0001	0.0001	0.0001	0.0001	0.0001	0.0001	0.0001	0.0001	0.0001	0.0001	0.0001	0.0001	0.0001	0.0001	0.0001	tRNA-Val for anticodon CAC	NA	NA	NA	NA
ENSRNA050007943	0.0001	0.0001	0.0001	0.0001	0.0001	0.0001	0.0001	0.0001	0.0001	0.0001	0.0001	0.0001	0.0001	0.0001	0.0001	0.0001	0.0001	0.0001	0.0001	0.0001	0.0001	tRNA-Val for anticodon CAC	NA	NA	NA	NA
ENSRNA050007945	0.0001	0.0001	0.0001	0.0001	0.0001	0.0001	0.0001	0.0001	0.0001	0.0001	0.0001	0.0001	0.0001	0.0001	0.0001	0.0001	0.0001	0.0001	0.0001	0.0001	0.0001	tRNA-Tyr for anticodon GUA	NA	NA	NA	NA
ENSRNA050007948	0.0001	0.0001	0.0001	0.0001	0.0001	0.0001	0.0001	0.0001	0.0001	0.0001	0.0001	0.0001	0.0001	0.0001	0.0001	0.0001	0.0001	0.0001	0.0001	0.0001	0.0001	tRNA-Tyr for anticodon GUA	NA	NA	NA	NA
ENSRNA050007950	0.0001	0.0001	0.0001	0.0001	0.0001	0.0001	0.0001	0.0001	0.0001	0.0001	0.0001	0.0001	0.0001	0.0001	0.0001	0.0001	0.0001	0.0001	0.0001	0.0001	0.0001	tRNA-Ser for anticodon GCU	NA	NA	NA	NA
ENSRNA050007952	0.0001	0.0001	0.0001	0.0001	0.0001	0.0001	0.0001	0.0001	0.0001	0.0001	0.0001	0.0001	0.0001	0.0001	0.0001	0.0001	0.0001	0.0001	0.0001	0.0001	0.0001	tRNA-Ser for anticodon GCU	NA	NA	NA	NA
ENSRNA050007954	0.0001	0.0001	0.0001	0.0001	0.0001	0.0001	0.0001	0.0001	0.0001	0.0001	0.0001	0.0001	0.0001	0.0001	0.0001	0.0001	0.0001	0.0001	0.0001	0.0001	0.0001	tRNA-Ser for anticodon GCU	NA	NA	NA	NA
ENSRNA050007957	0.0001	0.0001	0.0001	0.0001	0.0001	0.0001	0.0001	0.0001	0.0001	0.0001	0.0001	0.0001	0.0001	0.0001	0.0001	0.0001	0.0001	0.0001	0.0001	0.0001	0.0001	tRNA-Ser for anticodon GCU	NA	NA	NA	NA
ENSRNA050007958	0.0001	0.0001	0.0001	0.0001	0.0001	0.0001	0.0001	0.0001	0.0001	0.0001	0.0001	0.0001	0.0001	0.0001	0.0001	0.0001	0.0001	0.0001	0.0001	0.0001	0.0001	tRNA-Gln for anticodon UUG	NA	NA	NA	NA
ENSRNA050007960	0.0001	0.0001	0.0001	0.112952	0.375701	0.0001	0.0001	0.155898	0.285709	0.0001	0.0001	0.0001	0.202797	0.0001	0.448734	0.292694	0.0001	0.0001	0.030406	0.195719	0.055575	tRNA-Gln for anticodon UUG	NA	NA	NA	NA
ENSRNA050007962	0.0001	0.0001	0.0001	0.0001	0.0001	0.0001	0.192262	0.763363	0.4656	0.579138	1.85935	0.987278	0.0001	0.405222	1.46907	0.0001	1.65651	0.0001	0.0001	0.391438	0.430706	tRNA-Gln for anticodon UUG	NA	NA	NA	NA
ENSRNA050007966	1.74676	0.0001	0.0001	0.0001	0.0001	0.0001	0.0001	0.0001	0.0001	0.292353	0.0001	0.0001	0.415995	0.0001	0.331209	0.0001	0.0001	0.0001	0.0001	0.782877	0.0001	tRNA-Gln for anticodon UUG	NA	NA	NA	NA
ENSRNA050007968	0.0001	0.0001	0.0001	0.0001	0.0001	0.0001	0.0001	0.0001	0.0001	0.0001	0.0001	0.0001	0.215797	0.0001	0.0001	0.0001	0.0001	0.0001	0.0001	0.0001	0.0001	tRNA-Gln for anticodon UUG	NA	NA	NA	NA
ENSRNA050007970	0.0001	0.0001	0.0001	0.0001	0.210037	0.0001	0.659565	0.0001	0.304228	0.381452	0.222905	0.0001	0.439394	0.0001	0.0001	0.0001	0.0001	0.0001	1.07182	0.054366	0.0001	tRNA-Gln for anticodon UUG	NA	NA	NA	NA
ENSRNA050007972	0.0001	0.0001	0.0001	0.0001	0.0001	0.0001	0.0001	0.0001	0.0001	0.0001	0.0001	0.0001	0.059799	0.436194	0.323196	0.083627	0.0001	0.0001	0.0001	0.0001	0.394582	tRNA-Gln for anticodon UUG	NA	NA	NA	NA
ENSRNA050007974	0.0001	0.0001	0.0001	0.0001	0.0001	0.0001	0.0001	0.303732	0.0001	0.197687	0.0001	0.0001	0.0001	0.0001	0.0001	0.0001	0.0001	0.0001	0.0001	0.255522	0.0001	tRNA-Gln for anticodon UUG	NA	NA	NA	NA
ENSRNA050007976	0.0001	0.0001	0.0001	0.0001	0.402325	0.053272	0.0001	0.0001	0.0001	0.0001	0.0001	0.167289	0.0001	0.0001	0.048079	0.0001	0.0001	0.0001	0.0001	0.0001	0.327892	tRNA-Gln for anticodon UUG	NA	NA	NA	NA
ENSRNA050007978	0.0001	0.0001	0.0001	0.0001	0.0001	0.0001	0.0001	0.0001	0.0001	0.0001	0.0001	0.0001	0.0001	0.0001	0.0001	0.0001	0.0001	0.0001	0.0001	0.0001	0.0001	tRNA-Leu for anticodon UAG	NA	NA	NA	NA
ENSRNA050007981	0.822184	1.7963	0.362774	0.028962	0.0001	0.0001	0.0001	0.999898	0.0001	0.556864	0.0001	3.07702	0.275596	0.0001	0.77193	0.0001	1.56843	0.0001	0.0001	1.95719	0.083362	tRNA-Pro for anticodon CGG	NA	NA	NA	NA
ENSRNA050007984	1.76402	0.0001	0.0001	0.0001	0.78866	0.0001	0.0001	0.172607	0.571419	0.322379	0.0001	0.0001	0.0001	0.366646	0.137739	0.0001	0.0001	0.0001	0.846856	0.0001	0.37851	tRNA-Ile for anticodon GAU	NA	NA	NA	NA
ENSRNA050007986	0.0001	0.598766	0.174771	0.0001	0.0001	0.0001	0.0001	0.0001	0.0001	0.0001	0.0001	0.0001	0.101188	0.0001	0.0001	0.501762	0.111965	0.198091	0.0001	0.0001	0.0001	tRNA-Asp for anticodon GUC	NA	NA	NA	NA
ENSRNA050007989	0.0001	0.0001	0.0001	0.0001	0.0001	0.0001	0.0001	0.0001	0.0001	0.0001	0.0001	0.0001	0.0001	0.0001	0.0001	0.0001	0.0001	0.0001	0.0001	0.0001	0.0001	tRNA-Ser for anticodon AGA	NA	NA	NA	NA
ENSRNA050007990	0.0001	0.0001	0.0001	0.0001	0.0001	0.0001	0.0001	0.0001	0.0001	0.0001	0.0001	0.0001	0.0001	0.0001	0.0001	0.0001	0.0001	0.0001	0.0001	0.0001	0.0001	tRNA-Leu for anticodon AAG	NA	NA	NA	NA
ENSRNA050007992	0.0001	0.0001	0.0001	0.0001	0.0001	0.0001	0.0001	0.0001	0.0001	0.0001	0.0001	0.0001	0.0001	0.0001	0.0001	0.0001	0.0001	0.0001	0.0001	0.0001	0.0001	tRNA-Arg for anticodon ACG	NA	NA	NA	NA
ENSRNA050007994	0.0001	0.0001	0.0001	0.0001	0.0001	0.0001	0.0001	0.0001	0.0001	0.0001	0.0001	0.0001	0.0001	0.0001	0.0001	0.0001	0.0001	0.0001	0.0001	0.0001	0.0001	tRNA-Arg for anticodon ACG	NA	NA	NA	NA
ENSRNA050007996	0.0001	0.0001	0.0001	0.0001	0.0001	0.0001	0.0001	0.0001	0.0001	0.0001	0.0001	0.0001	0.0001	0.0001	0.0001	0.0001	0.0001	0.0001	0.0001	0.0001	0.0001	tRNA-Val for anticodon UAC	NA	NA	NA	NA
ENSRNA050007997	0.0001	0.0001	0.0001	0.0001	0.0001	0.0001	0.0001	0.0001	0.0001	0.0001	0.0001	0.0001	0.0001	0.0001	0.0001	0.0001	0.0001	0.0001	0.0001	0.0001	0.0001	tRNA-Phe for anticodon GAA	NA	NA	NA	NA
ENSRNA050007999	0.0001	0.0001	0.0001	0.0001	0.0001	0.0001	0.0001	0.0001	0.0001	0.0001	0.0001	0.0001	0.0001	0.0001	0.0001	0.0001	0.0001	0.0001	0.0001	0.0001	0.0001	tRNA-Lys for anticodon CUU	NA	NA	NA	NA
ENSRNA050008001	0.0001	0.0001	0.0001	0.0001	0.0001	0.0001	0.0001	0.0001	0.0001	0.0001	0.0001	0.0001	0.0001	0.0001	0.0001	0.0001	0.0001	0.0001	0.0001	0.0001	0.0001	tRNA-Asp for anticodon GUC	NA	NA	NA	NA
ENSRNA050008003	0.0001	0.0001	0.0001	0.0001	0.0001	0.0001	0.0001	0.0001	0.0001	0.0001	0.0001	0.0001	0.0001	0.0001	0.0001	0.0001	0.0001	0.0001	0.0001	0.0001	0.0001	tRNA-Lys for anticodon CUU	NA	NA	NA	NA
ENSRNA050008005	0.0001	0.0001	0.0001	0.0001	0.0001	0.0001	0.0001	0.0001	0.0001	0.0001	0.0001	0.0001	0.0001	0.0001	0.0001	0.0001	0.0001	0.0001	0.0001	0.0001	0.0001	tRNA-Asp for anticodon GUC	NA	NA	NA	NA
ENSRNA050008007	0.0001	0.0001	0.0001	0.0001	0.0001	0.0001	0.0001	0.0001	0.0001	0.0001	0.0001	0.0001	0.0001	0.0001	0.0001	0.0001	0.0001	0.0001	0.0001	0.0001	0.0001	tRNA-Glu for anticodon CUC	NA	NA	NA	NA
ENSRNA050008009	0.0001	0.0001	0.0001	0.0001	0.0001	0.0001	0.0001	0.0001	0.0001	0.0001	0.0001	0.0001	0.0001	0.0001	0.0001	0.0001	0.0001	0.0001	0.0001	0.0001	0.0001	tRNA-Arg for anticodon ACG	NA	NA	NA	NA
ENSRNA050008011	0.0001	0.0001	0.0001	0.0001	0.0001	0.0001	0.0001	0.0001	0.0001	0.0001	0.0001	0.0001	0.0001	0.0001	0.0001	0.0001	0.0001	0.0001	0.0001	0.0001	0.0001	tRNA-Arg for anticodon ACG	NA	NA	NA	NA
ENSRNA050008012	1.08455	2.33539	2.5583	0.312789	0.383392	0.205883	0.52477	1.38824	0.948451	0.892096	1.7824	0.0001	0.280796	0.371669	0.563113	0.476674	0.981973	0.11276	0.704759	0.489298	0.416858	tRNA-Phe for anticodon GAA	NA	NA	NA	NA
ENSRNA050008015	0.0001	0.0001	0.0001	0.0001	0.0001	0.0001	0.0001	0.0001	0.0001	0.0001	0.0001	0.0001	0.0001	0.0001	0.0001	0.0001	0.0001	0.0001	0.0001	0.0001	0.0001	tRNA-Asn for anticodon GUU	NA	NA	NA	NA
ENSRNA050008017	0.0001	0.0001	0.0001	0.0001	0.0001	0.0001	0.0001	0.0001	0.0001	0.0001	0.0001	0.0001	0.0001	0.0001	0.0001	0.0001	0.0001	0.0001	0.0001	0.0001	0.0001	tRNA-Arg for anticodon CCG	NA	NA	NA	NA
ENSRNA050008019	0.0001	0.0001	0.0001	0.0001	0.0001	0.0001	0.0001	0.0001	0.0001	0.0001	0.0001	0.0001	0.0001	0.0001	0.0001	0.0001	0.409155	0.0001	0.203651	0.0001	0.0001	tRNA-Tyr for anticodon GUA	NA	NA	NA	NA
ENSRNA050008020	0.0001	0.0001	0.0001	0.0001	0.0001	0.0001	0.0001	0.0001	0.0001	0.0001	0.0001	0.0001	0.0001	0.0001	0.0001	0.0001	0.0001	0.0001	0.0001	0.0001	0.0001	tRNA-Asp for anticodon GUC	NA	NA	NA	NA
ENSRNA050008023	0.0001	0.0001	0.0001	0.0001	0.0001	0.0001	0.0001	0.0001	0.0001	0.0001	0.0001	0.0001	0.0001	0.0001	0.0001	0.0001	0.0001	0.0001	0.0001	0.0001	0.0001	tRNA-Ile for anticodon AAU	NA	NA	NA	NA
ENSRNA050008024	0.0001	0.0001	0.0001	0.0001	0.0001	0.0001	0.0001	0.0001	0.0001	0.0001	0.0001	0.0001	0.0001	0.0001	0.0001	0.0001	0.0001	0.0001	0.0001	0.0001	0.0001	tRNA-Asn for anticodon GUU	NA	NA	NA	NA
ENSRNA050008026	0.0001	0.0001	0.0001	0.0001	0.0001	0.0001	0.0001	0.0001	0.0001	0.0001	0.0001	0.0001	0.0001	0.0001	0.0001	0.0001	0.0001	0.0001	0.0001	0.0001	0.0001	tRNA-Met for anticodon CAU	NA	NA	NA	NA
ENSRNA050008028	0.0001	0.0001	0.0001	0.0001	0.0001	0.0001	0.0001	0.0001	0.0001	0.0001	0.0001	0.0001	0.0001	0.0001	0.0001	0.0001	0.0001	0.0001	0.0001	0.0001	0.0001	tRNA-Gly for anticodon UCC	NA	NA	NA	NA
ENSRNA050008030	0.0001	0.0001	0.0001	0.0001	0.0001	0.0001	0.0001	0.0001	0.0001	0.0001	0.0001	0.0001	0.0001	0.0001	0.0001	0.0001	0.0001	0.0001	0.0001	0.0001	0.0001	tRNA-Gly for anticodon UCC	NA	NA	NA	NA
ENSRNA050008032	0.0001	2.19821	0.0001	3.13646	1.37718	1.2942	0.273907	0.0001	1.14806	0.0001	0.0001	1.97456	0.374395	0.48877	0.0001	0.453648	0.0001	0.0001	0.0001	0.0001	0.0001	tRNA-Arg for anticodon CCG	NA	NA	NA	NA
ENSRNA050008034	0.0001	0.0001	0.0001	0.0001	0.0001	0.0001	0.0001	0.0001	0.0001	0.0001	0.0001	0.0001	0.0001	0.0001	0.0001	0.0001	0.0001	0.0001	0.0001	0.0001	0.0001	tRNA-Lys for anticodon CUU	NA	NA	NA	NA
ENSRNA050008037	2.6081	0.598766	0.993227	1.7464	2.54116	0.790671	3.93603	3.3975	3.94702	0.618119	3.98329	2.36947	3.80895	2.21711	3.19456	1.65163	7.45856	0.394659	3.48532	1.8702	0.361237	tRNA-Gln for anticodon UUG	NA	NA	NA	NA
ENSRNA050008040	0.45175	0.0001	0.648063	0.0001	0.059166	0.0001	0.117493	0.0001	0.550255	0.345255	0.409565	0.0001	0.343195	0.080012	0.534208	0.0001	0.0001	0.0001	0.729751	0.184846	0.397361	tRNA-Gln for anticodon UUG	NA	NA	NA	NA
ENSRNA050008042	0.265026	0.083162	0.0001	0.695086	0.0001	0.0001	0.379183	0.0001	0.0001	0.359177	0.0001	0.485412	0.847589	0.051621	0.929521	0.0001	0.0001	1.15579	0.0001	0.0001	0.0001	tRNA-Gln for anticodon UUG	NA	NA	NA	NA
ENSRNA050008045	0.0001	0.0001	0.0001	0.223007	0.967356	0.0001	0.0001	0.163962	0.179891	0.957806	0.0001	0.872096	0.332796	1.25696	0.576944	0.0001	0.258563	0.0001	2.17025	0.288142	0.216742	tRNA-Gln for anticodon UUG	NA	NA	NA	NA
ENSRNA050008047	0.0001	0.0001	0.0001	0.527107	0.0001	0.0001	0.0001	0.0001	0.0001	1.04969	0.0001	0.751428	0.571993	0.0001	0.371809	0.0001	0.326756	0.156611	0.668938	0.38872	0.0001	tRNA-Gln for anticodon UUG	NA	NA	NA	NA
ENSRNA050008050	0.867359	0.0001	0.0001	0.0001	0.0001	0.0001	0.0001	1.13967	0.0582	0.0001	0.0001	0.0001	0.0001	0.0001	0.0001	0.0001	0.0001	0.0001	0.661337	0.0001	0.0001	tRNA-Gln for anticodon UUG	NA	NA	NA	NA
ENSRNA050008052	0.0001	0.0001	0.0001	0.0001	0.0001	0.0001	0.0001	0.0001	0.283064	0.0001	0.0001	0.0001	0.0001	0.0001	0.253749	0.0001	0.0001	0.0001	0.0001	1.19334	0.06669	tRNA-Gln for anticodon UUG	NA	NA	NA	NA
ENSRNA050008056	0.0001	0.266118	0.0001	0.0001	0.0001	0.0001	0.0001	0.0001	0.0001	0.306275	0.0001	0.0001	0.0001	0.0001	0.0001	0.0001	0.0001	0.0001	0.0001	0.0001	0.0001	tRNA-Gln for anticodon UUG	NA	NA	NA	NA
ENSRNA050008059	0.0001	0.0001	0.0001	0.0001	0.0001	0.0001	0.0001	0.0001	0.0001	0.0001	0.0001	0.0001	0.0001	0.0001	0.0001	0.0001	0.0001	0.0001	0.0001	0.0001	0.0001	tRNA-Gln for anticodon UUG	NA	NA	NA	NA
ENSRNA050008062	0.0001	0.0001	0.0001	0.0001	0.0001	0.0001	0.0001	0.0001	0.0001	0.0001	0.0001	0.0001	0.0001	0.0001	0.0001	0.0001	0.0001	0.0001	0.0001	0.0001	0.0001	tRNA-Lys for anticodon CUU	NA	NA	NA	NA
ENSRNA050008063	0.0001	0.0001	0.0001	0.0001	0.0001	0.0001	0.0001	0.0001	0.0001	0.0001	0.0001	0.0001	0.0001	0.0001	0.0001	0.0001	0.0001	0.0001	0.0001	0.0001	0.0001	tRNA-Lys for anticodon CUU	NA	NA	NA	NA
ENSRNA050008065	0.0001	0.0001	0.0001	0.0001	0.0001	0.0001	0.0001	0.0001	0.0001	0.0001	0.0001	0.0001	0.0001	0.0001	0.0001	0.0001	0.0001	0.0001	0.0001	0.0001	0.0001	tRNA-Lys for anticodon CUU	NA	NA	NA	NA
ENSRNA050008066	0.0001	0.0001	0.0001	0.0001	0.0001	0.0001	0.0001	0.0001	0.0001	0.0001	0.0001	0.0001	0.0001	0.0001	0.0001	0.0001	0.0001	0.0001	0.0001	0.0001	0.0001	tRNA-Lys for anticodon CUU	NA	NA	NA	NA
ENSRNA050008070	0.0001	0.0001	0.0001	0.0001	0.0001	0.0001	0.0001	0.0001	0.0001	0.0001	0.0001	0.0001	0.0001	0.0001	0.0001	0.0001	0.0001	0.0001	0.0001	0.0001	0.0001	tRNA-Tyr for anticodon GUA	NA	NA	NA	NA
ENSRNA050008071	0.0001	0.0001	0.0001	0.0001	0.0001	0.0001	0.0001	0.0001	0.0001	0.0001	0.0001	0.0001	0.0001	0.0001	0.0001	0.0001	0.0001	0.0001	0.0001	0.0001	0.0001	tRNA-Ile for anticodon UAU	NA	NA	NA	NA
ENSRNA050008073	0.0001	0.0001	0.0001	0.0001	0.0001	0.0001	0.0001	0.0001	0.0001	0.0001	0.0001	0.0001	0.0001	0.0001	0.0001	0.0001	0.0001	0.0001	0.0001	0.0001	0.0001	tRNA-Tyr for anticodon GUA	NA	NA	NA	NA
ENSRNA050008075	0.0001	0.0001	0.0001	0.0001	0.0001	0.0001	0.0001	0.0001	0.0001	0.0001	0.0001	0.0001	0.0001	0.0001	0.0001	0.0001	0.0001	0.0001	0.0001	0.0001	0.0001	tRNA-Ser for anticodon GCU	NA	NA	NA	NA
ENSRNA050008077	0.0001	0.0001	0.0001	0.0001	0.0001	0.0001	0.0001	0.0001	0.0001	0.0001	0.0001	0.0001	0.0001	0.0001	0.0001	0.0001	0.0001	0.0001	0.0001	0.0001	0.0001	tRNA-Leu for anticodon CAA	NA	NA	NA	NA
ENSRNA050008079	0.0001	0.0001	0.0001	0.0001	0.0001	0.0001	0.0001	0.0001	0.0001	0.0001	0.0001	0.0001	0.0001	0.0001	0.0001	0.0001	0.0001	0.0001	0.0001	0.0001	0.20007	tRNA-Asn for anticodon GUU	NA	NA	NA	NA
ENSRNA050008081	0.0001	0.0001	0.0001	0.0001	0.0001	0.0001	0.0001	0.0001	0.0001	0.0001	0.0001	0.0001	0.0001	0.0001	0.0001	0.0001	0.0001	0.0001	0.0001	0.0001	0.0001	tRNA-Asn for anticodon GUU	NA	NA	NA	NA
ENSRNA050008084	0.0001	0.0001	0.0001	0.0001	0.0001	0.0001	0.0001	0.0001	0.0001	0.0001	0.0001	0.0001	0.0001	0.0001	0.0001	0.0001	0.0001	0.0001	0.0001	0.0001	0.0001	tRNA-Leu for anticodon CAG	NA	NA	NA	NA
ENSRNA050008088	0.0001	0.0001	0.0001	0.0001	0.0001	0.0001	0.0001	0.0001	0.0001	0.0001	0.0001	0.0001	0.0001	0.0001	0.0001	0.0001	0.0001	0.0001	0.0001	0.0001	0.0001	tRNA-Lys for anticodon UUU	NA	NA	NA	NA
ENSRNA050008090	0.0001	0.0001	0.0001	0.0001	0.0001	0.0001	0.0001	0.0001	0.0001	0.0001	0.0001	0.0001	0.0001	0.0001	0.0001	0.0001	0.0001	0.0001	0.0001	0.0001	0.0001	tRNA-Arg for anticodon UCG	NA	NA	NA	NA
ENSRNA050008093	0.0001	0.0001	0.0001	0.0001	0.0001	0.0001	0.0001	0.0001	0.0001	0.0001	0.0001	0.0001	0.0001	0.0001	0.0001	0.0001	0.0001	0.0001	0.0001	0.0001	0.0001	tRNA-Lys for anticodon CUU	NA	NA	NA	NA
ENSRNA050008095	0.0001	0.0001	0.0001	0.0001	0.0001	0.0001	0.0001	0.0001	0.0001	0.0001	0.0001	0.0001	0.0001	0.0001	0.0001	0.0001	0.0001	0.0001	0.0001	0.0001	0.0001	tRNA-Leu for anticodon CAG	NA	NA	NA	NA
ENSRNA050008097	0.0001	0.0001	0.0001	0.0001	0.0001	0.0001	0.0001	0.0001	0.0001	0.0001	0.0001	0.0001	0.0001	0.0001	0.0001	0.0001	0.0001	0.0001	0.0001	0.0001	0.0001	tRNA-Lys for anticodon CUU	NA	NA	NA	NA
ENSRNA050008098	0.0001	0.0001	0.0001	0.0001	0.0001	0.0001	0.0001	0.0001	0.0001	0.0001	0.0001	0.0001	0.0001	0.0001	0.0001	0.0001	0.0001	0.0001	0.0001	0.0001	0.0001	tRNA-Lys for anticodon CUU	NA	NA	NA	NA
ENSRNA050008100	0.0001	0.0001	0.0001	0.0001	0.0001	0.0001	0.0001	0.0001	0.0001	0.0001	0.0001	0.0001	0.0001	0.0001	0.0001	0.0001	0.0001	0.0001	0.0001	0.0001	0.0001	tRNA-Lys for anticodon CUU	NA	NA	NA	NA
ENSRNA050008102	0.0001	0.0001	0.0001	0.0001	0.0001	0.0001	0.0001	0.0001	0.0001	0.0001	0.0001	0.0001	0.0001	0.0001	0.0001	0.0001	0.0001	0.0001	0.0001	0.0001	0.0001	tRNA-Lys for anticodon CUU	NA	NA	NA	NA
ENSRNA050008104	0.0001	0.0001	0.0001	0.0001	0.0001	0.0001	0.0001	0.0001	0.0001	0.0001	0.0001	0.0001	0.0001	0.0001	0.0001	0.0001	0.0001	0.0001	0.0001	0.0001	0.0001	tRNA-Phe for anticodon GAA	NA	NA	NA	NA
ENSRNA050008106	0.0001	0.0001	0.0001	0.0001	0.0001	0.0001	0.0001	0.0001	0.0001	0.0001	0.0001	0.0001	0.0001	0.0001	0.0001	0.0001	0.0001	0.0001	0.0001	0.0001	0.0001	tRNA-Val for anticodon AAC	NA	NA	NA	NA
ENSRNA050008108	0.0001	0.0001	0.0001	0.0001	0.0001	0.0001	0.0001	0.0001	0.0001	0.0001	0.0001	0.0001	0.0001	0.0001	0.0001	0.0001	0.0001	0.0001	0.0001	0.0001	0.0001	tRNA-Val for anticodon AAC	NA	NA	NA	NA
ENSRNA050008109	0.0001	0.0001	0.0001	0.0001	0.0001	0.060562	0.0001	0.0001	0.0001	0.0001	0.0001	0.0001	0.0001	0.0001	0.0001	0.0001	0.0001	0.0001	0.0001	0.0001	0.0001	tRNA-Leu for anticodon UAG	NA	NA	NA	NA
ENSRNA050008111	0.0001	0.0001	0.0001	0.0001	0.0001	0.0001	0.0001	0.0001	0.0001	0.0001	0.0001	0.0001	0.0001	0.0001	0.0001	0.0001	0.0001	0.0001	0.0001	0.0001	0.0001	tRNA-Leu for anticodon UAG	NA	NA	NA	NA
ENSRNA050008112	0.0001	0.0001	0.0001	0.0001	0.0001	0.0001	0.0001	0.0001	0.0001	0.0001	0.0001	0.0001	0.0001	0.0001	0.0001	0.0001	0.0001	0.0001	0.0001	0.0001	0.0001	tRNA-Leu for anticodon UAG	NA	NA	NA	NA
ENSRNA050008114	0.0001	0.0001	0.0001	0.0001	0.0001	0.0001	0.0001	0.0001	0.0001	0.0001	0.0001	0.0001	0.0001	0.0001	0.0001	0.0001	0.0001	0.0001	0.0001	0.0001	0.0001	tRNA-Leu for anticodon UAA	NA	NA	NA	NA
ENSRNA050008115	0.0001	0.0001	0.0001	0.0001	0.0001	0.0001	0.0001	0.0001	0.0001	0.0001	0.0001	0.0001	0.0001	0.0001	0.0001	0.0001	0.0001	0.0001	0.0001	0.0001	0.0001	tRNA-Gly for anticodon CCC	NA	NA	NA	NA
ENSRNA050008116	0.0001	0.0001	0.0001	0.0001	0.0001	0.0001	0.0001	0.0001	0.0001	0.0001	0.0001	0.0001	0.0001	0.0001	0.0001	0.0001	0.0001	0.0001	0.0001	0.0001	0.0001	tRNA-Val for anticodon AAC	NA	NA	NA	NA
ENSRNA050008118	0.0001	0.0001	0.0001	0.0001	0.0001	0.0001	0.0001	0.0001	0.0001	0.0001	0.0001	0.0001	0.0001	0.0001	0.0001	0.0001	0.0001	0.0001	0.0001	0.0001	0.0001	tRNA-Val for anticodon AAC	NA	NA	NA	NA
ENSRNA050008120	0.0001	0.0001	0.0001	0.0001	0.0001	0.0001	0.0001	0.0001	0.0001	0.0001	0.0001	0.0001	0.187198	0.0001	0.0001	0.0001	0.0001	0.0001	0.0001	0.0001	0.0001	tRNA-Val for anticodon AAC	NA	NA	NA	NA
ENSRNA050008121	0.0001	0.0001	0.0001	0.0001	0.0001	0.0001	0.0001	0.0001	0.0001	0.0001	0.0001	0.0001	0.187198	0.0001	0.0001	0.0001	0.0001	0.0001	0.0001	0.0001	0.0001	tRNA-Val for anticodon AAC	NA	NA	NA	NA
ENSRNA050008122	0.0001	0.0001	0.0001	0.0001	0.0001	0.0001	0.0001	0.0001	0.0001	0.0001	0.0001	0.0001	0.0001	0.0001	0.0001	0.0001	0.0001	0.0001	0.0001	0.0001	0.0001	tRNA-Val for anticodon AAC	NA	NA	NA	NA
ENSRNA050008124	0.0001	0.0001	0.0001	0.0001	0.0001	0.0001	0.0001	0.0001	0.0001	0.0001	0.0001	0.0001	0.0001	0.0001	0.0001	0.0001	0.0001	0.0001	0.0001	0.0001	0.0001	tRNA-Val for anticodon AAC	NA	NA	NA	NA
ENSRNA050008126	0.0001	0.0001	0.0001	0.0001	0.0001	0.0001	0.0001	0.0001	0.0001	0.0001	0.0001	0.0001	0.0001	0.0001	0.0001	0.0001	0.0001	0.0001	0.0001	0.0001	0.0001	tRNA-Val for anticodon AAC	NA	NA	NA	NA
ENSRNA050008127	0.0001	0.0001	0.0001	0.0001	0.0001	0.0001	0.0001	0.0001	0.0001	0.0001	0.0001	0.0001	0.0001	0.0001	0.0001	0.0001	0.0001	0.0001	0.0001	0.0001	0.0001	tRNA-Val for anticodon AAC	NA	NA	NA	NA
ENSRNA050008129	0.0001	0.0001	0.0001	0.0001	0.0001	0.0001	0.0001	0.0001	0.0001	0.0001	0.0001	0.0001	0.0001	0.0001	0.0001	0.0001	0.0001	0.0001	0.0001	0.0001	0.0001	tRNA-Lys for anticodon CUU	NA	NA	NA	NA
ENSRNA050008131	0.0001	0.0001	0.0001	0.0001	0.0001	0.0001	0.0001	0.0001	0.0001	0.0001	0.0001	0.0001	0.0001	0.0001	0.0001	0.0001	0.0001	0.0001	0.0001	0.0001	0.0001	tRNA-Lys for anticodon UUU	NA	NA	NA	NA
ENSRNA050008132	0.0001	0.0001	0.0001	0.0001	0.0001	0.0001	0.0001	0.0001	0.0001	0.0001	0.0001	0.0001	0.0001	0.0001	0.0001	0.0001	0.0001	0.0001	0.0001	0.0001	0.0001	tRNA-Glu for anticodon CUC	NA	NA	NA	NA
ENSRNA050008134	0.0001	0.0001	2.93742	1.88253	0.485157	0.0001	0.0001	0.249975	0.388882	1.25016	2.58787	0.0001	0.0001	0.0001	0.0001	0.0001	0.0001	0.0001	0.9692	0.0001	0.0001	tRNA-Pro for anticodon AGG	NA	NA	NA	NA
ENSRNA050008136	0.0001	0.0001	0.0001	0.0001	0.0001	0.0001	0.0001	0.0001	0.0001	0.0001	0.0001	0.0001	0.0001	0.0001	0.0001	0.0001	0.0001	0.0001	0.0001	0.0001	0.0001	tRNA-Pro for anticodon AGG	NA	NA	NA	NA
ENSRNA050008137	0.0001	0.0001	0.0001	0.0001	0.0001	0.0001	0.0001	0.0001	0.0001	0.0001	0.0001	0.0001	0.0001	0.0001	0.0001	0.0001	0.0001	0.0001	0.0001	0.0001	0.0001	tRNA-Asn for anticodon GUU	NA	NA	NA	NA
ENSRNA050008140	0.0001	0.0001	0.0001	0.0001	0.0001	0.0001	0.0001	0.0001	0.0001	0.0001	0.0001	0.0001	0.0001	0.0001	0.0001	0.0001	0.0001	0.0001	0.0001	0.0001	0.0001	tRNA-Ile for anticodon GAU	NA	NA	NA	NA
ENSRNA050008142	0.0001	0.0001	0.0001	0.0001	0.0001	0.0001	0.0001	0.0001	0.0001	0.0001	0.0001	0.0001	0.0001	0.0001	0.0001	0.0001	0.0001	0.0001	0.0001	0.0001	0.0001	tRNA-Ser for anticodon UGA	NA	NA	NA	NA
ENSRNA050008143	0.0001	0.0001	0.0001	0.0001	0.0001	0.0001	0.0001	0.0001	0.0001	0.0001	0.0001	0.0001	0.0001	0.0001	0.0001	0.0001	0.0001	0.0001	0.0001	0.0001	0.0001	tRNA-Ser for anticodon AGA	NA	NA	NA	NA
ENSRNA050008145	0.0001	0.0001	0.0001	0.0001	0.0001	0.0001	0.0001	0.0001	0.0001	0.0001	0.0001	0.0001	0.0001	0.0001	0.0001	0.0001	0.0001	0.0001	0.0001	0.0001	0.0001	tRNA-Glu for anticodon CUC	NA	NA	NA	NA
ENSRNA050008146	0.0001	0.0001	0.0001	0.0001	0.0001	0.0001	0.0001	0.0001	0.0001	0.0001	0.0001	0.0001	0.0001	0.0001	0.0001	0.0001	0.0001	0.0001	0.0001	0.0001	0.0001	tRNA-Leu for anticodon CAG	NA	NA	NA	NA
ENSRNA050008149	0.0001	0.0001	0.0001	0.0001	0.0001	0.0001	0.0001	0.0001	0.0001	0.0001	0.0001	0.0001	0.0001	0.0001	0.0001	0.0001	0.0001	0.0001	0.0001	0.0001	0.0001	tRNA-Leu for anticodon CAG	NA	NA	NA	NA
ENSRNA050008150	0.0001	0.0001	0.0001	0.0001	0.0001	0.0001	0.0001	0.0001	0.0001	0.0001	0.0001	0.0001	0.0001	0.0001	0.0001	0.0001	0.0001	0.0001	0.0001	0.0001	0.0001	tRNA-Met for anticodon CAU	NA	NA	NA	NA
ENSRNA050008152	0.0001	0.0001	0.0001	0.0001	0.0001	0.0001	0.0001	0.0001	0.0001	0.0001	0.0001	0.0001	0.0001	0.0001	0.0001	0.0001	0.0001	0.0001	0.0001	0.0001	0.0001	tRNA-Ala for anticodon UGC	NA	NA	NA	NA
ENSRNA050008154	0.0001	0.0001	0.0001	0.0001	0.0001	0.0001	0.0001	0.0001	0.0001	0.0001	0.0001	0.0001	0.0001	0.0001	0.0001	0.0001	0.0001	0.0001	0.0001	0.0001	0.0001	tRNA-Ala for anticodon UGC	NA	NA	NA	NA
ENSRNA050008155	0.0001	0.0001	0.0001	0.0001	0.0001	0.0001	0.0001	0.0001	0.0001	0.0001	0.0001	0.0001	0.0001	0.0001	0.0001	0.0001	0.0001	0.0001	0.0001	0.0001	0.0001	tRNA-Phe for anticodon GAA	NA	NA	NA	NA
ENSRNA050008157	0.0001	0.0001	0.0001	0.0001	0.0001	0.0001	0.0001	0.0001	0.0001	0.0001	0.0001	0.0001	0.0001	0.0001	0.0001	0.0001	0.0001	0.0001	0.0001	0.0001	0.0001	tRNA-Leu for anticodon CAA	NA	NA	NA	NA
ENSRNA050008159	0.0001	0.0001	0.0001	0.0001	0.0001	0.0001	0.0001	0.0001	0.0001	0.0001	0.0001	0.0001	0.0001	0.0001	0.0001	0.0001	0.0001	0.0001	0.0001	0.0001	0.0001	tRNA-Met for anticodon CAU	NA	NA	NA	NA
ENSRNA050008162	0.0001	0.0001	0.0001	0.0001	0.0001	0.0001	0.0001	0.0001	0.0001	0.0001	0.0001	0.0001	0.0001	0.0001	0.0001	0.0001	0.0001	0.0001	0.0001	0.0001	0.0001	tRNA-Ile for anticodon GAU	NA	NA	NA	NA
ENSRNA050008164	0.0001	0.0001	0.0001	0.0001	0.0001	0.0001	0.0001	0.0001	0.0001	0.0001	0.0001	0.0001	0.0001	0.0001	0.0001	0.0001	0.0001	0.0001	0.0001	0.0001	0.0001	tRNA-Ile for anticodon GAU	NA	NA	NA	NA
ENSRNA050008166	0.0001	0.0001	0.0001	0.0001	0.0001	0.0001	0.0001	0.0001	0.0001	0.0001	0.0001	0.0001	0.0001	0.0001	0.0001	0.0001	0.0001	0.0001	0.0001	0.0001	0.0001	tRNA-Phe for anticodon GAA	NA	NA	NA	NA
ENSRNA050008169	0.0001	0.0001	0.0001	0.0001	0.0001	0.0001	0.0001	0.0001	0.0001	0.0001	0.0001	0.0001	0.0001	0.0001	0.0001	0.0001	0.0001	0.0001	0.0001	0.0001	0.0001	tRNA-Ser for anticodon UGA	NA	NA	NA	NA
ENSRNA050008170	0.0001	0.0001	0.0001	0.0001	0.0001	0.0001	0.0001	0.0001	0.0001	0.0001	0.0001	0.0001	0.0001	0.0001	0.0001	0.0001	0.0001	0.0001	0.0001	0.0001	0.0001	tRNA-Val for anticodon AAC	NA	NA	NA	NA
ENSRNA050008172	0.0001	0.0001	0.0001	0.0001	0.0001	0.0001	0.0001	0.0001	0.0001	0.0001	0.0001	0.0001	0.0001	0.0001	0.0001	0.0001	0.0001	0.0001	0.0001	0.0001	0.0001	tRNA-Val for anticodon AAC	NA	NA	NA	NA
ENSRNA050008174	0.0001	0.0001	0.0001	0.0001	0.0001	0.0001	0.0001	0.0001	0.0001	0.0001	0.0001	0.0001	0.0001	0.0001	0.0001	0.0001	0.0001	0.0001	0.0001	0.0001	0.0001	tRNA-Arg for anticodon UCG	NA	NA	NA	NA
ENSRNA050008176	0.0001	0.0001	0.0001	0.0001	0.0001	0.0001	0.0001	0.0001	0.0001	0.0001	0.0001	0.0001	0.0001	0.0001	0.0001	0.0001	0.0001	0.0001	0.0001	0.0001	0.0001	tRNA-Gly for anticodon GCC	NA	NA	NA	NA
ENSRNA050008178	0.0001	0.0001	0.0001	0.0001	0.0001	0.0001	0.0001	0.0001	0.348753	0.0001	0.0001	0.0001	0.0001	0.0001	0.0001	0.0001	0.0001	0.123877	0.0001	0.0001	0.0001	tRNA-Gly for anticodon GCC	NA	NA	NA	NA
ENSRNA050008180	0.0001	0.0001	0.0001	0.0001	0.0001	0.0001	0.0001	0.0001	0.0001	0.0001	0.0001	0.0001	0.0001	0.0001	0.0001	0.0001	0.0001	0.0001	0.0001	0.0001	0.0001	tRNA-Asp for anticodon GUC	NA	NA	NA	NA
ENSRNA050008182	0.0001	0.0001	0.0001	0.0001	0.0001	0.0001	0.0001	0.0001	0.0001	0.0001	0.0001	0.0001	0.0001	0.0001	0.0001	0.0001	0.0001	0.0001	0.0001	0.0001	0.0001	tRNA-Asp for anticodon GUC	NA	NA	NA	NA
ENSRNA050008183	0.0001	0.0001	0.0001	0.0001	0.0001	0.0001	0.0001	0.0001	0.0001	0.0001	0.0001	0.0001	0.0001	0.0001	0.0001	0.0001	0.0001	0.0001	0.0001	0.0001	0.0001	tRNA-Asn for anticodon GUU	NA	NA	NA	NA
ENSRNA050008185	0.0001	0.0001	0.0001	0.0001	0.0001	0.0001	0.0001	0.0001	0.0001	0.0001	0.0001	0.0001	0.0001	0.0001	0.0001	0.0001	0.0001	0.0001	0.0001	0.0001	0.0001	tRNA-Gly for anticodon GCC	NA	NA	NA	NA
ENSRNA050008187	0.0001	0.0001	0.0001	0.0001	0.0001	0.773848	0.0001	0.0001	0.0001	0.0001	0.0001	0.0001	0.0001	0.513625	1.86171	0.724767	0.0001	0.0001	0.0001	0.086986	0.672457	tRNA-Asp for anticodon GUC	NA	NA	NA	NA
ENSRNA050008189	0.0001	0.0001	0.0001	0.0001	0.0001	0.0001	0.0001	0.0001	0.0001	0.0001	0.0001	0.0001	0.0001	0.0001	0.0001	0.0001	0.0001	0.0001	0.0001	0.0001	0.0001	tRNA-Ala for anticodon UGC	NA	NA	NA	NA
ENSRNA050008191	0.0001	0.0001	0.0001	0.0001	0.0001	0.0001	0.0001	0.0001	0.0001	0.0001	0.0001	0.0001	0.0001	0.0001	0.0001	0.0001	0.0001	0.0001	0.0001	0.0001	0.154984	tRNA-Gly for anticodon GCC	NA	NA	NA	NA
ENSRNA050008192	0.0001	0.0001	0.0001	0.0001	0.0001	0.0001	0.0001	0.0001	0.0001	0.0001	0.0001	0.0001	0.0001	0.0001	0.0001	0.0001	0.0001	0.0001	0.0001	0.0001	0.0001	tRNA-Thr for anticodon AGU	NA	NA	NA	NA
ENSRNA050008194	0.0001	0.0001	0.0001	0.0001	0.0001	0.0001	0.0001	0.0001	0.0001	0.0001	0.0001	0.0001	0.0001	0.0001	0.0001	0.0001	0.0001	0.0001	0.0001	0.0001	0.0001	tRNA-Thr for anticodon AGU	NA	NA	NA	NA
ENSRNA050008196	0.0001	0.0001	0.0001	0.0001	0.0001	0.0001	0.0001	0.0001	0.0001	0.0001	0.0001	0.0001	0.0001	0.0001	0.0001	0.0001	0.0001	0.0001	0.0001	0.0001	0.0001	tRNA-Ser for anticodon CGA	NA	NA	NA	NA
ENSRNA050008198	0.0001	0.0001	0.0001	0.0001	0.0001	0.0001	0.0001	0.0001	0.0001	0.0001	0.0001	0.0001	0.0001	0.0001	0.0001	0.0001	0.0001	0.0001	0.0001	0.0001	0.0001	tRNA-Ser for anticodon CGA	NA	NA	NA	NA
ENSRNA050008201	0.0001	0.0001	0.0001	0.0001	0.0001	0.0001	0.0001	0.0001	0.0001	0.0001	0.0001	0.0001	0.0001	0.0001	0.0001	0.0001	0.0001	0.0001	0.0001	0.0001	0.0001	tRNA-Cys for anticodon GCA	NA	NA	NA	NA
ENSRNA050008203	0.0001	0.0001	0.0001	0.0001	0.0001	0.0001	0.0001	0.0001	0.0001	0.0001	0.0001	0.0001	0.0001	0.0001	0.0001	0.0001	0.0001	0.0001	0.0001	0.0001	0.0001	tRNA-Cys for anticodon GCA	NA	NA	NA	NA
ENSRNA050008204	0.0001	0.0001	0.0001	0.0001	0.0001	0.0001	0.0001	0.0001	0.0001	0.0001	0.0001	0.0001	0.0001	0.0001	0.0001	0.0001	0.0001	0.0001	0.0001	0.0001	0.0001	tRNA-Cys for anticodon GCA	NA	NA	NA	NA
ENSRNA050008206	0.168653	0.0001	1.01436	0.0001	0.014791	0.0001	0.0001	0.685414	0.0001	0.568001	0.0001	0.567685	0.0001	0.371669	0.328538	0.0001	0.409155	0.306957	0.0001	0.69589	0.0001	tRNA-Cys for anticodon GCA	NA	NA	NA	NA
ENSRNA050008208	0.0001	0.0001	0.0001	0.0001	0.0001	0.0001	0.0001	0.0001	0.0001	0.0001	0.0001	0.0001	0.0001	0.0001	0.0001	0.0001	0.0001	0.0001	0.0001	0.0001	0.0001	tRNA-Pro for anticodon CGG	NA	NA	NA	NA
ENSRNA050008210	0.0001	0.0001	0.0001	0.0001	0.0001	0.0001	0.0001	0.0001	0.0001	0.0001	0.0001	0.0001	0.0001	0.0001	0.0001	0.0001	0.0001	0.0001	0.0001	0.0001	0.0001	tRNA-Pro for anticodon CGG	NA	NA	NA	NA
ENSRNA050008212	0.0001	0.0001	0.0001	0.0001	0.0001	0.0001	0.0001	0.0001	0.0001	0.0001	0.0001	0.0001	0.0001	0.0001	0.0001	0.0001	0.0001	0.0001	0.0001	0.0001	0.0001	tRNA-Gly for anticodon GCC	NA	NA	NA	NA
ENSRNA050008214	0.0001	0.0001	0.0001	0.0001	0.0001	0.0001	0.0001	0.0001	0.0001	0.0001	0.0001	0.0001	0.0001	0.0001	0.0001	0.0001	0.0001	0.0001	0.0001	0.0001	0.0001	tRNA-Gly for anticodon GCC	NA	NA	NA	NA
ENSRNA050008216	0.0001	0.0001	0.0001	0.0001	0.0001	0.0001	0.0001	0.0001	0.0001	0.0001	0.0001	0.0001	0.0001	0.0001	0.0001	0.0001	0.0001	0.0001	0.0001	0.0001	0.0001	tRNA-Gly for anticodon GCC	NA	NA	NA	NA
ENSRNA050008219	0.0001	0.0001	0.0001	0.0001	0.0001	0.0001	0.0001	0.0001	0.0001	0.0001	0.0001	0.0001	0.0001	0.0001	0.0001	0.0001	0.0001	0.0001	0.0001	0.0001	0.0001	tRNA-Gly for anticodon GCC	NA	NA	NA	NA
ENSRNA050008222	0.0001	0.0001	0.0001	0.0001	0.0001	0.0001	0.0001	0.0001	0.0001	0.0001	0.0001	0.0001	0.0001	0.0001	0.0001	0.0001	0.0001	0.0001	0.0001	0.0001	0.0001	tRNA-Gln for anticodon CUG	NA	NA	NA	NA
ENSRNA050008224	0.0001	0.0001	0.0001	0.0001	0.0001	0.0001	0.0001	0.0001	0.0001	0.0001	0.0001	0.0001	0.0001	0.0001	0.0001	0.0001	0.0001	0.0001	0.0001	0.0001	0.0001	tRNA-Asn for anticodon GUU	NA	NA	NA	NA
ENSRNA050008226	0.0001	0.0001	0.0001	0.0001	0.0001	0.0001	0.0001	0.0001	0.0001	0.0001	0.0001	0.0001	0.0001	0.0001	0.0001	0.0001	0.0001	0.0001	0.0001	0.0001	0.0001	tRNA-Pro for anticodon AGG	NA	NA	NA	NA
ENSRNA050008228	0.0001	0.0001	0.0001	0.0001	0.0001	0.0001	0.0001	0.0001	0.0001	0.0001	0.0001	0.0001	0.0001	0.0001	0.0001	0.0001	0.0001	0.0001	0.0001	0.0001	0.0001	tRNA-Ala for anticodon UGC	NA	NA	NA	NA
ENSRNA050008230	0.0001	0.0001	0.0001	0.0001	0.0001	0.0001	0.0001	0.0001	0.0001	0.0001	0.0001	0.0001	0.0001	0.0001	0.0001	0.0001	0.0001	0.0001	0.0001	0.0001	0.0001	tRNA-Pro for anticodon CGG	NA	NA	NA	NA
ENSRNA050008232	0.0001	0.0001	0.0001	0.0001	0.0001	0.0001	0.0001	0.0001	0.0001	0.0001	0.0001	0.0001	0.0001	0.0001	0.0001	0.0001	0.0001	0.0001	0.0001	0.0001	0.0001	tRNA-Thr for anticodon AGU	NA	NA	NA	NA
ENSRNA050008234	0.0001	0.0001	0.0001	0.0001	0.0001	0.0001	0.0001	0.0001	0.0001	0.0001	0.0001	0.0001	0.0001	0.0001	0.0001	0.0001	0.0001	0.0001	0.0001	0.0001	0.0001	tRNA-Thr for anticodon AGU	NA	NA	NA	NA
ENSRNA050008236	0.0001	0.0001	0.0001	0.0001	0.0001	0.0001	0.0001	0.0001	0.0001	0.0001	0.0001	0.0001	0.0001	0.0001	0.0001	0.0001	0.0001	0.0001	0.0001	0.0001	0.0001	tRNA-Thr for anticodon AGU	NA	NA	NA	NA
ENSRNA050008239	0.0001	0.0001	0.0001	0.0001	0.0001	0.0001	0.0001	0.0001	0.0001	0.0001	0.0001	0.0001	0.0001	0.0001	0.0001	0.0001	0.0001	0.0001	0.0001	0.0001	0.0001	tRNA-Arg for anticodon CCU	NA	NA	NA	NA
ENSRNA050008241	0.0001	0.0001	0.0001	0.32727	0.0001	0.0001	0.0001	0.0001	0.0001	0.801884	0.0001	0.0001	0.0001	0.0001	0.0001	0.0001	0.0001	0.0001	0.0001	0.0001	0.0001	tRNA-Cys for anticodon GCA	NA	NA	NA	NA
ENSRNA050008243	0.0001	0.0001	0.0001	0.0001	0.0001	0.0001	0.0001	0.0001	0.0001	0.852002	0.0001	0.0001	0.0001	0.0001	0.0001	0.0001	0.0001	0.0001	0.0001	0.0001	0.0001	tRNA-Cys for anticodon GCA	NA	NA	NA	NA
ENSRNA050008245	0.0001	0.0001	0.0001	0.0001	0.0001	0.0001	0.112153	0.387057	0.0001	0.801884	0.0001	0.0001	0.0001	0.0001	0.0001	0.0001	0.0001	0.0001	0.0001	0.0001	0.0001	tRNA-Cys for anticodon GCA	NA	NA	NA	NA
ENSRNA050008247	0.0001	0.0001	0.0001	0.0001	0.0001	0.0001	0.0001	0.0001	0.0001	0.0001	0.0001	0.0001	0.0001	0.0001	0.0001	0.0001	0.0001	0.0001	0.0001	0.0001	0.0001	tRNA-Ser for anticodon AGA	NA	NA	NA	NA
ENSRNA050008249	0.0001	0.0001	0.0001	0.0001	0.0001	0.0001	0.0001	0.0001	0.0001	0.0001	0.0001	0.0001	0.0001	0.0001	0.0001	0.0001	0.0001	0.0001	0.0001	0.0001	0.0001	tRNA-Arg for anticodon CCU	NA	NA	NA	NA
ENSRNA050008252	0.0001	0.0001	0.0001	0.0001	0.0001	0.0001	0.0001	0.0001	0.0001	0.0001	0.0001	0.0001	0.0001	0.0001	0.0001	0.0001	0.0001	0.0001	0.0001	0.0001	0.0001	tRNA-Ser for anticodon CGA	NA	NA	NA	NA
ENSRNA050008255	0.0001	0.0001	0.0001	0.0001	0.0001	0.0001	0.0001	0.0001	0.0001	0.0001	0.0001	0.0001	0.0001	0.0001	0.0001	0.0001	0.0001	0.0001	0.0001	0.0001	0.0001	tRNA-Gln for anticodon UUG	NA	NA	NA	NA
ENSRNA050008258	0.0001	0.0001	0.0001	0.0001	0.0001	0.0001	0.0001	0.0001	0.0001	0.0001	0.0001	0.0001	0.0001	0.0001	0.0001	0.0001	0.0001	0.0001	0.0001	0.0001	0.0001	tRNA-Gly for anticodon UCC	NA	NA	NA	NA
ENSRNA050008259	0.0001	0.0001	0.0001	0.0001	0.0001	0.0001	0.0001	0.0001	0.0001	0.0001	0.0001	0.0001	0.0001	0.0001	0.0001	0.0001	0.0001	0.0001	0.0001	0.0001	0.0001	tRNA-Asp for anticodon GUC	NA	NA	NA	NA
ENSRNA050008260	0.0001	0.0001	0.0001	0.0001	0.0001	0.0001	0.0001	0.0001	0.0001	0.0001	0.0001	0.0001	0.0001	0.0001	0.0001	0.0001	0.0001	0.0001	0.0001	0.0001	0.0001	tRNA-Tyr for anticodon GUA	NA	NA	NA	NA
ENSRNA050008261	0.0001	0.0001	0.0001	0.0001	0.0001	0.0001	0.0001	0.0001	0.0001	0.0001	0.0001	0.0001	0.0001	0.0001	0.0001	0.0001	0.0001	0.0001	0.0001	0.0001	0.0001	tRNA-Met for anticodon CAU	NA	NA	NA	NA
ENSRNA050008262	0.0001	0.0001	0.0001	0.0001	0.0001	0.0001	0.0001	0.0001	0.0001	0.0001	0.0001	0.0001	0.0001	0.0001	0.0001	0.0001	0.0001	0.0001	0.0001	0.0001	0.0001	tRNA-Arg for anticodon ACG	NA	NA	NA	NA
ENSRNA050008263	0.0001	0.0001	0.0001	0.0001	0.0001	0.0001	0.0001	0.0001	0.0001	0.0001	0.0001	0.0001	0.0001	0.0001	0.0001	0.0001	0.0001	0.0001	0.0001	0.0001	0.0001	tRNA-Asp for anticodon GUC	NA	NA	NA	NA
ENSRNA050008264	0.0001	0.0001	0.0001	0.0001	0.0001	0.0001	0.0001	0.0001	0.0001	0.0001	0.0001	0.0001	0.0001	0.0001	0.0001	0.0001	0.0001	0.0001	0.0001	0.0001	0.0001	tRNA-Ala for anticodon CGC	NA	NA	NA	NA
ENSRNA050008265	0.0001	0.0001	0.0001	0.0001	0.0001	0.0001	0.0001	0.0001	0.0001	0.0001	0.0001	0.0001	0.0001	0.0001	0.0001	0.0001	0.0001	0.0001	0.0001	0.0001	0.0001	tRNA-Arg for anticodon ACG	NA	NA	NA	NA
ENSRNA050008266	0.0001	0.0001	0.0001	0.0001	0.0001	0.0001	0.0001	0.0001	0.0001	0.0001	0.0001	0.0001	0.0001	0.0001	0.0001	0.0001	0.0001	0.0001	0.0001	0.0001	0.0001	tRNA-Asp for anticodon GUC	NA	NA	NA	NA
ENSRNA050008267	0.0001	0.0001	0.0001	0.0001	0.0001	0.0001	0.0001	0.0001	0.0001	0.0001	0.0001	0.0001	0.0001	0.0001	0.0001	0.0001	0.0001	0.0001	0.0001	0.0001	0.0001	tRNA-Asn for anticodon GUU	NA	NA	NA	NA
ENSRNA050008268	0.0001	0.0001	0.0001	0.0001	0.0001	0.0001	0.0001	0.0001	0.0001	0.0001	0.0001	0.0001	0.0001	0.0001	0.0001	0.0001	0.0001	0.0001	0.0001	0.0001	0.0001	tRNA-Thr for anticodon AGU	NA	NA	NA	NA
ENSRNA050008270	0.0001	0.0001	0.0001	0.0001	0.0001	0.0001	0.0001	0.0001	0.0001	0.0001	0.0001	0.0001	0.0001	0.0001	0.0001	0.0001	0.0001	0.0001	0.0001	0.0001	0.0001	tRNA-Phe for anticodon GAA	NA	NA	NA	NA
ENSRNA050008271	0.0001	0.0001	0.0001	0.0001	0.0001	0.0001	0.0001	0.0001	0.0001	0.0001	0.0001	0.0001	0.0001	0.0001	0.0001	0.0001	0.0001	0.0001	0.0001	0.0001	0.0001	tRNA-Phe for anticodon GAA	NA	NA	NA	NA
ENSRNA050008273	0.0001	0.0001	0.0001	0.0001	0.0001	0.0001	0.0001	0.0001	0.0001	0.0001	0.0001	0.0001	0.0001	0.0001	0.0001	0.0001	0.0001	0.0001	0.0001	0.0001	0.0001	tRNA-Leu for anticodon AAG	NA	NA	NA	NA
ENSRNA050008275	0.0001	0.0001	0.0001	0.0001	0.0001	0.0001	0.0001	0.0001	0.0001	0.0001	0.0001	0.0001	0.0001	0.0001	0.0001	0.0001	0.0001	0.0001	0.0001	0.0001	0.0001	tRNA-Leu for anticodon CAA	NA	NA	NA	NA
ENSRNA050008276	0.0001	0.0001	0.0001	0.0001	0.0001	0.0001	0.0001	0.0001	0.0001	0.0001	0.0001	0.0001	0.0001	0.0001	0.0001	0.0001	0.0001	0.0001	0.0001	0.0001	0.0001	tRNA-Ile for anticodon AAU	NA	NA	NA	NA
ENSRNA050008278	0.0001	0.0001	0.0001	0.0001	0.0001	0.0001	0.0001	0.0001	0.0001	0.0001	0.0001	0.0001	0.0001	0.0001	0.0001	0.0001	0.0001	0.0001	0.0001	0.0001	0.0001	tRNA-Ile for anticodon AAU	NA	NA	NA	NA
ENSRNA050008280	0.0001	0.0001	0.0001	0.0001	0.0001	0.0001	0.0001	0.0001	0.0001	0.0001	0.0001	0.0001	0.0001	0.0001	0.0001	0.0001	0.0001	0.0001	0.0001	0.0001	0.0001	tRNA-Ile for anticodon AAU	NA	NA	NA	NA
ENSRNA050008282	0.0001	0.0001	0.0001	0.0001	0.0001	0.0001	0.0001	0.0001	0.0001	0.0001	0.0001	0.0001	0.0001	0.0001	0.0001	0.0001	0.0001	0.0001	0.0001	0.0001	0.0001	tRNA-Tyr for anticodon GUA	NA	NA	NA	NA
ENSRNA050008284	0.0001	0.0001	0.0001	0.0001	0.0001	0.0001	0.0001	0.0001	0.0001	0.0001	0.0001	0.0001	0.0001	0.0001	0.107339	0.0001	0.0001	0.013112	0.0001	0.0001	0.0001	tRNA-Tyr for anticodon GUA	NA	NA	NA	NA
ENSRNA050008286	0.0001	0.0001	0.0001	0.0001	0.0001	0.0001	0.0001	0.0001	0.0001	0.0001	0.0001	0.0001	0.0001	0.0001	0.0001	0.0001	0.0001	0.0001	0.0001	0.0001	0.0001	tRNA-Tyr for anticodon GUA	NA	NA	NA	NA
ENSRNA050008288	0.0001	0.0001	0.0001	0.0001	0.0001	0.0001	0.0001	0.0001	0.0001	0.0001	0.0001	0.0001	0.0001	0.0001	0.0001	0.0001	0.0001	0.0001	0.0001	0.0001	0.0001	tRNA-Leu for anticodon CAA	NA	NA	NA	NA
ENSRNA050008289	0.0001	0.0001	0.0001	0.0001	0.0001	0.0001	0.0001	0.0001	0.0001	0.0001	0.0001	0.0001	0.0001	0.0001	0.0001	0.0001	0.0001	0.0001	0.0001	0.0001	0.0001	tRNA-Leu for anticodon CAA	NA	NA	NA	NA
ENSRNA050008292	0.0001	0.0001	0.0001	0.0001	0.0001	0.0001	0.0001	0.0001	0.0001	0.0001	0.0001	0.0001	0.0001	0.0001	0.0001	0.0001	0.0001	0.0001	0.0001	0.0001	0.0001	tRNA-Ala for anticodon UGC	NA	NA	NA	NA
ENSRNA050008294	0.0001	0.0001	0.0001	0.0001	0.0001	0.0001	0.0001	0.0001	0.0001	0.0001	0.0001	0.0001	0.0001	0.0001	0.0001	0.0001	0.0001	0.0001	0.0001	0.0001	0.0001	tRNA-Phe for anticodon GAA	NA	NA	NA	NA
ENSRNA050008295	0.0001	0.0001	0.0001	0.0001	0.0001	0.0001	0.0001	0.0001	0.0001	0.0001	0.0001	0.0001	0.0001	0.0001	0.0001	0.0001	0.0001	0.0001	0.0001	0.0001	0.0001	tRNA-Phe for anticodon GAA	NA	NA	NA	NA
ENSRNA050008297	0.0001	0.0001	0.0001	0.0001	0.0001	0.0001	0.0001	0.0001	0.0001	0.0001	0.0001	0.0001	0.0001	0.0001	0.0001	0.0001	0.0001	0.0001	0.0001	0.0001	0.0001	tRNA-Phe for anticodon GAA	NA	NA	NA	NA
ENSRNA050008299	0.0001	0.0001	0.0001	0.0001	0.0001	0.0001	0.0001	0.0001	0.0001	0.0001	0.0001	0.0001	0.0001	0.0001	0.0001	0.0001	0.0001	0.0001	0.0001	0.0001	0.0001	tRNA-Gly for anticodon GCC	NA	NA	NA	NA
ENSRNA050008301	0.0001	0.0001	0.0001	0.0001	0.0001	0.0001	0.0001	0.0001	0.0001	0.0001	0.0001	0.0001	0.0001	0.0001	0.0001	0.0001	0.0001	0.0001	0.0001	0.0001	0.0001	tRNA-Gly for anticodon GCC	NA	NA	NA	NA
ENSRNA050008302	0.0001	0.0001	0.0001	0.0001	0.0001	0.0001	0.0001	0.0001	0.0001	0.0001	0.0001	0.0001	0.0001	0.0001	0.0001	0.0001	0.0001	0.0001	0.0001	0.0001	0.0001	tRNA-Asp for anticodon GUC	NA	NA	NA	NA
ENSRNA050008303	0.0001	0.0001	0.0001	0.0001	0.0001	0.0001	0.0001	0.0001	0.0001	0.0001	0.0001	0.0001	0.0001	0.0001	0.0001	0.0001	0.0001	0.0001	0.022805	0.0001	0.0001	tRNA-Cys for anticodon GCA	NA	NA	NA	NA
ENSRNA050008305	0.0001	0.0001	0.0001	0.0001	0.0001	0.0001	0.0001	0.0001	0.0001	0.0001	0.0001	0.0001	0.0001	0.0001	0.0001	0.0001	0.0001	0.0001	0.0001	0.0001	0.0001	tRNA-Cys for anticodon GCA	NA	NA	NA	NA
ENSRNA050008307	0.0001	0.0001	0.0001	0.0001	0.0001	0.0001	0.0001	0.0001	0.0001	0.0001	0.0001	0.0001	0.0001	0.0001	0.0001	0.0001	0.0001	0.0001	0.0001	0.0001	0.0001	tRNA-Gly for anticodon GCC	NA	NA	NA	NA
ENSRNA050008309	0.0001	0.0001	0.0001	0.0001	0.0001	0.0001	0.0001	0.0001	0.0001	0.0001	0.0001	0.0001	0.0001	0.0001	0.0001	0.0001	0.0001	0.0001	0.0001	0.0001	0.0001	tRNA-Lys for anticodon UUU	NA	NA	NA	NA
ENSRNA050008310	0.0001	0.0001	0.0001	0.0001	0.0001	0.0001	0.0001	0.0001	0.0001	0.0001	0.0001	0.0001	0.0001	0.0001	0.0001	0.0001	0.0001	0.0001	0.0001	0.0001	0.0001	tRNA-Lys for anticodon UUU	NA	NA	NA	NA
ENSRNA050008312	0.0001	0.0001	0.0001	0.0001	0.0001	0.0001	0.0001	0.0001	0.0001	0.0001	0.0001	0.0001	0.0001	0.0001	0.0001	0.0001	0.0001	0.0001	0.0001	0.0001	0.0001	tRNA-Gln for anticodon CUG	NA	NA	NA	NA
ENSRNA050008314	0.0001	0.0001	0.0001	0.417052	0.0001	0.0001	0.0001	0.344051	0.0001	0.0001	2.81259	0.0001	0.327596	0.0001	0.12821	0.0001	0.0001	0.0001	0.0001	0.845398	0.0001	tRNA-Gln for anticodon CUG	NA	NA	NA	NA
ENSRNA050008316	0.0001	0.0001	0.0001	0.0001	0.0001	0.0001	0.0001	0.0001	0.0001	0.0001	0.0001	0.0001	0.0001	0.0001	0.0001	0.0001	0.0001	0.0001	0.0001	0.0001	0.0001	tRNA-Asp for anticodon GUC	NA	NA	NA	NA
ENSRNA050008317	0.0001	0.0001	0.0001	0.0001	0.0001	0.0001	0.0001	0.0001	0.0001	0.0001	0.0001	0.0001	0.0001	0.0001	0.0001	0.0001	0.0001	0.0001	0.0001	0.0001	0.0001	tRNA-Ser for anticodon CGA	NA	NA	NA	NA
ENSRNA050008319	0.0001	0.0001	0.0001	0.0001	0.0001	0.0001	0.0001	0.0001	0.0001	0.0001	0.0001	0.0001	0.0001	0.0001	0.0001	0.0001	0.0001	0.0001	0.0001	0.0001	0.0001	tRNA-Phe for anticodon GAA	NA	NA	NA	NA
ENSRNA050008321	0.0001	0.0001	0.0001	0.0001	0.0001	0.0001	0.0001	0.0001	0.0001	0.0001	0.0001	0.0001	0.0001	0.0001	0.0001	0.0001	0.0001	0.0001	0.0001	0.0001	0.0001	tRNA-Val for anticodon AAC	NA	NA	NA	NA
ENSRNA050008323	0.0001	0.0001	0.0001	0.0001	0.0001	0.0001	0.0001	0.0001	0.0001	0.0001	0.0001	0.0001	0.0001	0.0001	0.0001	0.0001	0.0001	0.0001	0.0001	0.0001	0.0001	tRNA-Ile for anticodon AAU	NA	NA	NA	NA
ENSRNA050008325	0.0001	0.0001	0.0001	0.0001	0.0001	0.0001	0.0001	0.0001	0.0001	0.0001	0.0001	0.0001	0.0001	0.0001	0.0001	0.0001	0.0001	0.0001	0.0001	0.0001	0.0001	tRNA-Ile for anticodon AAU	NA	NA	NA	NA
ENSRNA050008327	0.0001	0.0001	0.0001	0.0001	0.0001	0.0001	0.0001	0.0001	0.0001	0.0001	0.0001	0.0001	0.0001	0.0001	0.0001	0.0001	0.0001	0.0001	0.0001	0.0001	0.0001	tRNA-Ile for anticodon AAU	NA	NA	NA	NA
ENSRNA050008329	0.0001	0.0001	0.0001	0.0001	0.0001	0.0001	0.0001	0.0001	0.0001	0.0001	0.0001	0.0001	0.0001	0.0001	0.0001	0.0001	0.0001	0.0001	0.0001	0.0001	0.0001	tRNA-Ile for anticodon AAU	NA	NA	NA	NA
ENSRNA050008331	0.0001	0.0001	0.0001	0.0001	0.0001	0.0001	0.0001	0.0001	0.0001	0.0001	0.0001	0.0001	0.0001	0.0001	0.0001	0.0001	0.0001	0.0001	0.0001	0.0001	0.0001	tRNA-Ile for anticodon AAU	NA	NA	NA	NA
ENSRNA050008333	0.0001	0.0001	0.0001	0.0001	0.0001	0.0001	0.0001	0.0001	0.0001	0.0001	0.0001	0.0001	0.0001	0.0001	0.0001	0.0001	0.0001	0.0001	0.0001	0.0001	0.0001	tRNA-Ile for anticodon AAU	NA	NA	NA	NA
ENSRNA050008334	0.0001	0.0001	0.0001	0.0001	0.0001	0.0001	0.0001	0.0001	0.0001	0.0001	0.0001	0.0001	0.0001	0.0001	0.0001	0.0001	0.0001	0.0001	0.0001	0.0001	0.0001	tRNA-Ile for anticodon AAU	NA	NA	NA	NA
ENSRNA050008336	0.0001	0.0001	0.0001	0.0001	0.0001	0.0001	0.0001	0.0001	0.0001	0.0001	0.0001	0.0001	0.0001	0.0001	0.0001	0.0001	0.0001	0.0001	0.0001	0.0001	0.0001	tRNA-Ile for anticodon AAU	NA	NA	NA	NA
ENSRNA050008338	0.0001	0.0001	0.0001	0.0001	0.0001	0.0001	0.0001	0.0001	0.0001	0.0001	0.0001	0.0001	0.0001	0.0001	0.0001	0.0001	0.0001	0.0001	0.0001	0.0001	0.0001	tRNA-Ile for anticodon AAU	NA	NA	NA	NA
ENSRNA050008340	0.0001	0.0001	0.0001	0.0001	0.0001	0.0001	0.0001	0.0001	0.0001	0.0001	0.0001	0.0001	0.0001	0.0001	0.0001	0.0001	0.0001	0.0001	0.0001	0.0001	0.0001	tRNA-Ile for anticodon AAU	NA	NA	NA	NA
ENSRNA050008341	0.0001	0.0001	0.0001	0.0001	0.0001	0.0001	0.0001	0.0001	0.0001	0.0001	0.0001	0.0001	0.0001	0.0001	0.0001	0.0001	0.0001	0.0001	0.0001	0.0001	0.0001	tRNA-Ile for anticodon AAU	NA	NA	NA	NA
ENSRNA050008343	0.0001	0.0001	0.0001	0.0001	0.0001	0.0001	0.0001	0.0001	0.0001	0.0001	0.0001	0.0001	0.0001	0.0001	0.0001	0.0001	0.0001	0.0001	0.0001	0.0001	0.0001	tRNA-Arg for anticodon UCG	NA	NA	NA	NA
ENSRNA050008344	0.0001	0.0001	0.0001	0.0001	0.0001	0.0001	0.0001	0.0001	0.0001	0.0001	0.0001	0.0001	0.0001	0.0001	0.0001	0.0001	0.0001	0.0001	0.0001	0.0001	0.0001	tRNA-Arg for anticodon UCG	NA	NA	NA	NA
ENSRNA050008346	0.0001	0.0001	0.0001	0.0001	0.0001	0.0001	0.0001	0.0001	0.0001	0.0001	0.0001	0.0001	0.0001	0.0001	0.0001	0.0001	0.0001	0.0001	0.0001	0.0001	0.0001	tRNA-Cys for anticodon GCA	NA	NA	NA	NA
ENSRNA050008348	0.0001	0.0001	0.0001	0.0001	0.0001	0.0001	0.0001	0.0001	0.0001	0.0001	0.0001	0.0001	0.0001	0.0001	0.0001	0.450907	0.0001	0.0001	0.0001	0.0001	0.0001	tRNA-Asp for anticodon AUC	NA	NA	NA	NA
ENSRNA050008350	0.0001	0.0001	0.0001	0.0001	0.0001	0.0001	0.0001	0.0001	0.0001	0.0001	0.0001	0.0001	0.0001	0.0001	0.0001	0.0001	0.0001	0.0001	0.0001	0.0001	0.0001	tRNA-Arg for anticodon ACG	NA	NA	NA	NA
ENSRNA050008352	0.0001	0.0001	0.0001	0.0001	0.0001	0.0001	0.0001	0.0001	0.0001	0.0001	0.0001	0.0001	0.0001	0.0001	0.0001	0.0001	0.0001	0.0001	0.0001	0.0001	0.0001	tRNA-Arg for anticodon ACG	NA	NA	NA	NA
ENSRNA050008353	0.0001	0.0001	0.0001	0.0001	0.0001	0.0001	0.0001	0.0001	0.0001	0.0001	0.0001	0.0001	0.0001	0.0001	0.0001	0.0001	0.0001	0.0001	0.0001	0.0001	0.0001	tRNA-Ile for anticodon AAU	NA	NA	NA	NA
ENSRNA050008355	0.0001	0.0001	0.0001	0.0001	0.0001	0.0001	0.0001	0.0001	0.0001	0.0001	0.0001	0.0001	0.0001	0.0001	0.0001	0.0001	0.0001	0.0001	0.0001	0.0001	0.0001	tRNA-Lys for anticodon CUU	NA	NA	NA	NA
ENSRNA050008357	0.0001	0.0001	0.0001	0.0001	0.0001	0.0001	0.0001	0.0001	0.0001	0.0001	0.0001	0.0001	0.0001	0.0001	0.0001	0.0001	0.0001	0.0001	0.0001	0.0001	0.0001	tRNA-Asn for anticodon GUU	NA	NA	NA	NA
ENSRNA050008359	0.0001	0.0001	0.0001	0.0001	0.0001	0.0001	0.0001	0.0001	0.0001	0.0001	0.0001	0.0001	0.0001	0.0001	0.0001	0.0001	0.0001	0.0001	0.0001	0.0001	0.0001	tRNA-Lys for anticodon CUU	NA	NA	NA	NA
ENSRNA050008361	0.0001	0.0001	0.0001	0.0001	0.0001	0.0001	0.0001	0.0001	0.0001	0.0001	0.0001	0.0001	0.0001	0.0001	0.0001	0.0001	0.0001	0.0001	0.0001	0.0001	0.0001	tRNA-Lys for anticodon CUU	NA	NA	NA	NA
ENSRNA050008363	0.0001	0.0001	0.0001	0.0001	0.0001	0.0001	0.0001	0.0001	0.0001	0.0001	0.0001	0.0001	0.0001	0.0001	0.0001	0.0001	0.0001	0.0001	0.0001	0.0001	0.0001	tRNA-Thr for anticodon AGU	NA	NA	NA	NA
ENSRNA050008365	0.0001	0.0001	0.0001	0.0001	0.0001	0.0001	0.0001	0.0001	0.0001	0.0001	0.0001	0.0001	0.0001	0.0001	0.0001	0.0001	0.0001	0.0001	0.0001	0.0001	0.0001	tRNA-Gln for anticodon CUG	NA	NA	NA	NA
ENSRNA050008367	0.0001	0.0001	0.0001	0.0001	0.0001	0.0001	0.0001	0.0001	0.0001	0.0001	0.0001	0.0001	0.0001	0.0001	0.0001	0.0001	0.0001	0.0001	0.0001	0.0001	0.0001	tRNA-Asp for anticodon GUC	NA	NA	NA	NA
ENSRNA050008369	0.0001	0.0001	0.0001	0.0001	0.0001	0.0001	0.0001	0.0001	0.0001	0.0001	0.0001	0.0001	0.0001	0.0001	0.0001	0.0001	0.0001	0.0001	0.0001	0.0001	0.0001	tRNA-Ile for anticodon AAU	NA	NA	NA	NA
ENSRNA050008371	0.0001	0.0001	0.0001	0.0001	0.0001	0.0001	0.0001	0.0001	0.0001	0.0001	0.0001	0.0001	0.11796	0.0001	0.0001	0.0001	0.0001	0.0001	0.0001	0.0001	0.0001	tRNA-Phe for anticodon GAA	NA	NA	NA	NA
ENSRNA050008372	0.0001	0.0001	0.0001	0.0001	0.0001	0.0001	0.0001	0.0001	0.0001	0.0001	0.0001	0.0001	0.0001	0.0001	0.0001	0.0001	0.0001	0.0001	0.0001	0.0001	0.0001	tRNA-Phe for anticodon GAA	NA	NA	NA	NA
ENSRNA050008374	0.0001	0.0001	0.0001	0.0001	0.0001	0.0001	0.0001	0.0001	0.0001	0.0001	0.0001	0.0001	0.0001	0.0001	0.0001	0.0001	0.0001	0.0001	0.0001	0.0001	0.0001	tRNA-Phe for anticodon GAA	NA	NA	NA	NA
ENSRNA050008376	0.0001	0.0001	0.0001	0.0001	0.0001	0.0001	0.0001	0.0001	0.0001	0.0001	0.0001	0.0001	0.0001	0.0001	0.0001	0.0001	0.0001	0.0001	0.0001	0.0001	0.0001	tRNA-Gly for anticodon UCC	NA	NA	NA	NA
ENSRNA050008378	0.0001	0.0001	0.0001	0.0001	0.0001	0.0001	0.0001	0.0001	0.0001	0.0001	0.0001	0.0001	0.0001	0.0001	0.0001	0.0001	0.0001	0.0001	0.0001	0.0001	0.0001	tRNA-Gly for anticodon UCC	NA	NA	NA	NA
ENSRNA050008380	0.0001	0.0001	0.0001	0.0001	0.0001	0.0001	0.0001	0.0001	0.0001	0.0001	0.0001	0.0001	0.0001	0.0001	0.0001	0.0001	0.0001	0.0001	0.0001	0.0001	0.0001	tRNA-Ala for anticodon AGC	NA	NA	NA	NA
ENSRNA050008382	0.0001	0.0001	0.0001	0.0001	0.0001	0.0001	0.0001	0.0001	0.0001	0.0001	0.0001	0.0001	0.0001	0.0001	0.0001	0.0001	0.0001	0.0001	0.0001	0.0001	0.0001	tRNA-Gly for anticodon GCC	NA	NA	NA	NA
ENSRNA050008385	0.0001	0.0001	0.0001	0.0001	0.0001	0.0001	0.0001	0.0001	0.0001	0.0001	0.0001	0.0001	0.0001	0.0001	0.0001	0.0001	0.0001	0.0001	0.0001	0.0001	0.0001	tRNA-Leu for anticodon UAG	NA	NA	NA	NA
ENSRNA050008388	0.0001	0.0001	0.0001	0.0001	0.0001	0.0001	0.0001	0.0001	0.0001	0.0001	0.0001	0.0001	0.0001	0.0001	0.0001	0.0001	0.0001	0.0001	0.0001	0.0001	0.0001	tRNA-Ser for anticodon CGA	NA	NA	NA	NA
ENSRNA050008390	0.0001	0.0001	0.0001	0.0001	0.0001	0.0001	0.0001	0.0001	0.0001	0.0001	0.0001	0.0001	0.0001	0.0001	0.0001	0.0001	0.0001	0.0001	0.0001	0.0001	0.0001	tRNA-Gln for anticodon CUG	NA	NA	NA	NA
ENSRNA050008392	0.0001	0.731825	0.0001	0.0001	0.0001	0.0001	0.0001	0.0001	0.0001	0.526236	0.0001	0.394911	0.0001	0.743337	2.03266	0.0001	0.156275	0.0001	0.0001	0.380565	0.0001	tRNA-Gln for anticodon UUG	NA	NA	NA	NA
ENSRNA050008394	0.0001	0.0001	0.0001	0.0001	0.0001	0.0001	0.958105	0.0001	0.0001	0.0001	0.0001	0.098728	0.374395	0.0001	0.38463	0.0001	0.0001	0.0001	0.0001	0.0001	0.0001	tRNA-Gln for anticodon UUG	NA	NA	NA	NA
ENSRNA050008396	0.0001	0.0001	0.0001	0.38809	0.0001	0.0001	0.232316	0.354803	0.0001	0.0001	0.0001	0.0001	0.0001	0.0001	0.224367	0.0001	0.0001	0.0001	0.0001	0.478425	0.0001	tRNA-Gln for anticodon UUG	NA	NA	NA	NA
ENSRNA050008398	0.0001	0.0001	0.0001	0.0001	0.0001	0.0001	0.0001	0.0001	0.0001	0.534589	0.293582	0.0001	0.0001	0.0001	0.170947	0.0001	0.0001	0.0001	0.0001	0.396875	0.0001	tRNA-Gln for anticodon UUG	NA	NA	NA	NA
ENSRNA050008399	0.0001	0.0001	0.0001	0.0001	0.0001	0.0001	0.0001	0.0001	0.0001	0.0001	0.0001	0.0001	0.0001	0.108403	0.0001	0.0001	0.409155	0.0001	0.0001	0.220184	0.0001	tRNA-Gln for anticodon UUG	NA	NA	NA	NA
ENSRNA050008401	0.0001	0.0001	0.0001	0.0001	0.0001	0.0001	0.037384	0.0001	0.0001	0.0001	0.0001	0.0001	0.135198	0.0001	0.0001	0.0001	0.0001	0.0001	0.0001	0.782877	0.0001	tRNA-Gln for anticodon UUG	NA	NA	NA	NA
ENSRNA050008403	0.0001	0.0001	0.0001	0.0001	0.0001	0.0001	0.742344	0.0001	0.3492	0.0001	0.0001	0.0001	0.174198	0.0001	0.0001	0.0001	0.0001	0.0001	0.0001	0.0001	0.0001	tRNA-Gln for anticodon UUG	NA	NA	NA	NA
ENSRNA050008405	0.0001	0.0001	0.0001	0.0001	0.301744	0.0001	0.0001	0.0001	0.0001	0.0001	0.0001	0.279729	0.0001	1.66477	0.427366	0.38329	0.704656	0.0001	1.06802	0.391438	0.0001	tRNA-Gln for anticodon UUG	NA	NA	NA	NA
ENSRNA050008407	0.0001	0.0001	0.0001	0.0001	0.0001	0.0001	0.0001	0.0001	0.0001	0.317412	0.942361	0.021939	0.0001	0.0001	0.38463	0.0001	0.0001	0.0001	0.060812	0.0001	0.116707	tRNA-Gln for anticodon UUG	NA	NA	NA	NA
ENSRNA050008409	0.0001	0.0001	0.0001	0.0001	0.0001	0.0001	0.0001	0.0001	0.0001	0.0001	0.0001	0.0001	0.0001	0.0001	0.0001	0.0001	0.0001	0.0001	0.0001	0.0001	0.0001	tRNA-Ile for anticodon AAU	NA	NA	NA	NA
ENSRNA050008411	0.0001	0.0001	0.0001	0.0001	0.0001	0.0001	0.0001	0.0001	0.0001	0.0001	0.0001	0.0001	0.0001	0.0001	0.0001	0.0001	0.0001	0.0001	0.0001	0.0001	0.0001	tRNA-Ile for anticodon AAU	NA	NA	NA	NA
ENSRNA050008413	0.0001	0.0001	0.0001	0.0001	0.0001	0.0001	0.0001	0.0001	0.0001	0.0001	0.0001	0.0001	0.0001	0.0001	0.0001	0.0001	0.0001	0.0001	0.0001	0.0001	0.0001	tRNA-Tyr for anticodon GUA	NA	NA	NA	NA
ENSRNA050008415	0.0001	0.0001	0.0001	0.0001	0.0001	0.0001	0.0001	0.0001	0.0001	0.0001	0.0001	0.0001	0.0001	0.0001	0.0001	0.0001	0.0001	0.0001	0.0001	0.0001	0.0001	tRNA-Tyr for anticodon GUA	NA	NA	NA	NA
ENSRNA050008416	0.0001	0.0001	0.0001	0.0001	0.0001	0.0001	0.0001	0.0001	0.0001	0.0001	0.0001	0.0001	0.0001	0.0001	0.0001	0.0001	0.0001	0.0001	0.0001	0.0001	0.0001	tRNA-Gln for anticodon UUG	NA	NA	NA	NA
ENSRNA050008418	0.0001	0.0001	0.0001	0.0001	0.0001	0.0001	0.0001	0.0001	0.0001	0.0001	0.0001	0.0001	0.0001	0.0001	0.43805	0.0001	0.0001	0.0001	0.0001	0.0001	0.0001	tRNA-Gln for anticodon UUG	NA	NA	NA	NA
ENSRNA050008419	0.210816	0.0001	2.07803	0.0001	0.591655	0.0001	0.651554	0.107516	2.31213	0.988433	0.0001	0.740459	1.72378	0.588475	2.80459	0.0001	1.30702	0.0001	0.471297	0.418622	0.28899	tRNA-Gln for anticodon UUG	NA	NA	NA	NA
ENSRNA050008421	0.0001	0.0001	0.281766	0.0001	0.0001	0.0001	0.309755	0.693478	0.325391	0.61255	3.39975	1.3246	1.02699	0.0001	3.23997	0.0001	0.0001	0.0001	0.463696	1.0982	0.0001	tRNA-Gln for anticodon UUG	NA	NA	NA	NA
ENSRNA050008422	0.0001	0.0001	0.0001	0.0001	0.34316	0.0001	0.379183	1.63962	0.2619	1.15828	0.398691	0.0001	0.941188	0.317467	0.0001	0.0001	0.588161	0.0001	0.0001	0.252804	0.13338	tRNA-Gln for anticodon UUG	NA	NA	NA	NA
ENSRNA050008424	0.0001	0.0001	0.0001	0.0001	0.34316	0.403747	0.0001	0.0001	0.0001	0.0001	0.0001	0.444275	1.14139	0.371669	1.24203	0.0001	1.22747	0.0001	0.0001	0.391438	0.0001	tRNA-Gln for anticodon UUG	NA	NA	NA	NA
ENSRNA050008427	0.0001	0.0001	0.0001	0.188253	0.0001	0.0001	0.325777	0.150522	0.161373	0.178196	0.222905	0.054849	0.616192	0.505882	0.0001	0.0001	0.0001	0.0001	0.0001	0.0001	0.0001	tRNA-Gln for anticodon UUG	NA	NA	NA	NA
ENSRNA050008428	0.0001	0.0001	0.0001	0.38809	0.363868	0.0001	0.0001	0.532204	0.457664	0.801884	0.445809	0.0001	1.15438	0.165186	0.464761	0.0001	0.676243	0.820641	0.0001	0.0001	0.0001	tRNA-Gln for anticodon UUG	NA	NA	NA	NA
ENSRNA050008430	0.0001	0.0001	0.0001	0.0001	0.0001	0.782259	0.0001	0.0001	0.671946	0.197687	0.188472	0.301668	0.176798	0.428451	0.43805	0.0001	0.67056	0.0001	1.09463	0.3561	0.0001	tRNA-Gln for anticodon UUG	NA	NA	NA	NA
ENSRNA050008432	0.0001	0.0001	0.0001	0.0001	0.065082	0.107946	0.097911	0.0001	0.0001	0.400942	0.0001	0.131637	0.096199	0.0001	0.0001	0.0001	0.0001	0.0001	0.0001	0.0001	0.105592	tRNA-Gln for anticodon UUG	NA	NA	NA	NA
ENSRNA050008434	0.0001	0.0001	0.0001	0.0001	0.0001	0.0001	0.048065	0.0001	0.804219	0.359177	0.159477	0.312638	0.0001	0.0001	0.427366	0.0001	0.710339	0.0001	0.0001	0.0001	0.11115	tRNA-Gln for anticodon UUG	NA	NA	NA	NA
ENSRNA050008436	0.0001	0.0001	0.0001	0.0001	0.0001	0.0001	0.0001	0.0001	0.0001	0.0001	0.0001	0.0001	0.0001	0.0001	0.0001	0.0001	0.0001	0.0001	0.0001	0.0001	0.0001	tRNA-Ser for anticodon AGA	NA	NA	NA	NA
ENSRNA050008437	0.0001	0.0001	0.0001	0.0001	0.0001	0.0001	0.0001	0.0001	0.0001	0.0001	0.0001	0.0001	0.0001	0.0001	0.0001	0.0001	0.0001	0.0001	0.0001	0.0001	0.0001	tRNA-Leu for anticodon UAG	NA	NA	NA	NA
ENSRNA050008439	0.867359	0.0001	0.0001	0.0001	0.0001	0.717772	0.256349	0.0001	0.0001	0.389805	0.0001	0.318123	0.0001	0.702041	0.0001	0.0001	0.119337	1.99209	0.737352	0.562693	0.483502	tRNA-Pro for anticodon CGG	NA	NA	NA	NA
ENSRNA050008442	0.0001	0.0001	0.0001	0.0001	0.0001	0.0001	0.0001	0.0001	0.0001	0.0001	0.0001	0.0001	0.0001	0.0001	0.0001	0.0001	0.0001	0.0001	0.0001	0.0001	0.0001	tRNA-Leu for anticodon CAA	NA	NA	NA	NA
ENSRNA050008444	0.0001	0.0001	0.0001	0.0001	0.0001	0.0001	0.0001	0.0001	0.0001	0.0001	0.0001	0.0001	0.0001	0.0001	0.0001	0.0001	0.0001	0.0001	0.0001	0.0001	0.0001	tRNA-Leu for anticodon CAA	NA	NA	NA	NA
ENSRNA050008446	0.0001	0.0001	0.0001	0.0001	0.0001	0.0001	0.0001	0.0001	0.0001	0.0001	0.0001	0.0001	0.0001	0.0001	0.0001	0.0001	0.0001	0.0001	0.0001	0.0001	0.0001	tRNA-Glu for anticodon CUC	NA	NA	NA	NA
ENSRNA050008449	0.0001	0.0001	0.0001	0.0001	0.0001	0.0001	0.0001	0.0001	0.0001	0.0001	0.0001	0.0001	0.0001	0.0001	0.0001	0.0001	0.0001	0.0001	0.0001	0.0001	0.0001	tRNA-Leu for anticodon CAG	NA	NA	NA	NA
ENSRNA050008452	0.0001	0.0001	0.0001	0.0001	0.0001	0.0001	0.0001	0.0001	0.0001	0.0001	0.0001	0.0001	0.0001	0.0001	0.0001	0.0001	0.0001	0.0001	0.0001	0.0001	0.0001	tRNA-Lys for anticodon UUU	NA	NA	NA	NA
ENSRNA050008454	0.0001	0.0001	0.0001	0.0001	0.0001	0.0001	0.0001	0.0001	0.0001	0.0001	0.0001	0.0001	0.0001	0.0001	0.0001	0.0001	0.0001	0.0001	0.0001	0.0001	0.0001	tRNA-Ser for anticodon AGA	NA	NA	NA	NA
ENSRNA050008457	0.0001	0.0001	0.0001	0.0001	0.0001	0.0001	0.0001	0.0001	0.0001	0.0001	0.0001	0.0001	0.0001	0.0001	0.0001	0.0001	0.0001	0.0001	0.0001	0.0001	0.0001	tRNA-Arg for anticodon UCG	NA	NA	NA	NA
ENSRNA050008458	0.0001	0.0001	0.0001	0.0001	0.0001	0.0001	0.0001	0.0001	0.0001	0.0001	0.0001	0.0001	0.0001	0.0001	0.0001	0.0001	0.0001	0.0001	0.0001	0.0001	0.0001	tRNA-Asp for anticodon GUC	NA	NA	NA	NA
ENSRNA050008461	0.0001	0.0001	0.0001	0.0001	0.0001	0.0001	0.0001	0.0001	0.0001	0.0001	0.0001	0.0001	0.0001	0.0001	0.0001	0.0001	0.0001	0.0001	0.0001	0.0001	0.0001	tRNA-Leu for anticodon CAG	NA	NA	NA	NA
ENSRNA050008463	0.0001	0.0001	0.0001	0.0001	0.0001	0.0001	0.0001	0.0001	0.0001	0.0001	0.0001	0.0001	0.0001	0.0001	0.0001	0.0001	0.0001	0.0001	0.0001	0.0001	0.0001	tRNA-Lys for anticodon CUU	NA	NA	NA	NA
ENSRNA050008465	0.0001	0.0001	0.0001	0.0001	0.0001	0.0001	0.0001	0.0001	0.0001	0.0001	0.0001	0.0001	0.0001	0.0001	0.0001	0.0001	0.0001	0.0001	0.0001	0.0001	0.0001	tRNA-Lys for anticodon CUU	NA	NA	NA	NA
ENSRNA050008467	0.0001	0.0001	0.0001	0.0001	0.0001	0.0001	0.0001	0.0001	0.0001	0.0001	0.0001	0.0001	0.0001	0.0001	0.0001	0.0001	0.0001	0.0001	0.0001	0.0001	0.0001	tRNA-Asn for anticodon GUU	NA	NA	NA	NA
ENSRNA050008469	0.0001	0.0001	0.0001	0.0001	0.0001	0.0001	0.0001	0.0001	0.0001	0.0001	0.0001	0.0001	0.0001	0.0001	0.0001	0.0001	0.0001	0.0001	0.0001	0.0001	0.0001	tRNA-Tyr for anticodon GUA	NA	NA	NA	NA
ENSRNA050008471	0.0001	0.0001	0.0001	0.0001	0.0001	0.0001	0.0001	0.0001	0.0001	0.0001	0.0001	0.0001	0.0001	0.0001	0.0001	0.0001	0.0001	0.0001	0.0001	0.0001	0.0001	tRNA-Val for anticodon AAC	NA	NA	NA	NA
ENSRNA050008473	0.0001	0.0001	0.0001	0.0001	0.0001	0.0001	0.0001	0.0001	0.0001	0.0001	0.0001	0.0001	0.0001	0.0001	0.0001	0.0001	0.0001	0.0001	0.0001	0.0001	0.0001	tRNA-Leu for anticodon UAG	NA	NA	NA	NA
ENSRNA050008476	0.0001	0.0001	0.0001	0.0001	0.0001	0.0001	0.0001	0.0001	0.0001	0.0001	0.0001	0.0001	0.0001	0.0001	0.0001	0.0001	0.0001	0.0001	0.0001	0.0001	0.0001	tRNA-Leu for anticodon UAG	NA	NA	NA	NA
ENSRNA050008478	0.0001	0.0001	0.0001	0.0001	0.0001	0.0001	0.0001	0.0001	0.0001	0.0001	0.0001	0.0001	0.0001	0.0001	0.0001	0.0001	0.0001	0.0001	0.0001	0.0001	0.0001	tRNA-Leu for anticodon UAG	NA	NA	NA	NA
ENSRNA050008481	0.0001	0.0001	0.0001	0.0001	0.0001	0.0001	0.0001	0.0001	0.0001	0.0001	0.0001	0.0001	0.0001	0.0001	0.0001	0.0001	0.0001	0.0001	0.0001	0.0001	0.0001	tRNA-Phe for anticodon GAA	NA	NA	NA	NA
ENSRNA050008483	0.0001	0.0001	0.0001	0.0001	0.0001	0.0001	0.0001	0.0001	0.0001	0.0001	0.0001	0.0001	0.0001	0.0001	0.0001	0.0001	0.0001	0.0001	0.0001	0.0001	0.0001	tRNA-Val for anticodon AAC	NA	NA	NA	NA
ENSRNA050008485	0.0001	0.0001	0.0001	0.0001	0.0001	0.0001	0.0001	0.0001	0.0001	0.0001	0.0001	0.0001	0.0001	0.0001	0.0001	0.0001	0.0001	0.0001	0.0001	0.0001	0.0001	tRNA-Val for anticodon AAC	NA	NA	NA	NA
ENSRNA050008487	0.0001	0.0001	0.0001	0.0001	0.0001	0.0001	0.0001	0.0001	0.0001	0.0001	0.0001	0.0001	0.0001	0.0001	0.0001	0.0001	0.0001	0.0001	0.0001	0.0001	0.0001	tRNA-Val for anticodon AAC	NA	NA	NA	NA
ENSRNA050008489	0.0001	0.0001	0.0001	0.0001	0.0001	0.0001	0.0001	0.0001	0.0001	0.0001	0.0001	0.0001	0.0001	0.0001	0.0001	0.0001	0.0001	0.0001	0.0001	0.0001	0.0001	tRNA-Val for anticodon AAC	NA	NA	NA	NA
ENSRNA050008491	0.0001	0.0001	0.0001	0.0001	0.0001	0.0001	0.0001	0.0001	0.0001	0.0001	0.0001	0.0001	0.0001	0.0001	0.0001	0.0001	0.0001	0.0001	0.0001	0.0001	0.0001	tRNA-Val for anticodon AAC	NA	NA	NA	NA
ENSRNA050008493	0.0001	0.0001	0.0001	0.0001	0.0001	0.0001	0.0001	0.0001	0.0001	0.0001	0.0001	0.0001	0.0001	0.0001	0.0001	0.0001	0.0001	0.0001	0.0001	0.0001	0.0001	tRNA-Val for anticodon AAC	NA	NA	NA	NA
ENSRNA050008494	0.0001	0.0001	0.0001	0.0001	0.0001	0.0001	0.0001	0.0001	0.0001	0.0001	0.0001	0.0001	0.0001	0.0001	0.0001	0.0001	0.0001	0.0001	0.0001	0.0001	0.0001	tRNA-Val for anticodon AAC	NA	NA	NA	NA
ENSRNA050008496	0.0001	0.0001	0.0001	0.0001	0.0001	0.0001	0.0001	0.0001	0.0001	0.0001	0.0001	0.0001	0.0001	0.0001	0.0001	0.0001	0.0001	0.0001	0.0001	0.0001	0.0001	tRNA-Val for anticodon AAC	NA	NA	NA	NA
ENSRNA050008499	0.0001	0.0001	0.0001	0.0001	0.0001	0.0001	0.0001	0.0001	0.0001	0.0001	0.0001	0.0001	0.0001	0.0001	0.0001	0.0001	0.0001	0.0001	0.0001	0.0001	0.0001	tRNA-Gly for anticodon GCC	NA	NA	NA	NA
ENSRNA050008501	0.0001	0.0001	0.0001	0.0001	0.0001	0.0001	0.0001	0.0001	0.0001	0.0001	0.0001	0.0001	0.0001	0.0001	0.0001	0.0001	0.0001	0.0001	0.0001	0.0001	0.0001	tRNA-Glu for anticodon CUC	NA	NA	NA	NA
ENSRNA050008502	0.0001	0.0001	0.0001	0.0001	0.0001	0.0001	0.0001	0.0001	0.0001	0.0001	0.0001	0.0001	0.0001	0.0001	0.0001	0.0001	0.0001	0.0001	0.0001	0.0001	0.0001	tRNA-Asn for anticodon GUU	NA	NA	NA	NA
ENSRNA050008504	0.0001	0.0001	0.0001	0.0001	0.000986	0.0001	0.0001	0.0001	0.0001	0.0001	0.0001	0.0001	0.0001	0.0001	0.0001	0.0001	0.0001	0.0001	0.0001	0.0001	0.0001	tRNA-Pro for anticodon AGG	NA	NA	NA	NA
ENSRNA050008506	0.0001	0.0001	0.0001	0.0001	0.0001	0.0001	0.0001	0.0001	0.0001	0.0001	0.0001	0.0001	0.0001	0.0001	0.0001	0.0001	0.0001	0.0001	0.0001	0.0001	0.0001	tRNA-Pro for anticodon AGG	NA	NA	NA	NA
ENSRNA050008507	0.0001	0.0001	0.0001	0.0001	0.0001	0.0001	0.0001	0.0001	0.0001	0.0001	0.0001	0.0001	0.0001	0.0001	0.0001	0.0001	0.0001	0.0001	0.0001	0.0001	0.0001	tRNA-Gly for anticodon GCC	NA	NA	NA	NA
ENSRNA050008509	0.0001	0.0001	0.0001	0.0001	0.0001	0.0001	0.0001	0.0001	0.0001	0.0001	0.0001	0.0001	0.0001	0.0001	0.0001	0.0001	0.0001	0.0001	0.0001	0.0001	0.0001	tRNA-Ser for anticodon UGA	NA	NA	NA	NA
ENSRNA050008512	0.0001	0.0001	0.0001	0.0001	0.0001	0.0001	0.0001	0.0001	0.0001	0.0001	0.0001	0.0001	0.0001	0.0001	0.0001	0.0001	0.0001	0.0001	0.0001	0.0001	0.0001	tRNA-Ser for anticodon AGA	NA	NA	NA	NA
ENSRNA050008514	0.0001	0.0001	0.0001	0.0001	0.0001	0.0001	0.0001	0.0001	0.0001	0.0001	0.0001	0.0001	0.0001	0.0001	0.0001	0.0001	0.0001	0.0001	0.0001	0.0001	0.0001	tRNA-Ser for anticodon AGA	NA	NA	NA	NA
ENSRNA050008517	0.0001	0.0001	0.0001	0.0001	0.0001	0.0001	0.0001	0.0001	0.0001	0.0001	0.0001	0.0001	0.0001	0.0001	0.0001	0.0001	0.0001	0.0001	0.0001	0.0001	0.0001	tRNA-Glu for anticodon CUC	NA	NA	NA	NA
ENSRNA050008519	0.0001	0.0001	0.0001	0.0001	0.0001	0.0001	0.0001	0.0001	0.0001	0.0001	0.0001	0.0001	0.0001	0.0001	0.0001	0.0001	0.0001	0.0001	0.0001	0.0001	0.0001	tRNA-Leu for anticodon CAG	NA	NA	NA	NA
ENSRNA050008521	0.0001	0.0001	0.0001	0.0001	0.0001	0.0001	0.0001	0.0001	0.0001	0.0001	0.0001	0.0001	0.0001	0.0001	0.0001	0.0001	0.0001	0.0001	0.0001	0.0001	0.0001	tRNA-Leu for anticodon CAG	NA	NA	NA	NA
ENSRNA050008523	0.0001	0.0001	0.0001	0.0001	0.0001	0.0001	0.0001	0.0001	0.0001	0.0001	0.0001	0.0001	0.0001	0.0001	0.0001	0.0001	0.0001	0.0001	0.0001	0.0001	0.0001	tRNA-Leu for anticodon CAG	NA	NA	NA	NA
ENSRNA050008525	0.0001	0.0001	0.0001	0.0001	0.0001	0.0001	0.0001	0.0001	0.0001	0.395524	0.0001	0.0001	0.0001	0.0001	0.0001	0.0001	0.0001	0.0001	0.0001	0.0001	0.248735	tRNA-Trp for anticodon CCA	NA	NA	NA	NA
ENSRNA050008527	0.0001	0.0001	0.0001	0.0001	0.0001	0.0001	0.0001	0.0001	0.0001	0.0001	0.0001	0.0001	0.0001	0.0001	0.0001	0.0001	0.0001	0.0001	0.0001	0.0001	0.0001	tRNA-Thr for anticodon AGU	NA	NA	NA	NA
ENSRNA050008529	0.0001	0.0001	0.0001	0.0001	0.0001	0.0001	0.0001	0.0001	0.0001	0.0001	0.0001	0.0001	0.0001	0.0001	0.0001	0.0001	0.0001	0.0001	0.0001	0.0001	0.0001	tRNA-Thr for anticodon AGU	NA	NA	NA	NA
ENSRNA050008531	0.0001	0.0001	0.0001	0.0001	0.0001	0.0001	0.0001	0.0001	0.0001	0.0001	0.0001	0.0001	0.0001	0.0001	0.0001	0.0001	0.0001	0.0001	0.0001	0.0001	0.0001	tRNA-Glu for anticodon CUC	NA	NA	NA	NA
ENSRNA050008533	0.0001	0.0001	0.0001	0.0001	0.0001	0.0001	0.0001	0.0001	0.0001	0.0001	0.0001	0.0001	0.0001	0.0001	0.0001	0.0001	0.0001	0.0001	0.0001	0.0001	0.0001	tRNA-Glu for anticodon CUC	NA	NA	NA	NA
ENSRNA050008535	0.0001	0.0001	0.0001	0.0001	0.0001	0.0001	0.0001	0.0001	0.0001	0.0001	0.0001	0.0001	0.0001	0.0001	0.0001	0.0001	0.0001	0.0001	0.0001	0.0001	0.0001	tRNA-Met for anticodon CAU	NA	NA	NA	NA
ENSRNA050008536	0.0001	0.0001	0.0001	0.0001	0.0001	0.0001	0.0001	0.0001	0.0001	0.0001	0.0001	0.0001	0.0001	0.0001	0.0001	0.0001	0.0001	0.0001	0.0001	0.0001	0.0001	tRNA-Gln for anticodon CUG	NA	NA	NA	NA
ENSRNA050008538	0.0001	0.0001	0.0001	0.0001	0.0001	0.0001	0.0001	0.0001	0.0001	0.0001	0.0001	0.0001	0.0001	0.0001	0.0001	0.0001	0.0001	0.22552	0.0001	0.0001	0.0001	tRNA-Thr for anticodon CGU	NA	NA	NA	NA
ENSRNA050008540	0.0001	0.0001	0.0001	0.0001	0.0001	0.0001	0.0001	0.0001	0.0001	0.0001	0.0001	0.0001	0.0001	0.0001	0.0001	0.0001	0.0001	0.0001	0.0001	0.0001	0.0001	tRNA-Thr for anticodon CGU	NA	NA	NA	NA
ENSRNA050008542	0.0001	0.0001	0.0001	0.0001	0.0001	0.0001	0.0001	0.0001	0.0001	0.0001	0.0001	0.0001	0.0001	0.0001	0.0001	0.0001	0.0001	0.0001	0.0001	0.0001	0.0001	tRNA-Thr for anticodon CGU	NA	NA	NA	NA
ENSRNA050008544	0.0001	0.0001	0.0001	0.0001	0.0001	0.0001	0.0001	0.0001	0.0001	0.0001	0.0001	0.0001	0.0001	0.0001	0.0001	0.0001	0.0001	0.0001	0.0001	0.0001	0.0001	tRNA-Thr for anticodon CGU	NA	NA	NA	NA
ENSRNA050008546	0.0001	0.0001	0.0001	0.0001	0.0001	0.0001	0.0001	0.0001	0.0001	0.0001	0.0001	0.0001	0.0001	0.0001	0.0001	0.0001	0.0001	0.0001	0.0001	0.0001	0.0001	tRNA-Arg for anticodon ACG	NA	NA	NA	NA
ENSRNA050008548	0.0001	0.0001	0.0001	0.0001	0.0001	0.0001	0.0001	0.0001	0.0001	0.0001	0.0001	0.0001	0.0001	0.0001	0.0001	0.0001	0.0001	0.0001	0.0001	0.0001	0.0001	tRNA-Asp for anticodon GUC	NA	NA	NA	NA
ENSRNA050008550	0.0001	0.0001	0.0001	0.0001	0.0001	0.0001	0.0001	0.0001	0.0001	0.0001	0.0001	0.0001	0.0001	0.0001	0.0001	0.0001	0.0001	0.0001	0.0001	0.0001	0.0001	tRNA-Asn for anticodon GUU	NA	NA	NA	NA
ENSRNA050008552	0.0001	0.0001	0.0001	0.0001	0.0001	0.0001	0.0001	0.0001	0.0001	0.0001	0.0001	0.0001	0.0001	0.0001	0.0001	0.0001	0.0001	0.0001	0.0001	0.0001	0.0001	tRNA-Trp for anticodon CCA	NA	NA	NA	NA
ENSRNA050008554	0.0001	0.0001	0.0001	0.0001	0.0001	0.0001	0.0001	0.0001	0.0001	0.0001	0.0001	0.0001	0.0001	0.0001	0.0001	0.0001	0.0001	0.0001	0.0001	0.0001	0.0001	tRNA-Ser for anticodon AGA	NA	NA	NA	NA
ENSRNA050008556	0.0001	0.0001	0.0001	0.0001	0.0001	0.0001	0.0001	0.0001	0.0001	0.0001	0.0001	0.0001	0.0001	0.0001	0.0001	0.0001	0.0001	0.0001	0.0001	0.0001	0.0001	tRNA-Ile for anticodon AAU	NA	NA	NA	NA
ENSRNA050008558	0.0001	0.0001	0.0001	0.0001	0.0001	0.0001	0.0001	0.0001	0.0001	0.0001	0.0001	0.0001	0.0001	0.0001	0.0001	0.0001	0.0001	0.087702	0.0001	0.0001	0.0001	tRNA-Thr for anticodon CGU	NA	NA	NA	NA
ENSRNA050008560	0.0001	0.0001	0.0001	0.0001	0.0001	0.0001	0.0001	0.0001	0.0001	0.0001	0.0001	0.0001	0.0001	0.0001	0.0001	0.0001	0.0001	0.0001	0.0001	0.0001	0.0001	tRNA-Thr for anticodon CGU	NA	NA	NA	NA
ENSRNA050008561	0.0001	0.0001	0.0001	0.0001	0.0001	0.0001	0.0001	0.0001	0.0001	0.0001	0.0001	0.0001	0.0001	0.0001	0.0001	0.0001	0.0001	0.0001	0.0001	0.0001	0.0001	tRNA-Thr for anticodon CGU	NA	NA	NA	NA
ENSRNA050008563	0.0001	0.0001	0.0001	0.0001	0.0001	0.0001	0.0001	0.0001	0.0001	0.0001	0.0001	0.0001	0.0001	0.0001	0.0001	0.0001	0.0001	0.0001	0.0001	0.0001	0.0001	tRNA-Thr for anticodon CGU	NA	NA	NA	NA
ENSRNA050008565	0.0001	0.0001	0.0001	0.0001	0.0001	0.0001	0.0001	0.0001	0.0001	0.0001	0.0001	0.0001	0.0001	0.0001	0.0001	0.0001	0.0001	0.0001	0.0001	0.0001	0.0001	tRNA-Ile for anticodon AAU	NA	NA	NA	NA
ENSRNA050008566	0.0001	0.0001	0.0001	0.0001	0.0001	0.0001	0.0001	0.0001	0.0001	0.0001	0.0001	0.0001	0.0001	0.0001	0.0001	0.0001	0.0001	0.0001	0.0001	0.0001	0.0001	tRNA-Asn for anticodon GUU	NA	NA	NA	NA
ENSRNA050008568	0.0001	0.0001	0.0001	0.0001	0.0001	0.0001	0.0001	0.0001	0.0001	0.0001	0.0001	0.0001	0.0001	0.0001	0.0001	0.0001	0.0001	0.0001	0.0001	0.0001	0.0001	tRNA-Asn for anticodon GUU	NA	NA	NA	NA
ENSRNA050008570	0.0001	0.0001	0.0001	0.0001	0.0001	0.0001	0.0001	0.0001	0.0001	0.0001	0.0001	0.0001	0.0001	0.0001	0.0001	0.0001	0.0001	0.0001	0.0001	0.0001	0.0001	tRNA-Ser for anticodon GCU	NA	NA	NA	NA
ENSRNA050008572	0.0001	0.0001	0.0001	0.0001	0.0001	0.0001	0.0001	0.0001	0.0001	0.0001	0.0001	0.0001	0.0001	0.0001	0.0001	0.0001	0.0001	0.0001	0.0001	0.0001	0.0001	tRNA-Gln for anticodon CUG	NA	NA	NA	NA
ENSRNA050008574	0.0001	0.0001	0.0001	0.0001	0.0001	0.0001	0.0001	0.0001	0.0001	0.0001	0.0001	0.0001	0.0001	0.0001	0.0001	0.0001	0.0001	0.0001	0.0001	0.0001	0.0001	tRNA-Thr for anticodon AGU	NA	NA	NA	NA
ENSRNA050008576	0.0001	0.0001	0.0001	0.0001	0.0001	0.0001	0.0001	0.0001	0.0001	0.0001	0.0001	0.0001	0.0001	0.0001	0.0001	0.0001	0.0001	0.0001	0.0001	0.0001	0.0001	tRNA-Arg for anticodon UCU	NA	NA	NA	NA
ENSRNA050008577	0.0001	0.0001	0.0001	0.0001	0.0001	0.0001	0.0001	0.0001	0.0001	0.0001	0.0001	0.0001	0.0001	0.0001	0.0001	0.0001	0.0001	0.0001	0.0001	0.0001	0.0001	tRNA-Leu for anticodon AAG	NA	NA	NA	NA
ENSRNA050008579	0.0001	0.0001	0.0001	0.0001	0.0001	0.0001	0.0001	0.0001	0.0001	0.0001	0.0001	0.0001	0.0001	0.0001	0.0001	0.0001	0.0001	0.0001	0.0001	0.0001	0.0001	tRNA-Ala for anticodon UGC	NA	NA	NA	NA
ENSRNA050008581	0.0001	0.0001	0.0001	0.0001	0.0001	0.0001	0.381319	0.0001	0.0001	0.400942	0.0001	0.194713	0.0001	0.0001	0.0001	0.0001	0.0001	0.0001	0.080767	0.255522	0.0001	tRNA-Gln for anticodon UUG	NA	NA	NA	NA
ENSRNA050008583	0.0001	0.0001	0.0001	0.0001	0.0001	0.0001	0.0001	0.0001	0.0001	0.0001	0.0001	0.0001	0.0001	0.0001	0.0001	0.0001	0.0001	0.0001	0.0001	0.0001	0.0001	tRNA-Asn for anticodon GUU	NA	NA	NA	NA
ENSRNA050008586	0.0001	0.0001	0.0001	0.0001	0.0001	0.0001	0.0001	0.0001	0.0001	0.0001	0.0001	0.0001	0.0001	0.0001	0.0001	0.0001	0.0001	0.0001	0.0001	0.0001	0.0001	tRNA-Ile for anticodon AAU	NA	NA	NA	NA
ENSRNA050008588	0.0001	0.0001	0.0001	0.0001	0.0001	0.0001	0.0001	0.0001	0.0001	0.0001	0.0001	0.0001	0.0001	0.0001	0.0001	0.0001	0.0001	0.0001	0.0001	0.0001	0.0001	tRNA-Gly for anticodon GCC	NA	NA	NA	NA
ENSRNA050008591	0.0001	0.0001	0.0001	0.0001	0.0001	0.0001	0.0001	0.0001	0.0001	0.0001	0.0001	0.0001	0.0001	0.0001	0.0001	0.0001	0.0001	0.0001	0.0001	0.0001	0.0001	tRNA-Thr for anticodon CGU	NA	NA	NA	NA
ENSRNA050008593	0.0001	0.0001	0.0001	0.0001	0.0001	0.0001	0.0001	0.0001	0.0001	0.0001	0.0001	0.0001	0.0001	0.0001	0.0001	0.0001	0.0001	0.0001	0.0001	0.0001	0.0001	tRNA-Thr for anticodon CGU	NA	NA	NA	NA
ENSRNA050008596	0.0001	0.0001	0.0001	0.0001	0.0001	0.0001	0.0001	0.0001	0.0001	0.0001	0.0001	0.0001	0.0001	0.0001	0.0001	0.0001	0.0001	0.0001	0.0001	0.0001	0.0001	tRNA-Ile for anticodon AAU	NA	NA	NA	NA
ENSRNA050008598	0.0001	0.0001	0.0001	0.0001	0.0001	0.0001	0.0001	0.0001	0.0001	0.0001	0.0001	0.0001	0.0001	0.0001	0.0001	0.0001	0.0001	0.0001	0.0001	0.0001	0.0001	tRNA-Asp for anticodon GUC	NA	NA	NA	NA
ENSRNA050008599	0.0001	0.0001	0.0001	0.0001	0.0001	0.0001	0.0001	0.0001	0.0001	0.0001	0.0001	0.0001	0.0001	0.0001	0.0001	0.0001	0.0001	0.0001	0.0001	0.0001	0.0001	tRNA-Ala for anticodon UGC	NA	NA	NA	NA
ENSRNA050008601	0.0001	0.0001	0.0001	0.0001	0.0001	0.0001	0.0001	0.0001	0.0001	0.0001	0.0001	0.0001	0.0001	0.0001	0.0001	0.0001	0.0001	0.0001	0.0001	0.0001	0.0001	tRNA-Asn for anticodon GUU	NA	NA	NA	NA
ENSRNA050008603	0.0001	0.0001	0.0001	0.0001	0.0001	0.0001	0.0001	0.0001	0.0001	0.0001	0.0001	0.0001	0.0001	0.0001	0.0001	0.0001	0.0001	0.0001	0.0001	0.0001	0.0001	tRNA-Asn for anticodon GUU	NA	NA	NA	NA
ENSRNA050008604	0.0001	0.0001	0.0001	0.0001	0.0001	0.0001	0.0001	0.0001	0.0001	0.0001	0.0001	0.0001	0.0001	0.0001	0.0001	0.0001	0.0001	0.0001	0.0001	0.0001	0.0001	tRNA-Asn for anticodon GUU	NA	NA	NA	NA
ENSRNA050008606	0.0001	0.0001	0.0001	0.0001	0.0001	0.0001	0.0001	0.0001	0.0001	0.0001	0.0001	0.0001	0.0001	0.0001	0.0001	0.0001	0.0001	0.0001	0.0001	0.0001	0.0001	tRNA-Ser for anticodon AGA	NA	NA	NA	NA
ENSRNA050008608	0.0001	0.0001	0.0001	0.0001	0.0001	0.0001	0.0001	0.0001	0.0001	0.0001	0.0001	0.0001	0.0001	0.0001	0.0001	0.0001	0.0001	0.0001	0.0001	0.0001	0.0001	tRNA-Asn for anticodon GUU	NA	NA	NA	NA
ENSRNA050008610	0.0001	0.0001	0.0001	0.0001	0.0001	0.0001	0.0001	0.0001	0.0001	0.0001	0.0001	0.0001	0.0001	0.0001	0.0001	0.0001	0.0001	0.0001	0.0001	0.0001	0.0001	tRNA-Thr for anticodon UGU	NA	NA	NA	NA
ENSRNA050008612	0.0001	0.0001	0.0001	0.0001	0.0001	0.0001	0.0001	0.0001	0.0001	0.0001	0.0001	0.0001	0.0001	0.0001	0.0001	0.0001	0.0001	0.0001	0.0001	0.0001	0.0001	tRNA-Arg for anticodon ACG	NA	NA	NA	NA
ENSRNA050008614	0.0001	0.0001	0.0001	0.0001	0.0001	0.0001	0.0001	0.0001	0.0001	0.0001	0.0001	0.0001	0.0001	0.0001	0.0001	0.0001	0.0001	0.0001	0.0001	0.0001	0.0001	tRNA-Gly for anticodon GCC	NA	NA	NA	NA
ENSRNA050008616	0.0001	0.0001	0.0001	0.0001	0.0001	0.0001	0.0001	0.0001	0.0001	0.0001	0.0001	0.0001	0.0001	0.0001	0.0001	0.0001	0.0001	0.0001	0.0001	0.0001	0.0001	tRNA-Leu for anticodon UAG	NA	NA	NA	NA
ENSRNA050008618	0.0001	0.0001	0.0001	0.0001	0.0001	0.0001	0.0001	0.0001	0.0001	0.0001	0.0001	0.0001	0.0001	0.0001	0.0001	0.0001	0.0001	0.0001	0.0001	0.0001	0.0001	tRNA-Leu for anticodon UAG	NA	NA	NA	NA
ENSRNA050008620	0.0001	0.0001	0.0001	0.0001	0.0001	0.0001	0.0001	0.0001	0.0001	0.0001	0.0001	0.0001	0.0001	0.0001	0.0001	0.0001	0.0001	0.0001	0.0001	0.0001	0.0001	tRNA-Leu for anticodon UAG	NA	NA	NA	NA
ENSRNA050008622	0.0001	0.0001	0.0001	0.0001	0.0001	0.0001	0.0001	0.0001	0.0001	0.0001	0.0001	0.0001	0.0001	0.0001	0.0001	0.0001	0.0001	0.0001	0.0001	0.0001	0.0001	tRNA-Tyr for anticodon GUA	NA	NA	NA	NA
ENSRNA050008623	0.0001	0.0001	0.0001	0.0001	0.0001	0.0001	0.0001	0.0001	0.0001	0.0001	0.0001	0.0001	0.0001	0.0001	0.0001	0.0001	0.0001	0.0001	0.0001	0.0001	0.0001	tRNA-Asn for anticodon GUU	NA	NA	NA	NA
ENSRNA050008626	0.0001	0.0001	0.0001	0.0001	0.0001	0.0001	0.0001	0.0001	0.0001	0.0001	0.0001	0.0001	0.0001	0.0001	0.0001	0.0001	0.0001	0.0001	0.0001	0.0001	0.0001	tRNA-Asp for anticodon GUC	NA	NA	NA	NA
ENSRNA050008629	0.0001	0.0001	0.0001	0.0001	0.0001	0.0001	0.0001	0.0001	0.0001	0.0001	0.0001	0.0001	0.0001	0.0001	0.0001	0.0001	0.0001	0.0001	0.0001	0.0001	0.0001	tRNA-Asp for anticodon GUC	NA	NA	NA	NA
ENSRNA050008630	0.0001	0.0001	0.0001	0.0001	0.0001	0.0001	0.0001	0.0001	0.0001	0.0001	0.0001	0.0001	0.0001	0.0001	0.0001	0.0001	0.0001	0.0001	0.0001	0.0001	0.0001	tRNA-Asp for anticodon GUC	NA	NA	NA	NA
ENSRNA050008633	0.0001	0.0001	0.0001	0.0001	0.0001	0.0001	0.0001	0.0001	0.0001	0.0001	0.0001	0.0001	0.0001	0.0001	0.0001	0.0001	0.0001	0.0001	0.0001	0.0001	0.0001	tRNA-Thr for anticodon AGU	NA	NA	NA	NA
ENSRNA050008635	0.0001	0.0001	0.0001	0.0001	0.0001	0.0001	0.0001	0.0001	0.0001	0.0001	0.0001	0.0001	0.0001	0.0001	0.0001	0.0001	0.0001	0.0001	0.0001	0.0001	0.0001	tRNA-Arg for anticodon UCG	NA	NA	NA	NA
ENSRNA050008637	0.0001	0.0001	0.0001	0.0001	0.0001	0.0001	0.0001	0.0001	0.0001	0.0001	0.0001	0.0001	0.0001	0.0001	0.0001	0.0001	0.0001	0.0001	0.0001	0.0001	0.0001	tRNA-Gly for anticodon GCC	NA	NA	NA	NA
ENSRNA050008638	0.0001	0.0001	0.0001	0.0001	0.0001	0.0001	0.0001	0.0001	0.0001	0.0001	0.0001	0.0001	0.0001	0.0001	0.0001	0.0001	0.0001	0.0001	0.0001	0.0001	0.0001	tRNA-Gly for anticodon GCC	NA	NA	NA	NA
ENSRNA050008640	0.0001	0.0001	0.0001	0.0001	0.0001	0.0001	0.0001	0.0001	0.0001	0.0001	0.0001	0.0001	0.0001	0.0001	0.0001	0.0001	0.0001	0.0001	0.0001	0.0001	0.0001	tRNA-Gly for anticodon GCC	NA	NA	NA	NA
ENSRNA050008642	0.0001	0.0001	0.0001	0.0001	0.0001	0.0001	0.0001	0.0001	0.0001	0.0001	0.0001	0.0001	0.0001	0.0001	0.0001	0.0001	0.0001	0.0001	0.0001	0.0001	0.0001	tRNA-Ala for anticodon CGC	NA	NA	NA	NA
ENSRNA050008644	0.0001	0.0001	0.0001	0.0001	0.0001	0.0001	0.0001	0.0001	0.0001	0.0001	0.0001	0.0001	0.0001	0.0001	0.0001	0.0001	0.0001	0.0001	0.0001	0.0001	0.0001	tRNA-Phe for anticodon GAA	NA	NA	NA	NA
ENSRNA050008646	0.0001	0.0001	0.0001	0.0001	0.0001	0.0001	0.0001	0.0001	0.0001	0.0001	0.0001	0.0001	0.0001	0.0001	0.0001	0.0001	0.0001	0.0001	0.0001	0.0001	0.0001	tRNA-Asp for anticodon GUC	NA	NA	NA	NA
ENSRNA050008648	0.0001	0.0001	0.0001	0.0001	0.0001	0.0001	0.0001	0.0001	0.0001	0.0001	0.0001	0.0001	0.0001	0.0001	0.0001	0.0001	0.0001	0.0001	0.0001	0.0001	0.0001	tRNA-Leu for anticodon CAG	NA	NA	NA	NA
ENSRNA050008649	0.0001	0.0001	0.0001	0.0001	0.0001	0.0001	0.0001	0.0001	0.0001	0.0001	0.0001	0.0001	0.0001	0.0001	0.0001	0.0001	0.0001	0.0001	0.0001	0.0001	0.0001	tRNA-Trp for anticodon CCA	NA	NA	NA	NA
ENSRNA050008651	0.0001	0.0001	0.0001	0.0001	0.0001	0.0001	0.0001	0.0001	0.0001	0.0001	0.0001	0.0001	0.0001	0.0001	0.0001	0.0001	0.0001	0.0001	0.0001	0.0001	0.0001	tRNA-Trp for anticodon CCA	NA	NA	NA	NA
ENSRNA050008654	0.0001	0.0001	0.0001	0.0001	0.0001	0.0001	0.0001	0.0001	0.0001	0.0001	0.0001	0.0001	0.0001	0.0001	0.0001	0.0001	0.0001	0.0001	0.0001	0.0001	0.0001	tRNA-Leu for anticodon AAG	NA	NA	NA	NA
ENSRNA050008656	0.0001	0.0001	0.0001	0.0001	0.0001	0.0001	0.0001	0.0001	0.0001	0.0001	0.0001	0.0001	0.0001	0.0001	0.0001	0.0001	0.0001	0.0001	0.0001	0.0001	0.0001	tRNA-Leu for anticodon AAG	NA	NA	NA	NA
ENSRNA050008658	0.0001	0.0001	0.0001	0.0001	0.0001	0.0001	0.0001	0.0001	0.0001	0.0001	0.0001	0.0001	0.0001	0.0001	0.0001	0.0001	0.0001	0.0001	0.0001	0.0001	0.0001	tRNA-Leu for anticodon AAG	NA	NA	NA	NA
ENSRNA050008659	0.0001	0.0001	0.0001	0.0001	0.0001	0.0001	0.0001	0.0001	0.0001	0.0001	0.0001	0.0001	0.0001	0.0001	0.0001	0.0001	0.0001	0.0001	0.0001	0.0001	0.0001	tRNA-Leu for anticodon AAG	NA	NA	NA	NA
ENSRNA050008661	0.0001	0.0001	0.0001	0.0001	0.0001	0.0001	0.0001	0.0001	0.0001	0.0001	0.0001	0.0001	0.0001	0.0001	0.0001	0.0001	0.0001	0.0001	0.0001	0.0001	0.0001	tRNA-Asp for anticodon GUC	NA	NA	NA	NA
ENSRNA050008663	0.0001	0.0001	0.0001	0.0001	0.0001	0.0001	0.0001	0.0001	0.0001	0.0001	0.0001	0.0001	0.0001	0.0001	0.0001	0.0001	0.0001	0.0001	0.0001	0.0001	0.0001	tRNA-Asn for anticodon GUU	NA	NA	NA	NA
ENSRNA050008665	0.0001	0.0001	0.0001	0.0001	0.0001	0.0001	0.0001	0.0001	0.0001	0.0001	0.0001	0.0001	0.0001	0.0001	0.0001	0.0001	0.0001	0.0001	0.0001	0.0001	0.0001	tRNA-Gln for anticodon UUG	NA	NA	NA	NA
ENSRNA050008666	0.0001	0.0001	0.0001	0.0001	0.0001	0.0001	0.0001	0.0001	0.0001	0.0001	0.0001	0.0001	0.0001	0.0001	0.0001	0.0001	0.0001	0.0001	0.0001	0.0001	0.0001	tRNA-Tyr for anticodon GUA	NA	NA	NA	NA
ENSRNA050008668	0.0001	0.0001	0.0001	0.0001	0.0001	0.0001	0.0001	0.0001	0.0001	0.0001	0.0001	0.0001	0.0001	0.0001	0.0001	0.0001	0.0001	0.0001	0.0001	0.0001	0.0001	tRNA-Asn for anticodon GUU	NA	NA	NA	NA
ENSRNA050008669	0.0001	0.0001	0.0001	0.0001	0.0001	0.0001	0.0001	0.0001	0.0001	0.0001	0.0001	0.0001	0.0001	0.0001	0.0001	0.0001	0.0001	0.0001	0.0001	0.0001	0.0001	tRNA-Thr for anticodon CGU	NA	NA	NA	NA
ENSRNA050008671	0.0001	0.0001	0.0001	0.0001	0.0001	0.0001	0.0001	0.0001	0.0001	0.0001	0.0001	0.0001	0.0001	0.0001	0.0001	0.0001	0.0001	0.0001	0.0001	0.0001	0.0001	tRNA-Gly for anticodon UCC	NA	NA	NA	NA
ENSRNA050008673	0.0001	0.0001	0.0001	0.0001	0.0001	0.0001	0.0001	0.0001	0.0001	0.0001	0.0001	0.0001	0.0001	0.0001	0.0001	0.0001	0.0001	0.0001	0.0001	0.0001	0.0001	tRNA-Asn for anticodon GUU	NA	NA	NA	NA
ENSRNA050008675	0.0001	0.0001	0.0001	0.0001	0.0001	0.0001	0.0001	0.0001	0.0001	0.0001	0.0001	0.0001	0.0001	0.0001	0.0001	0.0001	0.0001	0.0001	0.0001	0.0001	0.0001	tRNA-Asn for anticodon GUU	NA	NA	NA	NA
ENSRNA050008677	0.0001	0.0001	0.0001	0.0001	0.0001	0.0001	0.0001	0.0001	0.0001	0.0001	0.0001	0.0001	0.0001	0.0001	0.0001	0.0001	0.0001	0.0001	0.0001	0.0001	0.0001	tRNA-Asp for anticodon GUC	NA	NA	NA	NA
ENSRNA050008679	0.0001	0.0001	0.0001	0.0001	0.0001	0.0001	0.0001	0.0001	0.0001	0.0001	0.0001	0.0001	0.0001	0.0001	0.0001	0.0001	0.0001	0.0001	0.0001	0.0001	0.0001	tRNA-Leu for anticodon CAG	NA	NA	NA	NA
ENSRNA050008680	0.0001	0.0001	0.0001	0.0001	0.0001	0.0001	0.0001	0.0001	0.0001	0.0001	0.0001	0.0001	0.0001	0.0001	0.0001	0.0001	0.0001	0.0001	0.0001	0.0001	0.0001	tRNA-Met for anticodon CAU	NA	NA	NA	NA
ENSRNA050008682	0.0001	0.0001	0.0001	0.0001	0.0001	0.0001	0.0001	0.0001	0.0001	0.0001	0.0001	0.0001	0.0001	0.0001	0.0001	0.0001	0.0001	0.0001	0.0001	0.0001	0.0001	tRNA-Met for anticodon CAU	NA	NA	NA	NA
ENSRNA050008684	0.0001	0.0001	0.0001	0.0001	0.0001	0.0001	0.0001	0.0001	0.0001	0.0001	0.0001	0.0001	0.0001	0.0001	0.0001	0.0001	0.0001	0.0001	0.0001	0.0001	0.0001	tRNA-Asp for anticodon GUC	NA	NA	NA	NA
ENSRNA050008686	0.0001	0.0001	0.0001	0.0001	0.0001	0.0001	0.0001	0.0001	0.0001	0.0001	0.0001	0.0001	0.0001	0.0001	0.0001	0.278756	0.0001	0.0001	0.0001	0.0001	0.0001	tRNA-Leu for anticodon AAG	NA	NA	NA	NA
ENSRNA050008689	0.0001	0.0001	0.0001	0.0001	0.0001	0.0001	0.0001	0.0001	0.0001	0.0001	0.0001	0.0001	0.0001	0.0001	0.0001	0.0001	0.0001	0.0001	0.0001	0.0001	0.0001	tRNA-Leu for anticodon AAG	NA	NA	NA	NA
ENSRNA050008692	0.0001	0.0001	0.0001	0.0001	0.0001	0.0001	0.0001	0.0001	0.0001	0.0001	0.0001	0.0001	0.0001	0.0001	0.0001	0.0001	0.0001	0.0001	0.0001	0.0001	0.0001	tRNA-Asn for anticodon GUU	NA	NA	NA	NA
ENSRNA050008694	0.0001	0.0001	0.0001	0.0001	0.0001	0.0001	0.0001	0.0001	0.0001	0.0001	0.0001	0.0001	0.0001	0.0001	0.0001	0.0001	0.0001	0.0001	0.0001	0.0001	0.0001	tRNA-Val for anticodon AAC	NA	NA	NA	NA
ENSRNA050008696	0.0001	0.0001	0.0001	0.0001	0.0001	0.0001	0.0001	0.0001	0.0001	0.0001	0.0001	0.0001	0.0001	0.0001	0.0001	0.0001	0.0001	0.0001	0.0001	0.0001	0.0001	tRNA-Tyr for anticodon GUA	NA	NA	NA	NA
ENSRNA050008698	0.0001	0.0001	0.0001	0.0001	0.0001	0.0001	0.0001	0.0001	0.169309	0.0001	0.0001	0.0001	0.0001	0.0001	0.0001	0.0001	0.0001	0.0001	0.0001	0.0001	0.0001	tRNA-Gly for anticodon UCC	NA	NA	NA	NA
ENSRNA050008699	0.0001	0.0001	0.0001	0.0001	0.0001	0.0001	0.0001	0.0001	0.0001	0.0001	0.0001	0.0001	0.0001	0.0001	0.0001	0.0001	0.0001	0.0001	0.0001	0.0001	0.0001	tRNA-Asn for anticodon GUU	NA	NA	NA	NA
ENSRNA050008702	0.0001	0.0001	0.0001	0.0001	0.0001	0.0001	0.0001	0.0001	0.0001	0.0001	0.0001	0.0001	0.0001	0.0001	0.0001	0.0001	0.0001	0.0001	0.0001	0.0001	0.0001	tRNA-Lys for anticodon UUU	NA	NA	NA	NA
ENSRNA050008704	0.0001	0.0001	0.0001	0.0001	0.0001	0.0001	0.0001	0.0001	0.0001	0.0001	0.521923	0.394911	0.0001	0.0001	0.320525	0.0001	0.0001	0.0001	1.09463	0.0001	0.0001	tRNA-Thr for anticodon CGU	NA	NA	NA	NA
ENSRNA050008706	0.117577	0.0001	0.0001	0.066691	0.0001	0.134582	0.0001	0.0001	0.0001	0.0001	0.0001	0.0001	0.093599	0.0001	0.0001	0.0001	0.0001	0.018285	0.0001	0.059509	0.0001	tRNA-Ile for anticodon GAU	NA	NA	NA	NA
ENSRNA050008707	0.0001	0.0001	0.0001	0.0001	0.0001	0.0001	0.0001	0.0001	0.0001	0.0001	0.0001	0.0001	0.0001	0.0001	0.0001	0.0001	0.0001	0.0001	0.0001	0.0001	0.0001	tRNA-Ile for anticodon GAU	NA	NA	NA	NA
ENSRNA050008708	0.0001	0.0001	0.0001	0.0001	0.0001	0.0001	0.0001	0.0001	0.0001	0.0001	0.0001	0.0001	0.0001	0.0001	0.0001	0.0001	0.0001	0.0001	0.0001	0.0001	0.0001	tRNA-Ile for anticodon GAU	NA	NA	NA	NA
ENSRNA050008710	0.0001	0.0001	0.0001	0.0001	0.0001	0.0001	0.0001	0.0001	0.0001	0.0001	0.0001	0.0001	0.0001	0.0001	0.0001	0.0001	0.0001	0.0001	0.0001	0.0001	0.0001	tRNA-Asn for anticodon GUU	NA	NA	NA	NA
ENSRNA050008712	0.0001	0.0001	0.0001	0.0001	0.0001	0.0001	0.0001	0.0001	0.0001	0.0001	0.0001	0.0001	0.0001	0.0001	0.0001	0.0001	0.0001	0.0001	0.0001	0.0001	0.0001	tRNA-Phe for anticodon GAA	NA	NA	NA	NA
ENSRNA050008714	0.0001	0.0001	0.0001	0.0001	0.0001	0.0001	0.0001	0.0001	0.0001	0.0001	0.0001	0.0001	0.0001	0.0001	0.0001	0.0001	0.0001	0.0001	0.0001	0.0001	0.0001	tRNA-Ala for anticodon UGC	NA	NA	NA	NA
ENSRNA050008716	0.0001	0.0001	0.0001	0.0001	0.0001	0.0001	0.0001	0.0001	0.0001	0.0001	0.0001	0.0001	0.0001	0.0001	0.0001	0.0001	0.0001	0.0001	0.0001	0.0001	0.0001	tRNA-Leu for anticodon UAG	NA	NA	NA	NA
ENSRNA050008718	0.0001	0.0001	0.0001	0.166821	0.0001	0.0001	0.015069	0.0001	0.0001	0.0001	0.0001	0.0001	0.0001	0.0001	0.0001	0.086113	0.0001	0.241976	0.109463	0.0001	0.0001	tRNA-Asp for anticodon GUC	NA	NA	NA	NA
ENSRNA050008721	0.0001	0.0001	0.0001	0.0001	0.0001	0.0001	0.0001	0.0001	0.0001	0.0001	0.0001	0.0001	0.0001	0.0001	0.0001	0.0001	0.0001	0.0001	0.0001	0.0001	0.0001	tRNA-Ile for anticodon AAU	NA	NA	NA	NA
ENSRNA050008723	0.0001	0.0001	0.0001	0.0001	0.0001	0.0001	0.0001	0.0001	0.0001	0.0001	0.0001	0.0001	0.0001	0.0001	0.0001	0.0001	0.0001	0.0001	0.0001	0.0001	0.0001	tRNA-Ile for anticodon AAU	NA	NA	NA	NA
ENSRNA050008725	0.0001	0.0001	0.0001	0.0001	0.0001	0.0001	0.0001	0.0001	0.0001	0.0001	0.0001	0.0001	0.0001	0.0001	0.0001	0.0001	0.0001	0.0001	0.0001	0.0001	0.0001	tRNA-Phe for anticodon GAA	NA	NA	NA	NA
ENSRNA050008726	0.0001	0.0001	0.0001	0.0001	0.0001	0.0001	0.0001	0.0001	0.0001	0.0001	0.0001	0.0001	0.0001	0.0001	0.0001	0.0001	0.0001	0.0001	0.0001	0.0001	0.0001	tRNA-Lys for anticodon UUU	NA	NA	NA	NA
ENSRNA050008728	0.0001	0.0001	0.0001	0.0001	0.0001	0.0001	0.0001	0.0001	0.0001	0.0001	0.0001	0.0001	0.0001	0.0001	0.0001	0.0001	0.0001	0.0001	0.0001	0.0001	0.0001	tRNA-Leu for anticodon UAA	NA	NA	NA	NA
ENSRNA050008730	0.0001	0.0001	0.0001	0.0001	0.0001	0.0001	0.0001	0.0001	0.0001	0.0001	0.0001	0.0001	0.0001	0.0001	0.0001	0.0001	0.0001	0.0001	0.0001	0.0001	0.0001	tRNA-Leu for anticodon UAA	NA	NA	NA	NA
ENSRNA050008732	0.0001	0.0001	0.0001	0.0001	0.0001	0.0001	0.0001	0.0001	0.0001	0.0001	0.0001	0.0001	0.0001	0.0001	0.0001	0.0001	0.0001	0.0001	0.0001	0.0001	0.0001	tRNA-Leu for anticodon UAA	NA	NA	NA	NA
ENSRNA050008734	0.0001	0.0001	0.0001	0.0001	0.0001	0.0001	0.0001	0.0001	0.0001	0.0001	0.0001	0.0001	0.0001	0.0001	0.0001	0.0001	0.0001	0.0001	0.0001	0.0001	0.0001	tRNA-Arg for anticodon ACG	NA	NA	NA	NA
ENSRNA050008736	0.0001	0.0001	0.0001	0.0001	0.0001	0.0001	0.0001	0.0001	0.0001	0.0001	0.0001	0.0001	0.0001	0.0001	0.0001	0.0001	0.0001	0.0001	0.0001	0.0001	0.0001	tRNA-Ile for anticodon AAU	NA	NA	NA	NA
ENSRNA050008738	0.0001	0.0001	0.0001	0.0001	0.0001	0.0001	0.0001	0.0001	0.0001	0.0001	0.0001	0.0001	0.0001	0.0001	0.0001	0.0001	0.0001	0.0001	0.0001	0.0001	0.0001	tRNA-Trp for anticodon CCA	NA	NA	NA	NA
ENSRNA050008740	0.0001	0.0001	0.0001	0.0001	0.0001	0.0001	0.0001	0.0001	0.0001	0.0001	0.0001	0.0001	0.0001	0.0001	0.0001	0.0001	0.0001	0.0001	0.0001	0.0001	0.0001	tRNA-Trp for anticodon CCA	NA	NA	NA	NA
ENSRNA050008742	0.0001	0.0001	0.0001	0.0001	0.0001	0.0001	0.0001	0.0001	0.0001	0.0001	0.0001	0.0001	0.0001	0.0001	0.0001	0.0001	0.0001	0.0001	0.0001	0.0001	0.0001	tRNA-Asn for anticodon GUU	NA	NA	NA	NA
ENSRNA050008744	0.0001	0.0001	0.0001	0.0001	0.0001	0.0001	0.0001	0.0001	0.0001	0.0001	0.0001	0.0001	0.0001	0.0001	0.0001	0.0001	0.0001	0.0001	0.0001	0.0001	0.0001	tRNA-Trp for anticodon CCA	NA	NA	NA	NA
ENSRNA050008746	0.0001	0.0001	0.0001	0.0001	0.0001	0.0001	0.0001	0.0001	0.0001	0.0001	0.0001	0.0001	0.0001	0.0001	0.0001	0.0001	0.0001	0.0001	0.0001	0.0001	0.0001	tRNA-Val for anticodon CAC	NA	NA	NA	NA
ENSRNA050008749	0.0001	0.0001	0.0001	0.0001	0.0001	0.0001	0.0001	0.0001	0.0001	0.0001	0.0001	0.0001	0.0001	0.0001	0.0001	0.0001	0.0001	0.0001	0.0001	0.0001	0.0001	tRNA-Ser for anticodon AGA	NA	NA	NA	NA
ENSRNA050008751	0.0001	0.0001	0.0001	0.0001	0.0001	0.0001	0.0001	0.0001	0.0001	0.0001	0.0001	0.0001	0.0001	0.0001	0.0001	0.0001	0.0001	0.0001	0.0001	0.0001	0.0001	tRNA-Ala for anticodon UGC	NA	NA	NA	NA
ENSRNA050008754	0.0001	0.0001	0.0001	0.0001	0.0001	0.0001	0.0001	0.0001	0.0001	0.0001	0.0001	0.0001	0.0001	0.0001	0.0001	0.0001	0.0001	0.0001	0.068414	0.0001	0.0001	tRNA-Phe for anticodon GAA	NA	NA	NA	NA
ENSRNA050008755	0.0001	0.0001	0.0001	0.0001	0.0001	0.0001	0.0001	0.0001	0.0001	0.0001	0.0001	0.0001	0.0001	0.0001	0.0001	0.0001	0.0001	0.0001	0.0001	0.0001	0.0001	tRNA-Asn for anticodon GUU	NA	NA	NA	NA
ENSRNA050008757	0.0001	0.0001	0.0001	0.0001	0.0001	0.0001	0.0001	0.0001	0.0001	0.0001	0.0001	0.0001	0.0001	0.0001	0.0001	0.0001	0.0001	0.0001	0.0001	0.0001	0.0001	tRNA-Thr for anticodon AGU	NA	NA	NA	NA
ENSRNA050008759	0.0001	0.0001	0.0001	0.262066	0.0001	0.0001	0.0001	0.379212	0.0001	0.0001	0.0001	0.0001	0.0001	0.0001	0.0001	0.0001	0.0001	0.0001	0.0001	0.0001	0.0001	tRNA-Val for anticodon CAC	NA	NA	NA	NA
ENSRNA050008760	0.0001	0.0001	0.0001	0.0001	0.0001	0.0001	0.0001	0.0001	0.0001	0.0001	0.0001	0.0001	0.0001	0.0001	0.0001	0.0001	0.0001	0.0001	0.0001	0.0001	0.0001	tRNA-Val for anticodon UAC	NA	NA	NA	NA
ENSRNA050008762	0.0001	0.0001	0.0001	0.0001	0.0001	0.0001	0.0001	0.0001	0.0001	0.0001	0.0001	0.0001	0.0001	0.0001	0.0001	0.0001	0.069114	0.0001	0.0001	0.0001	0.0001	tRNA-Asp for anticodon GUC	NA	NA	NA	NA
ENSRNA050008764	0.0001	0.0001	0.0001	0.0001	0.0001	0.0001	0.0001	0.0001	0.0001	0.0001	0.0001	0.0001	0.0001	0.0001	0.0001	0.0001	0.0001	0.0001	0.0001	0.0001	0.0001	tRNA-Lys for anticodon UUU	NA	NA	NA	NA
ENSRNA050008766	0.0001	0.0001	0.013708	0.0001	0.0001	0.0001	0.0001	0.0001	0.0001	0.0001	0.0001	0.0001	0.0001	0.0001	0.0001	0.0001	0.0001	0.0001	0.0001	0.0001	0.0001	tRNA-Glu for anticodon UUC	NA	NA	NA	NA
ENSRNA050008768	0.0001	0.0001	0.0001	0.0001	0.0001	0.0001	0.0001	0.0001	0.0001	0.0001	0.0001	0.0001	0.0001	0.0001	0.0001	0.0001	0.0001	0.0001	0.0001	0.0001	0.0001	tRNA-Asp for anticodon GUC	NA	NA	NA	NA
ENSRNA050008770	0.0001	0.0001	0.0001	0.0001	0.0001	0.0001	0.0001	0.0001	0.0001	0.0001	0.0001	0.0001	0.0001	0.0001	0.0001	0.0001	0.0001	0.0001	0.0001	0.0001	0.0001	tRNA-Asp for anticodon GUC	NA	NA	NA	NA
ENSRNA050008772	0.0001	0.0001	0.0001	0.0001	0.0001	0.0001	0.0001	0.0001	0.0001	0.0001	0.0001	0.0001	0.0001	0.0001	0.0001	0.0001	0.0001	0.0001	0.0001	0.0001	0.0001	tRNA-Glu for anticodon UUC	NA	NA	NA	NA
ENSRNA050008773	0.0001	0.0001	0.0001	0.0001	0.0001	0.0001	0.0001	0.0001	0.0001	0.0001	0.0001	0.0001	0.0001	0.0001	0.0001	0.0001	0.0001	0.0001	0.0001	0.0001	0.0001	tRNA-Trp for anticodon CCA	NA	NA	NA	NA
ENSRNA050008775	0.0001	0.0001	0.0001	0.0001	0.0001	0.0001	0.0001	0.0001	0.0001	0.0001	0.0001	0.0001	0.0001	0.0001	0.0001	0.0001	0.0001	0.0001	0.0001	0.0001	0.0001	tRNA-Trp for anticodon CCA	NA	NA	NA	NA
ENSRNA050008777	0.0001	0.0001	0.0001	0.0001	0.0001	0.0001	0.0001	0.0001	0.0001	0.0001	0.0001	0.0001	0.0001	0.0001	0.0001	0.0001	0.0001	0.0001	0.0001	0.0001	0.0001	tRNA-Trp for anticodon CCA	NA	NA	NA	NA
ENSRNA050008779	0.0001	0.0001	0.0001	0.0001	0.0001	0.0001	0.0001	0.0001	0.0001	0.0001	0.0001	0.0001	0.0001	0.0001	0.0001	0.0001	0.0001	0.0001	0.0001	0.0001	0.0001	tRNA-Trp for anticodon CCA	NA	NA	NA	NA
ENSRNA050008781	0.0001	0.0001	0.0001	0.0001	0.0001	0.0001	0.0001	0.0001	0.0001	0.0001	0.0001	0.0001	0.0001	0.0001	0.0001	0.0001	0.0001	0.0001	0.0001	0.0001	0.0001	tRNA-Trp for anticodon CCA	NA	NA	NA	NA
ENSRNA050008783	0.0001	0.0001	0.0001	0.0001	0.0001	0.0001	0.0001	0.0001	0.0001	0.0001	0.0001	0.0001	0.0001	0.0001	0.0001	0.0001	0.0001	0.0001	0.0001	0.0001	0.0001	tRNA-Met for anticodon CAU	NA	NA	NA	NA
ENSRNA050008784	0.0001	0.0001	0.0001	0.0001	0.0001	0.0001	0.0001	0.0001	0.0001	0.0001	0.0001	0.0001	0.0001	0.0001	0.0001	0.0001	0.0001	0.0001	0.0001	0.0001	0.0001	tRNA-Asn for anticodon GUU	NA	NA	NA	NA
ENSRNA050008787	0.0001	0.0001	0.0001	0.0001	0.0001	0.0001	0.0001	0.0001	0.0001	0.0001	0.0001	0.0001	0.0001	0.0001	0.0001	0.0001	0.0001	0.0001	0.0001	0.0001	0.0001	tRNA-Lys for anticodon UUU	NA	NA	NA	NA
ENSRNA050008789	0.0001	0.0001	0.0001	0.0001	0.0001	0.0001	0.0001	0.0001	0.0001	0.0001	0.0001	0.0001	0.0001	0.0001	0.0001	0.0001	0.0001	0.0001	0.0001	0.0001	0.0001	tRNA-Asn for anticodon GUU	NA	NA	NA	NA
ENSRNA050008791	0.0001	0.0001	0.0001	0.0001	0.0001	0.0001	0.0001	0.0001	0.0001	0.0001	0.0001	0.0001	0.0001	0.0001	0.0001	0.0001	0.0001	0.0001	0.0001	0.0001	0.0001	tRNA-Ala for anticodon CGC	NA	NA	NA	NA
ENSRNA050008793	0.0001	0.0001	0.0001	0.0001	0.0001	0.0001	0.0001	0.0001	0.0001	0.0001	0.0001	0.0001	0.0001	0.0001	0.0001	0.0001	0.0001	0.0001	0.0001	0.0001	0.0001	tRNA-Ala for anticodon CGC	NA	NA	NA	NA
ENSRNA050008795	0.0001	0.0001	0.0001	0.0001	0.0001	0.0001	0.0001	0.0001	0.0001	0.0001	0.0001	0.0001	0.0001	0.0001	0.0001	0.0001	0.0001	0.0001	0.0001	0.0001	0.0001	tRNA-Ala for anticodon CGC	NA	NA	NA	NA
ENSRNA050008798	0.0001	0.0001	0.0001	0.0001	0.0001	0.0001	0.0001	0.0001	0.0001	0.0001	0.0001	0.0001	0.0001	0.0001	0.0001	0.0001	0.0001	0.0001	0.0001	0.0001	0.0001	tRNA-Asn for anticodon GUU	NA	NA	NA	NA
ENSRNA050008800	0.0001	0.0001	0.0001	0.0001	0.0001	0.0001	0.0001	0.0001	0.0001	0.0001	0.0001	0.0001	0.0001	0.0001	0.0001	0.0001	0.0001	0.0001	0.0001	0.0001	0.0001	tRNA-Arg for anticodon CCG	NA	NA	NA	NA
ENSRNA050008801	0.0001	0.0001	0.0001	0.0001	0.0001	0.0001	0.0001	0.0001	0.0001	0.0001	0.0001	0.0001	0.0001	0.0001	0.0001	0.0001	0.0001	0.0001	0.0001	0.0001	0.0001	tRNA-Ser for anticodon GCU	NA	NA	NA	NA
ENSRNA050008802	0.0001	0.0001	0.0001	0.0001	0.0001	0.0001	0.0001	0.0001	0.0001	0.0001	0.0001	0.0001	0.0001	0.0001	0.0001	0.0001	0.0001	0.0001	0.0001	0.0001	0.0001	tRNA-Leu for anticodon AAG	NA	NA	NA	NA
ENSRNA050008804	0.0001	0.0001	0.0001	0.0001	0.0001	0.0001	0.0001	0.0001	0.0001	0.0001	0.0001	0.0001	0.0001	0.0001	0.0001	0.0001	0.0001	0.0001	0.0001	0.0001	0.0001	tRNA-Ile for anticodon AAU	NA	NA	NA	NA
ENSRNA050008806	0.0001	0.0001	0.0001	0.0001	0.0001	0.0001	0.0001	0.0001	0.0001	0.0001	0.0001	0.0001	0.0001	0.0001	0.0001	0.0001	0.0001	0.0001	0.0001	0.0001	0.0001	tRNA-Ile for anticodon UAU	NA	NA	NA	NA
ENSRNA050008808	0.0001	0.0001	0.0001	0.0001	0.0001	0.0001	0.0001	0.0001	0.0001	0.0001	0.0001	0.0001	0.0001	0.0001	0.0001	0.0001	0.0001	0.0001	0.0001	0.0001	0.0001	tRNA-Ala for anticodon AGC	NA	NA	NA	NA
ENSRNA050008810	0.0001	0.0001	0.0001	0.0001	0.0001	0.0001	0.0001	0.0001	0.0001	0.0001	0.0001	0.0001	0.0001	0.0001	0.0001	0.0001	0.0001	0.0001	0.0001	0.0001	0.0001	tRNA-Gln for anticodon CUG	NA	NA	NA	NA
ENSRNA050008812	0.0001	0.0001	0.0001	0.0001	0.0001	0.0001	0.0001	0.0001	0.0001	0.0001	0.0001	0.0001	0.0001	0.0001	0.0001	0.0001	0.0001	0.0001	0.0001	0.0001	0.0001	tRNA-Lys for anticodon UUU	NA	NA	NA	NA
ENSRNA050008814	0.0001	0.0001	0.0001	0.0001	0.0001	0.0001	0.0001	0.0001	0.0001	0.0001	0.0001	0.0001	0.0001	0.0001	0.0001	0.0001	0.0001	0.0001	0.0001	0.0001	0.0001	tRNA-Pro for anticodon UGG	NA	NA	NA	NA
ENSRNA050008816	0.0001	0.0001	0.0001	0.0001	0.0001	0.0001	0.0001	0.0001	0.0001	0.0001	0.0001	0.0001	0.0001	0.0001	0.0001	0.0001	0.0001	0.0001	0.0001	0.0001	0.0001	tRNA-Gly for anticodon CCC	NA	NA	NA	NA
ENSRNA050008818	0.0001	0.0001	0.0001	0.0001	0.0001	0.0001	0.0001	0.0001	0.0001	0.0001	0.0001	0.0001	0.0001	0.0001	0.0001	0.0001	0.0001	0.0001	0.0001	0.0001	0.0001	tRNA-Ser for anticodon UGA	NA	NA	NA	NA
ENSRNA050008820	0.0001	0.0001	0.243168	0.0001	0.0001	0.0001	0.0001	0.005302	0.0001	0.0001	0.0001	0.0001	0.0001	0.180287	0.0001	0.0001	0.0001	0.0001	0.0001	0.0001	0.0001	tRNA-Glu for anticodon CUC	NA	NA	NA	NA
ENSRNA050008822	0.0001	0.0001	0.0001	0.0001	0.0001	0.0001	0.0001	0.0001	0.0001	0.0001	0.0001	0.0001	0.0001	0.185834	0.0001	0.0001	0.0001	0.0001	0.0001	0.0001	0.0001	tRNA-Glu for anticodon CUC	NA	NA	NA	NA
ENSRNA050008824	0.0001	0.0001	0.0001	0.0001	0.0001	0.0001	0.0001	0.0001	0.0001	0.0001	0.0001	0.0001	0.0001	0.0001	0.0001	0.0001	0.0001	0.0001	0.0001	0.0001	0.0001	tRNA-Gly for anticodon UCC	NA	NA	NA	NA
ENSRNA050008827	0.0001	0.0001	0.0001	0.0001	0.0001	0.0001	0.0001	0.0001	0.0001	0.0001	0.0001	0.0001	0.0001	0.0001	0.0001	0.0001	0.0001	0.0001	0.0001	0.0001	0.0001	tRNA-Gly for anticodon UCC	NA	NA	NA	NA
ENSRNA050008828	0.0001	0.0001	0.0001	0.0001	0.0001	0.0001	0.0001	0.0001	0.0001	0.0001	0.0001	0.0001	0.0001	0.0001	0.0001	0.0001	0.0001	0.0001	0.0001	0.0001	0.0001	tRNA-Ile for anticodon AAU	NA	NA	NA	NA
ENSRNA050008830	0.0001	0.0001	0.0001	0.0001	0.0001	0.0001	0.0001	0.0001	0.0001	0.0001	0.0001	0.0001	0.0001	0.0001	0.0001	0.0001	0.0001	0.0001	0.0001	0.0001	0.0001	tRNA-Lys for anticodon CUU	NA	NA	NA	NA
ENSRNA050008832	0.0001	0.0001	0.0001	0.0001	0.0001	0.0001	0.0001	0.0001	0.0001	0.0001	0.0001	0.0001	0.0001	0.0001	0.0001	0.0001	0.0001	0.0001	0.0001	0.0001	0.0001	tRNA-Asn for anticodon AUU	NA	NA	NA	NA
ENSRNA050008833	0.0001	0.0001	0.0001	0.0001	0.0001	0.0001	0.0001	0.0001	0.0001	0.0001	0.0001	0.0001	0.0001	0.0001	0.0001	0.0001	0.0001	0.0001	0.0001	0.0001	0.0001	tRNA-Asp for anticodon GUC	NA	NA	NA	NA
ENSRNA050008835	0.0001	0.0001	0.0001	0.0001	0.0001	0.0001	0.0001	0.0001	0.0001	0.0001	0.0001	0.0001	0.0001	0.0001	0.0001	0.0001	0.0001	0.0001	0.0001	0.0001	0.0001	tRNA-Asn for anticodon GUU	NA	NA	NA	NA
ENSRNA050008837	0.0001	0.0001	0.0001	0.0001	0.0001	0.0001	0.0001	0.0001	0.0001	0.0001	0.0001	0.0001	0.0001	0.0001	0.0001	0.0001	0.0001	0.0001	0.0001	0.0001	0.0001	tRNA-Leu for anticodon UAG	NA	NA	NA	NA
ENSRNA050008839	0.0001	0.0001	0.0001	0.0001	0.0001	0.0001	0.0001	0.0001	0.0001	0.0001	0.0001	0.0001	0.0001	0.0001	0.0001	0.0001	0.0001	0.0001	0.0001	0.0001	0.0001	tRNA-Met for anticodon CAU	NA	NA	NA	NA
ENSRNA050008840	0.0001	0.0001	0.0001	0.0001	0.0001	0.0001	0.0001	0.0001	0.0001	0.0001	0.0001	0.0001	0.0001	0.0001	0.0001	0.0001	0.0001	0.0001	0.0001	0.0001	0.0001	tRNA-Ser for anticodon UGA	NA	NA	NA	NA
ENSRNA050008843	0.0001	0.0001	0.0001	0.0001	0.0001	0.0001	0.0001	0.0001	0.0001	0.0001	0.0001	0.0001	0.0001	0.0001	0.0001	0.0001	0.0001	0.0001	0.0001	0.0001	0.0001	tRNA-Asp for anticodon GUC	NA	NA	NA	NA
ENSRNA050008845	0.0001	0.0001	0.0001	0.0001	0.0001	0.0001	0.0001	0.0001	0.0001	0.0001	0.0001	0.0001	0.0001	0.0001	0.0001	0.0001	0.0001	0.0001	0.0001	0.0001	0.0001	tRNA-Arg for anticodon UCG	NA	NA	NA	NA
ENSRNA050008847	0.0001	0.0001	0.0001	0.0001	0.0001	0.0001	0.0001	0.0001	0.0001	0.0001	0.0001	0.0001	0.0001	0.0001	0.0001	0.0001	0.0001	0.0001	0.0001	0.0001	0.0001	tRNA-Leu for anticodon AAG	NA	NA	NA	NA
ENSRNA050008849	0.0001	0.0001	0.0001	0.0001	0.0001	0.0001	0.0001	0.0001	0.0001	0.0001	0.0001	0.0001	0.0001	0.0001	0.0001	0.0001	0.0001	0.0001	0.0001	0.0001	0.0001	tRNA-Arg for anticodon UCG	NA	NA	NA	NA
ENSRNA050008851	0.0001	0.0001	0.0001	0.0001	0.0001	0.0001	0.0001	0.0001	0.0001	0.0001	0.0001	0.0001	0.0001	0.0001	0.0001	0.0001	0.0001	0.0001	0.0001	0.0001	0.0001	tRNA-Ser for anticodon UGA	NA	NA	NA	NA
ENSRNA050008853	0.0001	0.0001	0.0001	0.0001	0.0001	0.0001	0.0001	0.0001	0.0001	0.0001	2.08769	0.0001	0.0001	0.0001	0.0001	0.0001	0.0001	0.0001	0.0001	0.0001	0.0001	tRNA-Pro for anticodon AGG	NA	NA	NA	NA
ENSRNA050008855	0.0001	0.0001	0.0001	0.0001	0.0001	0.0001	0.0001	0.0001	0.0001	0.0001	0.0001	0.0001	0.0001	0.0001	0.0001	0.0001	0.0001	0.0001	0.0001	0.0001	0.0001	tRNA-Val for anticodon UAC	NA	NA	NA	NA
ENSRNA050008857	0.0001	0.0001	0.0001	0.0001	0.0001	0.0001	0.0001	0.0001	0.0001	0.0001	0.0001	0.0001	0.0001	0.0001	0.0001	0.0001	0.0001	0.0001	0.0001	0.0001	0.0001	tRNA-Val for anticodon UAC	NA	NA	NA	NA
ENSRNA050008859	0.0001	0.0001	0.0001	0.0001	0.0001	0.0001	0.0001	0.0001	0.0001	0.0001	0.0001	0.0001	0.0001	0.0001	0.0001	0.0001	0.0001	0.0001	0.0001	0.0001	0.0001	tRNA-Val for anticodon UAC	NA	NA	NA	NA
ENSRNA050008861	0.0001	0.0001	0.0001	0.0001	0.0001	0.0001	0.0001	0.0001	0.0001	0.0001	0.0001	0.0001	0.0001	0.0001	0.0001	0.0001	0.0001	0.0001	0.0001	0.0001	0.0001	tRNA-Gly for anticodon GCC	NA	NA	NA	NA
ENSRNA050008863	0.0001	0.0001	0.0001	0.0001	0.0001	0.0001	0.0001	0.0001	0.0001	0.0001	0.0001	0.0001	0.0001	0.0001	0.0001	0.0001	0.0001	0.0001	0.0001	0.0001	0.0001	tRNA-Gln for anticodon CUG	NA	NA	NA	NA
ENSRNA050008865	0.0001	0.0001	0.0001	0.0001	0.0001	0.0001	0.0001	0.0001	0.0001	0.0001	0.0001	0.0001	0.0001	0.0001	0.0001	0.0001	0.0001	0.0001	0.0001	0.0001	0.0001	tRNA-Arg for anticodon ACG	NA	NA	NA	NA
ENSRNA050008867	0.0001	0.0001	0.0001	0.0001	0.0001	0.0001	0.0001	0.0001	0.0001	0.0001	0.0001	0.0001	0.0001	0.0001	0.0001	0.0001	0.0001	0.0001	0.0001	0.0001	0.0001	tRNA-Arg for anticodon ACG	NA	NA	NA	NA
ENSRNA050008869	0.0001	0.0001	0.0001	0.0001	0.0001	0.0001	0.0001	0.0001	0.0001	0.0001	0.0001	0.0001	0.0001	0.0001	0.0001	0.0001	0.818311	0.0001	0.0001	0.0001	0.0001	tRNA-Arg for anticodon ACG	NA	NA	NA	NA
ENSRNA050008871	0.0001	0.0001	0.0001	0.0001	0.0001	0.0001	0.0001	0.0001	0.0001	0.0001	0.0001	0.0001	0.0001	0.0001	0.0001	0.0001	0.0001	0.0001	0.0001	0.0001	0.0001	tRNA-Ile for anticodon AAU	NA	NA	NA	NA
ENSRNA050008873	0.0001	0.0001	0.0001	0.0001	0.0001	0.0001	0.0001	0.0001	0.0001	0.0001	0.0001	0.0001	0.0001	0.0001	0.0001	0.0001	0.0001	0.0001	0.0001	0.0001	0.0001	tRNA-Ile for anticodon AAU	NA	NA	NA	NA
ENSRNA050008875	0.0001	0.0001	0.0001	0.0001	0.0001	0.0001	0.0001	0.0001	0.0001	0.0001	0.0001	0.0001	0.0001	0.0001	0.0001	0.0001	0.0001	0.0001	0.0001	0.0001	0.0001	tRNA-Val for anticodon AAC	NA	NA	NA	NA
ENSRNA050008877	0.0001	0.0001	0.0001	0.0001	0.0001	0.0001	0.0001	0.0001	0.0001	0.0001	0.0001	0.0001	0.0001	0.0001	0.0001	0.0001	0.0001	0.0001	0.0001	0.0001	0.0001	tRNA-Val for anticodon AAC	NA	NA	NA	NA
ENSRNA050008879	0.0001	0.0001	0.0001	0.0001	0.0001	0.0001	0.0001	0.0001	0.0001	0.0001	0.0001	0.0001	0.0001	0.0001	0.0001	0.0001	0.0001	0.0001	0.0001	0.0001	0.0001	tRNA-Glu for anticodon CUC	NA	NA	NA	NA
ENSRNA050008881	0.0001	0.0001	0.0001	0.0001	0.0001	0.0001	0.0001	0.0001	0.0001	0.0001	0.0001	0.0001	0.0001	0.0001	0.0001	0.0001	0.0001	0.0001	0.0001	0.0001	0.0001	tRNA-Glu for anticodon CUC	NA	NA	NA	NA
ENSRNA050008883	0.0001	0.0001	0.0001	0.0001	0.0001	0.0001	0.0001	0.0001	0.0001	0.0001	0.0001	0.0001	0.0001	0.0001	0.0001	0.0001	0.0001	0.0001	0.0001	0.0001	0.0001	tRNA-Asp for anticodon GUC	NA	NA	NA	NA
ENSRNA050008884	0.0001	0.0001	0.0001	0.0001	0.0001	0.0001	0.0001	0.0001	0.0001	0.0001	0.0001	0.0001	0.0001	0.0001	0.0001	0.0001	0.0001	0.0001	0.0001	0.0001	0.0001	tRNA-Asp for anticodon GUC	NA	NA	NA	NA
ENSRNA050008886	0.0001	0.0001	0.0001	0.0001	0.0001	0.0001	0.0001	0.0001	0.0001	0.0001	0.0001	0.0001	0.0001	0.0001	0.0001	0.0001	0.0001	0.0001	0.0001	0.0001	0.0001	tRNA-Asp for anticodon GUC	NA	NA	NA	NA
ENSRNA050008888	0.0001	0.0001	0.0001	0.0001	0.0001	0.0001	0.0001	0.0001	0.0001	0.0001	0.0001	0.0001	0.0001	0.0001	0.0001	0.0001	0.0001	0.0001	0.0001	0.0001	0.0001	tRNA-Asp for anticodon GUC	NA	NA	NA	NA
ENSRNA050008890	0.0001	0.0001	0.0001	0.0001	0.0001	0.0001	0.0001	0.0001	0.0001	0.0001	0.0001	0.0001	0.0001	0.0001	0.0001	0.0001	0.0001	0.0001	0.0001	0.0001	0.0001	tRNA-Asp for anticodon GUC	NA	NA	NA	NA
ENSRNA050008892	0.0001	0.0001	0.0001	0.0001	0.0001	0.0001	0.0001	0.0001	0.0001	0.0001	0.0001	0.0001	0.0001	0.0001	0.0001	0.0001	0.0001	0.0001	0.0001	0.0001	0.0001	tRNA-Ala for anticodon UGC	NA	NA	NA	NA
ENSRNA050008894	0.0001	0.0001	0.0001	0.0001	0.0001	0.0001	0.0001	0.774115	0.49362	0.0001	0.0001	0.567337	0.0001	0.0001	0.0001	0.342753	0.0001	0.0001	0.547313	0.0001	0.0001	tRNA-Gly for anticodon GCC	NA	NA	NA	NA
ENSRNA050008896	0.0001	0.0001	0.0001	0.0001	0.0001	0.0001	0.0001	0.0001	0.0001	0.0001	0.0001	0.0001	0.0001	0.0001	0.0001	0.0001	0.0001	0.0001	0.0001	0.0001	0.0001	tRNA-Val for anticodon AAC	NA	NA	NA	NA
ENSRNA050008898	0.0001	0.0001	0.0001	0.0001	0.0001	0.0001	0.0001	0.0001	0.0001	0.0001	0.0001	0.0001	0.0001	0.0001	0.0001	0.0001	0.0001	0.0001	0.0001	0.0001	0.0001	tRNA-Val for anticodon UAC	NA	NA	NA	NA
ENSRNA050008900	0.0001	0.0001	0.0001	0.0001	0.0001	0.0001	0.0001	0.0001	0.0001	0.0001	0.0001	0.0001	0.0001	0.0001	0.0001	0.0001	0.0001	0.0001	0.0001	0.385925	0.0001	tRNA-Gly for anticodon GCC	NA	NA	NA	NA
ENSRNA050008902	0.0001	0.0001	0.0001	0.0001	0.0001	0.0001	0.0001	0.0001	0.0001	0.0001	0.0001	0.0001	0.0001	0.0001	0.0001	0.0001	0.0001	0.0001	0.0001	0.0001	0.0001	tRNA-Leu for anticodon AAG	NA	NA	NA	NA
ENSRNA050008904	0.0001	0.0001	0.0001	0.0001	0.0001	0.0001	0.0001	0.0001	0.0001	0.0001	0.0001	0.0001	0.0001	0.0001	0.0001	0.0001	0.0001	0.0001	0.0001	0.0001	0.0001	tRNA-Arg for anticodon ACG	NA	NA	NA	NA
ENSRNA050008906	0.0001	0.0001	0.0001	0.0001	0.0001	0.0001	0.0001	0.0001	0.0001	0.0001	0.0001	0.0001	0.0001	0.0001	0.0001	0.0001	0.0001	0.0001	0.0001	0.0001	0.0001	tRNA-Asp for anticodon GUC	NA	NA	NA	NA
ENSRNA050008909	0.0001	0.0001	0.0001	0.0001	0.0001	0.0001	0.0001	0.0001	0.0001	0.0001	0.0001	0.0001	0.0001	0.0001	0.0001	0.0001	0.0001	0.0001	0.0001	0.0001	0.0001	tRNA-Asn for anticodon GUU	NA	NA	NA	NA
ENSRNA050008911	0.0001	0.0001	0.0001	0.0001	0.0001	0.0001	0.0001	0.0001	0.0001	0.0001	0.0001	0.0001	0.0001	0.0001	0.0001	0.0001	0.0001	0.0001	0.0001	0.0001	0.0001	tRNA-Arg for anticodon CCU	NA	NA	NA	NA
ENSRNA050008913	0.0001	0.0001	0.0001	0.0001	0.0001	0.0001	0.0001	0.0001	0.0001	0.0001	0.0001	0.0001	0.0001	0.0001	0.0001	0.0001	0.0001	0.0001	0.0001	0.0001	0.0001	tRNA-Tyr for anticodon GUA	NA	NA	NA	NA
ENSRNA050008915	0.0001	0.0001	0.0001	0.0001	0.0001	0.0001	0.0001	0.0001	0.0001	0.0001	0.0001	0.0001	0.0001	0.0001	0.0001	0.0001	0.0001	0.0001	0.0001	0.0001	0.0001	tRNA-Gly for anticodon UCC	NA	NA	NA	NA
ENSRNA050008916	0.0001	0.0001	0.0001	5.73593	1.08298	6.71869	1.08317	10.8621	6.71484	25.3892	33.7927	19.537	18.1133	10.179	25.2014	19.1447	23.7598	3.21762	8.93816	10.4338	6.15426	tRNA-Gly for anticodon GCC	NA	NA	NA	NA
ENSRNA050008918	0.0001	0.0001	0.0001	0.0001	0.0001	0.0001	0.0001	0.0001	0.0001	0.0001	0.0001	0.0001	0.0001	0.0001	0.0001	0.0001	0.0001	0.0001	0.0001	0.0001	0.0001	tRNA-Glu for anticodon CUC	NA	NA	NA	NA
ENSRNA050008919	0.0001	0.0001	0.0001	0.0001	0.0001	0.0001	0.0001	0.0001	0.0001	0.0001	0.0001	0.0001	0.0001	0.0001	0.0001	0.0001	0.0001	0.0001	0.0001	0.0001	0.0001	tRNA-Ser for anticodon AGA	NA	NA	NA	NA
ENSRNA050008921	0.0001	0.0001	0.0001	0.0001	0.0001	0.0001	0.0001	0.0001	0.0001	0.0001	0.0001	0.0001	0.0001	0.0001	0.0001	0.0001	0.0001	0.0001	0.0001	0.0001	0.0001	tRNA-Leu for anticodon CAG	NA	NA	NA	NA
ENSRNA050008923	0.0001	0.0001	0.0001	0.0001	0.0001	0.0001	0.0001	0.0001	0.0001	0.0001	0.0001	0.0001	0.0001	0.0001	0.0001	0.0001	0.0001	0.0001	0.0001	0.0001	0.0001	tRNA-Leu for anticodon UAG	NA	NA	NA	NA
ENSRNA050008924	0.0001	0.0001	0.0001	0.0001	0.0001	0.0001	0.0001	0.0001	0.0001	0.0001	0.0001	0.0001	0.0001	0.0001	0.0001	0.0001	0.0001	0.0001	0.0001	0.0001	0.0001	tRNA-Tyr for anticodon GUA	NA	NA	NA	NA
ENSRNA050008926	0.0001	0.0001	0.0001	0.0001	0.0001	0.0001	0.0001	0.0001	0.0001	0.0001	0.0001	0.0001	0.0001	0.0001	0.0001	0.0001	0.0001	0.0001	0.0001	0.0001	0.0001	tRNA-Ser for anticodon CGA	NA	NA	NA	NA
ENSRNA050008928	0.0001	0.0001	0.0001	0.0001	0.0001	0.0001	0.0001	0.0001	0.0001	0.0001	0.0001	0.0001	0.0001	0.0001	0.0001	0.0001	0.0001	0.0001	0.0001	0.0001	0.0001	tRNA-Val for anticodon AAC	NA	NA	NA	NA
ENSRNA050008929	0.0001	0.0001	0.0001	0.0001	0.0001	0.0001	0.0001	0.0001	0.0001	0.0001	0.0001	0.0001	0.0001	0.0001	0.0001	0.0001	0.0001	0.0001	0.0001	0.0001	0.0001	tRNA-Val for anticodon AAC	NA	NA	NA	NA
ENSRNA050008931	0.0001	0.0001	0.0001	0.0001	0.0001	0.0001	0.0001	0.0001	0.0001	0.0001	0.0001	0.0001	0.0001	0.0001	0.0001	0.0001	0.039779	0.0001	0.0001	0.0001	0.0001	tRNA-Asp for anticodon GUC	NA	NA	NA	NA
ENSRNA050008933	0.0001	0.0001	0.0001	0.0001	0.0001	0.0001	0.0001	0.0001	0.0001	0.0001	0.0001	0.0001	0.0001	0.0001	0.0001	0.0001	0.0001	0.0001	0.0001	0.0001	0.0001	tRNA-Asn for anticodon GUU	NA	NA	NA	NA
ENSRNA050008934	0.0001	0.0001	0.0001	0.0001	0.0001	0.0001	0.0001	0.0001	0.0001	0.0001	0.0001	0.0001	0.0001	0.0001	0.0001	0.0001	0.0001	0.0001	0.0001	0.0001	0.0001	tRNA-Thr for anticodon CGU	NA	NA	NA	NA
ENSRNA050008936	0.0001	0.0001	0.0001	0.0001	0.0001	0.0001	0.0001	0.0001	0.0001	0.0001	0.0001	0.0001	0.0001	0.0001	0.0001	0.0001	0.0001	0.0001	0.0001	0.0001	0.0001	tRNA-Phe for anticodon GAA	NA	NA	NA	NA
ENSRNA050008938	0.0001	0.0001	0.0001	0.0001	0.0001	0.0001	0.0001	0.0001	0.0001	0.0001	0.0001	0.0001	0.0001	0.0001	0.0001	0.0001	0.0001	0.0001	0.0001	0.0001	0.0001	tRNA-Phe for anticodon GAA	NA	NA	NA	NA
ENSRNA050008939	0.0001	0.0001	0.0001	0.0001	0.0001	0.0001	0.0001	0.0001	0.0001	0.0001	0.0001	0.0001	0.0001	0.0001	0.0001	0.0001	0.0001	0.0001	0.0001	0.0001	0.0001	tRNA-Asp for anticodon GUC	NA	NA	NA	NA
ENSRNA050008941	0.0001	0.0001	0.0001	0.0001	0.0001	0.0001	0.0001	0.0001	0.0001	0.0001	0.0001	0.0001	0.0001	0.0001	0.0001	0.0001	0.0001	0.0001	0.0001	0.0001	0.0001	tRNA-Ala for anticodon UGC	NA	NA	NA	NA
ENSRNA050008943	0.0001	0.0001	0.0001	0.0001	0.0001	0.0001	0.0001	0.0001	0.0001	0.0001	0.0001	0.0001	0.0001	0.0001	0.0001	0.0001	0.0001	0.0001	0.0001	0.0001	0.0001	tRNA-Asn for anticodon GUU	NA	NA	NA	NA
ENSRNA050008944	0.0001	0.0001	0.0001	0.0001	0.0001	0.0001	0.0001	0.0001	0.0001	0.0001	0.0001	0.0001	0.0001	0.0001	0.0001	0.0001	0.0001	0.0001	0.0001	0.0001	0.0001	tRNA-Asp for anticodon GUC	NA	NA	NA	NA
ENSRNA050008946	0.0001	0.0001	0.0001	0.0001	0.0001	0.0001	0.0001	0.0001	0.0001	0.0001	0.0001	0.0001	0.0001	0.0001	0.0001	0.0001	0.0001	0.0001	0.0001	0.0001	0.0001	tRNA-Asp for anticodon GUC	NA	NA	NA	NA
ENSRNA050008949	0.0001	0.0001	0.0001	0.0001	0.0001	0.0001	0.0001	0.0001	0.0001	0.0001	0.0001	0.0001	0.0001	0.0001	0.0001	0.0001	0.0001	0.0001	0.0001	0.0001	0.0001	tRNA-Gln for anticodon CUG	NA	NA	NA	NA
ENSRNA050008951	0.0001	0.0001	0.0001	0.0001	0.0001	0.0001	0.0001	0.0001	0.0001	0.0001	0.0001	0.0001	0.0001	0.0001	0.0001	0.0001	0.0001	0.0001	0.0001	0.0001	0.0001	tRNA-Ile for anticodon AAU	NA	NA	NA	NA
ENSRNA050008953	0.0001	0.0001	0.0001	0.0001	0.0001	0.0001	0.0001	0.0001	0.0001	0.0001	0.0001	0.0001	0.0001	0.0001	0.0001	0.0001	0.0001	0.0001	0.0001	0.0001	0.0001	tRNA-Ile for anticodon AAU	NA	NA	NA	NA
ENSRNA050008955	0.0001	0.0001	0.0001	0.0001	0.0001	0.0001	0.0001	0.0001	0.0001	0.0001	0.0001	0.0001	0.0001	0.0001	0.0001	0.0001	0.0001	0.0001	0.0001	0.0001	0.0001	tRNA-Val for anticodon AAC	NA	NA	NA	NA
ENSRNA050008957	0.0001	0.0001	0.0001	0.0001	0.0001	0.0001	0.0001	0.0001	0.0001	0.0001	0.0001	0.0001	0.0001	0.0001	0.0001	0.0001	0.0001	0.0001	0.0001	0.0001	0.0001	tRNA-Val for anticodon AAC	NA	NA	NA	NA
ENSRNA050008959	0.0001	0.0001	0.0001	0.0001	0.0001	0.0001	0.0001	0.0001	0.0001	0.0001	0.0001	0.0001	0.0001	0.0001	0.0001	0.0001	0.0001	0.0001	0.0001	0.0001	0.0001	tRNA-Ser for anticodon CGA	NA	NA	NA	NA
ENSRNA050008961	0.0001	0.0001	0.0001	0.0001	0.0001	0.0001	0.0001	0.0001	0.0001	0.0001	0.0001	0.0001	0.0001	0.0001	0.0001	0.0001	0.0001	0.0001	0.0001	0.0001	0.0001	tRNA-Ser for anticodon CGA	NA	NA	NA	NA
ENSRNA050008962	0.0001	0.0001	0.0001	0.0001	0.0001	0.0001	0.192262	0.0001	0.190473	0.0001	0.0001	0.0001	0.0001	0.0001	0.0001	0.0001	0.0001	0.0001	0.0001	0.0001	0.0001	tRNA-Arg for anticodon ACG	NA	NA	NA	NA
ENSRNA050008965	0.0001	0.0001	0.0001	0.0001	0.0001	0.0001	0.0001	0.0001	0.0001	0.0001	0.0001	0.0001	0.0001	0.0001	0.0001	0.0001	0.0001	0.0001	0.0001	0.0001	0.0001	tRNA-Asn for anticodon GUU	NA	NA	NA	NA
ENSRNA050008967	0.0001	0.0001	0.0001	0.0001	0.0001	0.0001	0.0001	0.0001	0.0001	0.0001	0.0001	0.0001	0.0001	0.0001	0.0001	0.0001	0.0001	0.0001	0.0001	0.0001	0.0001	tRNA-His for anticodon GUG	NA	NA	NA	NA
ENSRNA050008968	0.0001	0.0001	0.0001	0.0001	0.0001	0.0001	0.0001	0.0001	0.0001	0.707217	0.0001	0.0001	0.0001	0.0001	0.0001	0.0001	0.0001	0.0001	0.0001	0.0001	0.0001	tRNA-Gln for anticodon CUG	NA	NA	NA	NA
ENSRNA050008971	0.0001	0.0001	0.0001	0.0001	0.0001	0.0001	0.0001	0.0001	0.0001	0.0001	0.0001	0.0001	0.0001	0.0001	0.0001	0.0001	0.0001	0.0001	0.0001	0.0001	0.0001	tRNA-Gln for anticodon CUG	NA	NA	NA	NA
ENSRNA050008973	0.0001	0.0001	0.0001	0.0001	0.0001	0.0001	0.0001	0.0001	0.0001	0.0001	0.0001	0.0001	0.0001	0.0001	0.0001	0.0001	0.0001	0.0001	0.0001	0.0001	0.0001	tRNA-Gln for anticodon CUG	NA	NA	NA	NA
ENSRNA050008975	0.0001	0.0001	0.0001	0.0001	0.0001	0.0001	0.0001	0.0001	0.0001	0.0001	0.0001	0.0001	0.0001	0.0001	0.0001	0.0001	0.0001	0.0001	0.0001	0.0001	0.0001	tRNA-Arg for anticodon CCU	NA	NA	NA	NA
ENSRNA050008977	0.0001	0.0001	0.0001	0.0001	0.0001	0.0001	0.0001	0.0001	0.0001	0.0001	0.0001	0.0001	0.0001	0.0001	0.0001	0.0001	0.0001	0.0001	0.0001	0.0001	0.0001	tRNA-Gly for anticodon GCC	NA	NA	NA	NA
ENSRNA050008979	0.0001	0.0001	0.0001	0.0001	0.0001	0.0001	0.0001	0.0001	0.0001	0.0001	0.0001	0.0001	0.0001	0.0001	0.0001	0.0001	0.0001	0.0001	0.0001	0.0001	0.0001	tRNA-Asn for anticodon GUU	NA	NA	NA	NA
ENSRNA050008981	0.0001	0.0001	0.0001	0.0001	0.0001	0.0001	0.0001	0.0001	0.0001	0.0001	0.0001	0.0001	0.0001	0.0001	0.0001	0.0001	0.0001	0.0001	0.0001	0.0001	0.0001	tRNA-Asp for anticodon GUC	NA	NA	NA	NA
ENSRNA050008983	0.0001	0.0001	0.0001	0.0001	0.0001	0.0001	0.0001	0.0001	0.0001	0.0001	0.0001	0.0001	0.0001	0.0001	0.0001	0.0001	0.0001	0.0001	0.0001	0.0001	0.0001	tRNA-Arg for anticodon ACG	NA	NA	NA	NA
ENSRNA050008985	0.0001	0.0001	0.0001	0.0001	0.0001	0.0001	0.0001	0.0001	0.0001	0.0001	0.0001	0.0001	0.0001	0.0001	0.0001	0.0001	0.0001	0.0001	0.0001	0.0001	0.0001	tRNA-Ser for anticodon UGA	NA	NA	NA	NA
ENSRNA050008987	0.0001	0.0001	0.0001	0.0001	0.0001	0.0001	0.0001	0.0001	0.0001	0.0001	0.0001	0.0001	0.0001	0.0001	0.0001	0.0001	0.0001	0.0001	0.0001	0.0001	0.0001	tRNA-Ser for anticodon UGA	NA	NA	NA	NA
ENSRNA050008988	0.0001	0.0001	0.0001	0.0001	0.0001	0.0001	0.0001	0.0001	0.0001	0.0001	0.0001	0.0001	0.0001	0.0001	0.0001	0.0001	0.0001	0.0001	0.0001	0.0001	0.0001	tRNA-Met for anticodon CAU	NA	NA	NA	NA
ENSRNA050008990	0.0001	0.0001	0.0001	0.0001	0.0001	0.0001	0.0001	0.0001	0.0001	0.0001	0.0001	0.0001	0.0001	0.0001	0.0001	0.0001	0.0001	0.0001	0.0001	0.0001	0.0001	tRNA-Leu for anticodon UAG	NA	NA	NA	NA
ENSRNA050008992	0.0001	0.0001	0.0001	0.0001	0.0001	0.0001	0.0001	0.0001	0.0001	0.0001	0.0001	0.0001	0.0001	0.0001	0.0001	0.0001	0.0001	0.0001	0.0001	0.0001	0.0001	tRNA-Leu for anticodon UAG	NA	NA	NA	NA
ENSRNA050008993	0.0001	0.0001	0.0001	0.0001	0.0001	0.0001	0.0001	0.0001	0.0001	0.0001	0.0001	0.0001	0.0001	0.0001	0.0001	0.0001	0.0001	0.0001	0.0001	0.0001	0.0001	tRNA-Ser for anticodon AGA	NA	NA	NA	NA
ENSRNA050008995	0.0001	0.0001	0.0001	0.0001	0.0001	0.0001	0.0001	0.0001	0.0001	0.0001	0.0001	0.0001	0.0001	0.0001	0.0001	0.0001	0.0001	0.0001	0.0001	0.0001	0.0001	tRNA-Thr for anticodon CGU	NA	NA	NA	NA
ENSRNA050008997	0.0001	0.0001	0.0001	0.0001	0.0001	0.0001	0.0001	0.0001	0.0001	0.0001	0.0001	0.0001	0.0001	0.0001	0.0001	0.0001	0.0001	0.0001	0.0001	0.0001	0.0001	tRNA-Thr for anticodon CGU	NA	NA	NA	NA
ENSRNA050008999	0.0001	0.0001	0.0001	0.0001	0.0001	0.0001	0.0001	0.0001	0.0001	0.0001	0.0001	0.0001	0.0001	0.0001	0.0001	0.0001	0.0001	0.0001	0.0001	0.0001	0.0001	tRNA-Thr for anticodon CGU	NA	NA	NA	NA
ENSRNA050009000	0.0001	0.0001	0.0001	0.0001	0.0001	0.0001	0.0001	0.0001	0.0001	0.0001	0.0001	0.0001	0.0001	0.0001	0.0001	0.0001	0.0001	0.0001	0.0001	0.0001	0.0001	tRNA-Thr for anticodon CGU	NA	NA	NA	NA
ENSRNA050009002	0.0001	0.0001	0.0001	0.0001	0.0001	0.0001	0.0001	0.0001	0.0001	0.0001	0.0001	0.0001	0.0001	0.0001	0.0001	0.0001	0.0001	0.0001	0.0001	0.0001	0.0001	tRNA-Thr for anticodon CGU	NA	NA	NA	NA
ENSRNA050009004	0.0001	0.0001	0.0001	0.0001	0.0001	0.0001	0.0001	0.0001	0.0001	0.0001	0.0001	0.0001	0.0001	0.0001	0.0001	0.0001	0.0001	0.0001	0.0001	0.0001	0.0001	tRNA-Met for anticodon CAU	NA	NA	NA	NA
ENSRNA050009006	0.0001	0.0001	0.0001	0.0001	0.0001	0.0001	0.0001	0.0001	0.0001	0.0001	0.0001	0.0001	0.0001	0.0001	0.0001	0.0001	0.0001	0.0001	0.0001	0.0001	0.0001	tRNA-Met for anticodon CAU	NA	NA	NA	NA
ENSRNA050009008	0.0001	0.0001	0.0001	0.0001	0.0001	0.0001	0.0001	0.0001	0.0001	0.0001	0.0001	0.0001	0.0001	0.0001	0.0001	0.0001	0.0001	0.0001	0.0001	0.0001	0.0001	tRNA-Met for anticodon CAU	NA	NA	NA	NA
ENSRNA050009010	0.0001	0.0001	0.0001	0.0001	0.0001	0.0001	0.0001	0.0001	0.0001	0.0001	0.0001	0.0001	0.0001	0.0001	0.0001	0.0001	0.0001	0.0001	0.0001	0.0001	0.0001	tRNA-Gly for anticodon GCC	NA	NA	NA	NA
ENSRNA050009011	0.0001	0.0001	0.0001	0.0001	0.0001	0.0001	0.0001	0.0001	0.0001	0.0001	0.0001	0.0001	0.0001	0.0001	0.0001	0.0001	0.0001	0.0001	0.0001	0.0001	0.0001	tRNA-Gly for anticodon GCC	NA	NA	NA	NA
ENSRNA050009012	0.0001	0.0001	0.0001	0.0001	0.0001	0.0001	0.0001	0.0001	0.0001	0.0001	0.0001	0.0001	0.0001	0.0001	0.0001	0.0001	0.0001	0.0001	0.0001	0.0001	0.0001	tRNA-Gly for anticodon GCC	NA	NA	NA	NA
ENSRNA050009013	0.0001	0.0001	0.0001	0.0001	0.0001	0.0001	0.0001	0.0001	0.0001	0.0001	0.0001	0.0001	0.0001	0.0001	0.0001	0.0001	0.0001	0.0001	0.0001	0.0001	0.0001	tRNA-Val for anticodon AAC	NA	NA	NA	NA
ENSRNA050009014	0.0001	0.0001	0.0001	0.0001	0.0001	0.0001	0.0001	0.0001	0.0001	0.0001	0.0001	0.0001	0.0001	0.0001	0.0001	0.0001	0.0001	0.0001	0.0001	0.0001	0.0001	tRNA-Val for anticodon AAC	NA	NA	NA	NA
ENSRNA050009015	0.0001	0.0001	0.0001	0.0001	0.0001	0.0001	0.0001	0.0001	0.0001	0.0001	0.0001	0.0001	0.0001	0.0001	0.0001	0.0001	0.0001	0.0001	0.0001	0.0001	0.0001	tRNA-Val for anticodon AAC	NA	NA	NA	NA
ENSRNA050009016	0.0001	0.0001	0.0001	0.0001	0.0001	0.0001	0.0001	0.0001	0.0001	0.0001	0.0001	0.0001	0.0001	0.0001	0.0001	0.0001	0.0001	0.0001	0.0001	0.0001	0.0001	tRNA-Val for anticodon AAC	NA	NA	NA	NA
ENSRNA050009017	0.0001	0.0001	0.0001	0.0001	0.0001	0.0001	0.0001	0.0001	0.0001	0.0001	0.0001	0.0001	0.0001	0.0001	0.0001	0.0001	0.0001	0.0001	0.0001	0.0001	0.0001	tRNA-Val for anticodon AAC	NA	NA	NA	NA
ENSRNA050009018	0.0001	0.0001	0.0001	0.0001	0.0001	0.0001	0.0001	0.0001	0.0001	0.0001	0.0001	0.0001	0.0001	0.0001	0.0001	0.0001	0.0001	0.0001	0.0001	0.0001	0.0001	tRNA-Val for anticodon AAC	NA	NA	NA	NA
ENSRNA050009019	0.0001	0.0001	0.0001	0.0001	0.0001	0.0001	0.0001	0.0001	0.0001	0.0001	0.0001	0.0001	0.0001	0.0001	0.0001	0.0001	0.0001	0.0001	0.0001	0.0001	0.0001	tRNA-Pro for anticodon CGG	NA	NA	NA	NA
ENSRNA050009020	0.0001	0.0001	0.0001	0.0001	0.0001	0.0001	0.0001	0.0001	0.0001	0.0001	0.0001	0.0001	0.0001	0.0001	0.0001	0.0001	0.0001	0.0001	0.0001	0.0001	0.0001	tRNA-Pro for anticodon CGG	NA	NA	NA	NA
ENSRNA050009023	0.0001	0.0001	0.0001	0.0001	0.0001	0.0001	0.0001	0.0001	0.0001	0.0001	0.0001	0.0001	0.0001	0.0001	0.0001	0.0001	0.0001	0.0001	0.0001	0.0001	0.0001	tRNA-Ala for anticodon CGC	NA	NA	NA	NA
ENSRNA050009025	0.0001	0.0001	0.0001	0.0001	0.0001	0.0001	0.0001	0.0001	0.0001	0.0001	0.0001	0.0001	0.0001	0.0001	0.0001	0.0001	0.0001	0.0001	0.0001	0.0001	0.0001	tRNA-Ala for anticodon CGC	NA	NA	NA	NA
ENSRNA050009027	0.0001	0.0001	0.0001	0.0001	0.0001	0.0001	0.0001	0.0001	0.0001	0.0001	0.0001	0.0001	0.0001	0.0001	0.0001	0.0001	0.0001	0.0001	0.0001	0.0001	0.0001	tRNA-Gly for anticodon GCC	NA	NA	NA	NA
ENSRNA050009029	0.0001	0.0001	0.0001	0.0001	0.0001	0.0001	0.0001	0.0001	0.0001	0.0001	0.0001	0.0001	0.0001	0.0001	0.0001	0.0001	0.0001	0.0001	0.0001	0.0001	0.0001	tRNA-His for anticodon AUG	NA	NA	NA	NA
ENSRNA050009031	0.0001	0.0001	0.0001	0.0001	0.0001	0.0001	0.0001	0.0001	0.0001	0.0001	0.0001	0.0001	0.0001	0.0001	0.0001	0.0001	0.0001	0.0001	0.0001	0.0001	0.0001	tRNA-Arg for anticodon ACG	NA	NA	NA	NA
ENSRNA050009035	0.0001	0.0001	0.0001	0.0001	0.0001	0.0001	0.0001	0.0001	0.0001	0.0001	0.0001	0.0001	0.0001	0.0001	0.0001	0.0001	0.0001	0.0001	0.0001	0.0001	0.0001	tRNA-Arg for anticodon ACG	NA	NA	NA	NA
ENSRNA050009038	0.0001	0.0001	0.0001	0.0001	0.0001	0.265882	0.0001	0.0001	0.0001	0.894785	2.07496	1.9264	0.239704	1.30764	0.38463	1.87855	1.24243	0.992836	0.77091	1.40822	1.32729	tRNA-Ser for anticodon GCU	NA	NA	NA	NA
ENSRNA050009040	0.0001	0.0001	0.0001	0.0001	0.0001	0.0001	0.0001	0.0001	0.0001	0.0001	0.0001	0.0001	0.0001	0.0001	0.0001	0.0001	0.0001	0.0001	0.0001	0.0001	0.0001	tRNA-Ser for anticodon AGA	NA	NA	NA	NA
ENSRNA050009041	0.0001	0.0001	0.0001	0.0001	0.0001	0.0001	0.0001	0.0001	0.0001	0.0001	0.0001	0.0001	0.0001	0.0001	0.0001	0.0001	0.0001	0.0001	0.0001	0.0001	0.0001	tRNA-Glu for anticodon CUC	NA	NA	NA	NA
ENSRNA050009043	0.0001	0.0001	0.0001	0.0001	0.0001	0.0001	0.0001	0.0001	0.0001	0.0001	0.0001	0.0001	0.0001	0.0001	0.0001	0.0001	0.0001	0.0001	0.0001	0.0001	0.0001	tRNA-Lys for anticodon UUU	NA	NA	NA	NA
ENSRNA050009046	0.0001	0.0001	0.0001	0.0001	0.0001	0.0001	0.0001	0.0001	0.0001	0.0001	0.0001	0.0001	0.0001	0.0001	0.0001	0.0001	0.0001	0.0001	0.0001	0.0001	0.0001	tRNA-Phe for anticodon GAA	NA	NA	NA	NA
ENSRNA050009048	0.0001	0.0001	0.0001	0.0001	0.0001	0.0001	0.0001	0.0001	0.0001	0.0001	0.0001	0.0001	0.0001	0.0001	0.0001	0.0001	0.0001	0.0001	0.0001	0.0001	0.0001	tRNA-Pro for anticodon AGG	NA	NA	NA	NA
ENSRNA050009049	0.0001	0.0001	0.0001	0.0001	0.0001	0.0001	0.0001	0.0001	0.0001	0.0001	0.0001	0.0001	0.0001	0.0001	0.0001	0.0001	0.0001	0.0001	0.0001	0.0001	0.0001	tRNA-Asp for anticodon GUC	NA	NA	NA	NA
ENSRNA050009052	0.0001	0.0001	0.0001	0.0001	0.0001	0.0001	0.0001	0.0001	0.0001	0.0001	0.0001	0.0001	0.0001	0.0001	0.0001	0.0001	0.0001	0.0001	0.0001	0.0001	0.0001	tRNA-Val for anticodon CAC	NA	NA	NA	NA
ENSRNA050009054	0.0001	0.0001	0.0001	0.0001	0.0001	0.0001	0.0001	0.0001	0.0001	0.0001	0.0001	0.0001	0.0001	0.0001	0.0001	0.0001	0.0001	0.0001	0.0001	0.0001	0.0001	tRNA-Asn for anticodon GUU	NA	NA	NA	NA
ENSRNA050009057	0.0001	0.0001	0.0001	0.0001	0.0001	0.0001	0.0001	0.0001	0.0001	0.0001	0.0001	0.0001	0.0001	0.0001	0.0001	0.0001	0.0001	0.0001	0.0001	0.0001	0.0001	tRNA-Leu for anticodon AAG	NA	NA	NA	NA
ENSRNA050009059	0.0001	0.0001	0.0001	0.0001	0.0001	0.0001	0.0001	0.0001	0.0001	0.0001	0.0001	0.0001	0.0001	0.0001	0.0001	0.0001	0.0001	0.0001	0.0001	0.0001	0.0001	tRNA-Asn for anticodon GUU	NA	NA	NA	NA
ENSRNA050009060	0.0001	0.0001	0.0001	0.0001	0.0001	0.0001	0.0001	0.0001	0.0001	0.0001	0.0001	0.0001	0.0001	0.0001	0.0001	0.0001	0.0001	0.0001	0.0001	0.0001	0.0001	tRNA-Lys for anticodon UUU	NA	NA	NA	NA
ENSRNA050009062	0.0001	0.0001	0.0001	0.0001	0.0001	0.0001	0.0001	0.0001	0.0001	0.0001	0.0001	0.0001	0.0001	0.0001	0.0001	0.0001	0.0001	0.0001	0.0001	0.0001	0.0001	tRNA-Phe for anticodon GAA	NA	NA	NA	NA
ENSRNA050009064	0.0001	0.0001	0.0001	0.0001	0.0001	0.0001	0.0001	0.0001	0.0001	0.0001	0.0001	0.0001	0.0001	0.0001	0.0001	0.0001	0.0001	0.0001	0.0001	0.0001	0.0001	tRNA-Phe for anticodon GAA	NA	NA	NA	NA
ENSRNA050009066	0.0001	0.0001	0.0001	0.0001	0.0001	0.0001	0.0001	0.0001	0.0001	0.0001	0.0001	0.0001	0.0001	0.0001	0.0001	0.0001	0.0001	0.0001	0.0001	0.0001	0.0001	tRNA-Asn for anticodon GUU	NA	NA	NA	NA
ENSRNA050009068	0.0001	0.0001	0.0001	0.0001	0.0001	0.0001	0.0001	0.0001	0.0001	0.0001	0.0001	0.0001	0.0001	0.0001	0.0001	0.0001	0.0001	0.0001	0.0001	0.0001	0.0001	tRNA-Lys for anticodon UUU	NA	NA	NA	NA
ENSRNA050009069	0.0001	0.0001	0.0001	0.0001	0.0001	0.0001	0.0001	0.0001	0.0001	0.0001	0.0001	0.0001	0.0001	0.0001	0.0001	0.0001	0.0001	0.0001	0.0001	0.0001	0.0001	tRNA-Met for anticodon CAU	NA	NA	NA	NA
ENSRNA050009071	0.0001	0.0001	0.0001	0.0001	0.0001	0.052573	0.0001	0.0001	0.0001	0.0001	0.0001	0.032786	0.0001	0.202016	0.0001	0.0001	0.052388	0.178553	0.0001	0.041783	0.0001	tRNA-Phe for anticodon GAA	NA	NA	NA	NA
ENSRNA050009073	0.0001	0.0001	0.0001	0.0001	0.0001	0.0001	0.0001	0.0001	0.0001	0.0001	0.0001	0.0001	0.0001	0.0001	0.0001	0.0001	0.0001	0.0001	0.0001	0.0001	0.0001	tRNA-Ala for anticodon UGC	NA	NA	NA	NA
ENSRNA050009074	0.0001	0.0001	0.0001	0.0001	0.0001	0.0001	0.0001	0.0001	0.0001	0.0001	0.0001	0.0001	0.0001	0.0001	0.0001	0.0001	0.0001	0.0001	0.0001	0.0001	0.0001	tRNA-Pro for anticodon UGG	NA	NA	NA	NA
ENSRNA050009076	0.0001	0.0001	0.0001	0.0001	0.0001	0.0001	0.0001	0.0001	0.0001	0.0001	0.0001	0.0001	0.0001	0.0001	0.0001	0.0001	0.0001	0.0001	0.0001	0.0001	0.0001	tRNA-Met for anticodon CAU	NA	NA	NA	NA
ENSRNA050009078	0.0001	0.0001	0.0001	0.0001	0.0001	0.0001	0.0001	0.0001	0.0001	0.0001	0.0001	0.0001	0.0001	0.0001	0.0001	0.0001	0.0001	0.263106	0.0001	0.0001	0.0001	tRNA-Thr for anticodon CGU	NA	NA	NA	NA
ENSRNA050009080	0.0001	0.0001	0.0001	0.0001	0.0001	0.0001	0.0001	0.0001	0.0001	0.0001	0.0001	0.0001	0.0001	0.0001	0.0001	0.0001	0.0001	0.0001	0.0001	0.0001	0.0001	tRNA-Thr for anticodon AGU	NA	NA	NA	NA
ENSRNA050009082	0.0001	0.0001	0.0001	0.0001	0.0001	0.0001	0.0001	0.0001	0.0001	0.0001	0.0001	0.0001	0.0001	0.0001	0.0001	0.0001	0.0001	0.0001	0.0001	0.0001	0.0001	tRNA-Thr for anticodon UGU	NA	NA	NA	NA
ENSRNA050009084	0.0001	0.0001	0.0001	0.0001	0.0001	0.0001	0.0001	0.0001	0.0001	0.0001	0.0001	0.0001	0.0001	0.0001	0.0001	0.16377	0.0001	0.0001	0.0001	0.0001	0.0001	tRNA-Asn for anticodon GUU	NA	NA	NA	NA
ENSRNA050009086	0.0001	0.0001	0.0001	0.0001	0.0001	0.0001	0.0001	0.0001	0.0001	0.0001	0.0001	0.0001	0.0001	0.0001	0.0001	0.0001	0.0001	0.0001	0.0001	0.0001	0.0001	tRNA-Gln for anticodon CUG	NA	NA	NA	NA
ENSRNA050009088	0.0001	0.0001	0.0001	0.0001	0.0001	0.0001	0.0001	0.0001	0.0001	0.0001	0.0001	0.0001	0.0001	0.0001	0.0001	0.0001	0.0001	0.0001	0.0001	0.0001	0.0001	tRNA-Trp for anticodon CCA	NA	NA	NA	NA
ENSRNA050009090	0.0001	0.0001	0.0001	0.0001	0.0001	0.0001	0.0001	0.0001	0.0001	0.0001	0.0001	0.0001	0.0001	0.0001	0.0001	0.0001	0.0001	0.0001	0.0001	0.0001	0.0001	tRNA-Trp for anticodon CCA	NA	NA	NA	NA
ENSRNA050009091	0.0001	0.0001	0.0001	0.0001	0.0001	0.0001	0.0001	0.0001	0.0001	0.0001	0.0001	0.0001	0.0001	0.0001	0.0001	0.0001	0.0001	0.0001	0.0001	0.0001	0.0001	tRNA-Trp for anticodon CCA	NA	NA	NA	NA
ENSRNA050009093	0.0001	0.0001	0.0001	0.0001	0.0001	0.0001	0.0001	0.0001	0.0001	0.0001	0.0001	0.0001	0.0001	0.0001	0.0001	0.0001	0.0001	0.0001	0.0001	0.0001	0.0001	tRNA-Lys for anticodon UUU	NA	NA	NA	NA
ENSRNA050009095	0.0001	0.0001	0.0001	0.0001	0.0001	0.0001	0.0001	0.0001	0.0001	0.0001	0.0001	0.0001	0.0001	0.0001	0.0001	0.0001	0.0001	0.0001	0.0001	0.0001	0.0001	tRNA-Asn for anticodon GUU	NA	NA	NA	NA
ENSRNA050009097	0.0001	0.0001	0.0001	0.0001	0.0001	0.0001	0.0001	0.0001	0.0001	0.0001	0.0001	0.0001	0.0001	0.0001	0.0001	0.0001	0.0001	0.0001	0.0001	0.0001	0.0001	tRNA-Asp for anticodon GUC	NA	NA	NA	NA
ENSRNA050009099	0.0001	0.0001	0.0001	0.0001	0.0001	0.0001	0.0001	0.0001	0.0001	0.0001	0.0001	0.0001	0.0001	0.0001	0.0001	0.0001	0.0001	0.0001	0.0001	0.0001	0.0001	tRNA-Leu for anticodon AAG	NA	NA	NA	NA
ENSRNA050009101	0.0001	0.0001	0.0001	0.0001	0.0001	0.0001	0.0001	0.0001	0.0001	0.0001	0.0001	0.0001	0.0001	0.0001	0.0001	0.0001	0.0001	0.0001	0.0001	0.0001	0.0001	tRNA-Asn for anticodon GUU	NA	NA	NA	NA
ENSRNA050009104	0.0001	0.0001	0.0001	0.0001	0.0001	0.0001	0.0001	0.0001	0.0001	0.0001	0.0001	0.0001	0.0001	0.0001	0.0001	0.0001	0.0001	0.0001	0.0001	0.0001	0.0001	tRNA-Lys for anticodon UUU	NA	NA	NA	NA
ENSRNA050009106	0.0001	0.0001	0.0001	0.0001	0.0001	0.0001	0.0001	0.0001	0.0001	0.0001	0.0001	0.0001	0.0001	0.0001	0.0001	0.0001	0.0001	0.0001	0.0001	0.0001	0.0001	tRNA-Asp for anticodon GUC	NA	NA	NA	NA
ENSRNA050009108	0.0001	0.0001	0.0001	0.0001	0.0001	0.0001	0.0001	0.0001	0.0001	0.0001	0.0001	0.0001	0.0001	0.0001	0.0001	0.0001	0.0001	0.0001	0.0001	0.0001	0.0001	tRNA-Val for anticodon CAC	NA	NA	NA	NA
ENSRNA050009110	0.0001	0.0001	0.0001	0.0001	0.0001	0.0001	0.0001	0.0001	0.0001	0.0001	0.0001	0.535565	0.0001	0.0001	1.25663	0.0001	0.204578	0.0001	0.0001	0.0001	0.0001	tRNA-Arg for anticodon CCU	NA	NA	NA	NA
ENSRNA050009113	0.0001	0.0001	0.0001	0.0001	0.0001	0.0001	0.0001	0.0001	0.0001	0.0001	0.0001	0.0001	0.0001	0.0001	0.0001	0.0001	0.0001	0.0001	0.0001	0.0001	0.0001	tRNA-Trp for anticodon CCA	NA	NA	NA	NA
ENSRNA050009115	0.0001	0.0001	0.0001	0.0001	0.0001	0.0001	0.0001	0.0001	0.0001	0.0001	0.0001	0.0001	0.0001	0.0001	0.0001	0.0001	0.0001	0.0001	0.0001	0.0001	0.0001	tRNA-Trp for anticodon CCA	NA	NA	NA	NA
ENSRNA050009117	0.0001	0.0001	0.0001	0.0001	0.0001	0.0001	0.0001	0.0001	0.0001	0.0001	0.0001	0.0001	0.0001	0.0001	0.0001	0.0001	0.0001	0.0001	0.0001	0.0001	0.0001	tRNA-Val for anticodon CAC	NA	NA	NA	NA
ENSRNA050009120	0.0001	0.0001	1.23711	0.0001	0.0001	1.63681	0.0001	0.0001	0.0001	0.0001	0.0001	0.0001	0.0001	0.0001	0.0001	0.0001	0.0001	0.0001	0.0001	0.0001	0.0001	tRNA-Val for anticodon CAC	NA	NA	NA	NA
ENSRNA050009122	0.0001	0.0001	0.0001	0.0001	0.0001	0.0001	0.0001	0.0001	0.0001	0.0001	0.0001	0.0001	0.0001	0.0001	0.0001	0.0001	0.0001	0.0001	0.0001	0.0001	0.0001	tRNA-Cys for anticodon GCA	NA	NA	NA	NA
ENSRNA050009124	0.0001	0.0001	0.0001	0.0001	0.0001	0.0001	0.0001	0.0001	0.0001	0.0001	0.0001	0.0001	0.0001	0.0001	0.0001	0.0001	0.0001	0.0001	0.0001	0.0001	0.0001	tRNA-Cys for anticodon GCA	NA	NA	NA	NA
ENSRNA050009127	0.0001	0.0001	0.0001	0.0001	0.0001	0.0001	0.0001	0.0001	0.0001	0.0001	0.0001	0.0001	0.0001	0.0001	0.0001	0.0001	0.0001	0.0001	0.0001	0.0001	0.0001	tRNA-Pro for anticodon AGG	NA	NA	NA	NA
ENSRNA050009129	0.0001	0.0001	0.0001	0.0001	0.0001	0.0001	0.0001	0.0001	0.0001	0.0001	0.0001	0.0001	0.0001	0.0001	0.0001	0.0001	0.0001	0.0001	0.0001	0.0001	0.0001	tRNA-Gly for anticodon CCC	NA	NA	NA	NA
ENSRNA050009130	0.0001	0.0001	0.0001	0.0001	0.0001	0.0001	0.0001	0.0001	0.0001	0.0001	0.0001	0.0001	0.0001	0.0001	0.0001	0.0001	0.0001	0.0001	0.0001	0.0001	0.0001	tRNA-Lys for anticodon UUU	NA	NA	NA	NA
ENSRNA050009132	0.0001	0.0001	0.0001	0.0001	0.0001	0.0001	0.0001	0.0001	1.52378	0.0001	0.0001	0.0001	0.0001	0.0001	0.0001	0.0001	0.0001	0.0001	0.0001	0.0001	0.0001	tRNA-Cys for anticodon GCA	NA	NA	NA	NA
ENSRNA050009133	0.0001	0.0001	0.0001	0.0001	0.0001	0.0001	0.0001	0.0001	0.0001	0.0001	0.0001	0.0001	0.0001	0.0001	0.0001	0.0001	0.0001	0.0001	0.0001	0.0001	0.0001	tRNA-Asn for anticodon GUU	NA	NA	NA	NA
ENSRNA050009135	0.0001	0.0001	0.0001	0.0001	0.0001	0.0001	0.0001	0.0001	0.0001	0.0001	0.0001	0.0001	0.0001	0.0001	0.0001	0.0001	0.0001	0.0001	0.0001	0.0001	0.0001	tRNA-Gly for anticodon UCC	NA	NA	NA	NA
ENSRNA050009137	0.0001	0.0001	0.0001	0.0001	0.0001	0.0001	0.0001	0.0001	0.0001	0.0001	0.0001	0.0001	0.0001	0.0001	0.0001	0.0001	0.0001	0.0001	0.0001	0.0001	0.0001	tRNA-Ser for anticodon GCU	NA	NA	NA	NA
ENSRNA050009138	0.0001	0.0001	0.0001	0.0001	0.0001	0.0001	0.0001	0.0001	0.0001	0.0001	0.0001	0.0001	0.0001	0.0001	0.0001	0.0001	0.0001	0.0001	0.0001	0.0001	0.0001	tRNA-Arg for anticodon ACG	NA	NA	NA	NA
ENSRNA050009140	0.0001	0.0001	0.0001	0.0001	0.0001	0.0001	0.0001	0.0001	0.0001	0.0001	0.0001	0.0001	0.0001	0.0001	0.0001	0.0001	0.0001	0.0001	0.0001	0.0001	0.0001	tRNA-Tyr for anticodon GUA	NA	NA	NA	NA
ENSRNA050009142	0.0001	0.0001	0.0001	0.0001	0.0001	0.0001	0.0001	0.0001	0.0001	0.0001	0.0001	0.0001	0.0001	0.0001	0.0001	0.0001	0.0001	0.0001	0.0001	0.0001	0.0001	tRNA-Tyr for anticodon GUA	NA	NA	NA	NA
ENSRNA050009143	0.0001	0.0001	0.0001	0.0001	0.0001	0.0001	0.0001	0.0001	0.0001	0.0001	0.0001	0.0001	0.0001	0.0001	0.0001	0.0001	0.0001	0.0001	0.0001	0.0001	0.0001	tRNA-Val for anticodon AAC	NA	NA	NA	NA
ENSRNA050009145	0.0001	0.0001	0.0001	0.0001	0.0001	0.0001	0.0001	0.0001	0.0001	0.0001	0.0001	0.0001	0.0001	0.0001	0.0001	0.0001	0.0001	0.0001	0.0001	0.0001	0.0001	tRNA-Gly for anticodon GCC	NA	NA	NA	NA
ENSRNA050009146	0.0001	0.0001	0.0001	0.0001	0.0001	0.0001	0.0001	0.0001	0.0001	0.0001	0.0001	0.0001	0.0001	0.0001	0.0001	0.0001	0.0001	0.0001	0.0001	0.0001	0.0001	tRNA-Gly for anticodon GCC	NA	NA	NA	NA
ENSRNA050009148	0.0001	0.0001	0.0001	0.0001	0.615645	0.0001	0.769048	0.0001	0.605339	0.0001	0.0001	0.0001	0.0001	0.557503	0.279252	2.00705	0.0001	0.0001	0.0001	1.14214	0.0001	tRNA-Arg for anticodon CCU	NA	NA	NA	NA
ENSRNA050009150	0.0001	0.0001	0.0001	0.0001	0.0001	0.0001	0.0001	0.0001	0.0001	0.0001	0.0001	0.0001	0.0001	0.0001	0.0001	0.0001	0.0001	0.0001	0.0001	0.0001	0.0001	tRNA-Thr for anticodon AGU	NA	NA	NA	NA
ENSRNA050009152	0.0001	0.0001	0.0001	0.0001	0.0001	0.0001	0.0001	0.0001	0.0001	0.0001	0.0001	0.0001	0.0001	0.0001	0.0001	0.0001	0.0001	0.0001	0.0001	0.0001	0.0001	tRNA-Arg for anticodon CCU	NA	NA	NA	NA
ENSRNA050009154	0.0001	0.0001	0.0001	0.0001	0.0001	0.0001	0.0001	0.0001	0.0001	0.0001	0.0001	0.0001	0.0001	0.0001	0.0001	0.0001	0.0001	0.0001	0.0001	0.0001	0.256089	tRNA-Val for anticodon UAC	NA	NA	NA	NA
ENSRNA050009156	0.0001	0.0001	0.0001	0.0001	0.0001	0.0001	0.0001	0.0001	0.0001	0.0001	0.0001	0.0001	0.0001	0.0001	0.353859	0.0001	0.0001	0.0001	0.0001	0.0001	0.0001	tRNA-Val for anticodon CAC	NA	NA	NA	NA
ENSRNA050009158	0.0001	0.0001	0.0001	0.0001	0.0001	0.0001	0.0001	0.0001	0.0001	0.0001	0.0001	0.0001	0.0001	0.0001	0.0001	0.0001	0.0001	0.0001	0.0001	0.0001	0.0001	tRNA-Lys for anticodon CUU	NA	NA	NA	NA
ENSRNA050009160	0.0001	0.0001	0.0001	0.0001	0.0001	0.0001	0.0001	0.0001	0.0001	0.0001	0.0001	0.0001	0.0001	0.0001	0.0001	0.0001	0.0001	0.0001	0.0001	0.0001	0.0001	tRNA-Ala for anticodon CGC	NA	NA	NA	NA
ENSRNA050009161	0.0001	0.0001	0.0001	0.0001	0.0001	0.0001	0.0001	0.0001	0.0001	0.0001	0.0001	0.0001	0.0001	0.0001	0.0001	0.0001	0.0001	0.0001	0.0001	0.0001	0.0001	tRNA-Val for anticodon UAC	NA	NA	NA	NA
ENSRNA050009163	0.0001	0.0001	0.0001	0.0001	0.0001	0.0001	0.0001	0.0001	0.0001	0.0001	0.0001	0.0001	0.0001	0.0001	0.0001	0.0001	0.0001	0.0001	0.0001	0.0001	0.0001	tRNA-Lys for anticodon UUU	NA	NA	NA	NA
ENSRNA050009165	0.0001	0.0001	0.0001	0.0001	0.0001	0.0001	0.0001	0.0001	0.0001	0.0001	0.0001	0.0001	0.0001	0.0001	0.0001	0.0001	0.0001	0.0001	0.0001	0.0001	0.0001	tRNA-Lys for anticodon UUU	NA	NA	NA	NA
ENSRNA050009167	0.0001	0.0001	0.0001	0.0001	0.0001	0.0001	0.0001	0.0001	0.0001	0.0001	0.0001	0.0001	0.0001	0.0001	0.0001	0.0001	0.0001	0.0001	0.0001	0.0001	0.0001	tRNA-Leu for anticodon UAA	NA	NA	NA	NA
ENSRNA050009168	0.0001	0.0001	0.0001	0.0001	0.0001	0.0001	0.0001	0.0001	0.0001	0.0001	0.0001	0.0001	0.0001	0.0001	0.0001	0.0001	0.0001	0.0001	0.0001	0.0001	0.0001	tRNA-Arg for anticodon UCU	NA	NA	NA	NA
ENSRNA050009170	0.0001	0.0001	0.0001	0.0001	0.0001	0.0001	0.0001	0.0001	0.0001	0.0001	0.0001	0.0001	0.0001	0.0001	0.0001	0.0001	0.0001	0.0001	0.0001	0.0001	0.0001	tRNA-Lys for anticodon UUU	NA	NA	NA	NA
ENSRNA050009172	0.0001	0.0001	0.0001	0.0001	0.0001	0.0001	0.0001	0.0001	0.0001	0.0001	0.0001	0.0001	0.0001	0.0001	0.0001	0.0001	0.0001	0.0001	0.0001	0.0001	0.0001	tRNA-Glu for anticodon CUC	NA	NA	NA	NA
ENSRNA050009174	0.0001	0.0001	0.0001	0.0001	0.0001	0.0001	0.0001	0.0001	0.0001	0.0001	0.0001	0.0001	0.0001	0.0001	0.0001	0.0001	0.0001	0.0001	0.0001	0.0001	0.0001	tRNA-Val for anticodon CAC	NA	NA	NA	NA
ENSRNA050009176	0.0001	0.0001	0.0001	0.0001	0.0001	0.0001	0.0001	0.0001	0.0001	0.0001	0.0001	0.0001	0.0001	0.0001	0.0001	0.0001	0.0001	0.0001	0.0001	0.0001	0.0001	tRNA-Val for anticodon CAC	NA	NA	NA	NA
ENSRNA050009178	0.0001	0.0001	0.0001	0.0001	0.0001	0.0001	0.0001	0.0001	0.0001	0.0001	0.0001	0.0001	0.0001	0.0001	0.0001	0.0001	0.0001	0.0001	0.0001	0.0001	0.0001	tRNA-Val for anticodon CAC	NA	NA	NA	NA
ENSRNA050009180	0.0001	0.0001	0.0001	0.0001	0.0001	0.0001	0.0001	0.0001	0.0001	0.0001	0.0001	0.0001	0.0001	0.0001	0.0001	0.0001	0.0001	0.0001	0.0001	0.0001	0.0001	tRNA-Val for anticodon CAC	NA	NA	NA	NA
ENSRNA050009182	0.0001	0.0001	0.0001	0.0001	0.0001	0.0001	0.0001	0.0001	0.0001	0.0001	0.0001	0.0001	0.0001	0.0001	0.0001	0.0001	0.0001	0.0001	0.0001	0.0001	0.0001	tRNA-Cys for anticodon GCA	NA	NA	NA	NA
ENSRNA050009184	0.0001	0.0001	0.0001	0.0001	0.0001	0.0001	0.0001	0.0001	0.0001	0.0001	0.0001	0.0001	0.0001	0.0001	0.0001	0.0001	0.0001	0.0001	0.0001	0.0001	0.0001	tRNA-Cys for anticodon GCA	NA	NA	NA	NA
ENSRNA050009186	0.0001	0.0001	0.0001	0.0001	0.0001	0.0001	0.0001	0.0001	0.0001	0.0001	0.0001	0.0001	0.0001	0.0001	0.0001	0.0001	0.0001	0.0001	0.0001	0.0001	0.0001	tRNA-Ser for anticodon AGA	NA	NA	NA	NA
ENSRNA050009188	0.0001	0.0001	0.0001	0.0001	0.0001	0.0001	0.0001	0.0001	0.0001	0.0001	0.0001	0.0001	0.0001	0.0001	0.0001	0.0001	0.0001	0.0001	0.0001	0.0001	0.0001	tRNA-Ser for anticodon CGA	NA	NA	NA	NA
ENSRNA050009191	0.0001	0.0001	0.0001	0.0001	0.0001	0.0001	0.0001	0.0001	0.0001	0.0001	0.0001	0.0001	0.0001	0.0001	0.0001	0.0001	0.0001	0.0001	0.0001	0.0001	0.0001	tRNA-Ser for anticodon CGA	NA	NA	NA	NA
ENSRNA050009193	0.0001	0.0001	0.0001	0.0001	0.0001	0.0001	0.0001	0.0001	0.0001	0.0001	0.0001	0.0001	0.0001	0.0001	0.0001	0.0001	0.0001	0.0001	0.0001	0.0001	0.0001	tRNA-Val for anticodon AAC	NA	NA	NA	NA
ENSRNA050009195	0.0001	0.0001	0.0001	0.0001	0.0001	0.0001	0.0001	0.0001	0.0001	0.0001	0.0001	0.0001	0.0001	0.0001	0.0001	0.0001	0.0001	0.0001	0.0001	0.0001	0.0001	tRNA-Tyr for anticodon GUA	NA	NA	NA	NA
ENSRNA050009197	0.0001	0.0001	0.0001	0.0001	0.0001	0.0001	0.0001	0.0001	0.0001	0.0001	0.0001	0.0001	0.0001	0.0001	0.0001	0.0001	0.0001	0.0001	0.0001	0.0001	0.0001	tRNA-Asp for anticodon GUC	NA	NA	NA	NA
ENSRNA050009198	0.0001	0.0001	0.0001	0.0001	0.0001	0.0001	0.0001	0.0001	0.0001	0.0001	0.0001	0.0001	0.0001	0.0001	0.0001	0.0001	0.0001	0.0001	0.0001	0.0001	0.0001	tRNA-Glu for anticodon CUC	NA	NA	NA	NA
ENSRNA050009200	0.0001	0.0001	0.0001	0.0001	0.0001	0.0001	0.0001	0.0001	0.0001	0.0001	0.0001	0.0001	0.0001	0.0001	0.0001	0.0001	0.0001	0.0001	0.0001	0.0001	0.0001	tRNA-Glu for anticodon CUC	NA	NA	NA	NA
ENSRNA050009202	0.0001	0.0001	0.0001	0.0001	0.0001	0.0001	0.0001	0.0001	0.0001	0.0001	0.0001	0.0001	0.0001	0.0001	0.0001	0.0001	0.0001	0.0001	0.0001	0.0001	0.0001	tRNA-Glu for anticodon CUC	NA	NA	NA	NA
ENSRNA050009203	0.0001	0.0001	0.0001	0.0001	0.0001	0.0001	0.0001	0.0001	0.0001	0.0001	0.0001	0.0001	0.0001	0.0001	0.0001	0.0001	0.0001	0.0001	0.0001	0.0001	0.0001	tRNA-Glu for anticodon CUC	NA	NA	NA	NA
ENSRNA050009205	0.0001	0.0001	0.0001	0.0001	0.0001	0.0001	0.0001	0.0001	0.0001	0.0001	0.403954	0.0001	0.0001	0.0001	0.0001	0.0001	0.0001	0.0001	0.0001	0.0001	0.0001	tRNA-Glu for anticodon CUC	NA	NA	NA	NA
ENSRNA050009206	0.0001	0.0001	0.0001	0.0001	0.0001	0.0001	0.0001	0.0001	0.0001	0.0001	0.0001	0.0001	0.0001	0.0001	0.0001	0.0001	0.0001	0.0001	0.0001	0.0001	0.0001	tRNA-Lys for anticodon CUU	NA	NA	NA	NA
ENSRNA050009209	0.0001	0.0001	0.0001	0.0001	0.0001	0.0001	0.0001	0.0001	0.0001	0.0001	0.0001	0.0001	0.0001	0.0001	0.0001	0.0001	0.0001	0.0001	0.0001	0.0001	0.0001	tRNA-Lys for anticodon CUU	NA	NA	NA	NA
ENSRNA050009210	0.0001	0.0001	0.0001	0.0001	0.0001	0.0001	0.0001	0.0001	0.0001	0.0001	0.0001	0.0001	0.0001	0.0001	0.0001	0.0001	0.0001	0.0001	0.0001	0.0001	0.0001	tRNA-Gly for anticodon GCC	NA	NA	NA	NA
ENSRNA050009212	0.0001	0.0001	0.0001	0.0001	0.0001	0.0001	0.0001	0.0001	0.0001	0.0001	0.0001	0.0001	0.0001	0.0001	0.0001	0.0001	0.0001	0.0001	0.0001	0.0001	0.0001	tRNA-Met for anticodon CAU	NA	NA	NA	NA
ENSRNA050009213	0.0001	0.0001	0.0001	0.0001	0.0001	0.0001	0.0001	0.0001	0.0001	0.0001	0.0001	0.0001	0.0001	0.0001	0.0001	0.0001	0.0001	0.0001	0.0001	0.0001	0.0001	tRNA-Val for anticodon AAC	NA	NA	NA	NA
ENSRNA050009215	0.0001	0.0001	0.0001	0.0001	0.0001	0.0001	0.0001	0.0001	0.0001	0.0001	0.0001	0.0001	0.0001	0.0001	0.0001	0.0001	0.0001	0.0001	0.0001	0.0001	0.0001	tRNA-Arg for anticodon ACG	NA	NA	NA	NA
ENSRNA050009217	0.0001	0.0001	0.0001	0.0001	0.0001	0.0001	0.0001	0.0001	0.0001	0.0001	0.0001	0.0001	0.0001	0.0001	0.0001	0.0001	0.0001	0.0001	0.0001	0.0001	0.0001	tRNA-Ile for anticodon AAU	NA	NA	NA	NA
ENSRNA050009218	0.0001	0.0001	0.0001	0.0001	0.0001	0.0001	0.0001	0.0001	0.0001	0.0001	0.0001	0.0001	0.0001	0.0001	0.0001	0.0001	0.0001	0.0001	0.0001	0.0001	0.0001	tRNA-Thr for anticodon AGU	NA	NA	NA	NA
ENSRNA050009220	0.0001	0.0001	0.0001	0.0001	0.0001	0.0001	0.0001	0.0001	0.092662	0.021673	0.0001	0.0001	0.0001	0.0001	0.0001	0.0001	0.0001	0.0001	0.351316	0.074056	0.686726	tRNA-Thr for anticodon AGU	NA	NA	NA	NA
ENSRNA050009221	0.0001	0.0001	0.0001	0.0001	0.0001	0.0001	0.0001	0.0001	0.0001	0.0001	0.0001	0.0001	0.0001	0.0001	0.0001	0.0001	0.0001	0.0001	0.0001	0.0001	0.0001	tRNA-Lys for anticodon UUU	NA	NA	NA	NA
ENSRNA050009223	0.0001	0.0001	0.0001	0.0001	0.0001	0.0001	0.0001	0.0001	0.0001	0.0001	0.0001	0.0001	0.0001	0.0001	0.0001	0.0001	0.0001	0.0001	0.0001	0.0001	0.0001	tRNA-Ile for anticodon AAU	NA	NA	NA	NA
ENSRNA050009224	0.0001	0.0001	0.0001	0.0001	0.0001	0.0001	0.0001	0.0001	0.0001	0.0001	0.0001	0.0001	0.0001	0.0001	0.0001	0.0001	0.0001	0.0001	0.0001	0.0001	0.0001	tRNA-Pro for anticodon CGG	NA	NA	NA	NA
ENSRNA050009226	0.0001	0.0001	0.0001	0.0001	0.0001	0.0001	0.0001	0.0001	0.0001	0.0001	0.0001	0.0001	0.0001	0.0001	0.0001	0.0001	0.0001	0.0001	0.0001	0.0001	0.0001	tRNA-Phe for anticodon GAA	NA	NA	NA	NA
ENSRNA050009227	0.0001	0.0001	0.0001	0.0001	0.0001	0.0001	0.0001	0.0001	0.0001	0.0001	0.0001	0.0001	0.0001	0.0001	0.0001	0.0001	0.0001	0.0001	0.0001	0.0001	0.0001	tRNA-Thr for anticodon AGU	NA	NA	NA	NA
ENSRNA050009230	0.0001	0.0001	0.0001	0.0001	0.0001	0.0001	0.0001	0.0001	0.0001	0.0001	0.0001	0.0001	0.0001	0.0001	0.0001	0.0001	0.0001	0.0001	0.0001	0.0001	0.0001	tRNA-Glu for anticodon CUC	NA	NA	NA	NA
ENSRNA050009234	0.0001	0.0001	0.0001	0.0001	0.0001	0.0001	0.0001	0.0001	0.0001	0.0001	0.0001	0.0001	0.0001	0.0001	0.0001	0.0001	0.0001	0.0001	0.0001	0.0001	0.0001	tRNA-Ala for anticodon AGC	NA	NA	NA	NA
ENSRNA050009235	0.0001	0.0001	0.0001	0.0001	0.0001	0.0001	0.0001	0.0001	0.0001	0.0001	0.0001	0.0001	0.0001	0.0001	0.0001	0.0001	0.0001	0.0001	0.0001	0.0001	0.0001	tRNA-Thr for anticodon UGU	NA	NA	NA	NA
ENSRNA050009237	0.0001	0.0001	0.0001	0.0001	0.0001	0.0001	0.0001	0.0001	0.0001	0.0001	0.0001	0.0001	0.0001	0.0001	0.0001	0.0001	0.0001	0.0001	0.0001	0.0001	0.0001	tRNA-Pro for anticodon UGG	NA	NA	NA	NA
ENSRNA050009239	0.0001	0.0001	0.0001	0.0001	0.0001	0.0001	0.0001	0.0001	0.0001	0.0001	0.0001	0.0001	0.0001	0.0001	0.0001	0.0001	0.0001	0.0001	0.0001	0.0001	0.0001	tRNA-Pro for anticodon UGG	NA	NA	NA	NA
ENSRNA050009241	0.0001	0.0001	0.0001	0.0001	0.0001	0.0001	0.0001	0.0001	0.0001	0.0001	0.0001	0.0001	0.0001	0.0001	0.0001	0.0001	0.0001	0.0001	0.0001	0.0001	0.0001	tRNA-Asn for anticodon GUU	NA	NA	NA	NA
ENSRNA050009243	0.0001	0.0001	0.0001	0.0001	0.0001	0.0001	0.0001	0.0001	0.0001	0.0001	0.0001	0.0001	0.0001	0.0001	0.0001	0.0001	0.0001	0.0001	0.0001	0.0001	0.0001	tRNA-Asn for anticodon GUU	NA	NA	NA	NA
ENSRNA050009244	0.0001	0.0001	0.0001	0.0001	0.0001	0.0001	0.0001	0.0001	0.0001	0.0001	0.0001	0.0001	0.0001	0.0001	0.0001	0.0001	0.0001	0.0001	0.0001	0.0001	0.0001	tRNA-Asn for anticodon GUU	NA	NA	NA	NA
ENSRNA050009246	0.0001	0.0001	0.0001	0.0001	0.0001	0.0001	0.0001	0.0001	0.0001	0.0001	0.0001	0.0001	0.0001	0.0001	0.0001	0.0001	0.0001	0.0001	0.0001	0.0001	0.0001	tRNA-Lys for anticodon UUU	NA	NA	NA	NA
ENSRNA050009248	0.0001	0.0001	0.0001	0.0001	0.0001	0.0001	0.0001	0.0001	0.0001	0.0001	0.0001	0.0001	0.0001	0.0001	0.0001	0.0001	0.0001	0.0001	0.0001	0.0001	0.0001	tRNA-Thr for anticodon UGU	NA	NA	NA	NA
ENSRNA050009249	0.0001	0.0001	0.0001	0.0001	0.0001	0.0001	0.0001	0.0001	0.0001	0.0001	0.0001	0.0001	0.0001	0.0001	0.0001	0.0001	0.0001	0.0001	0.0001	0.0001	0.0001	tRNA-Asn for anticodon GUU	NA	NA	NA	NA
ENSRNA050009251	0.0001	0.0001	0.0001	0.0001	0.0001	0.0001	0.0001	0.0001	0.0001	0.0001	0.0001	0.0001	0.0001	0.0001	0.0001	0.0001	0.0001	0.0001	0.0001	0.0001	0.0001	tRNA-Ser for anticodon AGA	NA	NA	NA	NA
ENSRNA050009253	0.0001	0.0001	0.0001	0.0001	0.0001	0.0001	0.0001	0.0001	0.0001	0.0001	0.0001	0.0001	0.0001	0.0001	0.0001	0.0001	0.0001	0.0001	0.0001	0.0001	0.0001	tRNA-Ser for anticodon AGA	NA	NA	NA	NA
ENSRNA050009255	0.0001	0.0001	0.0001	0.0001	0.0001	0.0001	0.0001	0.0001	0.0001	0.0001	0.0001	0.0001	0.0001	0.0001	0.0001	0.0001	0.0001	0.0001	0.0001	0.0001	0.0001	tRNA-Arg for anticodon UCU	NA	NA	NA	NA
ENSRNA050009257	0.0001	0.0001	0.0001	0.0001	0.0001	0.0001	0.0001	0.0001	0.0001	0.0001	0.0001	0.0001	0.0001	0.0001	0.0001	0.0001	0.0001	0.0001	0.0001	0.0001	0.0001	tRNA-Arg for anticodon CCG	NA	NA	NA	NA
ENSRNA050009259	0.0001	0.0001	0.0001	0.0001	0.0001	0.0001	0.0001	0.0001	0.0001	0.0001	0.0001	0.0001	0.0001	0.0001	0.0001	0.0001	0.0001	0.0001	0.0001	0.0001	0.0001	tRNA-Arg for anticodon CCG	NA	NA	NA	NA
ENSRNA050009260	0.0001	0.0001	0.0001	0.0001	0.0001	0.0001	0.0001	0.0001	0.0001	0.0001	0.0001	0.0001	0.0001	0.0001	0.0001	0.0001	0.0001	0.0001	0.0001	0.0001	0.0001	tRNA-Lys for anticodon UUU	NA	NA	NA	NA
ENSRNA050009262	0.0001	0.0001	0.0001	0.0001	0.0001	0.0001	0.0001	0.0001	0.0001	0.0001	0.0001	0.0001	0.0001	0.0001	0.0001	0.0001	0.0001	0.0001	0.0001	0.0001	0.0001	tRNA-Lys for anticodon UUU	NA	NA	NA	NA
ENSRNA050009264	0.0001	0.0001	0.0001	0.0001	0.0001	0.0001	0.0001	0.0001	0.0001	0.0001	0.0001	0.0001	0.0001	0.0001	0.0001	0.0001	0.0001	0.0001	0.0001	0.0001	0.0001	tRNA-Lys for anticodon UUU	NA	NA	NA	NA
ENSRNA050009266	0.0001	0.0001	0.0001	0.0001	0.0001	0.0001	0.0001	0.0001	0.0001	0.0001	0.0001	0.0001	0.0001	0.0001	0.0001	0.0001	0.0001	0.0001	0.0001	0.0001	0.0001	tRNA-Lys for anticodon UUU	NA	NA	NA	NA
ENSRNA050009268	0.0001	0.0001	0.0001	0.0001	0.0001	0.0001	0.0001	0.0001	0.0001	0.0001	0.0001	0.0001	0.0001	0.0001	0.0001	0.0001	0.0001	0.0001	0.0001	0.0001	0.0001	tRNA-Arg for anticodon CCU	NA	NA	NA	NA
ENSRNA050009269	0.0001	0.0001	0.0001	0.0001	0.0001	0.0001	0.0001	0.0001	0.0001	0.0001	0.0001	0.0001	0.0001	0.371669	0.0001	0.0001	0.0001	0.0001	0.0001	0.0001	0.0001	tRNA-Arg for anticodon ACG	NA	NA	NA	NA
ENSRNA050009271	0.0001	0.0001	0.0001	0.0001	0.0001	0.0001	0.0001	0.0001	0.0001	0.0001	0.0001	0.0001	0.0001	0.0001	0.0001	0.0001	0.0001	0.0001	0.0001	0.0001	0.0001	tRNA-Gln for anticodon CUG	NA	NA	NA	NA
ENSRNA050009273	0.0001	0.0001	0.0001	0.0001	0.0001	0.0001	0.0001	0.0001	0.0001	0.0001	0.0001	0.0001	0.0001	0.0001	0.0001	0.0001	0.0001	0.0001	0.0001	0.0001	0.0001	tRNA-Thr for anticodon AGU	NA	NA	NA	NA
ENSRNA050009274	0.0001	0.0001	0.0001	0.0001	0.0001	0.0001	0.0001	0.0001	0.0001	0.0001	0.0001	0.0001	0.0001	0.0001	0.0001	0.0001	0.0001	0.0001	0.0001	0.0001	0.0001	tRNA-Lys for anticodon UUU	NA	NA	NA	NA
ENSRNA050009276	0.0001	0.0001	0.0001	0.0001	0.0001	0.0001	0.0001	0.0001	0.0001	0.0001	0.0001	0.0001	0.0001	0.0001	0.0001	0.0001	0.0001	0.0001	0.0001	0.0001	0.0001	tRNA-Leu for anticodon CAG	NA	NA	NA	NA
ENSRNA050009277	0.0001	0.0001	0.0001	0.0001	0.0001	0.0001	0.0001	0.0001	0.0001	0.0001	0.0001	0.0001	0.0001	0.0001	0.0001	0.0001	0.0001	0.0001	0.0001	0.0001	0.0001	tRNA-Cys for anticodon GCA	NA	NA	NA	NA
ENSRNA050009279	0.0001	0.0001	0.0001	0.0001	0.0001	0.0001	0.0001	0.0001	0.0001	0.0001	0.0001	0.0001	0.0001	0.0001	0.0001	0.0001	0.0001	0.0001	0.0001	0.0001	0.0001	tRNA-Gly for anticodon GCC	NA	NA	NA	NA
ENSRNA050009280	0.0001	0.0001	0.0001	0.0001	0.0001	0.0001	0.0001	0.0001	0.0001	0.0001	0.0001	0.0001	0.0001	0.0001	0.0001	0.0001	0.0001	0.0001	0.0001	0.0001	0.0001	tRNA-Ala for anticodon CGC	NA	NA	NA	NA
ENSRNA050009282	0.0001	0.0001	0.0001	0.0001	0.0001	0.0001	0.0001	0.0001	0.0001	0.0001	0.0001	0.0001	0.0001	0.0001	0.0001	0.0001	0.0001	0.0001	0.0001	0.0001	0.0001	tRNA-Ala for anticodon CGC	NA	NA	NA	NA
ENSRNA050009284	0.0001	0.0001	0.0001	0.0001	0.0001	0.0001	0.0001	0.0001	0.0001	0.0001	0.0001	0.0001	0.0001	0.0001	0.0001	0.0001	0.0001	0.0001	0.0001	0.0001	0.0001	tRNA-Gly for anticodon CCC	NA	NA	NA	NA
ENSRNA050009286	0.0001	0.0001	0.0001	0.0001	0.0001	0.0001	0.0001	0.0001	0.0001	0.0001	0.0001	0.0001	0.0001	0.0001	0.0001	0.0001	0.0001	0.0001	0.0001	0.0001	0.0001	tRNA-Lys for anticodon CUU	NA	NA	NA	NA
ENSRNA050009288	0.0001	0.0001	0.0001	0.0001	0.0001	0.0001	0.0001	0.0001	0.0001	0.0001	0.0001	0.0001	0.0001	0.0001	0.0001	0.0001	0.0001	0.0001	0.0001	0.0001	0.0001	tRNA-Glu for anticodon CUC	NA	NA	NA	NA
ENSRNA050009289	0.0001	0.0001	0.0001	0.0001	0.0001	0.0001	0.0001	0.0001	0.0001	0.0001	0.0001	0.0001	0.0001	0.0001	0.0001	0.0001	0.0001	0.0001	0.0001	0.0001	0.0001	tRNA-Tyr for anticodon GUA	NA	NA	NA	NA
ENSRNA050009291	0.0001	0.0001	0.0001	0.0001	0.0001	0.0001	0.0001	0.0001	0.0001	0.0001	0.0001	0.0001	0.0001	0.0001	0.0001	0.0001	0.0001	0.0001	0.0001	0.0001	0.0001	tRNA-Leu for anticodon CAA	NA	NA	NA	NA
ENSRNA050009292	0.0001	0.0001	0.0001	0.0001	0.0001	0.0001	0.0001	0.0001	0.0001	0.0001	0.0001	0.0001	0.0001	0.0001	0.0001	0.0001	0.0001	0.0001	0.0001	0.0001	0.0001	tRNA-Glu for anticodon CUC	NA	NA	NA	NA
ENSRNA050009294	0.0001	0.0001	0.0001	0.0001	0.0001	0.0001	0.0001	0.0001	0.0001	0.0001	0.0001	0.0001	0.0001	0.0001	0.0001	0.0001	0.0001	0.0001	0.0001	0.0001	0.0001	tRNA-Lys for anticodon CUU	NA	NA	NA	NA
ENSRNA050009296	0.0001	0.0001	0.0001	0.0001	0.0001	0.0001	0.0001	0.0001	0.0001	0.0001	0.0001	0.0001	0.0001	0.0001	0.0001	0.0001	0.0001	0.0001	0.0001	0.0001	0.0001	tRNA-Lys for anticodon CUU	NA	NA	NA	NA
ENSRNA050009297	0.0001	0.0001	0.0001	0.0001	0.0001	0.0001	0.0001	0.0001	0.0001	0.070436	0.0001	0.0001	0.065772	0.0001	0.0001	0.528884	0.215636	0.0001	0.22928	0.206299	0.048666	tRNA-Val for anticodon CAC	NA	NA	NA	NA
ENSRNA050009298	0.0001	0.0001	0.0001	0.0001	0.0001	0.0001	0.0001	0.0001	0.0001	0.0001	0.0001	0.0001	0.0001	0.0001	0.0001	0.0001	0.0001	0.0001	0.0001	0.0001	0.0001	tRNA-Lys for anticodon CUU	NA	NA	NA	NA
ENSRNA050009300	0.0001	0.0001	0.0001	0.0001	0.0001	0.0001	0.0001	0.0001	0.0001	0.0001	0.0001	0.0001	0.0001	0.0001	0.0001	0.0001	0.0001	0.0001	0.0001	0.0001	0.0001	tRNA-Gln for anticodon UUG	NA	NA	NA	NA
ENSRNA050009302	0.0001	0.0001	0.0001	0.0001	0.0001	0.0001	0.0001	0.0001	0.0001	0.0001	0.0001	0.0001	0.0001	0.0001	0.0001	0.0001	0.0001	0.0001	0.0001	0.0001	0.0001	tRNA-Ser for anticodon CGA	NA	NA	NA	NA
ENSRNA050009303	0.0001	0.0001	0.0001	0.0001	0.0001	0.0001	0.0001	0.0001	0.0001	0.0001	0.0001	0.0001	0.0001	0.0001	0.0001	0.0001	0.0001	0.0001	0.0001	0.0001	0.0001	tRNA-Ser for anticodon CGA	NA	NA	NA	NA
ENSRNA050009305	0.0001	0.0001	0.0001	0.0001	0.0001	0.0001	0.0001	0.0001	0.0001	0.0001	0.0001	0.0001	0.0001	0.0001	0.0001	0.0001	0.0001	0.0001	0.0001	0.0001	0.0001	tRNA-Arg for anticodon CCU	NA	NA	NA	NA
ENSRNA050009307	0.0001	0.0001	0.0001	0.0001	0.0001	0.0001	0.0001	0.0001	0.0001	0.0001	0.0001	0.0001	0.0001	0.0001	0.0001	0.0001	0.0001	0.0001	0.0001	0.0001	0.0001	tRNA-Arg for anticodon CCU	NA	NA	NA	NA
ENSRNA050009309	0.0001	0.0001	0.0001	0.0001	0.0001	0.0001	0.0001	0.0001	0.0001	0.0001	0.0001	0.0001	0.0001	0.0001	0.0001	0.0001	0.0001	0.0001	0.0001	0.0001	0.0001	tRNA-Arg for anticodon CCU	NA	NA	NA	NA
ENSRNA050009310	0.0001	0.0001	0.0001	0.0001	0.0001	0.0001	0.0001	0.0001	0.0001	0.0001	0.0001	0.0001	0.0001	0.0001	0.0001	0.0001	0.0001	0.0001	0.0001	0.0001	0.0001	tRNA-Arg for anticodon CCU	NA	NA	NA	NA
ENSRNA050009312	0.0001	0.0001	0.0001	0.0001	0.0001	0.0001	0.0001	0.0001	0.0001	0.0001	0.0001	0.0001	0.0001	0.0001	0.0001	0.0001	0.0001	0.0001	0.0001	0.0001	0.0001	tRNA-Arg for anticodon CCU	NA	NA	NA	NA
ENSRNA050009314	0.0001	0.0001	0.0001	0.0001	0.0001	0.0001	0.0001	0.0001	0.0001	0.0001	0.0001	0.0001	0.0001	0.0001	0.0001	0.0001	0.0001	0.0001	0.0001	0.0001	0.0001	tRNA-Tyr for anticodon GUA	NA	NA	NA	NA
ENSRNA050009316	0.0001	0.0001	0.0001	0.0001	0.0001	0.0001	0.0001	0.0001	0.0001	0.0001	0.0001	0.0001	0.0001	0.0001	0.0001	0.0001	0.0001	0.0001	0.0001	0.0001	0.0001	tRNA-Cys for anticodon GCA	NA	NA	NA	NA
ENSRNA050009317	0.0001	0.0001	0.0001	0.0001	0.0001	0.0001	0.0001	0.0001	0.0001	0.0001	0.0001	0.0001	0.0001	0.0001	0.0001	0.0001	0.0001	0.0001	0.0001	0.0001	0.0001	tRNA-Cys for anticodon GCA	NA	NA	NA	NA
ENSRNA050009319	0.0001	0.0001	0.0001	0.0001	0.0001	0.0001	0.0001	0.0001	0.0001	0.0001	0.0001	0.0001	0.0001	0.0001	0.0001	0.0001	0.0001	0.0001	0.0001	0.0001	0.0001	tRNA-Cys for anticodon GCA	NA	NA	NA	NA
ENSRNA050009321	0.0001	0.0001	0.0001	0.292515	0.227787	0.201873	0.0001	0.508013	0.613746	0.22553	0.0001	1.55496	2.14497	0.263265	0.357919	0.0001	1.29566	1.54105	0.0001	0.456678	0.828067	tRNA-Cys for anticodon GCA	NA	NA	NA	NA
ENSRNA050009322	0.0001	0.0001	0.0001	0.0001	0.0001	0.0001	0.0001	0.0001	0.0001	0.0001	0.0001	0.0001	0.0001	0.0001	0.0001	0.0001	0.0001	0.0001	0.0001	0.0001	0.0001	tRNA-Val for anticodon CAC	NA	NA	NA	NA
ENSRNA050009324	0.0001	0.0001	0.0001	0.0001	0.0001	0.0001	0.0001	0.0001	0.0001	0.0001	0.0001	0.0001	0.0001	0.0001	0.0001	0.0001	0.0001	0.0001	0.0001	0.0001	0.0001	tRNA-Val for anticodon CAC	NA	NA	NA	NA
ENSRNA050009326	0.0001	0.0001	0.0001	0.0001	0.0001	0.0001	0.0001	0.0001	0.0001	0.0001	0.0001	0.0001	0.0001	0.0001	0.0001	0.0001	0.0001	0.0001	0.0001	0.0001	0.0001	tRNA-Val for anticodon CAC	NA	NA	NA	NA
ENSRNA050009328	0.0001	0.0001	0.0001	0.0001	0.0001	0.0001	0.0001	0.0001	0.0001	0.0001	0.0001	0.0001	0.0001	0.0001	0.0001	0.0001	0.0001	0.0001	0.0001	0.0001	0.054814	tRNA-Arg for anticodon ACG	NA	NA	NA	NA
ENSRNA050009330	0.0001	0.0001	0.0001	0.0001	0.0001	0.0001	0.07694	0.0001	0.0001	0.0001	0.0001	0.0001	0.0001	0.0001	0.0001	0.0001	0.0001	0.0001	0.0001	0.0001	0.0001	tRNA-Arg for anticodon ACG	NA	NA	NA	NA
ENSRNA050009331	0.0001	0.0001	0.0001	0.0001	0.0001	0.0001	0.0001	0.0001	0.0001	0.0001	0.0001	0.0001	0.0001	0.0001	0.0001	0.0001	0.0001	0.0001	0.0001	0.0001	0.0001	tRNA-Ser for anticodon UGA	NA	NA	NA	NA
ENSRNA050009333	0.0001	0.0001	0.0001	0.0001	0.0001	0.0001	0.0001	0.0001	0.0001	0.0001	0.0001	0.0001	0.0001	0.0001	0.0001	0.0001	0.0001	0.0001	0.0001	0.0001	0.0001	tRNA-Val for anticodon CAC	NA	NA	NA	NA
ENSRNA050009335	0.0001	0.0001	0.0001	0.0001	0.0001	0.0001	0.0001	0.0001	0.0001	0.0001	0.0001	0.0001	0.0001	0.0001	0.0001	0.0001	0.0001	0.0001	0.0001	0.0001	0.0001	tRNA-Lys for anticodon UUU	NA	NA	NA	NA
ENSRNA050009336	0.0001	0.0001	0.0001	0.0001	0.0001	0.0001	0.0001	0.0001	0.0001	0.0001	0.0001	0.0001	0.0001	0.0001	0.0001	0.0001	0.0001	0.0001	0.0001	0.0001	0.0001	tRNA-Lys for anticodon UUU	NA	NA	NA	NA
ENSRNA050009338	0.0001	0.0001	0.0001	0.0001	0.0001	0.0001	0.0001	0.0001	0.0001	0.0001	0.0001	0.0001	0.0001	0.0001	0.0001	0.0001	0.0001	0.0001	0.0001	0.0001	0.0001	tRNA-Lys for anticodon UUU	NA	NA	NA	NA
ENSRNA050009339	0.0001	0.0001	0.0001	0.0001	0.0001	0.0001	0.0001	0.0001	0.0001	0.0001	0.0001	0.0001	0.0001	0.0001	0.0001	0.0001	0.0001	0.0001	0.0001	0.0001	0.0001	tRNA-Pro for anticodon AGG	NA	NA	NA	NA
ENSRNA050009341	0.0001	0.0001	0.0001	0.0001	0.0001	0.0001	0.0001	0.0001	0.0001	0.0001	0.0001	0.0001	0.0001	0.0001	0.0001	0.0001	0.0001	0.0001	0.0001	0.0001	0.0001	tRNA-Gly for anticodon UCC	NA	NA	NA	NA
ENSRNA050009342	0.0001	0.0001	0.0001	0.0001	0.0001	0.0001	0.0001	0.0001	0.0001	0.0001	0.0001	0.0001	0.0001	0.0001	0.0001	0.0001	0.0001	0.0001	0.0001	0.0001	0.0001	tRNA-Lys for anticodon CUU	NA	NA	NA	NA
ENSRNA050009344	0.0001	0.0001	0.0001	0.0001	0.0001	0.0001	0.0001	0.0001	0.0001	0.400942	0.0001	0.0001	0.0001	0.0001	0.0001	0.0001	0.0001	0.0001	0.0001	0.0001	0.0001	tRNA-Arg for anticodon ACG	NA	NA	NA	NA
ENSRNA050009346	0.0001	0.0001	0.0001	0.0001	0.0001	0.0001	0.0001	0.0001	0.0001	0.0001	0.0001	0.0001	0.0001	0.0001	0.0001	0.0001	0.0001	0.0001	0.0001	0.0001	0.0001	tRNA-Thr for anticodon GGU	NA	NA	NA	NA
ENSRNA050009348	0.0001	0.0001	0.0001	0.0001	0.0001	0.0001	0.0001	0.0001	0.0001	0.0001	0.0001	0.0001	0.0001	0.0001	0.0001	0.0001	0.0001	0.0001	0.0001	0.0001	0.0001	tRNA-Lys for anticodon UUU	NA	NA	NA	NA
ENSRNA050009350	0.0001	0.0001	0.0001	0.0001	0.0001	0.0001	0.0001	0.0001	0.0001	0.0001	0.0001	0.0001	0.0001	0.0001	0.0001	0.0001	0.0001	0.0001	0.0001	0.0001	0.0001	tRNA-Lys for anticodon UUU	NA	NA	NA	NA
ENSRNA050009352	0.0001	0.0001	0.0001	0.0001	0.0001	0.0001	0.0001	0.0001	0.0001	0.0001	0.0001	0.0001	0.0001	0.0001	0.0001	0.0001	0.0001	0.0001	0.0001	0.0001	0.0001	tRNA-Arg for anticodon CCU	NA	NA	NA	NA
ENSRNA050009354	0.0001	0.0001	0.0001	0.0001	0.0001	0.0001	0.0001	0.0001	0.0001	0.0001	0.0001	0.0001	0.0001	0.0001	0.0001	0.0001	0.0001	0.0001	0.0001	0.0001	0.0001	tRNA-Gln for anticodon CUG	NA	NA	NA	NA
ENSRNA050009355	0.0001	0.0001	0.0001	0.0001	0.0001	0.0001	0.0001	0.0001	0.0001	0.0001	0.0001	0.0001	0.0001	0.0001	0.0001	0.0001	0.0001	0.0001	0.0001	0.0001	0.0001	tRNA-Ala for anticodon UGC	NA	NA	NA	NA
ENSRNA050009358	0.0001	0.0001	0.0001	0.0001	0.0001	0.0001	0.0001	0.0001	0.0001	0.0001	0.0001	0.0001	0.0001	0.0001	0.0001	0.0001	0.0001	0.0001	0.0001	0.0001	0.0001	tRNA-Arg for anticodon CCU	NA	NA	NA	NA
ENSRNA050009360	0.0001	0.0001	0.0001	0.0001	0.0001	0.0001	0.0001	0.0001	0.0001	0.0001	0.0001	0.0001	0.0001	0.0001	0.0001	0.0001	0.0001	0.0001	0.0001	0.0001	0.0001	tRNA-Asp for anticodon GUC	NA	NA	NA	NA
ENSRNA050009362	0.0001	0.0001	0.0001	0.0001	0.0001	0.0001	0.0001	0.0001	0.0001	0.0001	0.0001	0.0001	0.0001	0.0001	0.0001	0.0001	0.0001	0.0001	0.0001	0.0001	0.0001	tRNA-Asp for anticodon GUC	NA	NA	NA	NA
ENSRNA050009364	0.0001	0.0001	0.0001	0.0001	0.0001	0.0001	0.0001	0.0001	0.0001	0.0001	0.0001	0.0001	0.0001	0.0001	0.0001	0.0001	0.0001	0.0001	0.0001	0.0001	0.0001	tRNA-Asp for anticodon GUC	NA	NA	NA	NA
ENSRNA050009366	0.0001	0.0001	0.0001	0.0001	0.0001	0.0001	0.0001	0.0001	0.0001	0.0001	0.0001	0.0001	0.0001	0.0001	0.0001	0.0001	0.0001	0.0001	0.0001	0.0001	0.0001	tRNA-Asp for anticodon GUC	NA	NA	NA	NA
ENSRNA050009367	0.0001	0.0001	0.0001	0.0001	0.0001	0.0001	0.0001	0.0001	0.0001	0.0001	0.0001	0.0001	0.0001	0.0001	0.0001	0.0001	0.0001	0.0001	0.0001	0.0001	0.0001	tRNA-Asp for anticodon GUC	NA	NA	NA	NA
ENSRNA050009369	0.0001	0.0001	0.0001	0.0001	0.0001	0.0001	0.0001	0.0001	0.0001	0.0001	0.0001	0.0001	0.0001	0.0001	0.0001	0.0001	0.0001	0.0001	0.0001	0.0001	0.0001	tRNA-Asp for anticodon GUC	NA	NA	NA	NA
ENSRNA050009371	0.0001	0.0001	0.0001	0.0001	0.0001	0.0001	0.0001	0.0001	0.0001	0.0001	0.0001	0.0001	0.0001	0.0001	0.0001	0.0001	0.0001	0.0001	0.0001	0.0001	0.0001	tRNA-Ala for anticodon UGC	NA	NA	NA	NA
ENSRNA050009374	0.0001	0.0001	0.0001	0.0001	0.0001	0.0001	0.0001	0.0001	0.0001	0.0001	0.0001	0.0001	0.0001	0.0001	0.0001	0.0001	0.0001	0.0001	0.0001	0.0001	0.0001	tRNA-Pro for anticodon UGG	NA	NA	NA	NA
ENSRNA050009376	0.0001	0.0001	0.0001	0.0001	0.0001	0.0001	0.0001	0.0001	0.0001	0.0001	0.0001	0.0001	0.0001	0.0001	0.0001	0.0001	0.0001	0.0001	0.0001	0.0001	0.0001	tRNA-Asp for anticodon GUC	NA	NA	NA	NA
ENSRNA050009378	0.0001	0.0001	0.0001	0.0001	0.0001	0.0001	0.0001	0.0001	0.0001	0.0001	0.0001	0.0001	0.0001	0.0001	0.0001	0.0001	0.0001	0.0001	0.0001	0.0001	0.0001	tRNA-Pro for anticodon UGG	NA	NA	NA	NA
ENSRNA050009379	0.0001	0.0001	0.0001	0.0001	0.0001	0.0001	0.0001	0.0001	0.0001	0.0001	0.0001	0.0001	0.0001	0.0001	0.0001	0.0001	0.0001	0.0001	0.0001	0.0001	0.0001	tRNA-Ala for anticodon UGC	NA	NA	NA	NA
ENSRNA050009380	0.0001	0.0001	0.0001	0.0001	0.0001	0.0001	0.0001	0.0001	0.0001	0.0001	0.0001	0.0001	0.0001	0.0001	0.0001	0.0001	0.0001	0.0001	0.0001	0.0001	0.0001	tRNA-Ala for anticodon UGC	NA	NA	NA	NA
ENSRNA050009382	0.0001	0.0001	0.0001	0.0001	0.0001	0.0001	0.0001	0.0001	0.0001	0.0001	0.0001	0.0001	0.0001	0.0001	0.0001	0.0001	0.0001	0.0001	0.0001	0.0001	0.0001	tRNA-Trp for anticodon CCA	NA	NA	NA	NA
ENSRNA050009384	0.0001	0.0001	0.0001	0.0001	0.0001	0.0001	0.0001	0.0001	0.0001	0.0001	0.0001	0.0001	0.0001	0.0001	0.0001	0.0001	0.0001	0.0001	0.0001	0.0001	0.0001	tRNA-Trp for anticodon CCA	NA	NA	NA	NA
ENSRNA050009386	0.0001	0.0001	0.0001	0.0001	0.0001	0.0001	0.0001	0.0001	0.0001	0.0001	0.0001	0.0001	0.0001	0.0001	0.0001	0.0001	0.0001	0.0001	0.0001	0.0001	0.0001	tRNA-Ser for anticodon AGA	NA	NA	NA	NA
ENSRNA050009387	0.0001	0.0001	0.0001	0.0001	0.0001	0.0001	0.0001	0.0001	0.0001	0.0001	0.0001	0.0001	0.0001	0.0001	0.0001	0.0001	0.0001	0.0001	0.0001	0.0001	0.0001	tRNA-Ile for anticodon AAU	NA	NA	NA	NA
ENSRNA050009389	0.0001	0.0001	0.0001	0.0001	0.0001	0.0001	0.0001	0.0001	0.0001	0.0001	0.0001	0.0001	0.0001	0.0001	0.0001	0.0001	0.0001	0.0001	0.0001	0.0001	0.0001	tRNA-Phe for anticodon GAA	NA	NA	NA	NA
ENSRNA050009391	0.0001	0.0001	0.0001	0.0001	0.0001	0.0001	0.0001	0.0001	0.0001	0.0001	0.0001	0.0001	0.0001	0.0001	0.0001	0.0001	0.0001	0.0001	0.0001	0.0001	0.0001	tRNA-Asn for anticodon GUU	NA	NA	NA	NA
ENSRNA050009393	0.0001	0.0001	0.0001	0.0001	0.0001	0.0001	0.0001	0.0001	0.0001	0.0001	0.0001	0.0001	0.0001	0.0001	0.0001	0.0001	0.0001	0.0001	0.0001	0.0001	0.0001	tRNA-Asn for anticodon GUU	NA	NA	NA	NA
ENSRNA050009395	0.0001	0.0001	0.0001	0.0001	0.0001	0.0001	0.0001	0.0001	0.0001	0.0001	0.0001	0.0001	0.0001	0.0001	0.0001	0.0001	0.0001	0.0001	0.0001	0.0001	0.0001	tRNA-Pro for anticodon UGG	NA	NA	NA	NA
ENSRNA050009397	0.0001	0.0001	0.0001	0.0001	0.0001	0.0001	0.0001	0.0001	0.0001	0.0001	0.0001	0.0001	0.0001	0.0001	0.0001	0.0001	0.0001	0.0001	0.0001	0.0001	0.0001	tRNA-Pro for anticodon AGG	NA	NA	NA	NA
ENSRNA050009399	0.0001	0.0001	0.0001	0.0001	0.0001	0.0001	0.0001	0.0001	0.0001	0.0001	0.0001	0.0001	0.0001	0.0001	0.0001	0.0001	0.0001	0.0001	0.0001	0.0001	0.0001	tRNA-Pro for anticodon AGG	NA	NA	NA	NA
ENSRNA050009401	0.0001	0.0001	0.0001	0.0001	0.0001	0.0001	0.0001	0.0001	0.0001	0.0001	0.0001	0.0001	0.0001	0.0001	0.0001	0.0001	0.0001	0.0001	0.0001	0.0001	0.0001	tRNA-Pro for anticodon AGG	NA	NA	NA	NA
ENSRNA050009403	0.0001	0.0001	0.0001	0.0001	0.0001	0.0001	0.0001	0.0001	0.0001	0.0001	0.0001	0.0001	0.0001	0.0001	0.0001	0.0001	0.0001	0.0001	0.0001	0.0001	0.0001	tRNA-Pro for anticodon AGG	NA	NA	NA	NA
ENSRNA050009405	0.0001	0.0001	0.0001	0.0001	0.0001	0.0001	0.0001	0.0001	0.0001	0.0001	0.0001	0.0001	0.0001	0.0001	0.0001	0.0001	0.0001	0.0001	0.0001	0.0001	0.0001	tRNA-Leu for anticodon AAG	NA	NA	NA	NA
ENSRNA050009407	0.0001	0.0001	0.0001	0.0001	0.0001	0.0001	0.0001	0.0001	0.0001	0.0001	0.0001	0.0001	0.0001	0.0001	0.0001	0.0001	0.0001	0.0001	0.0001	0.0001	0.0001	tRNA-Ser for anticodon AGA	NA	NA	NA	NA
ENSRNA050009408	0.0001	0.0001	0.0001	0.0001	0.0001	0.0001	0.0001	0.0001	0.0001	0.0001	0.0001	0.0001	0.0001	0.0001	0.0001	0.0001	0.0001	0.0001	0.0001	0.0001	0.0001	tRNA-Glu for anticodon CUC	NA	NA	NA	NA
ENSRNA050009410	0.0001	0.0001	0.0001	0.0001	0.0001	0.0001	0.0001	0.0001	0.0001	0.0001	0.0001	0.0001	0.0001	0.0001	0.0001	0.0001	0.0001	0.0001	0.0001	0.0001	0.0001	tRNA-Glu for anticodon CUC	NA	NA	NA	NA
ENSRNA050009412	0.0001	0.0001	0.0001	0.0001	0.0001	0.0001	0.0001	0.0001	0.0001	0.0001	0.0001	0.0001	0.0001	0.0001	0.0001	0.0001	0.0001	0.0001	0.0001	0.0001	0.0001	tRNA-Glu for anticodon CUC	NA	NA	NA	NA
ENSRNA050009414	0.65349	0.0001	0.0001	0.0001	0.0001	0.0001	0.0001	0.0001	0.0001	0.0001	0.0001	0.0001	0.0001	0.0001	0.0001	0.0001	0.0001	0.0001	0.0001	0.0001	0.0001	tRNA-Glu for anticodon CUC	NA	NA	NA	NA
ENSRNA050009415	0.0001	0.0001	0.0001	0.0001	0.0001	0.0001	0.0001	0.0001	0.0001	0.0001	0.0001	0.0001	0.0001	0.0001	0.0001	0.0001	0.0001	0.0001	0.0001	0.0001	0.0001	tRNA-Glu for anticodon CUC	NA	NA	NA	NA
ENSRNA050009417	0.0001	0.0001	0.0001	0.0001	0.0001	0.0001	0.0001	0.0001	0.0001	0.0001	0.0001	0.0001	0.0001	0.0001	0.0001	0.0001	0.0001	0.0001	0.0001	0.0001	0.0001	tRNA-Pro for anticodon AGG	NA	NA	NA	NA
ENSRNA050009419	0.0001	0.0001	0.0001	0.0001	0.0001	0.0001	0.0001	0.0001	0.0001	0.0001	0.0001	0.0001	0.0001	0.0001	0.0001	0.0001	0.0001	0.0001	0.0001	0.0001	0.0001	tRNA-Glu for anticodon CUC	NA	NA	NA	NA
ENSRNA050009420	0.0001	0.0001	0.0001	0.0001	0.425992	0.0001	0.0001	0.880158	0.0001	0.0001	0.0001	0.289421	0.0001	0.0001	0.0001	0.0001	0.0001	0.0001	0.0001	0.0001	0.0001	tRNA-Glu for anticodon CUC	NA	NA	NA	NA
ENSRNA050009422	0.0001	0.0001	0.0001	0.0001	0.0001	0.0001	0.0001	0.0001	0.0001	0.0001	0.0001	0.0001	0.0001	0.0001	0.0001	0.0001	0.0001	0.0001	0.0001	0.0001	0.0001	tRNA-Glu for anticodon CUC	NA	NA	NA	NA
ENSRNA050009424	0.0001	0.0001	0.0001	0.0001	0.0001	0.0001	0.0001	0.0001	0.0001	0.0001	0.0001	0.0001	0.0001	0.0001	0.0001	0.0001	0.0001	0.0001	0.0001	0.0001	0.0001	tRNA-Leu for anticodon CAG	NA	NA	NA	NA
ENSRNA050009426	0.0001	0.0001	0.0001	0.0001	0.0001	0.0001	0.0001	0.0001	0.0001	0.0001	0.0001	0.0001	0.0001	0.0001	0.0001	0.0001	0.0001	0.0001	0.0001	0.0001	0.0001	tRNA-Leu for anticodon CAG	NA	NA	NA	NA
ENSRNA050009427	0.0001	0.0001	0.0001	0.0001	0.0001	0.0001	0.0001	0.0001	0.0001	0.0001	0.0001	0.0001	0.0001	0.0001	0.0001	0.0001	0.0001	0.0001	0.0001	0.0001	0.0001	tRNA-Leu for anticodon AAG	NA	NA	NA	NA
ENSRNA050009429	0.0001	0.0001	0.0001	0.0001	0.0001	0.0001	0.0001	0.0001	0.0001	0.0001	0.0001	0.0001	0.0001	0.0001	0.0001	0.0001	0.0001	0.0001	0.0001	0.0001	0.0001	tRNA-Gly for anticodon UCC	NA	NA	NA	NA
ENSRNA050009431	0.0001	0.0001	0.0001	0.0001	0.0001	0.0001	0.0001	0.0001	0.0001	0.0001	0.0001	0.0001	0.0001	0.0001	0.0001	0.0001	0.0001	0.0001	0.0001	0.0001	0.0001	tRNA-Leu for anticodon CAA	NA	NA	NA	NA
ENSRNA050009432	0.0001	0.0001	0.0001	0.0001	0.0001	0.0001	0.0001	0.0001	0.0001	0.0001	0.0001	0.0001	0.0001	0.0001	0.0001	0.0001	0.0001	0.0001	0.0001	0.0001	0.0001	tRNA-Pro for anticodon AGG	NA	NA	NA	NA
ENSRNA050009434	0.0001	0.666232	0.507179	0.0001	0.0001	0.0001	0.357445	0.321639	0.0001	0.0001	0.882124	0.0001	0.374395	0.0001	0.38463	0.0001	0.0001	0.0001	0.639817	0.391438	0.0001	tRNA-Gly for anticodon GCC	NA	NA	NA	NA
ENSRNA050009435	0.0001	0.0001	0.0001	0.0001	0.0001	0.0001	0.0001	0.0001	0.0001	0.0001	0.0001	0.0001	0.0001	0.0001	0.0001	0.0001	0.0001	0.0001	0.0001	0.0001	0.0001	tRNA-Tyr for anticodon GUA	NA	NA	NA	NA
ENSRNA050009437	0.0001	0.0001	0.0001	0.0001	0.0001	0.0001	0.0001	0.0001	0.0001	0.0001	0.0001	0.0001	0.0001	0.0001	0.0001	0.0001	0.0001	0.0001	0.0001	0.0001	0.0001	tRNA-Gln for anticodon CUG	NA	NA	NA	NA
ENSRNA050009439	0.0001	0.0001	0.0001	0.0001	0.0001	0.0001	0.0001	0.0001	0.0001	0.0001	0.0001	0.0001	0.0001	0.0001	0.0001	0.0001	0.0001	0.0001	0.0001	0.0001	0.0001	tRNA-Ala for anticodon CGC	NA	NA	NA	NA
ENSRNA050009441	0.0001	0.0001	0.0001	0.0001	0.0001	0.0001	0.0001	0.0001	0.0001	0.0001	0.0001	0.0001	0.0001	0.0001	0.0001	0.0001	0.0001	0.0001	0.0001	0.0001	0.0001	tRNA-Phe for anticodon GAA	NA	NA	NA	NA
ENSRNA050009443	0.0001	0.0001	0.0001	0.0001	0.0001	0.0001	0.0001	0.0001	0.0001	0.0001	0.0001	0.0001	0.0001	0.0001	0.0001	0.0001	0.0001	0.0001	0.0001	0.0001	0.0001	tRNA-Gln for anticodon CUG	NA	NA	NA	NA
ENSRNA050009445	0.0001	0.0001	0.0001	0.0001	0.0001	0.0001	0.0001	0.0001	0.0001	0.0001	0.0001	0.0001	0.0001	0.0001	0.0001	0.0001	0.0001	0.0001	0.0001	0.0001	0.0001	tRNA-Gln for anticodon CUG	NA	NA	NA	NA
ENSRNA050009447	0.0001	0.0001	0.0001	0.0001	0.0001	0.0001	0.0001	0.0001	0.0001	0.0001	0.0001	0.0001	0.0001	0.0001	0.0001	0.0001	0.0001	0.0001	0.0001	0.0001	0.0001	tRNA-Tyr for anticodon GUA	NA	NA	NA	NA
ENSRNA050009449	0.0001	0.0001	0.0001	0.0001	0.0001	0.0001	0.0001	0.0001	0.0001	0.0001	0.0001	0.0001	0.0001	0.0001	0.0001	0.0001	0.0001	0.0001	0.0001	0.0001	0.0001	tRNA-Glu for anticodon CUC	NA	NA	NA	NA
ENSRNA050009451	0.0001	0.0001	0.0001	0.0001	0.0001	0.0001	0.0001	0.0001	0.0001	0.0001	0.0001	0.0001	0.0001	0.0001	0.0001	0.0001	0.0001	0.0001	0.0001	0.0001	0.050017	tRNA-Lys for anticodon UUU	NA	NA	NA	NA
ENSRNA050009453	0.0001	0.0001	0.0001	0.0001	0.0001	0.0001	0.0001	0.0001	0.0001	0.0001	0.0001	0.0001	0.0001	0.0001	0.0001	0.0001	0.0001	0.0001	0.0001	0.0001	0.0001	tRNA-Ser for anticodon AGA	NA	NA	NA	NA
ENSRNA050009455	0.0001	0.0001	0.0001	0.0001	0.0001	0.0001	0.0001	0.0001	0.0001	0.0001	0.0001	0.0001	0.0001	0.0001	0.0001	0.0001	0.0001	0.0001	0.0001	0.0001	0.0001	tRNA-Phe for anticodon GAA	NA	NA	NA	NA
ENSRNA050009457	0.0001	0.0001	0.0001	0.0001	0.0001	0.0001	0.0001	0.0001	0.0001	0.0001	0.0001	0.0001	0.0001	0.0001	0.0001	0.0001	0.0001	0.0001	0.0001	0.0001	0.0001	tRNA-Pro for anticodon UGG	NA	NA	NA	NA
ENSRNA050009458	0.0001	0.0001	0.0001	0.0001	0.0001	0.0001	0.0001	0.0001	0.0001	0.0001	0.0001	0.0001	0.0001	0.0001	0.0001	0.0001	0.0001	0.0001	0.0001	0.0001	0.0001	tRNA-Glu for anticodon CUC	NA	NA	NA	NA
ENSRNA050009460	0.0001	0.0001	0.0001	0.0001	0.0001	0.0001	0.0001	0.0001	0.0001	0.0001	0.0001	0.0001	0.0001	0.0001	0.0001	0.0001	0.0001	0.0001	0.0001	0.0001	0.0001	tRNA-Glu for anticodon CUC	NA	NA	NA	NA
ENSRNA050009462	0.0001	0.0001	0.0001	0.0001	0.0001	0.0001	0.0001	0.0001	0.0001	0.0001	0.0001	0.0001	0.0001	0.0001	0.0001	0.0001	0.0001	0.0001	0.0001	0.0001	0.0001	tRNA-Pro for anticodon UGG	NA	NA	NA	NA
ENSRNA050009464	0.0001	0.0001	0.0001	0.0001	0.0001	0.0001	0.0001	0.0001	0.0001	0.0001	0.0001	0.0001	0.0001	0.0001	0.0001	0.0001	0.0001	0.0001	0.494102	0.0001	0.0001	tRNA-Thr for anticodon CGU	NA	NA	NA	NA
ENSRNA050009465	0.0001	0.0001	0.0001	0.0001	0.0001	0.0001	0.0001	0.0001	0.0001	0.0001	0.0001	0.0001	0.0001	0.0001	0.0001	0.0001	0.0001	0.0001	0.0001	0.0001	0.0001	tRNA-Pro for anticodon AGG	NA	NA	NA	NA
ENSRNA050009467	0.0001	0.0001	0.0001	0.0001	0.0001	0.0001	0.0001	0.0001	0.0001	0.0001	0.0001	0.0001	0.0001	0.0001	0.0001	0.0001	0.0001	0.0001	0.0001	0.0001	0.0001	tRNA-Pro for anticodon AGG	NA	NA	NA	NA
ENSRNA050009468	0.0001	0.0001	0.0001	0.0001	0.0001	0.0001	0.0001	0.0001	0.0001	0.0001	0.0001	0.0001	0.0001	0.0001	0.0001	0.0001	0.0001	0.0001	0.0001	0.0001	0.0001	tRNA-Pro for anticodon AGG	NA	NA	NA	NA
ENSRNA050009470	0.0001	0.0001	0.0001	0.0001	0.0001	0.0001	0.0001	0.0001	0.0001	0.0001	0.0001	0.0001	0.0001	0.0001	0.0001	0.0001	0.0001	0.0001	0.0001	0.0001	0.0001	tRNA-Pro for anticodon AGG	NA	NA	NA	NA
ENSRNA050009472	0.0001	0.0001	0.0001	0.0001	0.0001	0.0001	0.0001	0.0001	0.0001	0.0001	0.0001	0.0001	0.0001	0.0001	0.0001	0.0001	0.0001	0.0001	0.0001	0.0001	0.0001	tRNA-Pro for anticodon UGG	NA	NA	NA	NA
ENSRNA050009474	0.0001	0.0001	0.0001	0.0001	0.0001	0.0001	0.0001	0.0001	0.0001	0.0001	0.0001	0.0001	0.0001	0.0001	0.0001	0.0001	0.0001	0.0001	0.0001	0.0001	0.0001	tRNA-Leu for anticodon AAG	NA	NA	NA	NA
ENSRNA050009476	0.0001	0.0001	0.0001	0.0001	0.0001	0.0001	0.0001	0.0001	0.0001	0.0001	0.0001	0.0001	0.0001	0.0001	0.0001	0.0001	0.0001	0.0001	0.0001	0.0001	0.0001	tRNA-Trp for anticodon CCA	NA	NA	NA	NA
ENSRNA050009479	0.0001	0.0001	0.0001	0.0001	0.0001	0.0001	0.0001	0.0001	0.0001	0.0001	0.0001	0.0001	0.0001	0.0001	0.0001	0.0001	0.0001	0.0001	0.0001	0.0001	0.0001	tRNA-Ala for anticodon UGC	NA	NA	NA	NA
ENSRNA050009481	0.0001	0.0001	0.0001	0.0001	0.0001	0.0001	0.0001	0.0001	0.0001	0.0001	0.0001	0.0001	0.0001	0.0001	0.0001	0.0001	0.0001	0.0001	0.0001	0.0001	0.0001	tRNA-Pro for anticodon UGG	NA	NA	NA	NA
ENSRNA050009483	0.0001	0.0001	0.0001	0.0001	0.0001	0.0001	0.0001	0.0001	0.0001	0.0001	0.0001	0.0001	0.0001	0.0001	0.0001	0.0001	0.0001	0.0001	0.0001	0.0001	0.0001	tRNA-Pro for anticodon UGG	NA	NA	NA	NA
ENSRNA050009485	0.0001	0.0001	0.0001	0.0001	0.0001	0.0001	0.0001	0.0001	0.0001	0.0001	0.0001	0.0001	0.0001	0.0001	0.0001	0.0001	0.0001	0.0001	0.0001	0.0001	0.0001	tRNA-Asn for anticodon GUU	NA	NA	NA	NA
ENSRNA050009487	0.0001	0.0001	0.0001	0.0001	0.0001	0.0001	0.0001	0.0001	0.0001	0.0001	0.0001	0.0001	0.0001	0.0001	0.0001	0.0001	0.0001	0.0001	0.0001	0.0001	0.0001	tRNA-Asn for anticodon GUU	NA	NA	NA	NA
ENSRNA050009489	0.0001	0.0001	0.0001	0.0001	0.0001	0.0001	0.0001	0.0001	0.0001	0.0001	0.0001	0.0001	0.0001	0.0001	0.0001	0.0001	0.0001	0.0001	0.0001	0.0001	0.0001	tRNA-Arg for anticodon CCU	NA	NA	NA	NA
ENSRNA050009491	0.0001	0.0001	0.0001	0.0001	0.102121	2.48885	0.0001	0.0001	0.0001	0.197725	0.0001	0.394911	0.0001	0.448039	0.0001	0.501762	0.0001	0.0001	0.0001	0.579114	0.0001	tRNA-Arg for anticodon CCU	NA	NA	NA	NA
ENSRNA050009492	0.0001	0.0001	0.0001	0.0001	0.0001	0.0001	0.0001	0.0001	0.0001	0.0001	0.0001	0.0001	0.0001	0.0001	0.0001	0.0001	0.0001	0.0001	0.0001	0.0001	0.0001	tRNA-Ser for anticodon GCU	NA	NA	NA	NA
ENSRNA050009494	0.0001	0.0001	0.0001	0.0001	0.0001	0.0001	0.0001	0.0001	0.0001	0.0001	0.0001	0.0001	0.0001	0.0001	0.0001	0.0001	0.0001	0.0001	0.0001	0.0001	0.0001	tRNA-Asp for anticodon GUC	NA	NA	NA	NA
ENSRNA050009496	0.0001	0.0001	0.0001	0.0001	0.0001	0.0001	0.0001	0.0001	0.0001	0.0001	0.0001	0.0001	0.0001	0.0001	0.0001	0.0001	0.0001	0.0001	0.0001	0.0001	0.0001	tRNA-Val for anticodon AAC	NA	NA	NA	NA
ENSRNA050009497	0.0001	0.0001	0.0001	0.0001	0.0001	0.0001	0.0001	0.0001	0.0001	0.0001	0.0001	0.0001	0.0001	0.0001	0.0001	0.0001	0.0001	0.0001	0.0001	0.0001	0.0001	tRNA-Ala for anticodon CGC	NA	NA	NA	NA
ENSRNA050009499	0.0001	0.0001	0.0001	0.0001	0.0001	0.0001	0.0001	0.0001	0.0001	0.0001	0.0001	0.0001	0.0001	0.0001	0.0001	0.0001	0.0001	0.0001	0.0001	0.0001	0.0001	tRNA-Ala for anticodon CGC	NA	NA	NA	NA
ENSRNA050009501	0.0001	0.0001	0.0001	0.0001	0.0001	0.0001	0.0001	0.0001	0.0001	0.0001	0.0001	0.0001	0.0001	0.0001	0.0001	0.0001	0.0001	0.0001	0.0001	0.0001	0.0001	tRNA-Ala for anticodon CGC	NA	NA	NA	NA
ENSRNA050009502	0.0001	0.0001	0.0001	0.0001	0.0001	0.0001	0.0001	0.0001	0.0001	0.0001	0.0001	0.0001	0.0001	0.0001	0.0001	0.0001	0.0001	0.0001	0.0001	0.0001	0.0001	tRNA-Leu for anticodon UAA	NA	NA	NA	NA
ENSRNA050009504	0.0001	0.0001	0.0001	0.0001	0.0001	0.0001	0.0001	0.0001	0.0001	0.0001	0.0001	0.0001	0.0001	0.0001	0.0001	0.0001	0.0001	0.0001	0.0001	0.0001	0.0001	tRNA-Asn for anticodon GUU	NA	NA	NA	NA
ENSRNA050009505	0.0001	0.0001	0.0001	0.0001	0.0001	0.0001	0.0001	0.0001	0.0001	0.0001	0.0001	0.0001	0.0001	0.0001	0.0001	0.0001	0.0001	0.0001	0.0001	0.0001	0.0001	tRNA-Leu for anticodon CAA	NA	NA	NA	NA
ENSRNA050009507	0.0001	0.0001	0.0001	0.0001	0.0001	0.0001	0.0001	0.0001	0.0001	0.0001	0.0001	0.0001	0.0001	0.0001	0.0001	0.0001	0.0001	0.0001	0.0001	0.0001	0.0001	tRNA-Tyr for anticodon GUA	NA	NA	NA	NA
ENSRNA050009510	0.0001	0.0001	0.0001	0.0001	0.0001	0.0001	0.0001	0.0001	0.0001	0.0001	0.0001	0.0001	0.0001	0.0001	0.0001	0.0001	0.409155	0.0001	0.517323	0.391438	0.0001	tRNA-Lys for anticodon CUU	NA	NA	NA	NA
ENSRNA050009511	0.0001	0.0001	0.0001	0.0001	0.0001	0.0001	0.0001	0.0001	0.0001	0.0001	0.0001	0.0001	0.0001	0.0001	0.0001	0.0001	0.0001	0.0001	0.0001	0.0001	0.0001	tRNA-Leu for anticodon CAG	NA	NA	NA	NA
ENSRNA050009513	0.0001	0.0001	0.0001	0.0001	0.0001	0.0001	0.0001	0.0001	0.0001	0.0001	0.0001	0.0001	0.0001	0.0001	0.0001	0.0001	0.0001	0.0001	0.0001	0.0001	0.0001	tRNA-Ile for anticodon AAU	NA	NA	NA	NA
ENSRNA050009514	0.0001	0.0001	0.0001	0.0001	0.0001	0.0001	0.0001	0.0001	0.0001	0.0001	0.0001	0.0001	0.0001	0.0001	0.0001	0.0001	0.0001	0.0001	0.0001	0.0001	0.0001	tRNA-Phe for anticodon GAA	NA	NA	NA	NA
ENSRNA050009517	0.0001	0.0001	0.0001	0.0001	0.0001	0.0001	0.0001	0.0001	0.0001	0.0001	0.0001	0.0001	0.0001	0.0001	0.0001	0.0001	0.0001	0.0001	0.0001	0.0001	0.0001	tRNA-Pro for anticodon UGG	NA	NA	NA	NA
ENSRNA050009519	0.832196	0.0001	0.0001	0.0001	0.0001	0.0001	0.0001	0.0001	0.0001	0.0001	0.0001	0.0001	0.0001	0.0001	0.0001	0.0001	0.0001	0.0001	0.0001	0.0001	0.0001	tRNA-Asn for anticodon GUU	NA	NA	NA	NA
ENSRNA050009520	0.0001	0.0001	0.0001	0.0001	0.0001	0.0001	0.0001	0.0001	0.0001	0.0001	0.0001	0.0001	0.0001	0.0001	0.0001	0.0001	0.0001	0.0001	0.0001	0.0001	0.0001	tRNA-Asn for anticodon GUU	NA	NA	NA	NA
ENSRNA050009522	0.0001	0.0001	0.0001	0.0001	0.0001	0.0001	0.0001	0.0001	0.0001	0.0001	0.0001	0.0001	0.0001	0.0001	0.0001	0.0001	0.0001	0.0001	0.0001	0.0001	0.0001	tRNA-Asn for anticodon GUU	NA	NA	NA	NA
ENSRNA050009524	0.0001	0.0001	0.0001	0.0001	0.0001	0.0001	0.0001	0.0001	0.0001	0.0001	0.0001	0.0001	0.0001	0.0001	0.0001	0.0001	0.0001	0.0001	0.0001	0.0001	0.0001	tRNA-Pro for anticodon UGG	NA	NA	NA	NA
ENSRNA050009525	0.0001	0.0001	0.0001	0.0001	0.0001	0.0001	0.0001	0.0001	0.0001	0.0001	0.0001	0.0001	0.0001	0.0001	0.0001	0.0001	0.0001	0.0001	0.0001	0.0001	0.254884	tRNA-Arg for anticodon ACG	NA	NA	NA	NA
ENSRNA050009527	0.0001	0.0001	0.0001	0.0001	0.0001	0.0001	0.0001	0.0001	0.0001	0.0001	0.0001	0.0001	0.0001	0.0001	0.0001	0.0001	0.0001	0.0001	0.0001	0.0001	0.0001	tRNA-Ser for anticodon AGA	NA	NA	NA	NA
ENSRNA050009529	0.0001	0.213614	0.064425	0.073829	0.0001	0.0001	0.0001	0.115071	0.426376	0.169858	0.068767	0.078982	0.833662	0.109868	0.171524	0.05594	0.04216	0.0001	0.297324	0.20167	0.312677	tRNA-Trp for anticodon CCA	NA	NA	NA	NA
ENSRNA050009531	0.0001	0.0001	0.0001	0.0001	0.0001	0.0001	0.0001	0.0001	0.0001	0.0001	0.0001	0.0001	0.0001	0.0001	0.0001	0.0001	0.0001	0.0001	0.0001	0.0001	0.0001	tRNA-Trp for anticodon CCA	NA	NA	NA	NA
ENSRNA050009533	0.0001	0.0001	0.0001	0.0001	0.0001	0.0001	0.0001	0.0001	0.0001	0.0001	0.0001	0.0001	0.0001	0.0001	0.0001	0.0001	0.0001	0.0001	0.0001	0.0001	0.0001	tRNA-Glu for anticodon CUC	NA	NA	NA	NA
ENSRNA050009535	0.0001	0.0001	0.0001	0.0001	0.425992	0.654724	0.0001	0.033998	0.0001	0.0001	0.0001	0.0001	0.0001	0.0001	0.0001	0.0001	0.0001	0.0001	0.0001	0.0001	0.0001	tRNA-Thr for anticodon AGU	NA	NA	NA	NA
ENSRNA050009537	0.0001	0.0001	0.0001	0.0001	0.0001	0.0001	0.0001	0.0001	0.0001	0.0001	0.0001	0.0001	0.0001	0.0001	0.0001	0.0001	0.0001	0.0001	0.0001	0.0001	0.0001	tRNA-Ser for anticodon AGA	NA	NA	NA	NA
ENSRNA050009539	0.0001	0.0001	0.0001	0.0001	0.0001	0.0001	0.0001	0.0001	0.0001	0.0001	0.0001	0.0001	0.0001	0.0001	0.0001	0.0001	0.0001	0.0001	0.0001	0.0001	0.0001	tRNA-Ser for anticodon CGA	NA	NA	NA	NA
ENSRNA050009540	0.0001	0.0001	0.348686	0.0001	0.0001	0.0001	0.0001	0.0001	0.0001	0.0001	0.0001	0.0001	0.0001	0.0001	0.0001	0.0001	0.0001	0.0001	0.0001	0.0001	0.0001	tRNA-Lys for anticodon UUU	NA	NA	NA	NA
ENSRNA050009542	0.0001	0.0001	0.0001	0.0001	0.0001	0.0001	0.0001	0.0001	0.0001	0.0001	0.0001	0.0001	0.0001	0.0001	0.0001	0.0001	0.0001	0.0001	0.0001	0.713169	0.0001	tRNA-Arg for anticodon ACG	NA	NA	NA	NA
ENSRNA050009544	0.0001	0.0001	0.0001	0.0001	0.0001	0.0001	0.0001	0.0001	0.0001	0.0001	0.0001	0.0001	0.0001	0.0001	0.0001	0.0001	0.0001	0.0001	0.0001	0.0001	0.0001	tRNA-Glu for anticodon CUC	NA	NA	NA	NA
ENSRNA050009546	0.0001	0.0001	0.0001	0.0001	0.0001	0.0001	0.0001	0.0001	0.0001	0.0001	0.0001	0.0001	0.0001	0.0001	0.0001	0.0001	0.0001	0.0001	0.0001	0.0001	0.0001	tRNA-Glu for anticodon CUC	NA	NA	NA	NA
ENSRNA050009548	0.0001	0.0001	0.0001	0.0001	0.0001	0.0001	0.0001	0.0001	0.0001	0.0001	0.0001	0.0001	0.0001	0.0001	0.0001	0.0001	0.102289	0.0001	0.0001	0.0001	0.0001	tRNA-Gln for anticodon CUG	NA	NA	NA	NA
ENSRNA050009550	0.0001	0.0001	0.0001	0.0001	0.0001	0.0001	0.0001	0.0001	0.0001	0.0001	0.0001	0.0001	0.0001	0.0001	0.0001	0.0001	0.0001	0.0001	0.0001	0.0001	0.0001	tRNA-Cys for anticodon GCA	NA	NA	NA	NA
ENSRNA050009552	0.0001	0.0001	0.0001	0.0001	0.0001	0.0001	0.0001	0.0001	0.0001	0.0001	0.0001	0.0001	0.0001	0.0001	0.0001	0.0001	0.0001	0.0001	0.0001	0.0001	0.0001	tRNA-Gly for anticodon GCC	NA	NA	NA	NA
ENSRNA050009555	0.0001	0.0001	0.0001	0.0001	0.0001	0.0001	0.0001	0.0001	0.0001	0.0001	0.0001	0.0001	0.0001	0.0001	0.0001	0.0001	0.0001	0.0001	0.0001	0.0001	0.06669	tRNA-Asn for anticodon GUU	NA	NA	NA	NA
ENSRNA050009557	0.0001	0.0001	0.0001	0.0001	0.0001	0.0001	0.0001	0.0001	0.0001	0.0001	0.0001	0.0001	0.0001	0.0001	0.0001	0.0001	0.0001	0.0001	0.0001	0.0001	0.20007	tRNA-Asn for anticodon GUU	NA	NA	NA	NA
ENSRNA050009559	0.0001	0.0001	0.0001	0.0001	0.0001	0.0001	0.0001	0.0001	0.0001	0.0001	0.0001	0.0001	0.0001	0.0001	0.0001	0.0001	0.0001	0.0001	0.0001	0.0001	0.0001	tRNA-Asn for anticodon GUU	NA	NA	NA	NA
ENSRNA050009561	0.0001	0.0001	0.0001	0.0001	0.0001	0.0001	0.0001	0.0001	0.0001	0.0001	0.0001	0.0001	0.0001	0.0001	0.0001	0.0001	0.0001	0.0001	0.0001	0.0001	0.0001	tRNA-Val for anticodon AAC	NA	NA	NA	NA
ENSRNA050009563	0.0001	0.0001	0.0001	0.0001	0.0001	0.0001	0.0001	0.0001	0.0001	0.0001	0.0001	0.0001	0.0001	0.0001	0.0001	0.0001	0.0001	0.0001	0.0001	0.0001	0.0001	tRNA-Arg for anticodon ACG	NA	NA	NA	NA
ENSRNA050009565	0.0001	0.0001	0.0001	0.0001	0.0001	0.0001	0.0001	0.0001	0.0001	0.0001	0.0001	0.0001	0.0001	0.0001	0.0001	0.0001	0.0001	0.0001	0.0001	0.0001	0.0001	tRNA-Glu for anticodon CUC	NA	NA	NA	NA
ENSRNA050009567	0.0001	0.0001	0.356654	0.0001	0.284416	0.0001	0.0001	0.0001	0.0001	0.0001	0.0001	0.053005	0.223907	0.0001	0.113656	0.496393	0.0001	0.0001	0.0001	0.0001	0.0001	tRNA-Leu for anticodon CAA	NA	NA	NA	NA
ENSRNA050009568	0.0001	0.0001	0.0001	0.0001	0.0001	0.0001	0.0001	0.0001	0.0001	0.0001	0.0001	0.0001	0.0001	0.0001	0.0001	0.0001	0.0001	0.0001	0.0001	0.0001	0.0001	tRNA-Thr for anticodon AGU	NA	NA	NA	NA
ENSRNA050009570	0.0001	0.0001	0.0001	0.0001	0.0001	0.0001	0.0001	0.0001	0.0001	0.0001	0.0001	0.0001	0.0001	0.0001	0.0001	0.0001	0.0001	0.0001	0.0001	0.0001	0.0001	tRNA-Thr for anticodon AGU	NA	NA	NA	NA
ENSRNA050009571	0.0001	0.0001	0.0001	0.0001	0.0001	0.0001	0.0001	0.0001	0.0001	0.0001	0.0001	0.0001	0.0001	0.0001	0.0001	0.0001	0.0001	0.0001	0.0001	0.0001	0.0001	tRNA-Glu for anticodon CUC	NA	NA	NA	NA
ENSRNA050009573	0.0001	0.0001	0.0001	0.0001	0.0001	0.0001	0.0001	0.0001	0.0001	0.0001	0.0001	0.0001	0.0001	0.0001	0.0001	0.0001	0.0001	0.0001	0.0001	0.0001	0.0001	tRNA-Thr for anticodon AGU	NA	NA	NA	NA
ENSRNA050009575	0.0001	0.0001	0.0001	0.0001	0.0001	0.0001	0.0001	0.0001	0.0001	0.0001	0.0001	0.0001	0.0001	0.0001	0.0001	0.0001	0.0001	0.0001	0.0001	0.0001	0.0001	tRNA-Gln for anticodon UUG	NA	NA	NA	NA
ENSRNA050009577	0.0001	0.0001	0.0001	0.0001	0.0001	0.0001	0.0001	0.0001	0.0001	0.0001	0.0001	0.0001	0.0001	0.0001	0.0001	0.0001	0.0001	0.0001	0.0001	0.0001	0.0001	tRNA-Ser for anticodon CGA	NA	NA	NA	NA
ENSRNA050009579	0.0001	0.0001	0.0001	0.0001	0.0001	0.0001	0.0001	0.0001	0.0001	0.0001	0.0001	0.0001	0.0001	0.0001	0.0001	0.0001	0.0001	0.0001	0.0001	0.0001	0.0001	tRNA-Ser for anticodon CGA	NA	NA	NA	NA
ENSRNA050009581	0.0001	0.0001	0.0001	0.0001	0.0001	0.0001	0.0001	0.0001	0.0001	0.0001	0.0001	0.0001	0.0001	0.0001	0.0001	0.0001	0.0001	0.0001	0.0001	0.0001	0.0001	tRNA-Arg for anticodon CCU	NA	NA	NA	NA
ENSRNA050009583	0.0001	0.0001	0.0001	0.0001	0.0001	0.0001	0.0001	0.0001	0.0001	0.0001	0.0001	0.0001	0.0001	0.0001	0.0001	0.0001	0.0001	0.0001	0.0001	0.0001	0.0001	tRNA-Arg for anticodon CCU	NA	NA	NA	NA
ENSRNA050009585	0.0001	0.0001	0.0001	0.0001	0.0001	0.0001	0.0001	0.0001	0.0001	0.0001	0.0001	0.0001	0.0001	0.0001	0.0001	0.0001	0.0001	0.0001	0.0001	0.0001	0.0001	tRNA-Cys for anticodon GCA	NA	NA	NA	NA
ENSRNA050009587	0.0001	0.0001	0.0001	0.0001	0.0001	0.0001	0.0001	0.0001	0.0001	0.0001	0.0001	0.0001	0.0001	0.0001	0.0001	0.0001	0.0001	0.0001	0.0001	0.0001	0.0001	tRNA-Pro for anticodon CGG	NA	NA	NA	NA
ENSRNA050009589	0.0001	0.0001	0.0001	0.0001	0.0001	0.0001	0.0001	0.0001	0.0001	0.0001	0.0001	0.0001	0.0001	0.0001	0.0001	0.0001	0.0001	0.0001	0.0001	0.0001	0.0001	tRNA-Arg for anticodon CCG	NA	NA	NA	NA
ENSRNA050009591	0.0001	0.0001	0.0001	0.0001	0.373472	0.0001	0.0001	0.0001	0.0001	0.0001	0.0001	0.0001	0.0001	0.0001	0.318768	0.0001	0.605326	0.0001	0.0001	0.0001	0.0001	tRNA-Glu for anticodon CUC	NA	NA	NA	NA
ENSRNA050009592	0.0001	0.0001	0.0001	0.0001	0.035116	0.0001	0.02858	0.219943	0.125223	0.008804	0.0001	0.0001	0.0001	0.185834	0.107202	0.0001	0.0001	0.0001	0.159571	0.14626	0.004055	tRNA-Trp for anticodon CCA	NA	NA	NA	NA
ENSRNA050009594	0.0001	0.0001	0.0001	0.0001	0.0001	0.0001	0.0001	0.0001	0.0001	0.0001	0.0001	0.0001	0.0001	0.0001	0.0001	0.0001	0.0001	0.0001	0.0001	0.0001	0.0001	tRNA-Ser for anticodon AGA	NA	NA	NA	NA
ENSRNA050009596	0.0001	0.0001	0.0001	0.0001	0.0001	0.0001	0.0001	0.0001	0.0001	0.0001	0.0001	0.0001	0.0001	0.0001	0.0001	0.0001	0.0001	0.0001	0.0001	0.0001	0.0001	tRNA-Ser for anticodon AGA	NA	NA	NA	NA
ENSRNA050009598	0.0001	0.0001	0.0001	0.0001	0.0001	0.0001	0.0001	0.0001	0.0001	0.0001	0.0001	0.0001	0.0001	0.0001	0.0001	0.0001	0.0001	0.0001	0.0001	0.0001	0.0001	tRNA-Ala for anticodon AGC	NA	NA	NA	NA
ENSRNA050009600	0.0001	0.0001	0.0001	0.0001	0.0001	0.0001	0.0001	0.0001	0.0001	0.0001	0.0001	0.0001	0.0001	0.0001	0.0001	0.0001	0.0001	0.0001	0.0001	0.0001	0.0001	tRNA-Pro for anticodon UGG	NA	NA	NA	NA
ENSRNA050009602	0.0001	0.182425	0.0001	0.0001	0.0001	0.0001	0.0001	0.0001	0.0001	0.0001	0.0001	0.246482	0.0001	0.0001	0.224761	0.0001	0.0001	0.0001	0.0001	0.150128	0.0001	tRNA-Lys for anticodon UUU	NA	NA	NA	NA
ENSRNA050009604	0.0001	0.0001	0.0001	0.0001	0.0001	0.0001	0.0001	0.0001	0.0001	0.0001	0.0001	0.0001	0.0001	0.0001	0.0001	0.0001	0.0001	0.0001	0.0001	0.0001	0.0001	tRNA-Pro for anticodon UGG	NA	NA	NA	NA
ENSRNA050009605	0.0001	0.0001	0.0001	0.0001	0.0001	0.0001	0.0001	0.0001	0.0001	0.0001	0.0001	0.0001	0.0001	0.0001	0.0001	0.0001	0.0001	0.0001	0.0001	0.0001	0.0001	tRNA-Asn for anticodon GUU	NA	NA	NA	NA
ENSRNA050009607	0.0001	0.0001	0.0001	0.0001	0.0001	0.0001	0.0001	0.0001	0.0001	0.0001	0.0001	0.0001	0.0001	0.0001	0.0001	0.0001	0.0001	0.0001	0.0001	0.0001	0.0001	tRNA-Asp for anticodon GUC	NA	NA	NA	NA
ENSRNA050009609	0.0001	0.0001	0.0001	0.0001	0.0001	0.0001	0.0001	0.0001	0.0001	0.0001	0.0001	0.0001	0.0001	0.0001	0.0001	0.0001	0.0001	0.0001	0.0001	0.0001	0.0001	tRNA-Ile for anticodon AAU	NA	NA	NA	NA
ENSRNA050009612	0.0001	0.0001	0.0001	0.0001	0.0001	0.0001	0.0001	0.0001	0.0001	0.0001	0.0001	0.0001	0.0001	0.0001	0.0001	0.0001	0.0001	0.0001	0.0001	0.0001	0.0001	tRNA-Ala for anticodon CGC	NA	NA	NA	NA
ENSRNA050009614	0.0001	0.0001	0.0001	0.0001	0.0001	0.0001	0.0001	0.0001	0.0001	0.0001	0.0001	0.0001	0.0001	0.0001	0.0001	0.0001	0.0001	0.0001	0.0001	0.0001	0.0001	tRNA-Tyr for anticodon GUA	NA	NA	NA	NA
ENSRNA050009616	0.825049	0.0001	0.0001	0.350934	0.0001	0.0001	0.286048	0.0001	0.0001	0.0001	0.0001	0.0001	0.0001	0.0001	0.0001	0.0001	0.0001	0.0001	0.0001	0.0001	0.0001	tRNA-Lys for anticodon CUU	NA	NA	NA	NA
ENSRNA050009618	0.0001	0.0001	0.0001	0.0001	0.0001	0.0001	0.0001	0.0001	0.0001	0.310318	0.0001	0.0001	0.0001	0.0001	0.0001	0.0001	0.0001	0.0001	0.0001	0.0001	0.0001	tRNA-Glu for anticodon CUC	NA	NA	NA	NA
ENSRNA050009619	0.0001	0.0001	0.0001	0.0001	0.0001	0.0001	0.0001	0.0001	0.0001	0.0001	0.0001	0.0001	0.0001	0.0001	0.0001	0.0001	0.0001	0.0001	0.0001	0.0001	0.0001	tRNA-Trp for anticodon CCA	NA	NA	NA	NA
ENSRNA050009621	0.0001	0.0001	0.0001	0.0001	0.0001	0.0001	0.0001	0.0001	0.0001	0.0001	0.0001	0.0001	0.0001	0.0001	0.0001	0.0001	0.0001	0.0001	0.0001	0.0001	0.0001	tRNA-Arg for anticodon ACG	NA	NA	NA	NA
ENSRNA050009622	0.0001	0.0001	0.0001	0.0001	0.0001	0.0001	0.0001	0.0001	0.0001	0.0001	0.0001	0.0001	0.0001	0.0001	0.0001	0.0001	0.0001	0.0001	0.0001	0.0001	0.002917	tRNA-Arg for anticodon ACG	NA	NA	NA	NA
ENSRNA050009624	0.0001	0.0001	0.0001	0.0001	0.0001	0.0001	0.0001	0.0001	0.0001	0.0001	0.0001	0.0001	0.0001	0.0001	0.0001	0.0001	0.0001	0.0001	0.0001	0.0001	0.0001	tRNA-Ile for anticodon AAU	NA	NA	NA	NA
ENSRNA050009626	0.0001	0.0001	0.0001	0.0001	0.0001	0.0001	0.0001	0.0001	0.0001	0.0001	0.0001	0.0001	0.0001	0.0001	0.0001	0.0001	0.0001	0.0001	0.0001	0.0001	0.0001	tRNA-Pro for anticodon CGG	NA	NA	NA	NA
ENSRNA050009628	0.0001	0.0001	0.0001	0.0001	0.0001	0.0001	0.0001	0.0001	0.0001	0.0001	0.0001	0.0001	0.0001	0.0001	0.0001	0.0001	0.0001	0.0001	0.0001	0.0001	0.0001	tRNA-Pro for anticodon AGG	NA	NA	NA	NA
ENSRNA050009630	0.0001	0.0001	0.0001	0.0001	0.0001	0.0001	0.0001	0.0001	0.0001	0.0001	0.0001	0.0001	0.0001	0.0001	0.0001	0.0001	0.0001	0.0001	0.0001	0.0001	0.0001	tRNA-Ser for anticodon AGA	NA	NA	NA	NA
ENSRNA050009631	0.0001	0.0001	0.0001	0.0001	0.0001	0.0001	0.0001	0.0001	0.0001	0.0001	0.0001	0.0001	0.0001	0.0001	0.0001	0.0001	0.0001	0.0001	0.0001	0.0001	0.0001	tRNA-Pro for anticodon AGG	NA	NA	NA	NA
ENSRNA050009633	0.0001	0.0001	0.0001	0.0001	0.0001	0.0001	0.0001	0.0001	0.0001	0.0001	0.0001	0.0001	0.0001	0.0001	0.0001	0.0001	0.0001	0.0001	0.0001	0.0001	0.0001	tRNA-Gly for anticodon UCC	NA	NA	NA	NA
ENSRNA050009634	0.0001	0.0001	0.0001	0.0001	0.329706	0.0001	0.0001	0.0001	0.0001	0.0001	0.0001	0.0001	0.0001	0.0001	0.0001	0.0001	0.0001	0.0001	0.0001	0.0001	0.0001	tRNA-Arg for anticodon ACG	NA	NA	NA	NA
ENSRNA050009637	0.0001	0.0001	0.0001	0.0001	0.0001	0.0001	0.0001	0.0001	0.0001	0.0001	2.9528	0.0001	0.0001	0.0001	0.0001	0.0001	0.0001	0.0001	0.0001	0.0001	0.0001	tRNA-Arg for anticodon ACG	NA	NA	NA	NA
ENSRNA050009639	0.0001	0.0001	0.0001	0.0001	0.0001	0.0001	0.0001	0.0001	0.0001	0.0001	0.0001	0.0001	0.0001	0.0001	0.0001	0.0001	0.0001	0.0001	0.0001	0.0001	0.0001	tRNA-Arg for anticodon CCU	NA	NA	NA	NA
ENSRNA050009641	0.0001	0.0001	0.0001	0.0001	0.0001	0.0001	0.0001	0.0001	0.0001	0.0001	0.0001	0.0001	0.0001	0.0001	0.0001	0.0001	0.0001	0.0001	0.0001	0.0001	0.0001	tRNA-Gln for anticodon CUG	NA	NA	NA	NA
ENSRNA050009643	0.0001	0.0001	0.0001	0.0001	0.0001	0.0001	0.0001	0.0001	0.0001	0.0001	0.0001	0.0001	0.0001	0.0001	0.0001	0.0001	0.0001	0.0001	0.0001	0.0001	0.0001	tRNA-Thr for anticodon AGU	NA	NA	NA	NA
ENSRNA050009645	0.0001	0.0001	0.0001	0.0001	0.0001	0.0001	0.0001	0.0001	0.0001	0.0001	0.0001	0.0001	0.0001	0.0001	0.0001	0.0001	0.0001	0.0001	0.0001	0.0001	0.0001	tRNA-Ala for anticodon UGC	NA	NA	NA	NA
ENSRNA050009647	0.0001	0.0001	0.0001	0.0001	0.0001	0.0001	0.0001	0.0001	0.0001	0.0001	0.0001	0.0001	0.0001	0.0001	0.0001	0.0001	0.0001	0.0001	0.0001	0.0001	0.0001	tRNA-Ala for anticodon UGC	NA	NA	NA	NA
ENSRNA050009649	0.0001	0.0001	0.0001	0.0001	0.0001	0.0001	0.0001	0.0001	0.0001	0.0001	0.0001	0.0001	0.0001	0.0001	0.0001	0.0001	0.0001	0.0001	0.0001	0.0001	0.0001	tRNA-Gly for anticodon UCC	NA	NA	NA	NA
ENSRNA050009651	0.0001	0.0001	0.0001	0.0001	0.0001	0.0001	0.0001	0.0001	0.0001	0.0001	0.0001	0.0001	0.0001	0.0001	0.0001	0.0001	0.0001	0.0001	0.0001	0.0001	0.0001	tRNA-Gly for anticodon UCC	NA	NA	NA	NA
ENSRNA050009653	0.0001	0.0001	0.0001	0.0001	0.0001	0.0001	0.0001	0.0001	0.0001	0.0001	0.0001	0.0001	0.0001	0.0001	0.0001	0.0001	0.0001	0.0001	0.0001	0.0001	0.0001	tRNA-Gly for anticodon UCC	NA	NA	NA	NA
ENSRNA050009654	0.0001	0.0001	0.0001	0.0001	0.0001	0.0001	0.0001	0.0001	0.0001	0.0001	0.0001	0.0001	0.0001	0.0001	0.0001	0.0001	0.0001	0.0001	0.0001	0.0001	0.0001	tRNA-Asp for anticodon GUC	NA	NA	NA	NA
ENSRNA050009656	0.0001	0.0001	0.0001	0.0001	0.0001	0.0001	0.0001	0.0001	0.0001	0.0001	0.0001	0.0001	0.0001	0.0001	0.0001	0.0001	0.0001	0.0001	0.0001	0.0001	0.0001	tRNA-Gly for anticodon UCC	NA	NA	NA	NA
ENSRNA050009658	0.0001	0.0001	0.0001	0.0001	0.0001	0.0001	0.0001	0.0001	0.0001	0.0001	0.0001	0.0001	0.0001	0.0001	0.0001	0.0001	0.0001	0.0001	0.0001	0.0001	0.0001	tRNA-Asn for anticodon GUU	NA	NA	NA	NA
ENSRNA050009660	0.0001	0.0001	0.0001	0.0001	0.0001	0.0001	0.0001	0.0001	0.0001	0.0001	0.0001	0.0001	0.0001	0.0001	0.0001	0.0001	0.0001	0.0001	0.0001	0.0001	0.0001	tRNA-Asp for anticodon GUC	NA	NA	NA	NA
ENSRNA050009662	0.0001	0.0001	0.0001	0.0001	0.0001	0.0001	0.0001	0.0001	0.0001	0.0001	0.0001	0.0001	0.0001	0.0001	0.0001	0.0001	0.0001	0.0001	0.0001	0.0001	0.0001	tRNA-Asp for anticodon GUC	NA	NA	NA	NA
ENSRNA050009664	0.0001	0.0001	0.0001	0.0001	0.0001	0.0001	0.0001	0.0001	0.0001	0.0001	0.0001	0.0001	0.0001	0.0001	0.0001	0.0001	0.0001	0.0001	0.0001	0.0001	0.0001	tRNA-Ala for anticodon UGC	NA	NA	NA	NA
ENSRNA050009666	0.0001	0.0001	0.0001	0.0001	0.0001	0.0001	0.0001	0.0001	0.0001	0.0001	0.0001	0.0001	0.0001	0.0001	0.0001	0.0001	0.0001	0.0001	0.0001	0.0001	0.0001	tRNA-Pro for anticodon UGG	NA	NA	NA	NA
ENSRNA050009667	0.0001	0.0001	0.0001	0.0001	0.0001	0.0001	0.0001	0.0001	0.0001	0.0001	0.0001	0.0001	0.0001	0.0001	0.0001	0.0001	0.0001	0.0001	0.0001	0.0001	0.0001	tRNA-Pro for anticodon UGG	NA	NA	NA	NA
ENSRNA050009669	0.0001	0.0001	0.0001	0.0001	0.0001	0.0001	0.0001	0.0001	0.0001	0.0001	0.0001	0.0001	0.0001	0.0001	0.0001	0.0001	0.0001	0.0001	0.0001	0.0001	0.0001	tRNA-Asp for anticodon GUC	NA	NA	NA	NA
ENSRNA050009671	0.0001	0.0001	0.0001	0.0001	0.0001	0.0001	0.0001	0.0001	0.0001	0.0001	0.0001	0.0001	0.0001	0.0001	0.0001	0.472589	0.0001	0.0001	0.0001	0.0001	0.0001	tRNA-Tyr for anticodon GUA	NA	NA	NA	NA
ENSRNA050009673	0.0001	0.0001	0.0001	0.0001	0.0001	0.0001	0.0001	0.0001	0.0001	0.0001	0.0001	0.0001	0.0001	0.0001	0.0001	0.0001	0.0001	0.0001	0.0001	0.0001	0.0001	tRNA-Ala for anticodon UGC	NA	NA	NA	NA
ENSRNA050009675	0.0001	0.0001	0.0001	0.0001	0.0001	0.0001	0.0001	0.0001	0.0001	0.0001	0.0001	0.0001	0.0001	0.0001	0.0001	0.0001	0.0001	0.0001	0.0001	0.0001	0.0001	tRNA-Val for anticodon AAC	NA	NA	NA	NA
ENSRNA050009677	0.0001	0.0001	0.0001	0.0001	0.0001	0.0001	0.0001	0.0001	0.0001	0.0001	0.0001	0.0001	0.0001	0.0001	0.0001	0.0001	0.0001	0.0001	0.0001	0.0001	0.0001	tRNA-Trp for anticodon CCA	NA	NA	NA	NA
ENSRNA050009679	0.0001	0.0001	0.0001	0.0001	0.0001	0.0001	0.0001	0.0001	0.0001	0.0001	0.0001	0.0001	0.0001	0.0001	0.0001	0.0001	0.0001	0.0001	0.0001	0.0001	0.0001	tRNA-Ser for anticodon AGA	NA	NA	NA	NA
ENSRNA050009681	0.0001	0.0001	0.0001	0.0001	0.0001	0.0001	0.0001	0.0001	0.0001	0.0001	0.0001	0.0001	0.0001	0.0001	0.0001	0.0001	0.0001	0.0001	0.0001	0.0001	0.0001	tRNA-Met for anticodon CAU	NA	NA	NA	NA
ENSRNA050009684	0.0001	0.0001	0.0001	0.0001	0.0001	0.0001	0.0001	0.0001	0.0001	0.0001	0.0001	0.0001	0.0001	0.0001	0.0001	0.0001	0.0001	0.0001	0.0001	0.0001	0.0001	tRNA-Thr for anticodon AGU	NA	NA	NA	NA
ENSRNA050009686	0.0001	0.0001	0.0001	0.0001	0.0001	0.0001	0.0001	0.0001	0.0001	0.0001	0.0001	0.0001	0.0001	0.0001	0.0001	0.0001	0.0001	0.0001	0.0001	0.0001	0.0001	tRNA-Ile for anticodon AAU	NA	NA	NA	NA
ENSRNA050009688	0.0001	0.0001	0.0001	0.0001	0.0001	0.0001	0.0001	0.0001	0.0001	0.0001	0.0001	0.0001	0.0001	0.0001	0.0001	0.0001	0.0001	0.0001	0.0001	0.0001	0.0001	tRNA-Phe for anticodon GAA	NA	NA	NA	NA
ENSRNA050009690	0.0001	0.0001	0.0001	0.0001	0.0001	0.0001	0.0001	0.0001	0.0001	0.0001	0.0001	0.0001	0.0001	0.0001	0.0001	0.0001	0.0001	0.0001	0.0001	0.0001	0.0001	tRNA-Pro for anticodon AGG	NA	NA	NA	NA
ENSRNA050009692	0.0001	0.0001	0.0001	0.0001	0.0001	0.0001	0.0001	0.0001	0.0001	0.0001	0.0001	0.0001	0.0001	0.0001	0.0001	0.0001	0.0001	0.0001	0.0001	0.0001	0.0001	tRNA-Pro for anticodon AGG	NA	NA	NA	NA
ENSRNA050009694	0.0001	0.0001	0.0001	0.0001	0.0001	0.0001	0.0001	0.0001	0.0001	0.0001	0.0001	0.0001	0.0001	0.0001	0.0001	0.0001	0.0001	0.0001	0.0001	0.0001	0.0001	tRNA-Pro for anticodon AGG	NA	NA	NA	NA
ENSRNA050009696	0.0001	0.0001	0.0001	0.0001	0.0001	0.0001	0.0001	0.0001	0.0001	0.0001	0.0001	0.0001	0.0001	0.0001	0.0001	0.0001	0.0001	0.0001	0.0001	0.0001	0.0001	tRNA-Pro for anticodon AGG	NA	NA	NA	NA
ENSRNA050009698	0.0001	0.0001	0.0001	0.0001	0.0001	0.0001	0.0001	0.0001	0.0001	0.0001	0.0001	0.0001	0.0001	0.0001	0.0001	0.0001	0.409155	0.0001	0.0001	0.0001	0.0001	tRNA-Pro for anticodon UGG	NA	NA	NA	NA
ENSRNA050009699	0.0001	0.0001	0.0001	0.0001	0.0001	0.0001	0.0001	0.0001	0.0001	0.0001	0.0001	0.0001	0.0001	0.0001	0.0001	0.0001	0.0001	0.0001	0.0001	0.0001	0.0001	tRNA-Asn for anticodon GUU	NA	NA	NA	NA
ENSRNA050009701	0.0001	0.0001	0.0001	0.0001	0.0001	0.0001	0.0001	0.0001	0.0001	0.0001	0.0001	0.0001	0.0001	0.0001	0.0001	0.0001	0.0001	0.0001	0.0001	0.0001	0.0001	tRNA-Trp for anticodon CCA	NA	NA	NA	NA
ENSRNA050009704	0.0001	0.0001	0.0001	0.0001	0.0001	0.0001	0.0001	0.0001	0.0001	0.0001	0.0001	0.0001	0.0001	0.0001	0.0001	0.0001	0.0001	0.0001	0.0001	0.0001	0.0001	tRNA-Glu for anticodon CUC	NA	NA	NA	NA
ENSRNA050009706	0.0001	0.0001	0.0001	0.0001	0.0001	0.0001	0.0001	0.0001	0.0001	0.0001	0.0001	0.0001	0.0001	0.0001	0.0001	0.0001	0.0001	0.0001	0.0001	0.0001	0.0001	tRNA-Glu for anticodon CUC	NA	NA	NA	NA
ENSRNA050009707	0.0001	0.0001	0.0001	0.0001	0.0001	0.0001	0.0001	0.0001	0.0001	0.0001	0.0001	0.0001	0.0001	0.0001	0.0001	0.0001	0.0001	0.0001	0.0001	0.0001	0.0001	tRNA-Glu for anticodon CUC	NA	NA	NA	NA
ENSRNA050009709	0.0001	0.0001	0.0001	0.0001	0.0001	0.0001	0.0001	0.0001	0.0001	0.0001	0.0001	0.0001	0.0001	0.0001	0.0001	0.0001	0.0001	0.0001	0.0001	0.0001	0.0001	tRNA-Gln for anticodon UUG	NA	NA	NA	NA
ENSRNA050009711	0.0001	0.0001	0.0001	0.0001	0.0001	0.0001	0.0001	0.0001	0.0001	0.0001	0.0001	0.0001	0.0001	0.0001	0.0001	0.0001	0.0001	0.0001	0.0001	0.0001	0.0001	tRNA-Tyr for anticodon GUA	NA	NA	NA	NA
ENSRNA050009712	0.0001	0.0001	0.0001	0.0001	0.0001	0.0001	0.0001	0.0001	0.0001	0.0001	0.0001	0.0001	0.0001	0.0001	0.0001	0.0001	0.0001	0.0001	0.0001	0.0001	0.0001	tRNA-Pro for anticodon AGG	NA	NA	NA	NA
ENSRNA050009713	0.0001	0.0001	0.0001	0.0001	0.0001	0.0001	0.0001	0.0001	0.0001	0.0001	0.0001	0.0001	0.0001	0.0001	0.0001	0.0001	0.0001	0.0001	0.0001	0.0001	0.0001	tRNA-Pro for anticodon AGG	NA	NA	NA	NA
ENSRNA050009715	0.0001	0.0001	0.0001	0.0001	0.0001	0.0001	0.0001	0.0001	0.0001	0.0001	0.0001	0.0001	0.0001	0.0001	0.0001	0.0001	0.0001	0.0001	0.0001	0.0001	0.0001	tRNA-Lys for anticodon UUU	NA	NA	NA	NA
ENSRNA050009717	0.0001	0.0001	0.0001	0.0001	0.0001	0.0001	0.0001	0.0001	0.0001	0.0001	0.0001	0.0001	0.0001	0.0001	0.0001	0.0001	0.0001	0.0001	0.0001	0.0001	0.0001	tRNA-Lys for anticodon UUU	NA	NA	NA	NA
ENSRNA050009718	0.0001	0.0001	0.0001	0.0001	0.0001	0.0001	0.0001	0.0001	0.0001	0.0001	0.0001	0.0001	0.0001	0.0001	0.0001	0.0001	0.0001	0.0001	0.0001	0.0001	0.0001	tRNA-Gln for anticodon CUG	NA	NA	NA	NA
ENSRNA050009720	0.0001	0.0001	0.0001	0.0001	0.0001	0.0001	0.0001	0.0001	0.0001	0.0001	0.0001	0.0001	0.0001	0.0001	0.0001	0.0001	0.0001	0.0001	0.0001	0.0001	0.0001	tRNA-Leu for anticodon CAG	NA	NA	NA	NA
ENSRNA050009721	0.0001	0.0001	0.0001	0.0001	0.0001	0.0001	0.0001	0.0001	0.0001	0.0001	0.0001	0.0001	0.0001	0.0001	0.0001	0.0001	0.0001	0.0001	0.0001	0.0001	0.0001	tRNA-Leu for anticodon CAG	NA	NA	NA	NA
ENSRNA050009723	0.0001	0.0001	0.0001	0.0001	0.0001	0.0001	0.0001	0.0001	0.0001	0.0001	0.0001	0.0001	0.0001	0.0001	0.0001	0.0001	0.0001	0.0001	0.0001	0.0001	0.0001	tRNA-Gln for anticodon CUG	NA	NA	NA	NA
ENSRNA050009725	0.0001	0.0001	0.0001	0.0001	0.0001	0.0001	0.0001	0.0001	0.0001	0.0001	0.0001	0.0001	0.0001	0.0001	0.0001	0.0001	0.0001	0.0001	0.0001	0.0001	0.0001	tRNA-Gln for anticodon CUG	NA	NA	NA	NA
ENSRNA050009726	0.0001	0.0001	0.0001	0.0001	0.0001	0.0001	0.0001	0.0001	0.0001	0.0001	0.0001	0.0001	0.0001	0.0001	0.0001	0.0001	0.0001	0.0001	0.0001	0.0001	0.0001	tRNA-Pro for anticodon AGG	NA	NA	NA	NA
ENSRNA050009728	0.0001	0.0001	0.0001	0.0001	0.0001	0.0001	0.0001	0.0001	0.0001	0.0001	0.0001	0.0001	0.0001	0.0001	0.0001	0.0001	0.0001	0.0001	0.0001	0.0001	0.0001	tRNA-Glu for anticodon CUC	NA	NA	NA	NA
ENSRNA050009729	0.0001	0.0001	0.0001	0.0001	0.0001	0.0001	0.0001	0.0001	0.0001	0.0001	0.0001	0.0001	0.0001	0.0001	0.0001	0.0001	0.0001	0.0001	0.0001	0.0001	0.0001	tRNA-Glu for anticodon CUC	NA	NA	NA	NA
ENSRNA050009731	0.0001	0.0001	0.0001	0.0001	0.0001	0.0001	0.0001	0.0001	0.0001	0.0001	0.0001	0.0001	0.0001	0.0001	0.0001	0.0001	0.0001	0.0001	0.0001	0.0001	0.0001	tRNA-Glu for anticodon CUC	NA	NA	NA	NA
ENSRNA050009732	0.0001	0.0001	0.0001	0.0001	0.0001	0.0001	0.0001	0.0001	0.0001	0.0001	0.0001	0.0001	0.0001	0.0001	0.0001	0.0001	0.0001	0.0001	0.0001	0.0001	0.0001	tRNA-Phe for anticodon GAA	NA	NA	NA	NA
ENSRNA050009735	0.0001	0.0001	0.0001	0.0001	0.0001	0.0001	0.0001	0.0001	0.0001	0.0001	0.0001	0.0001	0.0001	0.0001	0.0001	0.0001	0.0001	0.0001	0.0001	0.0001	0.0001	tRNA-Ala for anticodon CGC	NA	NA	NA	NA
ENSRNA050009737	0.0001	0.0001	0.0001	0.0001	0.0001	0.0001	0.0001	0.0001	0.0001	0.0001	0.0001	0.0001	0.0001	0.0001	0.0001	0.0001	0.0001	0.0001	0.0001	0.0001	0.0001	tRNA-Ser for anticodon AGA	NA	NA	NA	NA
ENSRNA050009741	0.0001	0.0001	0.0001	0.0001	0.0001	0.0001	0.0001	0.0001	0.0001	0.0001	0.0001	0.0001	0.0001	0.0001	0.0001	0.0001	0.0001	0.0001	0.0001	0.0001	0.0001	tRNA-Phe for anticodon GAA	NA	NA	NA	NA
ENSRNA050009743	0.0001	0.0001	0.0001	0.0001	0.0001	0.0001	0.0001	0.0001	0.0001	0.0001	0.0001	0.0001	0.0001	0.0001	0.0001	0.0001	0.0001	0.0001	0.0001	0.0001	0.0001	tRNA-Phe for anticodon GAA	NA	NA	NA	NA
ENSRNA050009746	0.0001	0.0001	0.0001	0.0001	0.0001	0.0001	0.0001	0.0001	0.0001	0.0001	0.0001	0.0001	0.0001	0.0001	0.0001	0.0001	0.0001	0.0001	0.0001	0.0001	0.0001	tRNA-Pro for anticodon CGG	NA	NA	NA	NA
ENSRNA050009747	0.0001	0.0001	0.0001	0.0001	0.0001	0.0001	0.0001	0.0001	0.0001	0.0001	0.0001	0.0001	0.0001	0.0001	0.0001	0.0001	0.0001	0.0001	0.0001	0.0001	0.0001	tRNA-Glu for anticodon CUC	NA	NA	NA	NA
ENSRNA050009750	0.0001	0.0001	0.0001	0.0001	0.0001	0.0001	0.0001	0.0001	0.0001	0.0001	0.0001	0.0001	0.0001	0.0001	0.0001	0.0001	0.0001	0.0001	0.0001	0.0001	0.0001	tRNA-Glu for anticodon CUC	NA	NA	NA	NA
ENSRNA050009751	0.0001	0.0001	0.0001	0.0001	0.0001	0.0001	0.0001	0.0001	0.0001	0.0001	0.0001	0.0001	0.0001	0.0001	0.0001	0.0001	0.0001	0.0001	0.0001	0.0001	0.0001	tRNA-Glu for anticodon CUC	NA	NA	NA	NA
ENSRNA050009753	0.0001	0.0001	0.0001	0.0001	0.0001	0.0001	0.0001	0.0001	0.0001	0.0001	0.0001	0.0001	0.0001	0.0001	0.0001	0.0001	0.0001	0.0001	0.0001	0.0001	0.0001	tRNA-Glu for anticodon CUC	NA	NA	NA	NA
ENSRNA050009755	0.0001	0.0001	0.0001	0.0001	0.0001	0.0001	0.0001	0.0001	0.0001	0.0001	0.0001	0.0001	0.0001	0.0001	0.0001	0.0001	0.0001	0.0001	0.0001	0.0001	0.0001	tRNA-Ser for anticodon AGA	NA	NA	NA	NA
ENSRNA050009757	0.0001	0.0001	0.0001	0.0001	0.0001	0.0001	0.0001	0.0001	0.0001	0.0001	0.0001	0.0001	0.0001	0.0001	0.0001	0.0001	0.0001	0.0001	0.0001	0.0001	0.0001	tRNA-Trp for anticodon CCA	NA	NA	NA	NA
ENSRNA050009758	0.0001	0.0001	0.0001	0.0001	0.0001	0.0001	0.0001	0.0001	0.0001	0.0001	0.0001	0.0001	0.0001	0.0001	0.0001	0.0001	0.0001	0.0001	0.0001	0.0001	0.0001	tRNA-Tyr for anticodon GUA	NA	NA	NA	NA
ENSRNA050009760	0.0001	0.0001	0.0001	0.0001	0.0001	0.0001	0.0001	0.0001	0.0001	0.395373	0.0001	0.0001	0.0001	0.0001	2.26504	1.2335	1.22747	0.0001	0.0001	0.391438	0.978119	tRNA-Thr for anticodon CGU	NA	NA	NA	NA
ENSRNA050009762	0.0001	0.0001	0.0001	0.0001	0.0001	0.0001	0.0001	0.0001	0.0001	0.0001	0.0001	0.0001	0.0001	0.0001	0.0001	0.0001	0.0001	0.0001	0.0001	0.0001	0.0001	tRNA-Asn for anticodon GUU	NA	NA	NA	NA
ENSRNA050009764	0.0001	0.0001	0.0001	0.0001	0.0001	0.0001	0.0001	0.0001	0.0001	0.0001	0.0001	0.0001	0.0001	0.0001	0.0001	0.0001	0.0001	0.0001	0.0001	0.0001	0.0001	tRNA-Pro for anticodon AGG	NA	NA	NA	NA
ENSRNA050009766	0.0001	0.0001	0.0001	0.0001	0.0001	0.0001	0.0001	0.0001	0.0001	0.0001	0.0001	0.0001	0.0001	0.0001	0.0001	0.0001	0.0001	0.0001	0.0001	0.0001	0.0001	tRNA-Pro for anticodon AGG	NA	NA	NA	NA
ENSRNA050009769	0.0001	0.0001	0.0001	0.0001	0.0001	0.0001	0.0001	0.0001	0.0001	0.0001	0.0001	0.0001	0.0001	0.0001	0.0001	0.0001	0.0001	0.0001	0.0001	0.0001	0.0001	tRNA-Pro for anticodon AGG	NA	NA	NA	NA
ENSRNA050009771	0.0001	0.0001	0.0001	0.0001	0.0001	0.0001	0.0001	0.0001	0.0001	0.0001	0.0001	0.0001	0.0001	0.0001	0.0001	0.0001	0.0001	0.0001	0.0001	0.0001	0.0001	tRNA-Pro for anticodon AGG	NA	NA	NA	NA
ENSRNA050009772	0.0001	0.0001	0.0001	0.0001	0.0001	0.0001	0.0001	0.0001	0.0001	0.0001	0.0001	0.0001	0.0001	0.0001	0.0001	0.0001	0.0001	0.0001	0.0001	0.0001	0.0001	tRNA-Arg for anticodon CCG	NA	NA	NA	NA
ENSRNA050009774	0.0001	0.0001	0.0001	0.0001	0.0001	0.254416	0.0001	0.0001	0.0001	0.0001	0.0001	0.0001	0.0001	0.0001	0.0001	0.0001	0.0001	0.0001	0.0001	0.0001	0.0001	tRNA-Ala for anticodon AGC	NA	NA	NA	NA
ENSRNA050009776	0.0001	0.0001	0.0001	0.0001	0.0001	0.0001	0.0001	0.0001	0.0001	0.0001	0.0001	0.0001	0.0001	0.0001	0.0001	0.0001	0.0001	0.0001	0.0001	0.0001	0.0001	tRNA-Pro for anticodon UGG	NA	NA	NA	NA
ENSRNA050009778	0.0001	0.0001	0.0001	0.0001	0.0001	0.0001	0.0001	0.0001	0.0001	0.0001	0.0001	0.0001	0.0001	0.0001	0.0001	0.0001	0.0001	0.0001	0.0001	0.0001	0.0001	tRNA-Asn for anticodon GUU	NA	NA	NA	NA
ENSRNA050009780	0.0001	0.0001	0.0001	0.0001	0.0001	0.0001	0.0001	0.0001	0.0001	0.0001	0.0001	0.0001	0.0001	0.0001	0.0001	0.0001	0.0001	0.0001	0.0001	0.0001	0.0001	tRNA-Asn for anticodon GUU	NA	NA	NA	NA
ENSRNA050009782	0.0001	0.0001	0.0001	0.0001	0.0001	0.0001	0.0001	0.0001	0.0001	0.0001	0.0001	0.0001	0.0001	0.0001	0.0001	0.0001	0.0001	0.0001	0.0001	0.0001	0.0001	tRNA-Asn for anticodon GUU	NA	NA	NA	NA
ENSRNA050009784	0.0001	0.0001	0.0001	0.0001	0.0001	0.0001	0.0001	0.0001	0.0001	0.0001	0.0001	0.0001	0.0001	0.0001	0.0001	0.0001	0.0001	0.0001	0.0001	0.0001	0.0001	tRNA-Trp for anticodon CCA	NA	NA	NA	NA
ENSRNA050009786	0.0001	0.0001	0.0001	0.0001	0.0001	0.0001	0.0001	0.0001	0.0001	0.0001	0.0001	0.0001	0.0001	0.0001	0.0001	0.0001	0.0001	0.0001	0.0001	0.0001	0.0001	tRNA-Trp for anticodon CCA	NA	NA	NA	NA
ENSRNA050009788	0.0001	0.0001	0.0001	0.0001	0.0001	0.0001	0.0001	0.0001	0.0001	0.0001	0.0001	0.0001	0.0001	0.0001	0.0001	0.0001	0.0001	0.0001	0.0001	0.0001	0.0001	tRNA-Ala for anticodon UGC	NA	NA	NA	NA
ENSRNA050009790	0.0001	0.0001	0.0001	0.0001	0.0001	0.0001	0.0001	0.0001	0.0001	0.0001	0.0001	0.0001	0.0001	0.0001	0.0001	0.0001	0.0001	0.0001	0.0001	0.0001	0.0001	tRNA-Trp for anticodon CCA	NA	NA	NA	NA
ENSRNA050009792	0.0001	0.0001	0.0001	0.0001	0.0001	0.0001	0.0001	0.0001	0.0001	0.0001	0.0001	0.0001	0.0001	0.0001	0.0001	0.0001	0.0001	0.0001	0.0001	0.0001	0.866969	tRNA-Asn for anticodon GUU	NA	NA	NA	NA
ENSRNA050009793	0.0001	0.0001	0.0001	0.0001	0.0001	0.0001	0.0001	0.0001	0.0001	0.0001	0.0001	0.0001	0.0001	0.0001	0.0001	0.0001	0.0001	0.0001	0.0001	0.0001	0.0001	tRNA-Pro for anticodon UGG	NA	NA	NA	NA
ENSRNA050009795	0.0001	0.0001	0.0001	0.0001	0.0001	0.0001	0.0001	0.0001	0.0001	0.0001	0.0001	0.0001	0.0001	0.0001	0.0001	0.0001	0.0001	0.0001	0.0001	0.0001	0.0001	tRNA-Pro for anticodon UGG	NA	NA	NA	NA
ENSRNA050009797	0.0001	0.0001	0.0001	0.0001	0.0001	0.0001	0.0001	0.0001	0.0001	0.0001	0.0001	0.0001	0.0001	0.0001	0.0001	0.0001	0.0001	0.0001	0.0001	0.0001	0.0001	tRNA-Gly for anticodon GCC	NA	NA	NA	NA
ENSRNA050009798	0.0001	0.0001	0.0001	0.0001	0.0001	0.0001	0.0001	0.0001	0.0001	0.0001	0.0001	0.0001	0.0001	0.0001	0.0001	0.0001	0.0001	0.0001	0.0001	0.0001	0.0001	tRNA-Ala for anticodon CGC	NA	NA	NA	NA
ENSRNA050009800	0.0001	0.0001	0.0001	0.0001	0.0001	0.0001	0.0001	0.0001	0.0001	0.0001	0.0001	0.0001	0.0001	0.0001	0.0001	0.0001	0.0001	0.0001	0.0001	0.0001	0.0001	tRNA-Leu for anticodon UAG	NA	NA	NA	NA
ENSRNA050009802	0.0001	0.0001	0.0001	0.0001	0.0001	0.0001	0.0001	0.0001	0.0001	0.0001	0.0001	0.0001	0.0001	0.0001	0.0001	0.0001	0.0001	0.0001	0.0001	0.0001	0.0001	tRNA-Met for anticodon CAU	NA	NA	NA	NA
ENSRNA050009805	0.0001	0.0001	0.0001	0.0001	0.0001	0.0001	0.0001	0.0001	0.0001	0.0001	0.0001	0.0001	0.0001	0.0001	0.0001	0.0001	0.0001	0.0001	0.0001	0.0001	0.0001	tRNA-Met for anticodon CAU	NA	NA	NA	NA
ENSRNA050009807	0.0001	0.0001	0.0001	0.0001	0.0001	0.0001	0.0001	0.0001	0.0001	0.0001	0.0001	0.0001	0.0001	0.0001	0.0001	0.0001	0.0001	0.0001	0.0001	0.0001	0.0001	tRNA-Ser for anticodon UGA	NA	NA	NA	NA
ENSRNA050009808	0.0001	0.0001	0.0001	0.0001	0.0001	0.0001	0.0001	0.0001	0.0001	0.0001	0.0001	0.0001	0.0001	0.0001	0.0001	0.0001	0.0001	0.0001	0.0001	0.0001	0.0001	tRNA-Ser for anticodon UGA	NA	NA	NA	NA
ENSRNA050009810	0.0001	0.0001	0.0001	0.0001	0.0001	0.0001	0.0001	0.0001	0.0001	0.0001	0.0001	0.0001	0.0001	0.0001	0.0001	0.0001	0.0001	0.0001	0.0001	0.0001	0.0001	tRNA-Ser for anticodon UGA	NA	NA	NA	NA
ENSRNA050009811	0.0001	0.0001	0.0001	0.0001	0.0001	0.0001	0.0001	0.0001	0.0001	0.0001	0.0001	0.090511	0.094881	0.0001	0.0001	0.0001	0.0001	0.0001	0.0001	0.195719	0.380233	tRNA-Arg for anticodon ACG	NA	NA	NA	NA
ENSRNA050009813	0.10842	0.0001	0.0001	0.0001	0.425992	0.0001	0.0001	0.0001	0.0001	0.265624	0.0001	0.0001	0.0001	0.0001	0.0001	0.0001	0.0001	0.0001	0.0001	0.0001	0.0001	tRNA-Leu for anticodon UAG	NA	NA	NA	NA
ENSRNA050009815	0.0001	0.0001	0.0001	0.0001	0.0001	0.0001	0.0001	0.0001	0.0001	0.0001	0.0001	0.0001	0.0001	0.0001	0.0001	0.0001	0.0001	0.0001	0.0001	0.0001	0.0001	tRNA-Leu for anticodon AAG	NA	NA	NA	NA
ENSRNA050009816	0.0001	0.0001	0.0001	0.0001	0.0001	0.0001	0.0001	0.0001	0.0001	0.0001	0.0001	0.0001	0.0001	0.0001	0.0001	0.0001	0.0001	0.0001	0.0001	0.0001	0.0001	tRNA-Leu for anticodon AAG	NA	NA	NA	NA
ENSRNA050009817	0.0001	0.0001	0.0001	0.0001	0.0001	0.0001	0.0001	0.0001	0.0001	0.0001	0.0001	0.0001	0.0001	0.0001	0.0001	0.0001	0.0001	0.0001	0.0001	0.0001	0.0001	tRNA-Arg for anticodon UCG	NA	NA	NA	NA
ENSRNA050009820	0.0001	0.0001	0.0001	0.0001	0.0001	0.0001	0.0001	0.0001	0.0001	0.0001	0.0001	0.0001	0.0001	0.0001	0.0001	0.0001	0.0001	0.0001	0.0001	0.0001	0.0001	tRNA-Ser for anticodon UGA	NA	NA	NA	NA
ENSRNA050009822	0.0001	0.0001	0.0001	0.0001	0.0001	0.0001	0.0001	0.0001	0.0001	0.0001	0.0001	0.0001	0.0001	0.0001	0.0001	0.0001	0.0001	0.0001	0.0001	0.0001	0.0001	tRNA-Pro for anticodon AGG	NA	NA	NA	NA
ENSRNA050009825	0.0001	0.0001	0.0001	0.0001	0.0001	0.0001	0.0001	0.0001	0.0001	0.0001	0.0001	0.0001	0.0001	0.0001	0.0001	0.0001	0.0001	0.0001	0.0001	0.0001	0.0001	tRNA-Gly for anticodon GCC	NA	NA	NA	NA
ENSRNA050009828	0.0001	0.0001	0.0001	0.0001	0.0001	0.0001	0.0001	0.0001	0.0001	0.0001	0.0001	0.0001	0.0001	0.0001	0.0001	0.0001	0.0001	0.0001	0.0001	0.0001	0.0001	tRNA-Thr for anticodon UGU	NA	NA	NA	NA
ENSRNA050009830	0.0001	0.0001	0.442889	0.0001	0.0001	0.0001	0.0001	0.0001	0.0001	0.0001	0.0001	0.0001	0.0001	0.0001	0.0001	0.0001	0.0001	0.0001	0.0001	0.0001	0.0001	tRNA-Gly for anticodon GCC	NA	NA	NA	NA
ENSRNA050009831	0.0001	0.0001	0.0001	0.0001	0.0001	0.0001	0.0001	0.0001	0.0001	0.0001	0.0001	0.0001	0.0001	0.0001	0.0001	0.0001	0.0001	0.0001	0.0001	0.0001	0.0001	tRNA-Gly for anticodon GCC	NA	NA	NA	NA
ENSRNA050009834	0.0001	0.0001	0.0001	0.0001	0.0001	0.0001	0.0001	0.0001	0.0001	0.0001	0.0001	0.0001	0.0001	0.0001	0.0001	0.0001	0.0001	0.0001	0.0001	0.0001	0.0001	tRNA-Leu for anticodon AAG	NA	NA	NA	NA
ENSRNA050009835	0.0001	0.0001	0.0001	0.0001	0.0001	0.0001	0.0001	0.0001	0.0001	0.0001	0.0001	0.0001	0.0001	0.0001	0.0001	0.0001	0.0001	0.0001	0.0001	0.0001	0.0001	tRNA-Val for anticodon UAC	NA	NA	NA	NA
ENSRNA050009837	0.0001	0.0001	0.0001	0.0001	0.0001	0.0001	0.0001	0.0001	0.0001	0.0001	0.0001	0.0001	0.0001	0.0001	0.0001	0.0001	0.0001	0.0001	0.0001	0.0001	0.0001	tRNA-Val for anticodon UAC	NA	NA	NA	NA
ENSRNA050009839	0.0001	0.0001	0.0001	0.0001	0.0001	0.0001	0.0001	0.0001	0.0001	0.0001	0.0001	0.0001	0.0001	0.0001	0.0001	0.0001	0.0001	0.0001	0.0001	0.0001	0.0001	tRNA-Val for anticodon UAC	NA	NA	NA	NA
ENSRNA050009841	0.0001	0.0001	0.0001	0.0001	0.0001	0.0001	0.0001	0.0001	0.0001	0.0001	0.0001	0.0001	0.0001	0.0001	0.0001	0.0001	0.0001	0.0001	0.0001	0.0001	0.0001	tRNA-Gly for anticodon GCC	NA	NA	NA	NA
ENSRNA050009842	0.0001	0.0001	0.0001	0.0001	0.0001	0.0001	0.0001	0.0001	0.0001	0.0001	0.0001	0.0001	0.0001	0.0001	0.0001	0.0001	0.0001	0.0001	0.0001	0.0001	0.0001	tRNA-Arg for anticodon CCU	NA	NA	NA	NA
ENSRNA050009844	0.0001	0.0001	0.0001	0.0001	0.0001	0.0001	0.0001	0.0001	0.0001	0.0001	0.0001	0.0001	0.0001	0.0001	0.0001	0.0001	0.0001	0.0001	0.0001	0.0001	0.0001	tRNA-Gln for anticodon CUG	NA	NA	NA	NA
ENSRNA050009845	0.0001	0.0001	0.0001	0.0001	0.0001	0.0001	0.0001	0.0001	0.0001	0.0001	0.0001	0.0001	0.0001	0.0001	0.0001	0.0001	0.0001	0.0001	0.0001	0.0001	0.0001	tRNA-Arg for anticodon CCU	NA	NA	NA	NA
ENSRNA050009847	0.0001	0.0001	0.0001	0.0001	0.0001	0.0001	0.0001	0.0001	0.0001	0.0001	0.0001	0.0001	0.0001	0.0001	0.0001	0.0001	0.0001	0.0001	0.0001	0.0001	0.0001	tRNA-Arg for anticodon ACG	NA	NA	NA	NA
ENSRNA050009849	0.0001	0.0001	0.0001	0.0001	0.0001	0.0001	0.0001	0.0001	0.0001	0.0001	0.0001	0.0001	0.0001	0.0001	0.0001	0.0001	0.0001	0.0001	0.0001	0.0001	0.0001	tRNA-Arg for anticodon ACG	NA	NA	NA	NA
ENSRNA050009851	0.0001	0.0001	0.0001	0.0001	0.0001	0.0001	0.0001	0.0001	0.0001	0.0001	0.0001	0.0001	0.0001	0.0001	0.0001	0.0001	0.0001	0.0001	0.0001	0.0001	0.0001	tRNA-Arg for anticodon ACG	NA	NA	NA	NA
ENSRNA050009853	0.0001	0.0001	0.0001	0.0001	0.0001	0.0001	0.0001	0.0001	0.0001	0.0001	0.0001	0.0001	0.0001	0.0001	0.0001	0.0001	0.0001	0.0001	0.0001	0.0001	0.0001	tRNA-Ile for anticodon AAU	NA	NA	NA	NA
ENSRNA050009855	0.0001	0.0001	0.0001	0.0001	0.0001	0.0001	0.0001	0.0001	0.0001	0.0001	0.0001	0.0001	0.0001	0.0001	0.0001	0.0001	0.0001	0.0001	0.0001	0.0001	0.0001	tRNA-Ile for anticodon AAU	NA	NA	NA	NA
ENSRNA050009856	0.0001	0.0001	0.0001	0.0001	0.0001	0.0001	0.0001	0.0001	0.0001	0.0001	0.0001	0.0001	0.0001	0.0001	0.0001	0.0001	0.0001	0.0001	0.0001	0.0001	0.0001	tRNA-Val for anticodon AAC	NA	NA	NA	NA
ENSRNA050009858	0.0001	0.0001	0.0001	0.0001	0.0001	0.0001	0.0001	0.0001	0.0001	0.0001	0.0001	0.0001	0.0001	0.0001	0.0001	0.0001	0.0001	0.0001	0.0001	0.0001	0.0001	tRNA-Glu for anticodon CUC	NA	NA	NA	NA
ENSRNA050009860	0.0001	0.0001	0.0001	0.0001	0.0001	0.0001	0.0001	0.0001	0.0001	0.0001	0.0001	0.0001	0.0001	0.0001	0.0001	0.0001	0.0001	0.0001	0.0001	0.0001	0.0001	tRNA-Glu for anticodon CUC	NA	NA	NA	NA
ENSRNA050009861	0.0001	0.0001	0.0001	0.0001	0.0001	0.0001	0.0001	0.0001	0.0001	0.0001	0.0001	0.0001	0.0001	0.0001	0.0001	0.0001	0.0001	0.0001	0.0001	0.0001	0.0001	tRNA-Asp for anticodon GUC	NA	NA	NA	NA
ENSRNA050009863	0.0001	0.0001	0.0001	0.0001	0.0001	0.0001	0.0001	0.0001	0.0001	0.0001	0.0001	0.0001	0.0001	0.0001	0.0001	0.0001	0.0001	0.0001	0.0001	0.0001	0.0001	tRNA-Asp for anticodon GUC	NA	NA	NA	NA
ENSRNA050009865	0.0001	0.0001	0.0001	0.0001	0.0001	0.0001	0.0001	0.0001	0.0001	0.0001	0.0001	0.0001	0.0001	0.0001	0.0001	0.0001	0.0001	0.0001	0.0001	0.0001	0.0001	tRNA-Val for anticodon AAC	NA	NA	NA	NA
ENSRNA050009866	0.0001	0.0001	0.0001	0.0001	0.0001	0.0001	0.0001	0.0001	0.0001	0.0001	0.0001	0.0001	0.0001	0.0001	0.0001	0.0001	0.0001	0.0001	0.0001	0.0001	0.0001	tRNA-Arg for anticodon ACG	NA	NA	NA	NA
ENSRNA050009867	0.0001	0.0001	0.0001	0.0001	0.0001	0.0001	0.0001	0.0001	0.0001	0.0001	0.0001	0.0001	0.0001	0.0001	0.0001	0.0001	0.0001	0.0001	0.0001	0.0001	0.0001	tRNA-Arg for anticodon ACG	NA	NA	NA	NA
ENSRNA050009868	0.0001	0.0001	0.0001	0.0001	0.0001	0.0001	0.0001	0.0001	0.0001	0.0001	0.0001	0.0001	0.0001	0.0001	0.0001	0.0001	0.0001	0.0001	0.0001	0.0001	0.0001	tRNA-Asp for anticodon GUC	NA	NA	NA	NA
ENSRNA050009870	0.0001	0.0001	0.0001	0.0001	0.0001	0.0001	0.0001	0.0001	0.0001	0.0001	0.0001	0.0001	0.0001	0.0001	0.0001	0.0001	0.0001	0.0001	0.0001	0.0001	0.0001	tRNA-Asp for anticodon GUC	NA	NA	NA	NA
ENSRNA050009872	0.0001	0.0001	0.0001	0.0001	0.0001	0.0001	0.0001	0.0001	0.0001	0.0001	0.0001	0.0001	0.0001	0.0001	0.0001	0.0001	0.0001	0.0001	0.0001	0.0001	0.0001	tRNA-Tyr for anticodon GUA	NA	NA	NA	NA
ENSRNA050009874	0.0001	0.0001	0.0001	0.0001	0.0001	0.0001	0.0001	0.0001	0.0001	0.0001	0.0001	0.0001	0.0001	0.0001	0.0001	0.0001	0.0001	0.0001	0.0001	0.0001	0.0001	tRNA-Asn for anticodon GUU	NA	NA	NA	NA
ENSRNA050009876	0.0001	0.0001	0.0001	0.0001	0.0001	0.0001	0.0001	0.0001	0.0001	0.0001	0.0001	0.0001	0.0001	0.0001	0.0001	0.0001	0.0001	0.0001	0.0001	0.0001	0.0001	tRNA-Val for anticodon AAC	NA	NA	NA	NA
ENSRNA050009878	0.0001	0.0001	0.0001	0.0001	0.0001	0.0001	0.0001	0.0001	0.0001	0.0001	0.0001	0.0001	0.0001	0.0001	0.0001	0.0001	0.0001	0.0001	0.0001	0.0001	0.0001	tRNA-Val for anticodon AAC	NA	NA	NA	NA
ENSRNA050009880	0.0001	0.0001	0.0001	0.0001	0.0001	0.0001	0.0001	0.0001	0.0001	0.0001	0.0001	0.0001	0.0001	0.0001	0.0001	0.0001	0.0001	0.0001	0.0001	0.0001	0.0001	tRNA-Tyr for anticodon GUA	NA	NA	NA	NA
ENSRNA050009881	0.0001	0.0001	0.0001	0.293063	0.0001	0.0001	0.0001	0.0001	0.0001	0.0001	0.0001	0.320198	0.0001	0.226015	0.0001	0.0001	0.0001	0.731415	0.073961	0.0001	0.0001	tRNA-Ile for anticodon AAU	NA	NA	NA	NA
ENSRNA050009883	0.0001	0.0001	0.0001	0.0001	0.0001	0.0001	0.0001	0.0001	0.0001	0.0001	0.0001	0.0001	0.0001	0.0001	0.0001	0.0001	0.0001	0.0001	0.0001	0.0001	0.0001	tRNA-Gly for anticodon UCC	NA	NA	NA	NA
ENSRNA050009885	0.0001	0.0001	0.0001	0.0001	1.02298	1.13732	0.0001	1.7881	1.05431	5.88142	12.4269	6.94154	3.02416	4.09359	6.55225	6.10948	3.45189	1.46747	3.39565	4.80477	0.343782	tRNA-Gly for anticodon GCC	NA	NA	NA	NA
ENSRNA050009886	0.0001	0.0001	0.0001	0.0001	0.0001	0.0001	0.0001	0.0001	0.0001	0.0001	0.0001	0.0001	0.0001	0.0001	0.0001	0.0001	0.0001	0.0001	0.0001	0.0001	0.0001	tRNA-Gly for anticodon GCC	NA	NA	NA	NA
ENSRNA050009888	0.0001	0.0001	0.0001	0.0001	0.0001	0.0001	0.0001	0.25535	0.0001	0.406511	0.231966	0.003656	0.0001	0.0001	0.136223	0.0001	0.0001	0.0001	0.0001	0.157663	0.000606	tRNA-Asp for anticodon GUC	NA	NA	NA	NA
ENSRNA050009889	0.0001	0.0001	0.0001	0.0001	0.0001	0.0001	0.0001	0.0001	0.0001	0.0001	0.0001	0.0001	0.0001	0.0001	0.136223	0.0001	0.0001	0.0001	0.0001	0.0001	0.0001	tRNA-Asp for anticodon GUC	NA	NA	NA	NA
ENSRNA050009891	0.0001	0.0001	0.0001	0.0001	0.0001	0.0001	0.0001	0.0001	0.0001	0.0001	0.0001	0.0001	0.0001	0.0001	0.0001	0.0001	0.0001	0.0001	0.0001	0.0001	0.0001	tRNA-Glu for anticodon CUC	NA	NA	NA	NA
ENSRNA050009893	0.0001	0.0001	0.0001	0.0001	0.0001	0.0001	0.0001	0.0001	0.0001	0.0001	0.0001	0.0001	0.0001	0.0001	0.0001	0.0001	0.0001	0.0001	0.0001	0.0001	0.0001	tRNA-Phe for anticodon GAA	NA	NA	NA	NA
ENSRNA050009895	0.0001	0.0001	0.0001	0.0001	0.0001	0.0001	0.0001	0.0001	0.0001	0.0001	0.0001	0.0001	0.0001	0.0001	0.0001	0.0001	0.0001	0.0001	0.0001	0.0001	0.0001	tRNA-Phe for anticodon GAA	NA	NA	NA	NA
ENSRNA050009897	0.0001	0.0001	0.0001	0.0001	0.0001	0.0001	0.0001	0.0001	0.0001	0.0001	0.0001	0.0001	0.0001	0.0001	0.0001	0.0001	0.0001	0.0001	0.0001	0.0001	0.0001	tRNA-Asp for anticodon GUC	NA	NA	NA	NA
ENSRNA050009898	0.0001	0.0001	0.0001	0.0001	0.0001	0.0001	0.0001	0.0001	0.0001	0.0001	0.0001	0.0001	0.0001	0.0001	0.0001	0.0001	0.0001	0.0001	0.0001	0.0001	0.0001	tRNA-Ala for anticodon UGC	NA	NA	NA	NA
ENSRNA050009901	0.0001	0.0001	0.0001	0.0001	0.0001	0.0001	0.0001	0.0001	0.0001	0.0001	0.0001	0.0001	0.0001	0.0001	0.0001	0.0001	0.0001	0.0001	0.0001	0.0001	0.0001	tRNA-Val for anticodon UAC	NA	NA	NA	NA
ENSRNA050009902	0.0001	0.0001	0.0001	0.0001	0.0001	0.0001	0.0001	0.0001	0.0001	0.0001	0.0001	0.0001	0.0001	0.0001	0.0001	0.0001	0.0001	0.0001	0.0001	0.0001	0.0001	tRNA-Ser for anticodon CGA	NA	NA	NA	NA
ENSRNA050009905	0.0001	0.0001	0.0001	0.0001	0.0001	0.0001	0.0001	0.0001	0.0001	0.0001	0.0001	0.0001	0.0001	0.0001	0.0001	0.0001	0.0001	0.0001	0.0001	0.0001	0.0001	tRNA-Asp for anticodon GUC	NA	NA	NA	NA
ENSRNA050009906	0.0001	0.0001	0.0001	0.0001	0.0001	0.0001	0.0001	0.0001	0.0001	0.0001	0.0001	0.0001	0.0001	0.0001	0.0001	0.0001	0.0001	0.0001	0.0001	0.0001	0.0001	tRNA-Asp for anticodon GUC	NA	NA	NA	NA
ENSRNA050009908	0.0001	0.0001	0.0001	0.0001	0.0001	0.0001	0.0001	0.0001	0.0001	0.0001	0.0001	0.0001	0.0001	0.0001	0.0001	0.0001	0.0001	0.0001	0.0001	0.0001	0.0001	tRNA-Asp for anticodon GUC	NA	NA	NA	NA
ENSRNA050009910	0.0001	0.0001	0.0001	0.0001	0.0001	0.0001	0.0001	0.0001	0.0001	0.0001	0.0001	0.0001	0.0001	0.0001	0.0001	0.0001	0.0001	0.0001	0.0001	0.0001	0.0001	tRNA-Asp for anticodon GUC	NA	NA	NA	NA
ENSRNA050009912	0.0001	0.0001	0.0001	0.0001	0.0001	0.0001	0.0001	0.0001	0.0001	0.0001	0.0001	0.0001	0.0001	0.0001	0.0001	0.0001	0.0001	0.0001	0.0001	0.0001	0.0001	tRNA-Ile for anticodon AAU	NA	NA	NA	NA
ENSRNA050009914	0.0001	0.0001	0.0001	0.0001	0.0001	0.0001	0.0001	0.0001	0.0001	0.0001	0.0001	0.0001	0.0001	0.0001	0.0001	0.0001	0.0001	0.0001	0.0001	0.0001	0.0001	tRNA-Ile for anticodon AAU	NA	NA	NA	NA
ENSRNA050009916	0.0001	0.0001	0.0001	0.0001	0.0001	0.0001	0.0001	0.0001	0.0001	0.0001	0.0001	0.0001	0.0001	0.0001	0.0001	0.0001	0.0001	0.0001	0.0001	0.0001	0.0001	tRNA-Val for anticodon AAC	NA	NA	NA	NA
ENSRNA050009918	0.0001	0.0001	0.0001	0.0001	0.0001	0.0001	0.0001	0.0001	0.0001	0.0001	0.0001	0.0001	0.0001	0.0001	0.0001	0.0001	0.0001	0.0001	0.0001	0.0001	0.0001	tRNA-Val for anticodon AAC	NA	NA	NA	NA
ENSRNA050009920	0.0001	0.0001	0.0001	0.0001	0.0001	0.0001	0.0001	0.0001	0.0001	0.0001	0.0001	0.0001	0.0001	0.0001	0.0001	0.0001	0.0001	0.0001	0.0001	0.0001	0.0001	tRNA-Glu for anticodon CUC	NA	NA	NA	NA
ENSRNA050009922	0.0001	1.12371	0.0001	0.0001	0.0001	0.298662	0.0001	0.0001	0.0001	0.0001	0.0001	0.0001	0.0001	0.0001	0.0001	0.0001	0.0001	0.0001	0.0001	0.0001	0.0001	tRNA-Glu for anticodon CUC	NA	NA	NA	NA
ENSRNA050009924	0.0001	0.0001	0.0001	0.0001	0.0001	0.0001	0.0001	0.0001	0.0001	0.0001	0.0001	0.0001	0.0001	0.0001	0.0001	0.0001	0.0001	0.0001	0.0001	0.0001	0.0001	tRNA-Ser for anticodon CGA	NA	NA	NA	NA
ENSRNA050009926	0.0001	0.0001	0.0001	0.0001	0.0001	0.0001	0.0001	0.0001	0.0001	0.0001	0.0001	0.0001	0.0001	0.0001	0.0001	0.0001	0.0001	0.0001	0.0001	0.0001	0.0001	tRNA-Ser for anticodon CGA	NA	NA	NA	NA
ENSRNA050009928	0.0001	0.0001	0.0001	0.0001	0.0001	0.0001	0.0001	0.0001	0.0001	0.0001	0.0001	0.0001	0.0001	0.0001	0.0001	0.0001	0.0001	0.0001	0.0001	0.0001	0.0001	tRNA-Ile for anticodon AAU	NA	NA	NA	NA
ENSRNA050009930	0.0001	0.0001	0.0001	0.0001	0.0001	0.0001	0.0001	0.0001	0.0001	0.0001	0.0001	0.0001	0.0001	0.0001	0.0001	0.0001	0.0001	0.0001	0.0001	0.0001	0.0001	tRNA-Gln for anticodon CUG	NA	NA	NA	NA
ENSRNA050009933	0.0001	0.0001	0.0001	0.0001	0.0001	0.0001	0.0001	0.0001	0.0001	0.0001	0.0001	0.0001	0.0001	0.0001	0.0001	0.0001	0.0001	0.0001	0.0001	0.0001	0.0001	tRNA-Arg for anticodon CCU	NA	NA	NA	NA
ENSRNA050009935	0.0001	0.0001	0.0001	0.0001	0.0001	0.0001	0.0001	0.0001	0.0001	0.0001	0.0001	0.0001	0.0001	0.0001	0.0001	0.0001	0.0001	0.0001	0.0001	0.0001	0.0001	tRNA-Asn for anticodon GUU	NA	NA	NA	NA
ENSRNA050009937	0.0001	0.0001	0.0001	0.417052	0.0001	0.0001	0.0001	0.0001	0.0001	0.0001	0.0001	0.0001	0.0001	0.0001	0.0001	0.0001	0.0001	0.0001	0.0001	0.0001	0.0001	tRNA-Gly for anticodon GCC	NA	NA	NA	NA
ENSRNA050009939	0.0001	0.0001	0.0001	0.0001	0.0001	0.0001	0.0001	0.0001	0.0001	0.0001	0.0001	0.0001	0.0001	0.0001	0.0001	0.0001	0.0001	0.0001	0.0001	0.0001	0.0001	tRNA-Leu for anticodon AAG	NA	NA	NA	NA
ENSRNA050009941	0.0001	0.0001	0.0001	0.0001	0.0001	0.0001	0.0001	0.0001	0.0001	0.0001	0.0001	0.0001	0.0001	0.0001	0.0001	0.0001	0.0001	0.0001	0.0001	0.0001	0.0001	tRNA-Ser for anticodon UGA	NA	NA	NA	NA
ENSRNA050009943	0.0001	0.0001	0.0001	0.0001	0.0001	0.0001	0.0001	0.0001	0.0001	0.0001	0.0001	0.0001	0.0001	0.0001	0.0001	0.0001	0.0001	0.0001	0.0001	0.0001	0.0001	tRNA-Met for anticodon CAU	NA	NA	NA	NA
ENSRNA050009944	0.0001	0.0001	0.0001	0.0001	0.0001	0.0001	0.0001	0.0001	0.0001	0.0001	0.0001	0.0001	0.0001	0.0001	0.0001	0.0001	0.0001	0.0001	0.0001	0.0001	0.0001	tRNA-Ser for anticodon AGA	NA	NA	NA	NA
ENSRNA050009947	0.0001	0.0001	0.0001	0.0001	0.0001	0.0001	0.0001	0.0001	0.0001	0.0001	0.0001	0.0001	0.0001	0.0001	0.0001	0.0001	0.0001	0.0001	0.0001	0.0001	0.0001	tRNA-Pro for anticodon CGG	NA	NA	NA	NA
ENSRNA050009949	0.0001	0.0001	0.0001	0.0001	0.0001	0.0001	0.0001	0.0001	0.0001	0.0001	0.0001	0.0001	0.0001	0.0001	0.0001	0.0001	0.0001	0.0001	0.0001	0.0001	0.0001	tRNA-Pro for anticodon CGG	NA	NA	NA	NA
ENSRNA050009951	0.0001	0.0001	0.0001	0.0001	0.0001	0.0001	0.0001	0.0001	0.0001	0.0001	0.0001	0.0001	0.0001	0.0001	0.0001	0.0001	0.0001	0.0001	0.0001	0.0001	0.0001	tRNA-Pro for anticodon CGG	NA	NA	NA	NA
ENSRNA050009953	0.0001	0.0001	0.0001	0.0001	0.0001	0.0001	0.0001	0.0001	0.0001	0.0001	0.0001	0.0001	0.0001	0.0001	0.0001	0.0001	0.0001	0.0001	0.0001	0.0001	0.0001	tRNA-Pro for anticodon CGG	NA	NA	NA	NA
ENSRNA050009955	0.0001	0.0001	0.0001	0.0001	0.0001	0.0001	0.0001	0.0001	0.0001	0.0001	0.0001	0.0001	0.0001	0.0001	0.0001	0.0001	0.0001	0.0001	0.0001	0.0001	0.0001	tRNA-Gly for anticodon GCC	NA	NA	NA	NA
ENSRNA050009957	0.0001	0.0001	0.0001	0.0001	0.0001	0.0001	0.0001	0.0001	0.0001	0.0001	0.0001	0.0001	0.0001	0.0001	0.0001	0.0001	0.0001	0.0001	0.0001	0.104751	0.0001	tRNA-Gly for anticodon GCC	NA	NA	NA	NA
ENSRNA050009958	0.0001	0.0001	0.0001	0.0001	0.0001	0.0001	0.0001	0.0001	0.0001	0.0001	0.0001	0.0001	0.0001	0.0001	0.0001	0.0001	0.0001	0.0001	0.0001	0.0001	0.0001	tRNA-Gln for anticodon CUG	NA	NA	NA	NA
ENSRNA050009961	0.0001	0.0001	0.0001	0.0001	0.0001	0.0001	0.0001	0.0001	0.0001	0.0001	0.0001	0.0001	0.0001	0.0001	0.0001	0.0001	0.0001	0.0001	0.0001	0.0001	0.0001	tRNA-Tyr for anticodon GUA	NA	NA	NA	NA
ENSRNA050009963	0.0001	0.0001	0.0001	0.0001	0.0001	0.0001	0.0001	0.0001	0.0001	0.0001	0.0001	0.0001	0.0001	0.0001	0.0001	0.0001	0.0001	0.0001	0.0001	0.0001	0.0001	tRNA-Pro for anticodon AGG	NA	NA	NA	NA
ENSRNA050009965	0.0001	0.0001	0.0001	0.0001	0.0001	0.0001	0.0001	0.0001	0.0001	0.0001	0.0001	0.0001	0.0001	0.0001	0.0001	0.0001	0.0001	0.0001	0.0001	0.0001	0.0001	tRNA-Pro for anticodon CGG	NA	NA	NA	NA
ENSRNA050009968	0.0001	0.0001	0.0001	0.0001	0.0001	0.0001	0.0001	0.0001	0.0001	0.0001	0.0001	0.0001	0.0001	0.0001	0.0001	0.0001	0.0001	0.0001	0.0001	0.0001	0.0001	tRNA-Leu for anticodon CAA	NA	NA	NA	NA
ENSRNA050009970	0.0001	0.0001	0.0001	0.0001	0.0001	0.0001	0.0001	0.0001	0.0001	0.0001	0.0001	0.0001	0.0001	0.0001	0.0001	0.0001	0.0001	0.0001	0.0001	0.0001	0.0001	tRNA-Trp for anticodon CCA	NA	NA	NA	NA
ENSRNA050009972	0.158026	0.0001	0.189992	0.157259	0.212996	0.153203	0.164129	0.165692	0.1282	0.165228	0.192861	0.176461	0.106506	0.127209	0.158917	0.223674	0.098786	0.126318	0.195595	0.13776	0.165633	tRNA-Glu for anticodon CUC	NA	NA	NA	NA
ENSRNA050009974	0.0001	0.0001	0.0001	0.0001	0.0001	0.0001	0.0001	0.0001	0.0001	0.0001	0.0001	0.0001	0.0001	0.0001	0.0001	0.0001	0.0001	0.0001	0.0001	0.0001	0.0001	tRNA-Ala for anticodon AGC	NA	NA	NA	NA
ENSRNA050009976	0.0001	0.0001	0.0001	0.0001	0.0001	0.0001	0.0001	0.0001	0.0001	0.0001	0.0001	0.0001	0.0001	0.0001	0.0001	0.0001	0.0001	0.0001	0.0001	0.0001	0.0001	tRNA-Val for anticodon AAC	NA	NA	NA	NA
ENSRNA050009979	0.0001	0.0001	0.0001	0.0001	0.0001	0.0001	0.0001	0.0001	0.0001	0.0001	0.0001	0.0001	0.0001	0.0001	0.0001	0.0001	0.0001	0.0001	0.0001	0.0001	0.0001	tRNA-Met for anticodon CAU	NA	NA	NA	NA
ENSRNA050009981	0.0001	0.0001	0.0001	0.0001	0.0001	0.0001	0.0001	0.0001	0.0001	0.0001	0.0001	0.0001	0.0001	0.0001	0.0001	0.0001	0.0001	0.0001	0.0001	0.0001	0.0001	tRNA-Phe for anticodon GAA	NA	NA	NA	NA
ENSRNA050009983	0.0001	0.0001	0.0001	0.0001	0.0001	0.0001	0.0001	0.0001	0.0001	0.0001	0.0001	0.0001	0.0001	0.0001	0.0001	0.0001	0.0001	0.0001	0.0001	0.0001	0.0001	tRNA-Ile for anticodon AAU	NA	NA	NA	NA
ENSRNA050009985	0.0001	0.14621	0.0001	0.0001	0.0001	0.0001	0.0001	0.0001	0.023994	0.0001	0.0001	0.0001	0.0001	0.0001	0.0001	0.0001	0.0001	0.0001	0.0001	0.0001	0.0001	tRNA-Tyr for anticodon GUA	NA	NA	NA	NA
ENSRNA050009986	0.0001	0.0001	0.0001	0.0001	0.0001	0.0001	0.0001	0.0001	0.0001	0.0001	0.0001	0.0001	0.0001	0.0001	0.0001	0.0001	0.0001	0.0001	0.0001	0.0001	0.0001	tRNA-Tyr for anticodon GUA	NA	NA	NA	NA
ENSRNA050009988	0.0001	0.0001	0.0001	0.0001	0.0001	0.0001	0.0001	0.0001	0.0001	0.0001	0.0001	0.0001	0.0001	0.0001	0.0001	0.0001	0.0001	0.0001	0.0001	0.0001	0.0001	tRNA-Arg for anticodon ACG	NA	NA	NA	NA
ENSRNA050009990	0.0001	0.0001	0.0001	0.0001	0.0001	0.0001	0.0001	0.0001	0.0001	0.0001	0.0001	0.0001	0.0001	0.0001	0.0001	0.0001	0.0001	0.0001	0.0001	0.0001	0.0001	tRNA-Leu for anticodon AAG	NA	NA	NA	NA
ENSRNA050009992	0.0001	0.0001	0.0001	0.0001	0.0001	0.0001	0.0001	0.0001	0.0001	0.0001	0.0001	0.0001	0.0001	0.0001	0.0001	0.0001	0.0001	0.0001	0.0001	0.0001	0.0001	tRNA-Asn for anticodon GUU	NA	NA	NA	NA
ENSRNA050009994	0.0001	0.0001	0.0001	0.0001	0.0001	0.0001	0.0001	0.0001	0.0001	0.0001	0.0001	0.0001	0.0001	0.0001	0.0001	0.0001	0.0001	0.0001	0.0001	0.0001	0.0001	tRNA-Asn for anticodon GUU	NA	NA	NA	NA
ENSRNA050009996	0.0001	0.0001	0.0001	0.0001	0.0001	0.0001	0.0001	0.0001	0.0001	0.0001	0.0001	0.0001	0.0001	0.0001	0.0001	0.0001	0.0001	0.0001	0.0001	0.0001	0.0001	tRNA-Gly for anticodon GCC	NA	NA	NA	NA
ENSRNA050009998	0.0001	0.0001	0.0001	0.0001	0.0001	0.0001	0.0001	0.0001	0.0001	0.0001	0.0001	0.0001	0.0001	0.0001	0.0001	0.0001	0.0001	0.0001	0.0001	0.0001	0.0001	tRNA-Cys for anticodon GCA	NA	NA	NA	NA
ENSRNA050009999	0.0001	0.0001	0.0001	0.0001	0.0001	0.0001	0.0001	0.0001	0.0001	0.0001	0.0001	0.0001	0.0001	0.0001	0.0001	0.0001	0.0001	0.0001	0.0001	0.0001	0.0001	tRNA-Cys for anticodon GCA	NA	NA	NA	NA
ENSRNA050010001	0.0001	0.0001	0.0001	0.0001	0.0001	0.0001	0.0001	0.0001	0.0001	0.0001	0.0001	0.0001	0.0001	0.0001	0.0001	0.0001	0.0001	0.0001	0.0001	0.0001	0.0001	tRNA-Asn for anticodon GUU	NA	NA	NA	NA
ENSRNA050010002	0.0001	0.0001	0.0001	0.0001	0.0001	0.0001	0.0001	0.0001	0.0001	0.0001	0.0001	0.0001	0.0001	0.0001	0.0001	0.0001	0.0001	0.0001	0.0001	0.0001	0.0001	tRNA-Asn for anticodon GUU	NA	NA	NA	NA
ENSRNA050010004	0.0001	0.0001	0.0001	0.0001	0.0001	0.0001	0.0001	0.0001	0.0001	0.0001	0.0001	0.0001	0.0001	0.0001	0.0001	0.0001	0.0001	0.0001	0.0001	0.0001	0.0001	tRNA-Gly for anticodon GCC	NA	NA	NA	NA
ENSRNA050010006	0.0001	0.0001	0.0001	0.0001	0.0001	0.0001	0.0001	0.0001	0.0001	0.0001	0.0001	0.0001	0.0001	0.0001	0.0001	0.0001	0.0001	0.0001	0.0001	0.0001	0.0001	tRNA-Gly for anticodon GCC	NA	NA	NA	NA
ENSRNA050010007	0.0001	0.0001	0.0001	0.0001	0.0001	0.0001	0.0001	0.0001	0.0001	0.0001	0.0001	0.0001	0.0001	0.0001	0.0001	0.0001	0.0001	0.0001	0.0001	0.0001	0.0001	tRNA-Gly for anticodon GCC	NA	NA	NA	NA
ENSRNA050010009	0.0001	0.0001	0.0001	0.0001	0.0001	0.0001	0.0001	0.0001	0.0001	0.0001	0.0001	0.0001	0.0001	0.0001	0.0001	0.0001	0.0001	0.0001	0.0001	0.0001	0.0001	tRNA-Asn for anticodon GUU	NA	NA	NA	NA
ENSRNA050010011	0.0001	0.0001	0.0001	0.0001	0.0001	0.0001	0.0001	0.0001	0.0001	0.0001	0.0001	0.0001	0.0001	0.0001	0.0001	0.0001	0.0001	0.0001	0.0001	0.0001	0.0001	tRNA-Gly for anticodon GCC	NA	NA	NA	NA
ENSRNA050010014	0.0001	0.0001	0.0001	0.0001	0.0001	0.0001	0.0001	0.0001	0.0001	0.0001	0.0001	0.0001	0.0001	0.0001	0.0001	0.0001	0.0001	0.0001	0.0001	0.0001	0.0001	tRNA-Asp for anticodon GUC	NA	NA	NA	NA
ENSRNA050010016	0.0001	0.0001	0.0001	0.0001	0.0001	0.0001	0.0001	0.0001	0.0001	0.0001	0.0001	0.186782	0.0001	0.0001	0.0001	0.0001	0.0001	0.0001	0.0001	0.0001	0.0001	tRNA-Ile for anticodon GAU	NA	NA	NA	NA
ENSRNA050010019	0.0001	0.0001	0.0001	0.0001	0.0001	0.0001	0.0001	0.0001	0.0001	0.0001	0.0001	0.0001	0.0001	0.0001	0.0001	0.0001	0.0001	0.0001	0.0001	0.0001	0.0001	tRNA-Phe for anticodon GAA	NA	NA	NA	NA
ENSRNA050010021	0.0001	0.0001	0.0001	0.0001	0.0001	0.0001	0.0001	0.0001	0.0001	0.0001	0.0001	0.0001	0.0001	0.0001	0.0001	0.0001	0.0001	0.0001	0.0001	0.0001	0.0001	tRNA-Phe for anticodon GAA	NA	NA	NA	NA
ENSRNA050010023	0.0001	0.0001	0.0001	0.0001	0.0001	0.0001	0.0001	0.0001	0.0001	0.0001	0.0001	0.0001	0.0001	0.0001	0.0001	0.0001	0.0001	0.0001	0.0001	0.0001	0.0001	tRNA-Ser for anticodon UGA	NA	NA	NA	NA
ENSRNA050010025	0.0001	0.0001	0.0001	0.0001	0.0001	0.0001	0.0001	0.0001	0.0001	0.0001	0.0001	0.0001	0.0001	0.0001	0.0001	0.0001	0.0001	0.0001	0.0001	0.0001	0.0001	tRNA-Arg for anticodon UCG	NA	NA	NA	NA
ENSRNA050010028	0.0001	0.0001	0.0001	0.0001	0.0001	0.0001	0.0001	0.774115	0.0001	0.0001	0.0001	1.97456	0.0001	0.298382	0.0001	0.0001	0.0001	0.0001	0.0001	0.738771	0.0001	tRNA-Gly for anticodon GCC	NA	NA	NA	NA
ENSRNA050010030	0.0001	0.0001	0.0001	0.0001	0.0001	0.0001	0.0001	0.0001	0.0001	0.0001	0.0001	0.0001	0.0001	0.0001	0.0001	0.0001	0.0001	0.0001	0.0001	0.0001	0.0001	tRNA-Gly for anticodon GCC	NA	NA	NA	NA
ENSRNA050010032	0.530053	0.178996	0.115678	0.119412	0.070544	0.050468	0.117493	0.143198	0.091268	0.092625	0.0988	0.098104	0.061285	0.077173	0.101722	0.254365	0.07156	0.07392	0.111623	1.41625	0.153485	tRNA-Met for anticodon CAU	NA	NA	NA	NA
ENSRNA050010033	0.0001	0.0001	0.0001	0.0001	0.0001	0.0001	0.0001	0.0001	0.0001	0.0001	0.0001	0.0001	0.0001	0.0001	0.0001	0.0001	0.0001	0.0001	0.0001	0.0001	0.0001	tRNA-Ala for anticodon CGC	NA	NA	NA	NA
ENSRNA050010036	0.0001	0.0001	0.0001	0.0001	0.0001	0.0001	0.0001	0.0001	0.0001	0.0001	0.0001	0.0001	0.0001	0.0001	0.0001	0.0001	0.0001	0.0001	0.0001	0.0001	0.0001	tRNA-Ala for anticodon UGC	NA	NA	NA	NA
ENSRNA050010037	0.0001	0.0001	0.0001	0.0001	0.0001	0.0001	0.0001	0.0001	0.0001	0.0001	0.0001	0.0001	0.0001	0.0001	0.0001	0.0001	0.0001	0.0001	0.0001	0.0001	0.0001	tRNA-Thr for anticodon UGU	NA	NA	NA	NA
ENSRNA050010038	0.0001	0.0001	0.0001	0.0001	0.0001	0.0001	0.0001	0.0001	0.0001	0.0001	0.0001	0.0001	0.0001	0.0001	0.0001	0.0001	0.0001	0.0001	0.0001	0.0001	0.0001	tRNA-Thr for anticodon AGU	NA	NA	NA	NA
ENSRNA050010040	0.0001	0.0001	0.0001	0.0001	0.0001	0.0001	0.0001	0.0001	0.0001	0.0001	0.0001	0.0001	0.0001	0.0001	0.0001	0.0001	0.0001	0.0001	0.0001	0.0001	0.0001	tRNA-Thr for anticodon AGU	NA	NA	NA	NA
ENSRNA050010042	0.0001	0.0001	0.0001	0.0001	0.0001	0.0001	0.0001	0.0001	0.0001	0.0001	0.0001	0.0001	0.0001	0.0001	0.0001	0.0001	0.0001	0.0001	0.0001	0.0001	0.0001	tRNA-Arg for anticodon CCU	NA	NA	NA	NA
ENSRNA050010045	0.0001	0.0001	0.0001	0.0001	0.0001	0.0001	0.0001	0.0001	0.0001	0.0001	0.0001	0.0001	0.0001	0.0001	0.0001	0.0001	0.0001	0.0001	0.0001	0.0001	0.0001	tRNA-Gly for anticodon GCC	NA	NA	NA	NA
ENSRNA050010046	0.0001	0.0001	0.0001	0.0001	0.0001	0.0001	0.0001	0.0001	0.0001	0.0001	0.0001	0.0001	0.0001	0.0001	0.0001	0.0001	0.0001	0.0001	0.0001	0.0001	0.0001	tRNA-Pro for anticodon CGG	NA	NA	NA	NA
ENSRNA050010048	0.0001	0.0001	0.0001	0.0001	0.0001	0.0001	0.0001	0.0001	0.0001	0.0001	0.0001	0.0001	0.0001	0.0001	0.0001	0.0001	0.0001	0.0001	0.0001	0.0001	0.0001	tRNA-Pro for anticodon UGG	NA	NA	NA	NA
ENSRNA050010051	0.0001	0.0001	0.0001	0.0001	0.0001	0.0001	0.0001	0.0001	0.0001	0.0001	0.0001	0.0001	0.0001	0.0001	0.0001	0.0001	0.0001	0.0001	0.0001	0.0001	0.0001	tRNA-Asp for anticodon GUC	NA	NA	NA	NA
ENSRNA050010053	0.0001	0.0001	0.0001	0.0001	0.0001	0.0001	0.0001	0.0001	0.0001	0.0001	0.0001	0.0001	0.0001	0.0001	0.0001	0.0001	0.0001	0.0001	0.0001	0.0001	0.0001	tRNA-Pro for anticodon UGG	NA	NA	NA	NA
ENSRNA050010056	0.0001	0.0001	0.0001	0.0001	0.0001	0.0001	0.0001	0.0001	0.0001	0.0001	0.0001	0.0001	0.0001	0.0001	0.0001	0.0001	0.0001	0.0001	0.0001	0.0001	0.0001	tRNA-Asp for anticodon GUC	NA	NA	NA	NA
ENSRNA050010058	0.0001	0.0001	0.0001	0.0001	0.0001	0.0001	0.0001	0.0001	0.0001	0.0001	0.0001	0.0001	0.0001	0.0001	0.0001	0.0001	0.0001	0.0001	0.0001	0.0001	0.0001	tRNA-Pro for anticodon UGG	NA	NA	NA	NA
ENSRNA050010061	0.0001	0.0001	0.0001	0.0001	0.0001	0.0001	0.0001	0.0001	0.0001	0.0001	0.0001	0.0001	0.0001	0.0001	0.0001	0.0001	0.0001	0.0001	0.0001	0.0001	0.0001	tRNA-Ser for anticodon AGA	NA	NA	NA	NA
ENSRNA050010063	0.0001	0.0001	0.0001	0.0001	0.0001	0.0001	0.0001	0.0001	0.0001	0.0001	0.0001	0.0001	0.0001	0.0001	0.0001	0.0001	0.0001	0.0001	0.0001	0.0001	0.0001	tRNA-Ala for anticodon UGC	NA	NA	NA	NA
ENSRNA050010065	0.0001	0.0001	0.0001	0.0001	0.0001	0.0001	0.0001	0.0001	0.0001	0.0001	0.0001	0.0001	0.0001	0.0001	0.0001	0.0001	0.0001	0.0001	0.0001	0.0001	0.0001	tRNA-Trp for anticodon CCA	NA	NA	NA	NA
ENSRNA050010068	0.0001	0.0001	0.0001	0.0001	0.0001	0.0001	0.0001	0.0001	0.0001	0.0001	0.0001	0.0001	0.0001	0.0001	0.0001	0.0001	0.0001	0.0001	0.0001	0.0001	0.0001	tRNA-Asn for anticodon GUU	NA	NA	NA	NA
ENSRNA050010070	0.0001	0.0001	0.0001	0.0001	0.0001	0.0001	0.0001	0.0001	0.0001	0.0001	0.0001	0.0001	0.0001	0.0001	0.0001	0.0001	0.0001	0.0001	0.0001	0.0001	0.0001	tRNA-Ser for anticodon AGA	NA	NA	NA	NA
ENSRNA050010071	0.0001	0.0001	0.0001	0.0001	0.0001	0.0001	0.0001	0.0001	0.0001	0.0001	0.0001	0.0001	0.0001	0.0001	0.0001	0.0001	0.0001	0.0001	0.0001	0.0001	0.0001	tRNA-Ile for anticodon AAU	NA	NA	NA	NA
ENSRNA050010073	0.0001	0.0001	0.0001	0.0001	0.0001	0.0001	0.0001	0.0001	0.0001	0.0001	0.0001	0.0001	0.0001	0.0001	0.0001	0.0001	0.0001	0.0001	0.0001	0.0001	0.0001	tRNA-Thr for anticodon UGU	NA	NA	NA	NA
ENSRNA050010074	0.0001	0.0001	0.0001	0.0001	0.0001	0.0001	0.0001	0.0001	0.0001	0.0001	0.0001	0.0001	0.0001	0.0001	0.0001	0.0001	0.0001	0.0001	0.0001	0.0001	0.0001	tRNA-Pro for anticodon UGG	NA	NA	NA	NA
ENSRNA050010077	0.0001	0.0001	0.0001	0.0001	0.0001	0.0001	0.0001	0.0001	0.0001	0.0001	0.0001	0.0001	0.0001	0.0001	0.0001	0.0001	0.0001	0.0001	0.0001	0.0001	0.0001	tRNA-Pro for anticodon AGG	NA	NA	NA	NA
ENSRNA050010079	0.0001	0.0001	0.0001	0.0001	0.0001	0.0001	0.0001	0.0001	0.0001	0.0001	0.0001	0.0001	0.0001	0.0001	0.0001	0.0001	0.0001	0.0001	0.0001	0.0001	0.0001	tRNA-Pro for anticodon AGG	NA	NA	NA	NA
ENSRNA050010081	0.0001	0.0001	0.0001	0.0001	0.0001	0.0001	0.0001	0.0001	0.0001	0.0001	0.0001	0.0001	0.0001	0.0001	0.0001	0.0001	0.0001	0.0001	0.0001	0.0001	0.0001	tRNA-Pro for anticodon AGG	NA	NA	NA	NA
ENSRNA050010082	0.075601	0.024274	0.365992	0.123049	0.035116	0.0001	0.317492	1.06467	1.7333	0.178121	0.338545	0.070444	0.823037	0.183825	0.373671	0.05594	0.18177	0.0001	0.545649	1.14527	0.795458	tRNA-Trp for anticodon CCA	NA	NA	NA	NA
ENSRNA050010084	0.0001	0.0001	0.0001	0.0001	0.0001	0.0001	0.0001	0.0001	0.0001	0.0001	0.0001	0.0001	0.0001	0.0001	0.0001	0.0001	0.0001	0.0001	0.0001	0.0001	0.0001	tRNA-Ala for anticodon CGC	NA	NA	NA	NA
ENSRNA050010086	0.0001	0.0001	0.0001	0.0001	0.0001	0.0001	0.0001	0.0001	0.0001	0.0001	0.0001	0.0001	0.0001	0.0001	0.0001	0.0001	0.0001	0.0001	0.0001	0.0001	0.0001	tRNA-Leu for anticodon AAG	NA	NA	NA	NA
ENSRNA050010088	0.0001	0.0001	0.0001	0.0001	0.0001	0.0001	0.232316	0.0001	0.0001	0.0001	0.0001	0.0001	0.0001	0.0001	0.0001	0.0001	0.0001	0.0001	0.0001	0.0001	0.0001	tRNA-Trp for anticodon CCA	NA	NA	NA	NA
ENSRNA050010090	0.0001	0.0001	0.0001	0.0001	0.0001	0.0001	0.0001	0.0001	0.0001	0.0001	0.0001	0.0001	0.0001	0.0001	0.0001	0.0001	0.0001	0.0001	0.0001	0.0001	0.0001	tRNA-Ser for anticodon AGA	NA	NA	NA	NA
ENSRNA050010092	0.0001	0.0001	0.0001	0.0001	0.0001	0.0001	0.0001	0.0001	0.0001	0.0001	0.0001	0.0001	0.0001	0.0001	0.0001	0.0001	0.0001	0.0001	0.0001	0.0001	0.0001	tRNA-Ser for anticodon AGA	NA	NA	NA	NA
ENSRNA050010094	0.0001	0.0001	0.0001	0.0001	0.0001	0.0001	0.0001	0.0001	0.0001	0.0001	0.0001	0.0001	0.0001	0.0001	0.0001	0.0001	0.0001	0.0001	0.0001	0.0001	0.0001	tRNA-Glu for anticodon CUC	NA	NA	NA	NA
ENSRNA050010095	0.0001	0.0001	0.0001	0.0001	0.0001	0.0001	0.0001	0.0001	0.0001	0.0001	0.0001	0.0001	0.0001	0.0001	0.0001	0.0001	0.0001	0.0001	0.0001	0.0001	0.0001	tRNA-Glu for anticodon CUC	NA	NA	NA	NA
ENSRNA050010097	0.0001	0.0001	0.0001	0.0001	0.0001	0.0001	0.0001	0.0001	0.0001	0.0001	0.0001	0.0001	0.0001	0.0001	0.0001	0.0001	0.0001	0.0001	0.0001	0.0001	0.0001	tRNA-Glu for anticodon CUC	NA	NA	NA	NA
ENSRNA050010099	0.0001	0.0001	0.0001	0.0001	0.0001	0.0001	0.0001	0.0001	0.0001	0.0001	0.0001	0.0001	0.0001	0.0001	0.0001	0.0001	0.0001	0.0001	0.0001	0.0001	0.0001	tRNA-Glu for anticodon CUC	NA	NA	NA	NA
ENSRNA050010101	0.0001	0.0001	0.0001	0.0001	0.0001	0.0001	0.0001	0.0001	0.0001	0.0001	0.0001	0.0001	0.0001	0.0001	0.0001	0.0001	0.0001	0.0001	0.0001	0.0001	0.0001	tRNA-Pro for anticodon CGG	NA	NA	NA	NA
ENSRNA050010103	0.0001	0.0001	0.0001	0.0001	0.0001	0.0001	0.0001	0.0001	0.0001	0.0001	0.0001	0.0001	0.0001	0.0001	0.0001	0.0001	0.0001	0.0001	0.0001	0.0001	0.0001	tRNA-Asn for anticodon GUU	NA	NA	NA	NA
ENSRNA050010105	0.0001	0.0001	0.0001	0.0001	0.0001	0.0001	0.0001	0.0001	0.0001	0.0001	0.0001	0.0001	0.0001	0.0001	0.0001	0.0001	0.0001	0.0001	0.0001	0.0001	0.0001	tRNA-Phe for anticodon GAA	NA	NA	NA	NA
ENSRNA050010107	0.0001	0.0001	0.0001	0.0001	0.0001	0.0001	0.0001	0.0001	0.0001	0.0001	0.0001	0.0001	0.0001	0.0001	0.0001	0.0001	0.0001	0.0001	0.0001	0.0001	0.0001	tRNA-Asp for anticodon GUC	NA	NA	NA	NA
ENSRNA050010108	0.0001	0.0001	0.0001	0.0001	0.0001	0.0001	0.0001	0.0001	0.0001	0.0001	0.0001	0.0001	0.0001	0.0001	0.0001	0.0001	0.0001	0.0001	0.0001	0.0001	0.0001	tRNA-Pro for anticodon AGG	NA	NA	NA	NA
ENSRNA050010110	0.075601	0.213614	0.301566	0.196878	0.035116	0.0001	0.317492	1.05368	0.477856	0.307344	0.246856	0.149426	0.123449	0.148667	0.373671	0.0001	0.066349	0.0001	0.813388	0.874829	0.893195	tRNA-Trp for anticodon CCA	NA	NA	NA	NA
ENSRNA050010112	0.0001	0.0001	0.0001	0.0001	0.0001	0.0001	0.0001	0.0001	0.0001	0.0001	0.0001	0.0001	0.0001	0.0001	0.0001	0.0001	0.0001	0.0001	0.0001	0.0001	0.0001	tRNA-His for anticodon GUG	NA	NA	NA	NA
ENSRNA050010114	0.0001	0.0001	0.0001	0.0001	0.0001	0.0001	0.0001	0.0001	0.0001	0.0001	0.0001	0.0001	0.0001	0.0001	0.0001	0.0001	0.0001	0.0001	0.0001	0.0001	0.0001	tRNA-Gln for anticodon UUG	NA	NA	NA	NA
ENSRNA050010116	0.0001	0.0001	0.0001	0.0001	0.0001	0.0001	0.0001	0.0001	0.0001	0.0001	0.0001	0.0001	0.0001	0.0001	0.0001	0.0001	0.0001	0.0001	0.0001	0.0001	0.0001	tRNA-Tyr for anticodon GUA	NA	NA	NA	NA
ENSRNA050010117	0.0001	0.0001	0.0001	0.0001	0.0001	0.0001	0.0001	0.0001	0.0001	0.0001	0.0001	0.0001	0.0001	0.0001	0.0001	0.0001	0.0001	0.0001	0.0001	0.0001	0.0001	tRNA-Lys for anticodon UUU	NA	NA	NA	NA
ENSRNA050010119	0.0001	0.0001	0.0001	0.0001	0.0001	0.0001	0.0001	0.0001	0.0001	0.0001	0.0001	0.0001	0.0001	0.0001	0.0001	0.0001	0.0001	0.0001	0.0001	0.0001	0.0001	tRNA-Leu for anticodon CAG	NA	NA	NA	NA
ENSRNA050010121	0.0001	0.0001	0.0001	0.0001	0.0001	0.0001	0.0001	0.0001	0.0001	0.0001	0.0001	0.0001	0.0001	0.0001	0.0001	0.0001	0.0001	0.0001	0.0001	0.0001	0.0001	tRNA-Leu for anticodon CAG	NA	NA	NA	NA
ENSRNA050010123	0.0001	0.0001	0.0001	0.0001	0.0001	0.0001	0.0001	0.0001	0.0001	0.0001	0.0001	0.0001	0.0001	0.0001	0.0001	0.0001	0.0001	0.0001	0.0001	0.0001	0.0001	tRNA-Gly for anticodon GCC	NA	NA	NA	NA
ENSRNA050010124	0.0001	0.0001	0.0001	0.0001	0.0001	0.0001	0.0001	0.0001	0.0001	0.0001	0.0001	0.0001	0.0001	0.0001	0.0001	0.0001	0.0001	0.0001	0.0001	0.0001	0.0001	tRNA-Leu for anticodon AAG	NA	NA	NA	NA
ENSRNA050010127	0.0001	0.0001	0.0001	0.0001	0.0001	0.0001	0.0001	0.0001	0.0001	0.0001	0.0001	0.0001	0.0001	0.0001	0.0001	0.0001	0.0001	0.0001	0.0001	0.0001	0.0001	tRNA-Leu for anticodon CAA	NA	NA	NA	NA
ENSRNA050010129	0.0001	0.0001	0.0001	0.0001	0.0001	0.0001	0.0001	0.0001	0.0001	0.0001	0.0001	0.0001	0.0001	0.0001	0.0001	0.0001	0.0001	0.0001	0.0001	0.0001	0.0001	tRNA-Pro for anticodon AGG	NA	NA	NA	NA
ENSRNA050010130	0.0001	0.0001	0.0001	0.0001	0.0001	0.0001	0.0001	0.0001	0.0001	0.0001	0.0001	0.0001	0.0001	0.0001	0.0001	0.0001	0.0001	0.0001	0.0001	0.0001	0.0001	tRNA-Ala for anticodon CGC	NA	NA	NA	NA
ENSRNA050010132	0.0001	0.0001	0.0001	0.0001	0.0001	0.0001	0.0001	0.0001	0.0001	0.0001	0.0001	0.0001	0.0001	0.0001	0.0001	0.0001	0.0001	0.0001	0.0001	0.0001	0.0001	tRNA-Glu for anticodon CUC	NA	NA	NA	NA
ENSRNA050010134	0.0001	0.0001	0.0001	0.0001	0.0001	0.0001	0.0001	0.0001	0.0001	0.0001	0.0001	0.0001	0.0001	0.0001	0.0001	0.0001	0.0001	0.0001	0.0001	0.0001	0.0001	tRNA-Lys for anticodon UUU	NA	NA	NA	NA
ENSRNA050010136	0.0001	0.0001	0.0001	0.0001	0.0001	0.0001	0.0001	0.0001	0.0001	0.0001	0.0001	0.0001	0.0001	0.0001	0.0001	0.0001	0.0001	0.0001	0.0001	0.0001	0.0001	tRNA-Lys for anticodon UUU	NA	NA	NA	NA
ENSRNA050010138	0.075601	0.237888	0.228916	0.073829	0.0001	0.0001	0.288913	0.922138	0.499477	0.318857	0.068767	0.149426	0.694866	0.258536	0.26387	0.276308	0.18177	0.0001	0.779551	0.820698	0.890716	tRNA-Trp for anticodon CCA	NA	NA	NA	NA
ENSRNA050010140	0.0001	0.0001	0.0001	0.0001	0.0001	0.0001	0.0001	0.0001	0.0001	0.0001	0.0001	0.0001	0.0001	0.0001	0.0001	0.0001	0.0001	0.0001	0.0001	0.0001	0.0001	tRNA-Asn for anticodon GUU	NA	NA	NA	NA
ENSRNA050010142	0.0001	0.0001	0.0001	0.0001	0.0001	0.0001	0.0001	0.0001	0.0001	0.0001	0.0001	0.0001	0.0001	0.0001	0.0001	0.0001	0.0001	0.0001	0.0001	0.0001	0.0001	tRNA-Tyr for anticodon GUA	NA	NA	NA	NA
ENSRNA050010143	0.0001	0.0001	0.0001	0.0001	0.0001	0.0001	0.0001	0.0001	0.0001	0.0001	0.0001	0.0001	0.0001	0.0001	0.0001	0.0001	0.0001	0.0001	0.0001	0.0001	0.0001	tRNA-Ser for anticodon AGA	NA	NA	NA	NA
ENSRNA050010145	0.0001	0.0001	0.0001	0.0001	0.0001	0.0001	0.0001	0.0001	0.0001	0.0001	0.0001	0.0001	0.0001	0.0001	0.0001	0.0001	0.0001	0.0001	0.0001	0.0001	0.0001	tRNA-Phe for anticodon GAA	NA	NA	NA	NA
ENSRNA050010147	0.0001	0.0001	0.0001	0.0001	0.0001	0.0001	0.0001	0.0001	0.0001	0.0001	0.0001	0.0001	0.0001	0.0001	0.0001	0.0001	0.0001	0.0001	0.0001	0.0001	0.0001	tRNA-Phe for anticodon GAA	NA	NA	NA	NA
ENSRNA050010149	0.0001	0.0001	0.0001	0.0001	0.0001	0.0001	0.0001	0.0001	0.0001	0.0001	0.0001	0.0001	0.0001	0.0001	0.0001	0.0001	0.0001	0.0001	0.0001	0.0001	0.0001	tRNA-Asn for anticodon GUU	NA	NA	NA	NA
ENSRNA050010151	0.0001	0.0001	0.0001	0.0001	0.0001	0.0001	0.0001	0.0001	0.0001	0.0001	0.0001	0.0001	0.0001	0.0001	0.0001	0.0001	0.0001	0.0001	0.0001	0.0001	0.0001	tRNA-Glu for anticodon CUC	NA	NA	NA	NA
ENSRNA050010153	0.0001	0.0001	0.0001	0.0001	0.0001	0.0001	0.0001	0.0001	0.0001	0.0001	0.0001	0.0001	0.0001	0.0001	0.0001	0.0001	0.0001	0.0001	0.0001	0.0001	0.0001	tRNA-Glu for anticodon CUC	NA	NA	NA	NA
ENSRNA050010156	0.0001	0.0001	0.0001	0.0001	0.0001	0.0001	0.0001	0.0001	0.0001	0.0001	0.0001	0.0001	0.0001	0.0001	0.0001	0.0001	0.0001	0.0001	0.0001	0.0001	0.0001	tRNA-Glu for anticodon CUC	NA	NA	NA	NA
ENSRNA050010157	0.0001	0.0001	0.0001	0.0001	0.0001	0.0001	0.0001	0.0001	0.0001	0.0001	0.0001	0.0001	0.0001	0.0001	0.0001	0.0001	0.0001	0.0001	0.0001	0.0001	0.0001	tRNA-Glu for anticodon CUC	NA	NA	NA	NA
ENSRNA050010160	0.0001	0.463428	0.0001	0.0001	0.0001	0.0001	0.0001	0.0001	0.0001	0.0001	0.0001	0.0001	0.0001	0.0001	0.0001	0.0001	0.0001	0.0001	0.0001	0.0001	0.0001	tRNA-Glu for anticodon CUC	NA	NA	NA	NA
ENSRNA050010162	0.0001	0.0001	0.0001	0.0001	0.0001	0.0001	0.0001	0.0001	0.0001	0.0001	0.0001	0.0001	0.0001	0.0001	0.0001	0.0001	0.0001	0.0001	0.0001	0.0001	0.0001	tRNA-Ser for anticodon AGA	NA	NA	NA	NA
ENSRNA050010164	0.0001	0.0001	0.0001	0.0001	0.0001	0.0001	0.0001	0.0001	0.0001	0.0001	0.0001	0.0001	0.0001	0.0001	0.0001	0.0001	0.0001	0.0001	0.0001	0.0001	0.0001	tRNA-Trp for anticodon CCA	NA	NA	NA	NA
ENSRNA050010169	0.0001	0.0001	0.0001	0.0001	0.0001	0.0001	0.0001	0.0001	0.0001	0.0001	0.0001	0.0001	0.0001	0.0001	0.0001	0.0001	0.0001	0.0001	0.0001	0.0001	0.0001	tRNA-Leu for anticodon CAA	NA	NA	NA	NA
ENSRNA050010171	0.468257	0.213614	0.228916	0.073829	0.0001	0.0001	0.288913	0.872448	0.463313	0.298539	0.068767	0.149426	0.290746	0.223378	0.26387	0.220368	0.13961	0.0001	0.779551	0.681182	0.817042	tRNA-Trp for anticodon CCA	NA	NA	NA	NA
ENSRNA050010174	0.0001	0.0001	0.0001	0.0001	0.0001	0.0001	0.0001	0.0001	0.0001	0.0001	0.0001	0.0001	0.0001	0.0001	0.0001	0.0001	0.0001	0.0001	0.0001	0.0001	0.0001	tRNA-Pro for anticodon AGG	NA	NA	NA	NA
ENSRNA050010176	0.0001	0.0001	0.0001	0.0001	0.0001	0.0001	0.0001	0.0001	0.0001	0.0001	0.0001	0.0001	0.0001	0.0001	0.0001	0.0001	0.0001	0.0001	0.0001	0.0001	0.0001	tRNA-Pro for anticodon AGG	NA	NA	NA	NA
ENSRNA050010178	0.0001	0.0001	0.0001	0.0001	0.0001	0.0001	0.0001	0.0001	0.0001	0.0001	0.0001	0.0001	0.0001	0.0001	0.0001	0.0001	0.0001	0.0001	0.0001	0.0001	0.0001	tRNA-Pro for anticodon UGG	NA	NA	NA	NA
ENSRNA050010181	0.0001	0.0001	0.0001	0.0001	0.0001	0.0001	0.0001	0.0001	0.0001	0.0001	0.0001	0.0001	0.0001	0.0001	0.0001	0.0001	0.0001	0.0001	0.0001	0.0001	0.0001	tRNA-Pro for anticodon UGG	NA	NA	NA	NA
ENSRNA050010183	0.0001	0.0001	0.0001	0.0001	0.0001	0.0001	0.0001	0.0001	0.0001	0.0001	0.0001	0.0001	1.23874	0.0001	0.0001	0.0001	0.0001	0.0001	0.0001	0.0001	0.0001	tRNA-Leu for anticodon AAG	NA	NA	NA	NA
ENSRNA050010185	0.0001	0.0001	0.0001	0.0001	0.0001	0.0001	0.0001	0.0001	0.0001	0.0001	0.0001	0.0001	0.0001	0.0001	0.0001	0.0001	0.0001	0.0001	0.0001	0.0001	0.0001	tRNA-Trp for anticodon CCA	NA	NA	NA	NA
ENSRNA050010187	0.0001	0.0001	0.0001	0.0001	0.0001	0.0001	0.0001	0.0001	0.0001	0.0001	0.0001	0.0001	0.0001	0.0001	0.0001	0.0001	0.0001	0.0001	0.0001	0.0001	0.0001	tRNA-Trp for anticodon CCA	NA	NA	NA	NA
ENSRNA050010188	0.0001	0.0001	0.0001	0.0001	0.0001	0.0001	0.0001	0.0001	0.0001	0.0001	0.0001	0.0001	0.0001	0.0001	0.0001	0.0001	0.0001	0.0001	0.0001	0.0001	0.0001	tRNA-Ala for anticodon UGC	NA	NA	NA	NA
ENSRNA050010190	0.0001	0.0001	0.0001	0.0001	0.0001	0.0001	0.0001	0.0001	0.0001	0.0001	0.0001	0.0001	0.0001	0.0001	0.0001	0.0001	0.0001	0.0001	0.0001	0.0001	0.0001	tRNA-Trp for anticodon CCA	NA	NA	NA	NA
ENSRNA050010192	0.0001	0.0001	0.0001	0.0001	0.0001	0.0001	0.0001	0.0001	0.0001	0.0001	0.0001	0.0001	0.0001	0.0001	0.0001	0.0001	0.0001	0.0001	0.0001	0.0001	0.0001	tRNA-Pro for anticodon UGG	NA	NA	NA	NA
ENSRNA050010193	0.0001	0.0001	0.0001	0.0001	0.0001	0.0001	0.0001	0.0001	0.0001	0.0001	0.0001	0.0001	0.0001	0.0001	0.0001	0.0001	0.0001	0.0001	0.0001	0.0001	0.0001	tRNA-Pro for anticodon UGG	NA	NA	NA	NA
ENSRNA050010195	0.0001	0.0001	0.0001	0.0001	0.0001	0.0001	0.0001	0.0001	0.0001	0.0001	0.0001	0.0001	0.0001	0.0001	0.0001	0.0001	0.0001	0.0001	0.0001	0.0001	0.0001	tRNA-Pro for anticodon UGG	NA	NA	NA	NA
ENSRNA050010197	0.0001	0.0001	0.0001	0.0001	0.0001	0.0001	0.0001	0.0001	0.0001	0.0001	0.0001	0.0001	0.0001	0.0001	0.0001	0.0001	0.0001	0.0001	0.0001	0.0001	0.0001	tRNA-Pro for anticodon UGG	NA	NA	NA	NA
ENSRNA050010199	0.0001	0.0001	0.0001	0.0001	0.0001	0.0001	0.0001	0.0001	0.0001	0.0001	0.0001	0.0001	0.0001	0.0001	0.0001	0.0001	0.0001	0.0001	0.0001	0.0001	0.0001	tRNA-Gly for anticodon GCC	NA	NA	NA	NA
ENSRNA050010201	0.0001	0.0001	0.0001	0.0001	0.0001	0.0001	0.0001	0.0001	0.0001	0.0001	0.0001	0.0001	0.0001	0.0001	0.0001	0.0001	0.0001	0.0001	0.0001	0.0001	0.0001	tRNA-Thr for anticodon CGU	NA	NA	NA	NA
ENSRNA050010203	0.0001	0.0001	0.0001	0.0001	0.0001	0.347671	0.0001	0.0001	0.0001	0.0001	0.0001	0.0001	0.0001	0.0001	0.0001	0.0001	0.0001	0.0001	0.0001	0.0001	0.0001	tRNA-Thr for anticodon CGU	NA	NA	NA	NA
ENSRNA050010205	0.0001	0.0001	0.0001	0.0001	0.0001	0.0001	0.0001	0.0001	0.0001	0.0001	0.0001	0.0001	0.0001	0.0001	0.0001	0.0001	0.0001	0.0001	0.0001	0.0001	0.0001	tRNA-Thr for anticodon CGU	NA	NA	NA	NA
ENSRNA050010207	0.0001	0.0001	0.0001	0.0001	0.0001	0.0001	0.0001	0.0001	0.0001	0.0001	0.0001	0.0001	0.0001	0.0001	0.0001	0.0001	0.0001	0.0001	0.0001	0.0001	0.0001	tRNA-Thr for anticodon CGU	NA	NA	NA	NA
ENSRNA050010209	0.0001	0.0001	0.0001	0.0001	0.0001	0.0001	0.0001	0.0001	0.0001	0.0001	0.0001	0.0001	0.0001	0.0001	0.0001	0.0001	0.0001	0.0001	0.0001	0.0001	0.0001	tRNA-Thr for anticodon CGU	NA	NA	NA	NA
ENSRNA050010210	0.0001	0.0001	0.0001	0.0001	0.0001	0.0001	0.0001	0.0001	0.0001	0.0001	0.0001	0.0001	0.0001	0.0001	0.0001	0.0001	0.0001	0.0001	0.0001	0.0001	0.0001	tRNA-Met for anticodon CAU	NA	NA	NA	NA
ENSRNA050010212	0.0001	0.0001	0.0001	0.0001	0.0001	0.0001	0.0001	0.0001	0.0001	0.0001	0.0001	0.0001	0.0001	0.0001	0.0001	0.0001	0.0001	0.0001	0.0001	0.0001	0.0001	tRNA-Gly for anticodon GCC	NA	NA	NA	NA
ENSRNA050010213	0.0001	0.0001	0.0001	0.0001	0.0001	0.0001	0.0001	0.0001	0.0001	0.0001	0.0001	0.0001	0.0001	0.0001	0.0001	0.0001	0.0001	0.0001	0.0001	0.0001	0.0001	tRNA-Gly for anticodon GCC	NA	NA	NA	NA
ENSRNA050010214	0.0001	0.0001	0.0001	0.0001	0.0001	0.0001	0.0001	0.0001	0.0001	0.0001	0.0001	0.0001	0.0001	0.0001	0.0001	0.0001	0.0001	0.0001	0.0001	0.0001	0.0001	tRNA-Val for anticodon AAC	NA	NA	NA	NA
ENSRNA050010216	0.0001	0.0001	0.0001	0.0001	0.0001	0.0001	0.0001	0.0001	0.0001	0.0001	0.0001	0.0001	0.0001	0.0001	0.0001	0.0001	0.0001	0.0001	0.0001	0.0001	0.0001	tRNA-Val for anticodon AAC	NA	NA	NA	NA
ENSRNA050010218	0.0001	0.0001	0.0001	0.0001	0.0001	0.0001	0.0001	0.0001	0.0001	0.0001	0.0001	0.0001	0.0001	0.0001	0.0001	0.0001	0.0001	0.0001	0.0001	0.0001	0.0001	tRNA-Ala for anticodon CGC	NA	NA	NA	NA
ENSRNA050010220	0.0001	0.0001	0.0001	0.0001	0.0001	0.0001	0.0001	0.0001	0.0001	0.0001	0.0001	0.0001	0.0001	0.0001	0.0001	0.0001	0.0001	0.0001	0.0001	0.0001	0.0001	tRNA-Ala for anticodon CGC	NA	NA	NA	NA
ENSRNA050010223	0.0001	0.0001	0.0001	0.0001	0.0001	0.0001	0.0001	0.0001	0.0001	0.0001	0.0001	0.0001	0.0001	0.0001	0.0001	0.0001	0.0001	0.0001	0.0001	0.0001	0.0001	tRNA-Arg for anticodon ACG	NA	NA	NA	NA
ENSRNA050010225	0.0001	0.0001	0.0001	0.0001	0.0001	0.0001	0.0001	0.0001	0.0001	0.0001	0.0001	0.0001	0.0001	0.0001	0.0001	0.0001	0.0001	0.0001	0.0001	0.0001	0.0001	tRNA-Arg for anticodon ACG	NA	NA	NA	NA
ENSRNA050010227	0.0001	0.0001	0.0001	0.0001	0.0001	0.0001	0.0001	0.0001	0.0001	0.0001	0.0001	0.0001	0.0001	0.0001	0.0001	0.0001	0.0001	0.0001	0.0001	0.0001	0.0001	tRNA-Arg for anticodon ACG	NA	NA	NA	NA
ENSRNA050010229	0.0001	0.0001	0.0001	0.0001	0.0001	0.0001	0.0001	0.0001	0.0001	0.0001	0.0001	0.0001	0.0001	0.0001	0.0001	0.0001	0.0001	0.0001	0.0001	0.0001	0.0001	tRNA-Arg for anticodon ACG	NA	NA	NA	NA
ENSRNA050010231	0.0001	0.0001	0.0001	0.0001	0.0001	0.0001	0.0001	0.0001	0.0001	0.0001	0.0001	0.0001	0.0001	0.0001	0.0001	0.0001	0.0001	0.0001	0.0001	0.0001	0.0001	tRNA-Arg for anticodon ACG	NA	NA	NA	NA
ENSRNA050010233	0.0001	0.0001	0.0001	0.0001	0.0001	0.0001	0.0001	0.0001	0.0001	0.0001	0.0001	0.0001	0.0001	0.0001	0.0001	0.0001	0.0001	0.0001	0.0001	0.0001	0.0001	tRNA-Pro for anticodon AGG	NA	NA	NA	NA
ENSRNA050010235	0.0001	0.0001	0.0001	0.0001	0.0001	0.0001	0.0001	0.0001	0.0001	0.0001	0.0001	0.0001	0.0001	0.0001	0.0001	0.0001	0.0001	0.0001	0.0001	0.0001	0.0001	tRNA-Asp for anticodon GUC	NA	NA	NA	NA
ENSRNA050010238	0.0001	0.0001	0.0001	0.0001	0.0001	0.0001	0.0001	0.0001	0.0001	0.0001	0.0001	0.0001	0.0001	0.0001	0.0001	0.0001	0.0001	0.0001	0.0001	0.0001	0.0001	tRNA-Trp for anticodon CCA	NA	NA	NA	NA
ENSRNA050010240	0.0001	0.0001	0.0001	0.0001	0.0001	0.0001	0.0001	0.0001	0.0001	0.0001	0.0001	0.0001	0.0001	0.0001	0.0001	0.0001	0.0001	0.0001	0.0001	0.0001	0.0001	tRNA-Ser for anticodon AGA	NA	NA	NA	NA
ENSRNA050010242	0.0001	0.0001	0.0001	0.0001	0.0001	0.0001	0.0001	0.0001	0.0001	0.0001	0.0001	0.0001	0.0001	0.0001	0.0001	0.0001	0.0001	0.0001	0.0001	0.0001	0.0001	tRNA-Leu for anticodon AAG	NA	NA	NA	NA
ENSRNA050010244	0.0001	0.0001	0.0001	0.0001	0.0001	0.0001	0.016401	0.0001	0.0001	0.0001	0.0001	0.051199	0.0001	0.033793	0.0001	0.0001	0.0001	0.414236	0.091211	0.0001	0.02517	tRNA-Phe for anticodon GAA	NA	NA	NA	NA
ENSRNA050010246	0.0001	0.0001	0.0001	0.0001	0.0001	0.0001	0.0001	0.0001	0.0001	0.0001	0.0001	0.0001	0.0001	0.0001	0.0001	0.0001	0.0001	0.0001	0.0001	0.0001	0.0001	tRNA-Pro for anticodon UGG	NA	NA	NA	NA
ENSRNA050010248	0.0001	0.0001	0.0001	0.0001	0.0001	0.0001	0.0001	0.0001	0.0001	0.0001	0.0001	0.0001	0.0001	0.0001	0.0001	0.0001	0.0001	0.0001	0.0001	0.0001	0.0001	tRNA-Asn for anticodon GUU	NA	NA	NA	NA
ENSRNA050010251	0.0001	0.0001	0.0001	0.0001	0.0001	0.0001	0.0001	0.0001	0.0001	0.0001	0.0001	0.0001	0.0001	0.0001	0.0001	0.0001	0.0001	0.0001	0.0001	0.0001	0.0001	tRNA-Trp for anticodon CCA	NA	NA	NA	NA
ENSRNA050010253	0.0001	0.0001	0.0001	0.0001	0.0001	0.0001	0.0001	0.0001	0.0001	0.0001	0.0001	0.0001	0.0001	0.0001	0.0001	0.0001	0.0001	0.0001	0.0001	0.0001	0.0001	tRNA-Trp for anticodon CCA	NA	NA	NA	NA
ENSRNA050010255	0.0001	0.0001	0.0001	0.0001	0.0001	0.0001	0.0001	0.0001	0.0001	0.0001	0.0001	0.0001	0.0001	0.0001	0.0001	0.0001	0.0001	0.0001	0.0001	0.0001	0.0001	tRNA-Trp for anticodon CCA	NA	NA	NA	NA
ENSRNA050010257	0.0001	0.0001	0.0001	0.0001	0.0001	0.0001	0.0001	0.0001	0.0001	0.0001	0.0001	0.0001	0.0001	0.0001	0.0001	0.0001	0.0001	0.0001	0.0001	0.0001	0.0001	tRNA-Trp for anticodon CCA	NA	NA	NA	NA
ENSRNA050010260	0.0001	0.0001	0.0001	0.0001	0.0001	0.0001	0.0001	0.0001	0.0001	0.0001	0.0001	0.0001	0.0001	0.0001	0.0001	0.0001	0.0001	0.0001	0.0001	0.0001	0.0001	tRNA-Thr for anticodon CGU	NA	NA	NA	NA
ENSRNA050010262	0.0001	0.0001	0.0001	0.0001	0.0001	0.0001	0.0001	0.0001	0.0001	0.0001	0.0001	0.0001	0.0001	0.0001	0.0001	0.0001	0.0001	0.0001	0.0001	0.0001	0.0001	tRNA-Met for anticodon CAU	NA	NA	NA	NA
ENSRNA050010264	0.0001	0.0001	0.0001	0.0001	0.0001	0.0001	0.0001	0.0001	0.0001	0.0001	0.0001	0.0001	0.0001	0.0001	0.0001	0.0001	0.0001	0.0001	0.0001	0.0001	0.0001	tRNA-Leu for anticodon AAG	NA	NA	NA	NA
ENSRNA050010266	0.0001	0.0001	0.0001	0.0001	0.0001	0.0001	0.0001	0.0001	0.0001	0.0001	0.0001	0.0001	0.0001	0.0001	0.0001	0.0001	0.0001	0.0001	0.0001	0.0001	0.0001	tRNA-Gln for anticodon CUG	NA	NA	NA	NA
ENSRNA050010269	0.0001	0.0001	0.0001	0.0001	0.0001	0.0001	0.0001	0.0001	0.0001	0.0001	0.0001	0.0001	0.0001	0.0001	0.0001	0.0001	0.767867	0.101947	0.0001	0.0001	0.0001	tRNA-Arg for anticodon CCU	NA	NA	NA	NA
ENSRNA050010271	0.0001	0.0001	0.0001	0.0001	0.0001	0.0001	0.0001	0.0001	0.0001	0.0001	0.0001	0.0001	0.0001	0.0001	0.0001	0.0001	0.0001	0.0001	0.0001	0.0001	0.0001	tRNA-Trp for anticodon CCA	NA	NA	NA	NA
ENSRNA050010273	0.0001	0.0001	0.0001	0.0001	0.0001	0.0001	0.0001	0.0001	0.0001	0.0001	0.0001	0.0001	0.0001	0.0001	0.0001	0.0001	0.0001	0.0001	0.0001	0.0001	0.0001	tRNA-Cys for anticodon GCA	NA	NA	NA	NA
ENSRNA050010275	0.0001	0.0001	0.0001	0.0001	0.0001	0.154209	0.0001	0.0001	0.0001	0.0001	0.0001	0.0001	0.0001	0.0001	0.0001	0.0001	0.0001	0.0001	0.0001	0.0001	0.0001	tRNA-Pro for anticodon AGG	NA	NA	NA	NA
ENSRNA050010278	0.0001	0.0001	0.0001	0.0001	0.0001	0.0001	0.0001	0.0001	0.0001	0.0001	0.0001	0.0001	0.0001	0.0001	0.0001	0.0001	0.0001	0.0001	0.0001	0.369692	0.0001	tRNA-Asn for anticodon GUU	NA	NA	NA	NA
ENSRNA050010279	0.0001	0.0001	0.0001	0.0001	0.0001	0.0001	0.0001	0.0001	0.0001	0.0001	0.0001	0.0001	0.0001	0.0001	0.0001	0.0001	0.0001	0.0001	0.0001	0.214487	0.0001	tRNA-Lys for anticodon UUU	NA	NA	NA	NA
ENSRNA050010281	0.0001	0.0001	0.0001	0.0001	0.0001	0.0001	0.0001	0.0001	0.407305	0.0001	0.0001	0.0001	0.0001	0.0001	0.0001	0.0001	0.0001	0.0001	0.0001	0.0001	0.0001	tRNA-Cys for anticodon GCA	NA	NA	NA	NA
ENSRNA050010284	0.0001	0.0001	0.0001	0.0001	0.0001	0.0001	0.0001	0.0001	0.0001	0.0001	0.0001	0.0001	0.0001	0.0001	0.0001	0.0001	0.0001	0.0001	0.0001	0.0001	0.0001	tRNA-Arg for anticodon ACG	NA	NA	NA	NA
ENSRNA050010286	0.0001	0.0001	0.0001	0.0001	0.0001	0.0001	0.0001	0.0001	0.0001	0.0001	0.0001	0.0001	0.0001	0.0001	0.0001	0.0001	0.0001	0.0001	0.0001	0.0001	0.0001	tRNA-Tyr for anticodon GUA	NA	NA	NA	NA
ENSRNA050010288	0.0001	0.0001	0.0001	0.0001	0.0001	0.0001	0.0001	0.0001	0.0001	0.0001	0.0001	0.0001	0.0001	0.0001	0.0001	0.0001	0.0001	0.0001	0.0001	0.0001	0.0001	tRNA-Val for anticodon AAC	NA	NA	NA	NA
ENSRNA050010291	0.0001	0.0001	0.0001	0.0001	0.0001	0.0001	0.0001	0.0001	0.0001	0.0001	0.0001	0.0001	0.0001	0.0001	0.0001	0.0001	0.0001	0.0001	0.0001	0.0001	0.0001	tRNA-Gly for anticodon GCC	NA	NA	NA	NA
ENSRNA050010292	0.0001	0.0001	0.0001	0.0001	0.0001	0.0001	0.0001	0.0001	0.0001	0.0001	0.0001	0.0001	0.0001	0.0001	0.0001	0.0001	0.0001	0.0001	0.0001	0.0001	0.0001	tRNA-Gly for anticodon GCC	NA	NA	NA	NA
ENSRNA050010295	0.0001	0.0001	0.0001	0.0001	0.0001	0.0001	0.0001	0.0001	0.0001	0.0001	0.0001	0.0001	0.0001	0.0001	0.0001	0.0001	0.0001	0.0001	0.0001	0.0001	0.0001	tRNA-Gly for anticodon GCC	NA	NA	NA	NA
ENSRNA050010296	0.0001	0.0001	0.0001	0.0001	0.0001	0.0001	0.0001	0.0001	0.0001	0.0001	0.0001	0.0001	0.0001	0.0001	0.0001	0.0001	0.0001	0.0001	0.0001	0.0001	0.0001	tRNA-Ile for anticodon GAU	NA	NA	NA	NA
ENSRNA050010298	0.0001	0.0001	0.0001	0.0001	0.0001	0.0001	0.0001	0.0001	0.0001	0.0001	0.0001	0.0001	0.0001	0.0001	0.0001	0.0001	0.0001	0.0001	0.0001	0.0001	0.0001	tRNA-Ile for anticodon GAU	NA	NA	NA	NA
ENSRNA050010299	0.0001	0.0001	0.0001	0.0001	0.0001	0.0001	0.0001	0.0001	0.0001	0.0001	0.0001	0.0001	0.0001	0.0001	0.0001	0.0001	0.0001	0.0001	0.0001	0.0001	0.0001	tRNA-Ile for anticodon GAU	NA	NA	NA	NA
ENSRNA050010301	0.0001	0.0001	0.0001	0.0001	0.0001	0.0001	0.0001	0.0001	0.0001	0.0001	0.0001	0.0001	0.0001	0.0001	0.0001	0.0001	0.0001	0.0001	0.0001	0.0001	0.0001	tRNA-Ile for anticodon GAU	NA	NA	NA	NA
ENSRNA050010303	0.0001	0.0001	0.0001	0.0001	0.0001	0.0001	0.0001	0.0001	0.0001	0.0001	0.0001	0.0001	0.0001	0.0001	0.0001	0.0001	0.0001	0.0001	0.0001	0.0001	0.0001	tRNA-Ile for anticodon GAU	NA	NA	NA	NA
ENSRNA050010306	0.0001	0.0001	0.0001	0.0001	0.0001	0.0001	0.0001	0.0001	0.0001	0.0001	0.0001	0.0001	0.0001	0.0001	0.0001	0.0001	0.0001	0.0001	0.0001	0.0001	0.0001	tRNA-Ile for anticodon GAU	NA	NA	NA	NA
ENSRNA050010308	0.0001	0.0001	0.0001	0.0001	0.0001	0.0001	0.0001	0.0001	0.0001	0.0001	0.0001	0.0001	0.0001	0.0001	0.0001	0.0001	0.0001	0.0001	0.0001	0.0001	0.0001	tRNA-Thr for anticodon AGU	NA	NA	NA	NA
ENSRNA050010310	0.0001	0.0001	0.0001	0.0001	0.0001	0.0001	0.0001	0.0001	0.0001	0.0001	0.0001	0.0001	0.0001	0.0001	0.0001	0.0001	0.0001	0.0001	0.0001	0.0001	0.0001	tRNA-Thr for anticodon CGU	NA	NA	NA	NA
ENSRNA050010312	0.0001	0.0001	0.0001	0.0001	0.0001	0.0001	0.0001	0.0001	0.0001	0.0001	0.0001	0.0001	0.0001	0.0001	0.0001	0.0001	0.0001	0.0001	0.0001	0.0001	0.0001	tRNA-Arg for anticodon UCG	NA	NA	NA	NA
ENSRNA050010315	0.0001	0.0001	0.0001	0.0001	0.0001	0.0001	0.0001	0.0001	0.0001	0.0001	0.0001	0.0001	0.0001	0.0001	0.0001	0.0001	0.0001	0.0001	0.0001	0.0001	0.0001	tRNA-Ile for anticodon AAU	NA	NA	NA	NA
ENSRNA050010317	0.0001	0.0001	0.0001	0.0001	0.0001	0.0001	0.0001	0.0001	0.0001	0.0001	0.0001	0.0001	0.0001	0.0001	0.0001	0.0001	0.0001	0.0001	0.0001	0.0001	0.0001	tRNA-Ile for anticodon AAU	NA	NA	NA	NA
ENSRNA050010319	0.0001	0.0001	0.0001	0.0001	0.0001	0.0001	0.0001	0.0001	0.0001	0.0001	0.0001	0.0001	0.0001	0.0001	0.0001	0.0001	0.0001	0.0001	0.0001	0.0001	0.0001	tRNA-Gly for anticodon GCC	NA	NA	NA	NA
ENSRNA050010321	0.0001	0.0001	0.0001	0.0001	0.0001	0.0001	0.0001	0.0001	0.0001	0.0001	0.0001	0.0001	0.0001	0.0001	0.0001	0.0001	0.0001	0.0001	0.0001	0.0001	0.0001	tRNA-Gly for anticodon GCC	NA	NA	NA	NA
ENSRNA050010323	0.0001	0.0001	0.0001	0.0001	0.0001	0.0001	0.0001	0.0001	0.0001	0.0001	0.0001	0.0001	0.0001	0.0001	0.0001	0.0001	0.0001	0.0001	0.0001	0.0001	0.0001	tRNA-Asp for anticodon GUC	NA	NA	NA	NA
ENSRNA050010325	0.0001	0.0001	0.0001	0.0001	0.0001	0.0001	0.0001	0.0001	0.0001	0.0001	0.0001	0.0001	0.0001	0.0001	0.0001	0.0001	0.0001	0.0001	0.0001	0.0001	0.219255	tRNA-Glu for anticodon CUC	NA	NA	NA	NA
ENSRNA050010327	0.0001	0.0001	0.0001	0.0001	0.0001	0.0001	0.0001	0.0001	0.0001	0.0001	0.0001	0.0001	0.0001	0.0001	0.0001	0.0001	0.0001	0.0001	0.0001	0.0001	0.0001	tRNA-Ala for anticodon CGC	NA	NA	NA	NA
ENSRNA050010330	0.0001	0.0001	0.0001	0.0001	0.0001	0.0001	0.0001	0.0001	0.0001	0.0001	0.0001	0.0001	0.0001	0.0001	0.0001	0.0001	0.0001	0.0001	0.0001	0.0001	0.0001	tRNA-Pro for anticodon UGG	NA	NA	NA	NA
ENSRNA050010332	0.0001	0.0001	0.0001	0.0001	0.0001	0.0001	0.0001	0.0001	0.0001	0.0001	0.0001	0.0001	0.0001	0.0001	0.0001	0.0001	0.0001	0.0001	0.0001	0.0001	0.0001	tRNA-Leu for anticodon CAG	NA	NA	NA	NA
ENSRNA050010334	0.0001	0.0001	0.0001	0.0001	0.0001	0.0001	0.0001	0.0001	0.0001	0.0001	0.0001	0.0001	0.0001	0.0001	0.0001	0.0001	0.0001	0.0001	0.0001	0.0001	0.0001	tRNA-Trp for anticodon CCA	NA	NA	NA	NA
ENSRNA050010336	0.0001	0.0001	0.0001	0.0001	0.0001	0.0001	0.0001	0.0001	0.0001	0.0001	0.0001	0.0001	0.0001	0.0001	0.0001	0.0001	0.0001	0.0001	0.0001	0.0001	0.0001	tRNA-Leu for anticodon AAG	NA	NA	NA	NA
ENSRNA050010337	0.0001	0.0001	0.0001	0.0001	0.0001	0.0001	0.0001	0.0001	0.0001	0.0001	0.0001	0.0001	0.0001	0.0001	0.0001	0.0001	0.0001	0.0001	0.0001	0.0001	0.0001	tRNA-Leu for anticodon AAG	NA	NA	NA	NA
ENSRNA050010339	0.0001	0.0001	0.0001	0.0001	0.0001	0.0001	0.0001	0.0001	0.0001	0.0001	0.0001	0.0001	0.0001	0.0001	0.0001	0.0001	0.0001	0.0001	0.0001	0.0001	0.0001	tRNA-Leu for anticodon AAG	NA	NA	NA	NA
ENSRNA050010342	0.0001	0.0001	0.0001	0.0001	0.0001	0.0001	0.0001	0.0001	0.0001	0.0001	0.0001	0.0001	0.0001	0.0001	0.0001	0.0001	0.0001	0.0001	0.0001	0.0001	0.0001	tRNA-Leu for anticodon AAG	NA	NA	NA	NA
ENSRNA050010343	0.0001	0.0001	0.0001	0.0001	0.0001	0.0001	0.0001	0.0001	0.0001	0.0001	0.0001	0.0001	0.0001	0.0001	0.0001	0.0001	0.0001	0.0001	0.0001	0.0001	0.0001	tRNA-Asn for anticodon GUU	NA	NA	NA	NA
ENSRNA050010345	0.0001	0.0001	0.0001	0.0001	0.0001	0.0001	0.0001	0.0001	0.0001	0.0001	0.0001	0.0001	0.0001	0.0001	0.0001	0.0001	0.0001	0.0001	0.0001	0.0001	0.0001	tRNA-Asn for anticodon GUU	NA	NA	NA	NA
ENSRNA050010347	0.0001	0.0001	0.0001	0.0001	0.0001	0.0001	0.0001	0.0001	0.0001	0.0001	0.0001	0.0001	0.0001	0.0001	0.0001	0.0001	0.0001	0.0001	0.0001	0.0001	0.0001	tRNA-Leu for anticodon CAG	NA	NA	NA	NA
ENSRNA050010350	0.0001	0.0001	0.0001	0.0001	0.0001	0.0001	0.0001	0.0001	0.0001	0.0001	0.0001	0.0001	0.0001	0.0001	0.0001	0.0001	0.0001	0.0001	0.0001	0.0001	0.0001	tRNA-Asp for anticodon GUC	NA	NA	NA	NA
ENSRNA050010353	0.0001	0.0001	0.0001	0.0001	0.0001	0.0001	0.0001	0.0001	0.0001	0.0001	0.0001	0.0001	0.0001	0.0001	0.0001	0.0001	0.0001	0.0001	0.0001	0.0001	0.0001	tRNA-Asn for anticodon GUU	NA	NA	NA	NA
ENSRNA050010355	0.0001	0.0001	0.0001	0.0001	0.0001	0.0001	0.0001	0.0001	0.0001	0.0001	0.0001	0.0001	0.0001	0.0001	0.0001	0.0001	0.0001	0.0001	0.0001	0.0001	0.0001	tRNA-Lys for anticodon UUU	NA	NA	NA	NA
ENSRNA050010357	0.0001	0.0001	0.0001	0.0001	0.0001	0.0001	0.0001	0.0001	0.0001	0.0001	0.0001	0.0001	0.0001	0.0001	0.0001	0.0001	0.0001	0.0001	0.0001	0.0001	0.0001	tRNA-Lys for anticodon UUU	NA	NA	NA	NA
ENSRNA050010359	0.0001	0.0001	0.0001	0.0001	0.0001	0.0001	0.0001	0.0001	0.0001	0.0001	0.0001	0.0001	0.0001	0.0001	0.0001	0.0001	0.0001	0.0001	0.0001	0.0001	0.0001	tRNA-Arg for anticodon CCG	NA	NA	NA	NA
ENSRNA050010361	0.0001	0.0001	0.0001	0.0001	0.0001	0.0001	0.0001	0.0001	0.0001	0.0001	0.0001	0.0001	0.0001	0.0001	0.0001	0.0001	0.0001	0.0001	0.0001	0.0001	0.0001	tRNA-Asn for anticodon GUU	NA	NA	NA	NA
ENSRNA050010363	0.0001	0.0001	0.0001	0.0001	0.0001	0.0001	0.0001	0.0001	0.0001	0.0001	0.0001	0.0001	0.0001	0.0001	0.0001	0.0001	0.0001	0.0001	0.0001	0.0001	0.0001	tRNA-Asn for anticodon GUU	NA	NA	NA	NA
ENSRNA050010365	0.0001	0.0001	0.0001	0.0001	0.0001	0.0001	0.0001	0.0001	0.0001	0.0001	0.0001	0.0001	0.0001	0.0001	0.0001	0.0001	0.0001	0.0001	0.0001	0.0001	0.0001	tRNA-Asn for anticodon GUU	NA	NA	NA	NA
ENSRNA050010366	1.04611	0.0001	0.0001	0.0001	0.0001	0.0001	0.0001	0.0001	0.0001	0.0001	0.0001	0.0001	0.0001	0.0001	0.0001	0.0001	0.0001	0.0001	0.0001	0.0001	0.0001	tRNA-Lys for anticodon UUU	NA	NA	NA	NA
ENSRNA050010368	0.0001	0.0001	0.0001	0.0001	0.0001	0.0001	0.0001	0.0001	0.0001	0.0001	0.0001	0.0001	0.0001	0.0001	0.0001	0.0001	0.0001	0.0001	0.0001	0.0001	0.0001	tRNA-Asn for anticodon GUU	NA	NA	NA	NA
ENSRNA050010370	0.0001	0.0001	0.0001	0.0001	0.0001	0.0001	0.0001	0.0001	0.0001	0.0001	0.0001	0.0001	0.0001	0.0001	0.0001	0.0001	0.0001	0.0001	0.0001	0.0001	0.0001	tRNA-Met for anticodon CAU	NA	NA	NA	NA
ENSRNA050010372	0.0001	0.0001	0.0001	0.0001	0.0001	0.0001	0.0001	0.0001	0.0001	0.0001	0.0001	0.0001	0.0001	0.0001	0.0001	0.0001	0.0001	0.0001	0.0001	0.0001	0.0001	tRNA-Met for anticodon CAU	NA	NA	NA	NA
ENSRNA050010374	0.0001	0.0001	0.0001	0.0001	0.0001	0.0001	0.0001	0.0001	0.0001	0.0001	0.0001	0.0001	0.0001	0.0001	0.0001	0.0001	0.0001	0.0001	0.0001	0.0001	0.0001	tRNA-Arg for anticodon ACG	NA	NA	NA	NA
ENSRNA050010375	0.0001	0.0001	0.0001	0.0001	0.0001	0.0001	0.0001	0.0001	0.0001	0.0001	0.0001	0.0001	0.0001	0.0001	0.0001	0.0001	0.0001	0.0001	0.0001	0.0001	0.0001	tRNA-Phe for anticodon GAA	NA	NA	NA	NA
ENSRNA050010377	0.0001	0.0001	0.0001	0.0001	0.0001	0.0001	0.0001	0.0001	0.0001	0.0001	0.0001	0.0001	0.0001	0.0001	0.0001	0.0001	0.0001	0.0001	0.0001	0.0001	0.0001	tRNA-Lys for anticodon UUU	NA	NA	NA	NA
ENSRNA050010378	0.0001	0.0001	0.0001	0.0001	0.0001	0.0001	0.0001	0.0001	0.0001	0.0001	0.0001	0.0001	0.0001	0.0001	0.0001	0.0001	0.109477	0.0001	0.0001	0.0001	0.0001	tRNA-Asp for anticodon GUC	NA	NA	NA	NA
ENSRNA050010380	0.0001	0.0001	0.0001	0.0001	0.0001	0.0001	0.0001	0.0001	0.0001	0.0001	0.0001	0.0001	0.0001	0.0001	0.0001	0.0001	0.097866	0.0001	0.0001	0.0001	0.0001	tRNA-Asp for anticodon GUC	NA	NA	NA	NA
ENSRNA050010382	0.0001	0.0001	0.0001	0.0001	0.0001	0.0001	0.0001	0.0001	0.0001	0.0001	0.0001	0.0001	0.0001	0.0001	0.0001	0.0001	0.0001	0.0001	0.0001	0.0001	0.0001	tRNA-Asn for anticodon GUU	NA	NA	NA	NA
ENSRNA050010384	0.0001	0.0001	0.0001	0.0001	0.0001	0.0001	0.0001	0.0001	0.0001	0.0001	0.0001	0.0001	0.0001	0.0001	0.0001	0.0001	0.0001	0.0001	0.0001	0.0001	0.0001	tRNA-Arg for anticodon ACG	NA	NA	NA	NA
ENSRNA050010386	0.0001	0.0001	0.0001	0.0001	0.0001	0.0001	0.0001	0.0001	0.0001	0.0001	0.0001	0.0001	0.0001	0.0001	0.0001	0.0001	0.0001	0.0001	0.0001	0.0001	0.0001	tRNA-Asp for anticodon GUC	NA	NA	NA	NA
ENSRNA050010388	0.0001	0.0001	0.0001	0.0001	0.0001	0.0001	0.0001	0.0001	0.0001	0.0001	0.0001	0.0001	0.0001	0.0001	0.0001	0.0001	0.0001	0.0001	0.0001	0.0001	0.0001	tRNA-Val for anticodon AAC	NA	NA	NA	NA
ENSRNA050010390	0.0001	0.0001	0.0001	0.0001	0.0001	0.0001	0.0001	0.0001	0.0001	0.0001	0.0001	0.0001	0.0001	0.0001	0.0001	0.0001	0.0001	0.0001	0.0001	0.0001	0.0001	tRNA-Arg for anticodon CCG	NA	NA	NA	NA
ENSRNA050010392	0.0001	0.0001	0.0001	0.0001	0.0001	0.0001	0.0001	0.0001	0.0001	0.0001	0.0001	0.0001	0.0001	0.0001	0.0001	0.0001	0.0001	0.0001	0.0001	0.0001	0.0001	tRNA-Thr for anticodon AGU	NA	NA	NA	NA
ENSRNA050010394	0.0001	0.0001	0.0001	0.0001	0.0001	0.0001	0.0001	0.0001	0.0001	0.0001	1.30481	0.0001	0.0001	0.0001	0.0001	0.0001	0.0001	1.19024	0.0001	0.0001	0.40014	tRNA-Thr for anticodon CGU	NA	NA	NA	NA
ENSRNA050010395	0.0001	0.0001	0.0001	0.0001	0.0001	0.0001	0.0001	0.0001	0.0001	0.0001	0.0001	0.0001	0.0001	0.0001	0.0001	0.0001	0.0001	0.0001	0.0001	0.0001	0.0001	tRNA-Gly for anticodon GCC	NA	NA	NA	NA
ENSRNA050010397	0.0001	0.0001	0.0001	0.0001	0.020148	0.0001	0.020785	0.0001	0.0001	0.0001	0.0001	0.118473	0.0001	0.0001	0.0001	0.074586	0.0001	0.0001	0.0001	0.0001	0.0001	tRNA-Ile for anticodon GAU	NA	NA	NA	NA
ENSRNA050010399	0.0001	0.0001	0.0001	0.0001	0.0001	0.0001	0.0001	0.0001	0.0001	0.0001	0.0001	0.0001	0.0001	0.0001	0.0001	0.0001	0.0001	0.0001	0.0001	0.0001	0.0001	tRNA-Ile for anticodon GAU	NA	NA	NA	NA
ENSRNA050010401	0.0001	0.0001	0.0001	0.0001	0.0001	0.0001	0.0001	0.0001	0.0001	0.0001	0.0001	0.0001	0.0001	0.0001	0.0001	0.0001	0.0001	0.0001	0.0001	0.0001	0.0001	tRNA-Ile for anticodon GAU	NA	NA	NA	NA
ENSRNA050010403	0.0001	0.0001	0.0001	0.0001	0.0001	0.0001	0.0001	0.0001	0.0001	0.0001	0.0001	0.0001	0.0001	0.0001	0.0001	0.0001	0.0001	0.0001	0.0001	0.0001	0.0001	tRNA-Ile for anticodon GAU	NA	NA	NA	NA
ENSRNA050010405	0.0001	0.0001	0.0001	0.0001	0.0001	0.0001	0.0001	0.0001	0.0001	0.0001	0.0001	0.0001	0.0001	0.0001	0.0001	0.0001	0.0001	0.0001	0.0001	0.0001	0.0001	tRNA-Val for anticodon UAC	NA	NA	NA	NA
ENSRNA050010406	0.0001	0.0001	0.0001	0.0001	0.0001	0.0001	0.0001	0.0001	0.0001	0.0001	0.0001	0.0001	0.0001	0.0001	0.0001	0.0001	0.0001	0.0001	0.0001	0.0001	0.0001	tRNA-Phe for anticodon GAA	NA	NA	NA	NA
ENSRNA050010408	0.0001	0.0001	0.0001	0.0001	0.0001	0.0001	0.0001	0.0001	0.0001	0.0001	0.0001	0.0001	0.0001	0.0001	0.0001	0.0001	0.0001	0.0001	0.0001	0.0001	0.0001	tRNA-Ala for anticodon UGC	NA	NA	NA	NA
ENSRNA050010410	0.0001	0.0001	0.0001	0.0001	0.0001	0.0001	0.0001	0.0001	0.0001	0.0001	0.0001	0.0001	0.0001	0.0001	0.0001	0.0001	0.0001	0.0001	0.0001	0.0001	0.0001	tRNA-Ile for anticodon AAU	NA	NA	NA	NA
ENSRNA050010412	0.0001	0.0001	0.0001	0.0001	0.0001	0.0001	0.0001	0.0001	0.0001	0.0001	0.0001	0.0001	0.0001	0.0001	0.0001	0.0001	0.0001	0.0001	0.0001	0.0001	0.0001	tRNA-Ala for anticodon CGC	NA	NA	NA	NA
ENSRNA050010414	0.0001	0.0001	0.0001	0.0001	0.0001	0.0001	0.0001	0.0001	0.0001	0.0001	0.0001	0.0001	0.0001	0.0001	0.0001	0.0001	0.0001	0.0001	0.0001	0.0001	0.0001	tRNA-Val for anticodon CAC	NA	NA	NA	NA
ENSRNA050010416	0.0001	0.0001	0.0001	0.0001	0.0001	0.0001	0.0001	0.0001	0.0001	0.0001	0.0001	0.0001	0.0001	0.0001	0.0001	0.0001	0.0001	0.0001	0.0001	0.0001	0.0001	tRNA-Leu for anticodon UAA	NA	NA	NA	NA
ENSRNA050010417	0.0001	0.0001	0.0001	0.0001	0.0001	0.0001	0.0001	0.0001	0.0001	0.0001	0.0001	0.0001	0.0001	0.0001	0.0001	0.0001	0.0001	0.0001	0.0001	0.0001	0.0001	tRNA-Leu for anticodon UAA	NA	NA	NA	NA
ENSRNA050010419	0.0001	0.0001	0.0001	0.0001	0.0001	0.0001	0.0001	0.0001	0.0001	0.0001	0.0001	0.0001	0.0001	0.0001	0.0001	0.0001	0.0001	0.0001	0.0001	0.0001	0.0001	tRNA-Ile for anticodon AAU	NA	NA	NA	NA
ENSRNA050010421	0.0001	0.0001	0.0001	0.0001	0.0001	0.0001	0.0001	0.0001	0.0001	0.0001	0.0001	0.0001	0.0001	0.0001	0.0001	0.0001	0.0001	0.0001	0.0001	0.0001	0.0001	tRNA-Leu for anticodon AAG	NA	NA	NA	NA
ENSRNA050010423	0.0001	0.0001	0.0001	0.0001	0.0001	0.0001	0.0001	0.0001	0.0001	0.0001	0.0001	0.0001	0.0001	0.0001	0.0001	0.0001	0.0001	0.0001	0.0001	0.0001	0.0001	tRNA-Trp for anticodon CCA	NA	NA	NA	NA
ENSRNA050010425	0.0001	0.0001	0.0001	0.0001	0.0001	0.0001	0.0001	0.0001	0.0001	0.0001	0.0001	0.0001	0.0001	0.0001	0.0001	0.0001	0.0001	0.0001	0.0001	0.0001	0.0001	tRNA-Asp for anticodon GUC	NA	NA	NA	NA
ENSRNA050010427	0.0001	0.0001	0.0001	0.0001	0.0001	0.0001	0.0001	0.0001	0.0001	0.0001	0.376944	0.0001	0.0001	0.0001	0.0001	0.0001	0.0001	0.0001	0.0001	0.0001	0.0001	tRNA-Trp for anticodon CCA	NA	NA	NA	NA
ENSRNA050010429	0.0001	0.0001	0.0001	0.0001	0.0001	0.0001	0.0001	0.0001	0.0001	0.0001	0.0001	0.0001	0.0001	0.0001	0.0001	0.0001	0.0001	0.0001	0.0001	0.0001	0.0001	tRNA-Ser for anticodon AGA	NA	NA	NA	NA
ENSRNA050010430	0.0001	0.0001	0.0001	0.0001	0.0001	0.0001	0.0001	0.0001	0.0001	0.0001	0.0001	0.0001	0.0001	0.0001	0.0001	0.0001	0.0001	0.0001	0.0001	0.0001	0.0001	tRNA-Glu for anticodon UUC	NA	NA	NA	NA
ENSRNA050010433	0.0001	0.0001	0.0001	0.0001	0.0001	0.0001	0.0001	0.0001	0.0001	0.0001	0.0001	0.0001	0.0001	0.0001	0.0001	0.0001	0.0001	0.0001	0.0001	0.0001	0.0001	tRNA-Trp for anticodon CCA	NA	NA	NA	NA
ENSRNA050010435	0.0001	0.0001	0.0001	0.0001	0.0001	0.0001	0.0001	0.0001	0.0001	0.0001	0.0001	0.0001	0.0001	0.0001	0.0001	0.0001	0.0001	0.0001	0.0001	0.0001	0.0001	tRNA-Trp for anticodon CCA	NA	NA	NA	NA
ENSRNA050010436	0.0001	0.0001	0.0001	0.0001	0.0001	0.0001	0.0001	0.0001	0.0001	0.0001	0.0001	0.0001	0.0001	0.0001	0.0001	0.0001	0.0001	0.0001	0.0001	0.0001	0.0001	tRNA-Trp for anticodon CCA	NA	NA	NA	NA
ENSRNA050010439	0.0001	0.0001	0.0001	0.0001	0.0001	0.0001	0.0001	0.0001	0.0001	0.0001	0.0001	0.0001	0.0001	0.0001	0.0001	0.0001	0.0001	0.0001	0.0001	0.0001	0.0001	tRNA-Met for anticodon CAU	NA	NA	NA	NA
ENSRNA050010441	0.0001	0.0001	0.0001	0.0001	0.0001	0.0001	0.0001	0.0001	0.0001	0.0001	0.0001	0.0001	0.0001	0.0001	0.0001	0.0001	0.0001	0.0001	0.235649	0.0001	0.0001	tRNA-Met for anticodon CAU	NA	NA	NA	NA
ENSRNA050010443	0.0001	0.0001	0.0001	0.0001	0.0001	0.0001	0.0001	0.0001	0.0001	0.0001	0.0001	0.0001	0.0001	0.0001	0.0001	0.0001	0.0001	0.0001	0.0001	0.0001	0.0001	tRNA-Asn for anticodon GUU	NA	NA	NA	NA
ENSRNA050010445	0.0001	0.0001	0.0001	0.0001	0.0001	0.0001	0.0001	0.0001	0.0001	0.0001	0.0001	0.0001	0.0001	0.0001	0.0001	0.0001	0.0001	0.0001	0.0001	0.0001	0.0001	tRNA-Ala for anticodon CGC	NA	NA	NA	NA
ENSRNA050010447	0.0001	0.0001	0.0001	0.0001	0.0001	0.0001	0.0001	0.0001	0.0001	0.0001	0.0001	0.0001	0.0001	0.0001	0.0001	0.0001	0.0001	0.0001	0.0001	0.0001	0.0001	tRNA-Ala for anticodon CGC	NA	NA	NA	NA
ENSRNA050010449	1.39198	2.2304	2.5583	0.312789	0.298194	0.170486	0.601674	1.50435	1.03734	0.93219	1.7824	0.0001	0.280796	0.371669	1.33237	0.426497	0.977489	0.11276	0.704759	0.489298	2.2575	tRNA-Phe for anticodon GAA	NA	NA	NA	NA
ENSRNA050010450	0.0001	0.0001	0.0001	0.0001	0.072214	0.0001	0.0001	0.0001	0.0001	0.0001	0.0001	0.0001	0.0001	0.0001	0.0001	0.0001	0.0001	0.0001	0.0001	0.0001	0.0001	tRNA-Lys for anticodon UUU	NA	NA	NA	NA
ENSRNA050010452	0.0001	0.0001	0.0001	0.0001	0.0001	0.0001	0.0001	0.0001	0.0001	0.0001	0.0001	0.0001	0.0001	0.0001	0.0001	0.0001	0.0001	0.0001	0.0001	0.0001	0.0001	tRNA-Gln for anticodon UUG	NA	NA	NA	NA
ENSRNA050010454	0.0001	0.0001	0.0001	0.0001	0.0001	0.0001	0.0001	0.0001	0.0001	0.0001	0.0001	0.0001	0.0001	0.0001	0.0001	0.0001	0.0001	0.0001	0.0001	0.0001	0.0001	tRNA-Val for anticodon CAC	NA	NA	NA	NA
ENSRNA050010456	0.0001	0.0001	0.0001	0.0001	0.0001	0.0001	0.0001	0.0001	0.0001	0.0001	0.0001	0.0001	0.0001	0.0001	0.0001	0.0001	0.0001	0.0001	0.0001	0.0001	0.0001	tRNA-Tyr for anticodon GUA	NA	NA	NA	NA
ENSRNA050010459	0.0001	0.0001	0.0001	0.0001	0.0001	0.0001	0.0001	0.0001	0.0001	0.0001	0.0001	0.0001	0.0001	0.0001	0.0001	0.0001	0.0001	0.0001	0.0001	0.0001	0.0001	tRNA-Thr for anticodon CGU	NA	NA	NA	NA
ENSRNA050010461	0.0001	0.0001	0.0001	0.0001	0.0001	0.0001	0.0001	0.0001	0.0001	0.0001	0.0001	0.0001	0.0001	0.0001	0.0001	0.0001	0.0001	0.0001	0.0001	0.0001	0.0001	tRNA-Cys for anticodon GCA	NA	NA	NA	NA
ENSRNA050010462	0.0001	0.0001	0.0001	0.0001	0.0001	0.0001	0.0001	0.0001	0.0001	0.0001	0.0001	0.0001	0.0001	0.0001	0.0001	0.0001	0.0001	0.0001	0.0001	0.0001	0.0001	tRNA-Leu for anticodon AAG	NA	NA	NA	NA
ENSRNA050010464	0.0001	0.0001	0.0001	0.0001	0.0001	0.0001	0.0001	0.0001	0.0001	0.0001	0.0001	0.0001	0.0001	0.0001	0.0001	0.0001	0.0001	0.0001	0.0001	0.0001	0.0001	tRNA-Ile for anticodon AAU	NA	NA	NA	NA
ENSRNA050010467	0.0001	0.0001	0.0001	0.0001	0.0001	0.0001	0.0001	0.0001	0.0001	0.0001	0.0001	0.0001	0.0001	0.0001	0.0001	0.0001	0.0001	0.0001	0.0001	0.0001	0.0001	tRNA-Ile for anticodon UAU	NA	NA	NA	NA
ENSRNA050010469	0.0001	0.0001	0.0001	0.0001	0.0001	0.0001	0.0001	0.0001	0.0001	0.762903	0.0001	0.027424	0.272996	0.0001	0.0001	0.0001	0.0001	0.0001	0.0001	0.0001	0.0001	tRNA-Gln for anticodon CUG	NA	NA	NA	NA
ENSRNA050010470	0.0001	0.0001	0.0001	0.0001	0.0001	0.0001	0.0001	0.0001	0.0001	0.0001	0.0001	0.0001	0.0001	0.0001	0.0001	0.0001	0.0001	0.0001	0.0001	0.0001	0.0001	tRNA-Ser for anticodon UGA	NA	NA	NA	NA
ENSRNA050010472	0.842291	0.0001	0.0001	0.0001	0.0001	0.0001	0.0001	0.0001	0.0001	0.0001	0.0001	0.0001	0.0001	0.0001	0.0001	0.0001	0.0001	0.0001	0.0001	0.0001	0.0001	tRNA-Glu for anticodon CUC	NA	NA	NA	NA
ENSRNA050010474	0.0001	0.0001	0.0001	0.0001	0.0001	0.0001	0.0001	0.0001	0.0001	0.0001	0.0001	0.0001	0.0001	0.0001	0.0001	0.0001	0.0001	0.0001	0.0001	0.0001	0.0001	tRNA-Gly for anticodon UCC	NA	NA	NA	NA
ENSRNA050010476	0.0001	0.0001	0.0001	0.0001	0.0001	0.016823	0.0001	0.0001	0.0001	0.0001	0.0001	0.0001	0.0001	0.0001	0.0001	0.0001	0.0001	0.0001	0.0001	0.0001	0.0001	tRNA-Gly for anticodon UCC	NA	NA	NA	NA
ENSRNA050010478	0.0001	0.0001	0.0001	0.0001	0.0001	0.0001	0.0001	0.0001	0.0001	0.0001	0.0001	0.0001	0.0001	0.0001	0.0001	0.0001	0.0001	0.0001	0.0001	0.0001	0.0001	tRNA-Leu for anticodon UAG	NA	NA	NA	NA
ENSRNA050010479	0.0001	0.0001	0.0001	0.0001	0.0001	0.0001	0.0001	0.0001	0.0001	0.0001	0.0001	0.0001	0.0001	0.0001	0.0001	0.0001	0.0001	0.0001	0.0001	0.0001	0.0001	tRNA-Ser for anticodon UGA	NA	NA	NA	NA
ENSRNA050010481	0.0001	1.37388	2.17809	0.182817	0.0001	0.0001	0.089547	0.365849	1.66207	0.656336	0.042898	1.36596	1.19242	0.0001	0.600654	0.0001	0.0001	0.0001	0.0001	0.265427	0.457694	tRNA-Arg for anticodon ACG	NA	NA	NA	NA
ENSRNA050010483	0.0001	0.0001	0.0001	0.0001	0.0001	0.0001	0.0001	0.0001	0.0001	0.0001	0.0001	0.0001	0.0001	0.0001	0.0001	0.0001	0.0001	0.0001	0.0001	0.0001	0.0001	tRNA-Arg for anticodon UCG	NA	NA	NA	NA
ENSRNA050010485	0.0001	0.0001	0.0001	0.0001	0.167734	0.403747	0.0001	0.0001	0.371422	0.265624	0.0001	0.17771	0.0001	0.0001	0.420689	0.0001	0.0001	0.0001	0.0001	0.066055	0.235082	tRNA-Leu for anticodon UAG	NA	NA	NA	NA
ENSRNA050010487	0.0001	0.0001	0.0001	0.0001	0.0001	0.0001	0.0001	0.0001	0.0001	0.0001	0.0001	0.0001	0.0001	0.0001	0.0001	0.0001	0.0001	0.0001	0.0001	0.0001	0.0001	tRNA-Asn for anticodon GUU	NA	NA	NA	NA
ENSRNA050010489	0.0001	0.0001	0.0001	0.0001	0.0001	0.0001	0.0001	0.0001	0.0001	0.0001	0.0001	0.0001	0.0001	0.0001	0.0001	0.0001	0.0001	0.0001	0.0001	0.0001	0.0001	tRNA-Leu for anticodon AAG	NA	NA	NA	NA
ENSRNA050010491	0.0001	0.0001	0.0001	0.0001	0.0001	0.0001	0.0001	0.0001	0.0001	0.0001	0.0001	0.0001	0.0001	0.0001	0.0001	0.0001	0.0001	0.0001	0.0001	0.0001	0.0001	tRNA-Ser for anticodon UGA	NA	NA	NA	NA
ENSRNA050010492	0.0001	0.0001	0.0001	0.0001	0.0001	0.0001	0.0001	0.0001	0.0001	0.0001	0.0001	0.0001	0.0001	0.0001	0.0001	0.0001	0.0001	0.0001	0.0001	0.0001	0.0001	tRNA-Pro for anticodon AGG	NA	NA	NA	NA
ENSRNA050010495	0.0001	0.0001	0.0001	0.0001	0.0001	0.0001	0.0001	0.0001	0.0001	0.0001	0.0001	0.0001	0.0001	0.0001	0.0001	0.0001	0.0001	0.0001	0.0001	0.0001	0.0001	tRNA-Gly for anticodon GCC	NA	NA	NA	NA
ENSRNA050010497	0.0001	0.0001	0.0001	0.0001	0.0001	0.0001	0.0001	0.0001	0.0001	0.0001	0.521923	0.0001	0.0001	0.0001	0.0001	0.0001	0.0001	0.0001	0.0001	0.0001	0.0001	tRNA-Gly for anticodon GCC	NA	NA	NA	NA
ENSRNA050010499	0.0001	0.0001	0.0001	0.0001	0.0001	0.0001	0.0001	0.0001	0.0001	0.0001	0.0001	0.0001	0.0001	0.0001	0.0001	0.0001	0.0001	0.0001	0.0001	0.0001	0.0001	tRNA-Leu for anticodon AAG	NA	NA	NA	NA
ENSRNA050010501	0.0001	0.0001	0.0001	0.0001	0.0001	0.0001	0.0001	0.0001	0.0001	0.0001	0.0001	0.0001	0.0001	0.0001	0.0001	0.0001	0.0001	0.0001	0.0001	0.0001	0.0001	tRNA-Leu for anticodon AAG	NA	NA	NA	NA
ENSRNA050010503	0.0001	0.0001	0.0001	0.0001	0.0001	0.0001	0.0001	0.0001	0.0001	0.0001	0.0001	0.0001	0.0001	0.0001	0.0001	0.0001	0.0001	0.0001	0.0001	0.383395	0.0001	tRNA-Arg for anticodon CCU	NA	NA	NA	NA
ENSRNA050010505	0.0001	0.0001	0.0001	0.0001	0.0001	0.0001	0.0001	0.0001	0.0001	0.0001	0.0001	0.0001	0.0001	0.0001	0.0001	0.0001	0.0001	0.0001	0.0001	0.0001	0.0001	tRNA-Leu for anticodon UAG	NA	NA	NA	NA
ENSRNA050010507	0.0001	0.0001	0.0001	0.0001	0.0001	0.0001	0.0001	0.0001	0.0001	0.0001	0.0001	0.0001	0.0001	0.0001	0.0001	0.0001	0.0001	0.0001	0.0001	0.0001	0.0001	tRNA-Asp for anticodon GUC	NA	NA	NA	NA
ENSRNA050010509	0.0001	0.0001	0.0001	0.0001	0.0001	0.0001	0.0001	0.0001	0.0001	0.0001	0.0001	0.0001	0.0001	0.0001	0.0001	0.0001	0.0001	0.0001	0.0001	0.0001	0.0001	tRNA-Tyr for anticodon GUA	NA	NA	NA	NA
ENSRNA050010511	0.0001	0.0001	0.0001	0.0001	0.0001	0.0001	0.0001	0.0001	0.0001	0.0001	0.0001	0.0001	0.0001	0.0001	0.0001	0.0001	0.0001	0.0001	0.0001	0.0001	0.0001	tRNA-Val for anticodon AAC	NA	NA	NA	NA
ENSRNA050010512	0.0001	0.0001	0.0001	0.0001	0.0001	0.0001	0.0001	0.0001	0.0001	0.0001	0.0001	0.0001	0.0001	0.0001	0.0001	0.0001	0.0001	0.0001	0.0001	0.0001	0.0001	tRNA-Gly for anticodon UCC	NA	NA	NA	NA
ENSRNA050010514	0.0001	0.0001	0.0001	0.0001	0.0001	0.0001	0.0001	0.0001	0.0001	0.0001	0.0001	0.539546	0.132	0.068415	0.0001	0.0001	0.0001	0.292223	0.465403	0.0001	0.091434	tRNA-Gly for anticodon GCC	NA	NA	NA	NA
ENSRNA050010515	0.0001	0.049897	0.0001	0.0001	0.0001	0.38389	0.0001	0.0001	0.095236	0.033412	0.223681	1.42849	0.140398	0.0001	0.149578	0.188161	0.0001	0.0001	0.116874	1.54589	0.0001	tRNA-Asp for anticodon GUC	NA	NA	NA	NA
ENSRNA050010517	0.0001	0.299383	0.0001	0.0001	0.0001	0.0001	0.0001	0.0001	0.0001	0.200471	0.0001	0.0001	0.0001	0.0001	0.304498	0.752643	0.0001	0.0001	0.0001	0.489298	0.0001	tRNA-Asp for anticodon GUC	NA	NA	NA	NA
ENSRNA050010520	0.0001	0.0001	0.0001	0.0001	0.0001	0.0001	0.0001	0.0001	0.0001	0.0001	0.0001	0.0001	0.0001	0.0001	0.0001	0.0001	0.437569	0.0001	0.0001	0.8753	0.0001	tRNA-Asp for anticodon GUC	NA	NA	NA	NA
ENSRNA050010522	0.0001	0.0001	0.0001	0.0001	0.0001	0.0001	0.0001	0.0001	0.0001	0.0001	0.0001	0.0001	0.0001	0.0001	0.0001	0.0001	0.0001	0.0001	0.0001	0.0001	0.0001	tRNA-Thr for anticodon CGU	NA	NA	NA	NA
ENSRNA050010524	0.0001	0.0001	0.0001	0.0001	0.061273	0.0001	0.0001	0.0001	0.0001	0.0001	0.0001	0.0001	0.0001	0.0001	0.0001	0.0001	0.0001	0.0001	0.0001	0.0001	0.0001	tRNA-Phe for anticodon GAA	NA	NA	NA	NA
ENSRNA050010526	0.0001	0.0001	0.0001	0.0001	0.0001	0.0001	0.0001	0.0001	0.0001	0.0001	0.0001	0.0001	0.0001	0.0001	0.0001	0.0001	0.0001	0.0001	0.0001	0.0001	0.0001	tRNA-Phe for anticodon GAA	NA	NA	NA	NA
ENSRNA050010528	0.0001	0.0001	0.0001	0.0001	0.0001	0.0001	0.0001	0.0001	0.0001	0.0001	0.0001	0.0001	0.0001	0.0001	0.0001	0.0001	0.0001	0.0001	0.0001	0.0001	0.0001	tRNA-Asp for anticodon GUC	NA	NA	NA	NA
ENSRNA050010530	0.0001	0.0001	0.0001	0.0001	0.0001	0.0001	0.0001	0.0001	0.0001	0.0001	0.0001	0.0001	0.0001	0.0001	0.0001	0.0001	0.0001	0.0001	0.0001	0.0001	0.0001	tRNA-Ala for anticodon UGC	NA	NA	NA	NA
ENSRNA050010532	0.0001	0.0001	0.0001	0.0001	0.0001	0.0001	0.0001	0.0001	0.0001	0.0001	0.0001	0.0001	0.0001	0.0001	0.0001	0.0001	0.0001	0.0001	0.0001	0.0001	0.0001	tRNA-Lys for anticodon UUU	NA	NA	NA	NA
ENSRNA050010533	0.0001	0.0001	0.0001	0.0001	0.0001	0.0001	0.0001	0.0001	0.0001	0.0001	0.0001	0.0001	0.0001	0.0001	0.0001	0.0001	0.0001	0.0001	0.0001	0.0001	0.0001	tRNA-Asp for anticodon GUC	NA	NA	NA	NA
ENSRNA050010535	0.0001	0.0001	0.0001	0.0001	0.0001	0.0001	0.0001	0.0001	0.0001	0.0001	0.0001	0.0001	0.0001	0.0001	0.0001	0.0001	0.0001	0.0001	0.0001	0.0001	0.0001	tRNA-Asp for anticodon GUC	NA	NA	NA	NA
ENSRNA050010536	0.0001	0.0001	0.0001	0.0001	0.0001	0.0001	0.0001	0.0001	0.0001	0.0001	0.0001	0.0001	0.0001	0.0001	0.0001	0.0001	0.0001	0.0001	0.0001	0.0001	0.0001	tRNA-Asp for anticodon GUC	NA	NA	NA	NA
ENSRNA050010539	0.0001	0.0001	0.0001	0.0001	0.0001	0.0001	0.0001	0.0001	0.0001	0.0001	0.0001	0.0001	0.0001	0.0001	0.0001	0.0001	0.0001	0.0001	0.0001	0.0001	0.0001	tRNA-Ile for anticodon AAU	NA	NA	NA	NA
ENSRNA050010542	0.0001	0.0001	0.0001	0.0001	0.0001	0.0001	0.0001	0.0001	0.0001	0.0001	0.0001	0.0001	0.0001	0.0001	0.0001	0.0001	0.0001	0.0001	0.0001	0.0001	0.0001	tRNA-Val for anticodon AAC	NA	NA	NA	NA
ENSRNA050010544	0.0001	0.0001	0.0001	0.0001	0.0001	0.0001	0.0001	0.0001	0.0001	0.0001	0.0001	0.0001	0.0001	0.0001	0.0001	0.0001	0.0001	0.0001	0.0001	0.0001	0.0001	tRNA-Val for anticodon AAC	NA	NA	NA	NA
ENSRNA050010546	0.0001	0.0001	0.0001	0.0001	0.0001	0.0001	0.0001	0.0001	0.0001	0.0001	0.0001	0.0001	0.0001	0.0001	0.0001	0.0001	0.0001	0.0001	0.0001	0.0001	0.0001	tRNA-Ser for anticodon CGA	NA	NA	NA	NA
ENSRNA050010547	0.0001	0.0001	0.0001	0.0001	0.0001	0.0001	0.0001	0.0001	0.0001	0.0001	0.0001	0.0001	0.0001	0.0001	0.0001	0.0001	0.0001	0.0001	0.0001	0.0001	0.0001	tRNA-Ser for anticodon CGA	NA	NA	NA	NA
ENSRNA050010549	0.0001	0.0001	0.0001	0.0001	0.851983	0.0001	0.0001	0.0001	0.0001	0.0001	0.0001	0.0001	0.0001	0.0001	0.0001	0.0001	0.0001	0.0001	0.0001	0.0001	0.0001	tRNA-Arg for anticodon ACG	NA	NA	NA	NA
ENSRNA050010552	0.0001	0.0001	0.0001	0.0001	0.0001	0.0001	0.0001	0.0001	0.0001	0.0001	0.0001	0.0001	0.0001	0.0001	0.0001	0.0001	0.0001	0.0001	0.0001	0.0001	0.0001	tRNA-Gln for anticodon CUG	NA	NA	NA	NA
ENSRNA050010554	0.0001	0.0001	0.0001	0.0001	0.0001	0.0001	0.0001	0.0001	0.0001	0.0001	0.0001	0.0001	0.0001	0.0001	0.0001	0.0001	0.0001	0.0001	0.0001	0.0001	0.0001	tRNA-Gln for anticodon CUG	NA	NA	NA	NA
ENSRNA050010555	0.0001	0.0001	0.0001	0.0001	0.0001	0.0001	0.0001	0.0001	0.0001	0.0001	0.0001	0.0001	0.0001	0.0001	0.0001	0.0001	0.0001	0.0001	0.0001	0.0001	0.0001	tRNA-Arg for anticodon CCU	NA	NA	NA	NA
ENSRNA050010557	0.0001	0.0001	0.0001	0.0001	0.035116	0.0001	0.02858	0.181237	0.010939	0.008804	0.2927	0.0001	0.0001	0.0001	0.003249	0.0001	0.0001	0.0001	0.068044	0.14626	0.174385	tRNA-Trp for anticodon CCA	NA	NA	NA	NA
ENSRNA050010559	0.0001	0.0001	0.0001	0.0001	0.0001	0.0001	0.0001	0.0001	0.0001	0.0001	0.0001	0.0001	0.0001	0.0001	0.0001	0.0001	0.0001	0.0001	0.0001	0.0001	0.0001	tRNA-Val for anticodon UAC	NA	NA	NA	NA
ENSRNA050010561	0.0001	0.0001	0.0001	0.0001	0.0001	0.0001	0.0001	0.0001	0.0001	0.0001	0.0001	0.0001	0.0001	0.0001	0.0001	0.0001	0.0001	0.0001	0.0001	0.0001	0.0001	tRNA-Val for anticodon UAC	NA	NA	NA	NA
ENSRNA050010562	0.0001	0.0001	0.0001	0.0001	0.0001	0.0001	0.0001	0.0001	0.0001	0.0001	0.0001	0.0001	0.0001	0.0001	0.0001	0.0001	0.0001	0.0001	0.0001	0.0001	0.0001	tRNA-Val for anticodon UAC	NA	NA	NA	NA
ENSRNA050010564	0.0001	0.0001	0.0001	0.0001	0.0001	0.0001	0.0001	0.0001	0.0001	0.0001	0.0001	0.0001	0.0001	0.0001	0.0001	0.0001	0.0001	0.0001	0.0001	0.0001	0.0001	tRNA-Gly for anticodon GCC	NA	NA	NA	NA
ENSRNA050010566	0.0001	0.0001	0.0001	0.0001	0.0001	0.0001	0.0001	0.0001	0.0001	0.0001	0.0001	0.0001	0.0001	0.0001	0.0001	0.0001	0.0001	0.0001	0.0001	0.0001	0.0001	tRNA-Arg for anticodon ACG	NA	NA	NA	NA
ENSRNA050010568	0.0001	0.0001	0.0001	0.0001	0.0001	0.0001	0.0001	0.0001	0.0001	0.0001	0.0001	0.0001	0.0001	0.0001	0.0001	0.0001	0.0001	0.0001	0.0001	0.0001	0.0001	tRNA-Arg for anticodon ACG	NA	NA	NA	NA
ENSRNA050010570	0.0001	0.0001	0.0001	0.0001	0.0001	0.0001	0.0001	0.0001	0.0001	0.0001	0.0001	0.0001	0.0001	0.0001	0.0001	0.0001	0.0001	0.0001	0.0001	0.0001	0.0001	tRNA-Arg for anticodon ACG	NA	NA	NA	NA
ENSRNA050010572	0.0001	0.0001	0.0001	0.0001	0.0001	0.0001	0.0001	0.0001	0.0001	0.0001	0.0001	0.0001	0.0001	0.0001	0.0001	0.0001	0.0001	0.0001	0.0001	0.0001	0.0001	tRNA-Ile for anticodon AAU	NA	NA	NA	NA
ENSRNA050010574	0.0001	0.0001	0.0001	0.0001	0.0001	0.0001	0.0001	0.0001	0.0001	0.0001	0.0001	0.0001	0.0001	0.0001	0.0001	0.0001	0.0001	0.0001	0.0001	0.0001	0.0001	tRNA-Ile for anticodon AAU	NA	NA	NA	NA
ENSRNA050010577	0.0001	0.0001	0.0001	0.0001	0.0001	0.0001	0.321314	0.0001	0.0001	0.0001	0.0001	0.0001	0.0001	0.021693	0.0001	0.0001	0.0001	0.0001	0.0001	0.0001	0.0001	tRNA-Glu for anticodon CUC	NA	NA	NA	NA
ENSRNA050010579	0.0001	0.0001	0.0001	0.0001	0.0001	0.0001	0.0001	0.0001	0.0001	0.0001	0.0001	0.0001	0.0001	0.0001	0.0001	0.0001	0.0001	0.0001	0.0001	0.0001	0.0001	tRNA-Asp for anticodon GUC	NA	NA	NA	NA
ENSRNA050010581	0.0001	0.0001	0.0001	0.0001	0.0001	0.0001	0.0001	0.0001	0.0001	0.0001	0.0001	0.0001	0.0001	0.0001	0.0001	0.0001	0.0001	0.0001	0.0001	0.0001	0.0001	tRNA-Asp for anticodon GUC	NA	NA	NA	NA
ENSRNA050010583	0.0001	0.0001	0.0001	0.0001	0.0001	0.0001	0.0001	0.0001	0.0001	0.0001	0.0001	0.0001	0.0001	0.0001	0.0001	0.0001	0.0001	0.0001	0.0001	0.0001	0.0001	tRNA-Asp for anticodon GUC	NA	NA	NA	NA
ENSRNA050010585	0.0001	0.0001	0.0001	0.0001	0.0001	0.0001	0.0001	0.0001	0.0001	0.0001	0.0001	0.0001	0.0001	0.0001	0.0001	0.0001	0.0001	0.0001	0.0001	0.0001	0.0001	tRNA-Val for anticodon AAC	NA	NA	NA	NA
ENSRNA050010587	0.0001	0.0001	0.0001	0.0001	0.0001	0.0001	0.0001	0.0001	0.0001	0.0001	0.0001	0.0001	0.0001	0.0001	0.0001	0.0001	0.0001	0.0001	0.0001	0.0001	0.0001	tRNA-Val for anticodon UAC	NA	NA	NA	NA
ENSRNA050010588	0.0001	0.0001	0.0001	0.0001	0.0001	0.0001	0.0001	0.0001	0.0001	0.0001	0.0001	0.0001	0.0001	0.0001	0.0001	0.0001	0.0001	0.0001	0.0001	0.0001	0.0001	tRNA-Arg for anticodon ACG	NA	NA	NA	NA
ENSRNA050010591	0.0001	0.0001	0.0001	0.0001	0.0001	0.0001	0.0001	0.0001	0.0001	0.0001	0.0001	0.0001	0.0001	0.0001	0.0001	0.0001	0.0001	0.0001	0.0001	0.0001	0.0001	tRNA-Arg for anticodon ACG	NA	NA	NA	NA
ENSRNA050010593	0.0001	0.0001	0.0001	0.0001	0.0001	0.0001	0.0001	0.0001	0.0001	0.0001	0.0001	0.0001	0.0001	0.0001	0.0001	0.0001	0.0001	0.0001	0.0001	0.0001	0.0001	tRNA-Arg for anticodon ACG	NA	NA	NA	NA
ENSRNA050010596	0.0001	0.0001	0.0001	0.0001	0.0001	0.0001	0.0001	0.0001	0.0001	0.0001	0.0001	0.0001	0.0001	0.0001	0.0001	0.0001	0.0001	0.0001	0.0001	0.0001	0.0001	tRNA-Asp for anticodon GUC	NA	NA	NA	NA
ENSRNA050010598	0.0001	0.0001	0.0001	0.0001	0.0001	0.0001	0.0001	0.0001	0.0001	0.0001	0.0001	0.0001	0.0001	0.0001	0.0001	0.0001	0.0001	0.0001	0.0001	0.0001	0.0001	tRNA-Asp for anticodon GUC	NA	NA	NA	NA
ENSRNA050010601	0.0001	0.0001	0.0001	0.0001	0.0001	0.0001	0.0001	0.0001	0.0001	0.0001	0.0001	0.0001	0.0001	0.0001	0.0001	0.0001	0.0001	0.0001	0.0001	0.0001	0.0001	tRNA-Tyr for anticodon GUA	NA	NA	NA	NA
ENSRNA050010603	0.363353	0.0001	0.0001	0.0001	0.0001	0.0001	0.0001	0.674735	0.0001	0.0001	1.04385	0.0001	0.225143	0.0001	0.369036	0.0001	0.0001	0.0001	0.0001	0.0001	0.132479	tRNA-Ile for anticodon AAU	NA	NA	NA	NA
ENSRNA050010606	0.0001	0.0001	0.0001	0.0001	0.0001	0.0001	0.0001	0.0001	0.0001	0.0001	0.0001	0.0001	0.0001	0.185834	0.0001	0.0001	0.0001	0.0001	0.0001	0.0001	0.0001	tRNA-Trp for anticodon CCA	NA	NA	NA	NA
ENSRNA050010609	0.0001	0.0001	0.0001	0.0001	0.0001	0.0001	0.0001	0.0001	0.0001	0.0001	0.0001	0.0001	0.0001	0.0001	0.0001	0.0001	0.0001	0.0001	0.0001	0.0001	0.0001	tRNA-Val for anticodon AAC	NA	NA	NA	NA
ENSRNA050010611	0.0001	0.0001	0.0001	0.0001	0.0001	0.0001	0.0001	0.0001	0.0001	0.0001	0.0001	0.0001	0.0001	0.0001	0.0001	0.501762	0.0001	0.0001	0.0001	0.0001	0.0001	tRNA-Val for anticodon AAC	NA	NA	NA	NA
ENSRNA050010613	0.0001	0.0001	0.0001	0.0001	0.0001	0.0001	0.0001	0.0001	0.0001	0.0001	0.0001	0.0001	0.0001	0.261172	0.0001	0.0001	0.0001	0.0001	0.0001	0.0001	0.397436	tRNA-Val for anticodon AAC	NA	NA	NA	NA
ENSRNA050010616	0.0001	0.0001	0.0001	0.0001	0.0001	0.0001	0.0001	0.0001	0.0001	0.0001	0.0001	0.0001	0.0001	0.0001	0.0001	0.0001	0.0001	0.0001	0.0001	0.0001	0.0001	tRNA-Glu for anticodon CUC	NA	NA	NA	NA
ENSRNA050010618	0.0001	0.0001	0.0001	0.0001	0.0001	0.0001	0.0001	0.0001	0.0001	0.0001	0.0001	0.0001	0.0001	0.0001	0.0001	0.0001	0.0001	0.0001	0.0001	0.0001	0.0001	tRNA-Leu for anticodon CAG	NA	NA	NA	NA
ENSRNA050010619	0.0001	0.0001	0.0001	0.0001	0.0001	0.0001	0.0001	0.0001	0.0001	0.0001	0.0001	0.0001	0.0001	0.0001	0.0001	0.0001	0.0001	0.0001	0.0001	0.0001	0.0001	tRNA-Ser for anticodon CGA	NA	NA	NA	NA
ENSRNA050010621	0.0001	0.0001	0.0001	0.2628	0.0001	0.0001	0.0001	0.0001	0.0001	0.0001	0.0001	0.0001	0.0001	0.0001	0.0001	0.0001	0.0001	0.0001	0.0001	0.0001	0.0001	tRNA-Glu for anticodon CUC	NA	NA	NA	NA
ENSRNA050010623	0.0001	0.0001	0.0001	0.0001	0.0001	0.0001	0.0001	0.0001	0.0001	0.0001	0.0001	0.0001	0.0001	0.0001	0.0001	0.0001	0.0001	0.0001	0.0001	0.0001	0.0001	tRNA-Asn for anticodon GUU	NA	NA	NA	NA
ENSRNA050010625	0.0001	0.0001	0.0001	0.0001	0.0001	0.0001	0.0001	0.0001	0.0001	0.0001	0.0001	0.0001	0.0001	0.0001	0.0001	0.0001	0.0001	0.0001	0.0001	0.0001	0.0001	tRNA-Asn for anticodon GUU	NA	NA	NA	NA
ENSRNA050010627	0.0001	0.0001	0.0001	0.0001	0.0001	0.0001	0.0001	0.0001	0.0001	0.0001	0.0001	0.0001	0.0001	0.0001	0.373795	0.0001	0.0001	0.0001	0.0001	0.0001	0.0001	tRNA-Gly for anticodon GCC	NA	NA	NA	NA
ENSRNA050010629	0.0001	0.0001	0.0001	0.0001	0.0001	0.0001	0.0001	0.0001	0.0001	0.0001	0.0001	0.0001	0.0001	0.0001	0.0001	0.0001	0.0001	0.0001	0.0001	0.0001	0.0001	tRNA-Arg for anticodon UCG	NA	NA	NA	NA
ENSRNA050010631	0.0001	0.0001	0.0001	0.0001	0.0001	0.0001	0.0001	0.0001	0.0001	0.0001	0.0001	0.0001	0.0001	0.0001	0.0001	0.0001	0.0001	0.0001	0.0001	0.0001	0.0001	tRNA-Asn for anticodon AUU	NA	NA	NA	NA
ENSRNA050010634	0.0001	0.0001	0.0001	0.0001	0.379938	0.0001	0.0001	0.0001	0.0001	0.0001	0.0001	0.0001	0.0001	0.0001	0.0001	0.0001	0.0001	0.0001	0.0001	0.0001	0.0001	tRNA-Thr for anticodon AGU	NA	NA	NA	NA
ENSRNA050010636	0.0001	0.0001	0.0001	0.0001	0.0001	0.0001	0.0001	0.0001	0.0001	0.0001	0.0001	0.0001	0.0001	0.0001	0.0001	0.0001	0.0001	0.0001	0.0001	0.0001	0.0001	tRNA-Asn for anticodon GUU	NA	NA	NA	NA
ENSRNA050010638	0.0001	0.0001	0.0001	0.0001	0.0001	0.0001	0.0001	0.0001	0.0001	0.0001	0.0001	0.0001	0.0001	0.0001	0.0001	0.0001	0.0001	0.0001	0.0001	0.0001	0.0001	tRNA-Glu for anticodon CUC	NA	NA	NA	NA
ENSRNA050010641	0.0001	0.0001	0.0001	0.0001	0.0001	0.0001	0.0001	0.0001	0.0001	0.0001	0.0001	0.0001	0.0001	0.0001	0.0001	0.0001	0.0001	0.0001	0.0001	0.0001	0.0001	tRNA-Asp for anticodon GUC	NA	NA	NA	NA
ENSRNA050010643	0.0001	0.0001	0.0001	0.0001	0.0001	0.0001	0.0001	0.0001	0.0001	0.0001	0.0001	0.0001	0.0001	0.0001	0.0001	0.0001	0.0001	0.0001	0.0001	0.0001	0.0001	tRNA-Ser for anticodon UGA	NA	NA	NA	NA
ENSRNA050010645	0.0001	0.0001	0.0001	0.0001	0.0001	0.0001	0.0001	0.0001	0.0001	0.0001	0.0001	0.0001	0.0001	0.0001	0.0001	0.0001	0.0001	0.0001	0.0001	0.0001	0.0001	tRNA-Ser for anticodon AGA	NA	NA	NA	NA
ENSRNA050010647	0.0001	0.0001	0.0001	0.0001	0.0001	0.0001	0.0001	0.0001	0.0001	0.0001	0.0001	0.0001	0.0001	0.0001	0.0001	0.0001	0.0001	0.0001	0.0001	0.0001	0.0001	tRNA-Thr for anticodon AGU	NA	NA	NA	NA
ENSRNA050010648	0.0001	0.0001	0.0001	0.0001	0.0001	0.0001	0.0001	0.0001	0.0001	0.0001	0.0001	0.0001	0.0001	0.0001	0.0001	0.0001	0.0001	0.0001	0.0001	0.0001	0.0001	tRNA-Lys for anticodon CUU	NA	NA	NA	NA
ENSRNA050010650	0.0001	0.0001	0.0001	0.0001	0.0001	0.0001	0.0001	0.0001	0.0001	0.0001	0.0001	0.0001	0.0001	0.0001	0.0001	0.0001	0.0001	0.0001	0.0001	0.0001	0.0001	tRNA-Arg for anticodon UCG	NA	NA	NA	NA
ENSRNA050010652	0.0001	0.0001	0.0001	0.0001	0.0001	0.0001	0.0001	0.0001	0.0001	0.0001	0.0001	0.0001	0.0001	0.0001	0.0001	0.0001	0.0001	0.0001	0.0001	0.0001	0.0001	tRNA-Ile for anticodon AAU	NA	NA	NA	NA
ENSRNA050010653	0.0001	0.0001	0.0001	0.0001	0.0001	0.0001	0.0001	0.0001	0.0001	0.0001	0.0001	0.0001	0.0001	0.0001	0.0001	0.0001	0.0001	0.0001	0.0001	0.0001	0.0001	tRNA-Gly for anticodon GCC	NA	NA	NA	NA
ENSRNA050010655	0.0001	0.0001	0.0001	0.0001	0.0001	0.0001	0.0001	0.0001	0.0001	0.0001	0.0001	0.0001	0.0001	0.0001	0.0001	0.0001	0.0001	0.0001	0.0001	0.0001	0.0001	tRNA-Gly for anticodon GCC	NA	NA	NA	NA
ENSRNA050010657	0.0001	0.0001	0.0001	0.0001	0.0001	0.0001	0.0001	0.0001	0.0001	0.0001	0.0001	0.0001	0.0001	0.0001	0.0001	0.0001	0.0001	0.0001	0.0001	0.0001	0.0001	tRNA-Ala for anticodon CGC	NA	NA	NA	NA
ENSRNA050010659	0.0001	0.0001	0.0001	0.0001	0.0001	0.0001	0.0001	0.0001	0.0001	0.0001	0.0001	0.0001	0.0001	0.0001	0.0001	0.0001	0.0001	0.0001	0.0001	0.0001	0.0001	tRNA-Trp for anticodon CCA	NA	NA	NA	NA
ENSRNA050010661	0.0001	0.0001	0.0001	0.0001	0.0001	0.0001	0.0001	0.0001	0.0001	0.0001	0.0001	0.0001	0.0001	0.0001	0.0001	0.0001	0.0001	0.0001	0.0001	0.0001	0.0001	tRNA-Leu for anticodon AAG	NA	NA	NA	NA
ENSRNA050010663	0.0001	0.0001	0.0001	0.0001	0.0001	0.0001	0.0001	0.0001	0.0001	0.0001	0.0001	0.0001	0.0001	0.0001	0.0001	0.0001	0.0001	0.0001	0.0001	0.0001	0.0001	tRNA-Asn for anticodon GUU	NA	NA	NA	NA
ENSRNA050010665	0.0001	0.0001	0.0001	0.0001	0.0001	0.0001	0.0001	0.0001	0.0001	0.0001	0.0001	0.0001	0.0001	0.0001	0.0001	0.0001	0.0001	0.0001	0.0001	0.0001	0.0001	tRNA-Gly for anticodon UCC	NA	NA	NA	NA
ENSRNA050010667	0.0001	0.0001	0.0001	0.0001	0.0001	0.0001	0.0001	0.0001	0.0001	0.0001	0.0001	0.0001	0.0001	0.0001	0.0001	0.0001	0.0001	0.0001	0.0001	0.0001	0.0001	tRNA-Asn for anticodon GUU	NA	NA	NA	NA
ENSRNA050010670	0.0001	0.0001	0.0001	0.0001	0.0001	0.0001	0.0001	0.0001	0.0001	0.0001	0.0001	0.0001	0.0001	0.0001	0.0001	0.0001	0.0001	0.0001	0.0001	0.0001	0.0001	tRNA-Thr for anticodon CGU	NA	NA	NA	NA
ENSRNA050010672	0.0001	0.0001	0.0001	0.0001	0.0001	0.0001	0.0001	0.0001	0.0001	0.0001	0.0001	0.0001	0.0001	0.0001	0.0001	0.0001	0.0001	0.0001	0.0001	0.0001	0.0001	tRNA-Arg for anticodon CCG	NA	NA	NA	NA
ENSRNA050010674	0.0001	0.0001	0.0001	0.0001	0.0001	0.0001	0.0001	0.0001	0.0001	0.0001	0.0001	0.0001	0.0001	0.0001	0.0001	0.0001	0.0001	0.0001	0.0001	0.0001	0.0001	tRNA-Ala for anticodon CGC	NA	NA	NA	NA
ENSRNA050010675	0.0001	0.0001	0.0001	0.0001	0.0001	0.0001	0.0001	0.0001	0.0001	0.0001	0.0001	0.0001	0.0001	0.0001	0.0001	0.0001	0.0001	0.0001	0.0001	0.0001	0.0001	tRNA-Ala for anticodon CGC	NA	NA	NA	NA
ENSRNA050010678	0.0001	0.0001	0.0001	0.0001	0.0001	0.0001	0.0001	0.0001	0.0001	0.0001	0.0001	0.0001	0.0001	0.0001	0.0001	0.0001	0.0001	0.0001	0.0001	0.0001	0.0001	tRNA-Asp for anticodon GUC	NA	NA	NA	NA
ENSRNA050010679	0.0001	0.0001	0.0001	0.0001	0.0001	0.0001	0.0001	0.0001	0.0001	0.0001	0.0001	0.0001	0.0001	0.0001	0.0001	0.0001	0.0001	0.0001	0.0001	0.0001	0.0001	tRNA-Leu for anticodon AAG	NA	NA	NA	NA
ENSRNA050010681	0.0001	0.0001	0.0001	0.0001	0.0001	0.0001	0.0001	0.0001	0.0001	0.0001	0.0001	0.0001	0.0001	0.0001	0.0001	0.0001	0.0001	0.0001	0.0001	0.0001	0.0001	tRNA-Asn for anticodon GUU	NA	NA	NA	NA
ENSRNA050010683	0.0001	0.0001	0.0001	0.0001	0.0001	0.0001	0.0001	0.0001	0.0001	0.0001	0.0001	0.0001	0.0001	0.0001	0.0001	0.0001	0.0001	0.0001	0.0001	0.0001	0.0001	tRNA-Val for anticodon AAC	NA	NA	NA	NA
ENSRNA050010686	0.0001	0.0001	0.0001	0.0001	0.0001	0.0001	0.0001	0.0001	0.0001	0.0001	0.0001	0.0001	0.0001	0.0001	0.0001	0.0001	0.0001	0.0001	0.0001	0.0001	0.0001	tRNA-Tyr for anticodon GUA	NA	NA	NA	NA
ENSRNA050010689	0.0001	0.0001	0.0001	0.0001	0.0001	0.0001	0.0001	0.0001	0.0001	0.0001	0.0001	0.0001	0.0001	0.0001	0.0001	0.0001	0.0001	0.0001	0.0001	0.0001	0.0001	tRNA-Arg for anticodon CCG	NA	NA	NA	NA
ENSRNA050010690	0.0001	0.0001	0.0001	0.0001	0.0001	0.0001	0.0001	0.0001	0.0001	0.0001	0.0001	0.0001	0.0001	0.0001	0.0001	0.0001	0.0001	0.0001	0.0001	0.0001	0.0001	tRNA-Asn for anticodon GUU	NA	NA	NA	NA
ENSRNA050010693	0.0001	0.0001	0.0001	0.0001	0.0001	0.0001	0.0001	0.0001	0.0001	0.0001	0.0001	0.0001	0.0001	0.0001	0.0001	0.0001	0.0001	0.0001	0.0001	0.0001	0.0001	tRNA-Asn for anticodon AUU	NA	NA	NA	NA
ENSRNA050010695	0.0001	0.0001	0.0001	0.0001	0.0001	0.0001	0.769048	0.317172	0.769828	0.0001	0.079738	1.7771	0.0208	0.0001	0.0001	0.0001	0.409155	0.0001	0.0001	0.0001	0.0001	tRNA-Thr for anticodon CGU	NA	NA	NA	NA
ENSRNA050010698	0.0001	0.0001	0.0001	0.0001	0.0001	0.0001	0.0001	0.0001	0.0001	0.0001	0.0001	0.0001	0.0001	0.0001	0.0001	0.0001	0.0001	0.0001	0.0001	0.0001	0.0001	tRNA-Asn for anticodon GUU	NA	NA	NA	NA
ENSRNA050010699	0.0001	0.0001	0.0001	0.0001	0.0001	0.0001	0.0001	0.0001	0.0001	0.0001	0.0001	0.0001	0.0001	0.0001	0.0001	0.0001	0.0001	0.0001	0.0001	0.0001	0.0001	tRNA-Phe for anticodon GAA	NA	NA	NA	NA
ENSRNA050010701	0.0001	0.0001	0.0001	0.0001	0.0001	0.0001	0.0001	0.0001	0.0001	0.0001	0.0001	0.0001	0.303564	0.0001	0.0001	0.0001	0.0001	0.0001	0.0001	0.0001	0.0001	tRNA-Val for anticodon AAC	NA	NA	NA	NA
ENSRNA050010703	0.0001	0.0001	0.0001	0.0001	0.0001	0.0001	0.0001	0.0001	0.0001	0.0001	0.0001	0.0001	0.0001	0.0001	0.0001	0.0001	0.0001	0.0001	0.0001	0.0001	0.0001	tRNA-Ile for anticodon AAU	NA	NA	NA	NA
ENSRNA050010706	0.0001	0.0001	0.0001	0.0001	0.0001	0.0001	0.0001	0.0001	0.0001	0.0001	0.0001	0.0001	0.0001	0.0001	0.0001	0.0001	0.0001	0.0001	0.0001	0.0001	0.0001	tRNA-Ile for anticodon AAU	NA	NA	NA	NA
ENSRNA050010707	0.0001	0.0001	0.0001	0.0001	0.0001	0.0001	0.0001	0.0001	0.0001	0.0001	0.0001	0.0001	0.0001	0.0001	0.0001	0.0001	0.0001	0.0001	0.0001	0.0001	0.0001	tRNA-Leu for anticodon UAA	NA	NA	NA	NA
ENSRNA050010709	0.0001	0.0001	0.0001	0.0001	0.0001	0.0001	0.0001	0.0001	0.0001	0.0001	0.0001	0.0001	0.0001	0.0001	0.0001	0.0001	0.0001	0.0001	0.0001	0.0001	0.0001	tRNA-Leu for anticodon UAA	NA	NA	NA	NA
ENSRNA050010711	0.0001	0.0001	0.0001	0.0001	0.0001	0.0001	0.0001	0.0001	0.0001	0.0001	0.0001	0.0001	0.0001	0.0001	0.0001	0.0001	0.0001	0.0001	0.0001	0.0001	0.0001	tRNA-Trp for anticodon CCA	NA	NA	NA	NA
ENSRNA050010714	0.0001	0.0001	0.0001	0.0001	0.0001	0.0001	0.0001	0.0001	0.0001	0.0001	0.0001	0.0001	0.0001	0.0001	0.0001	0.0001	0.0001	0.0001	0.0001	0.0001	0.0001	tRNA-Asn for anticodon GUU	NA	NA	NA	NA
ENSRNA050010716	0.0001	0.0001	0.0001	0.0001	0.0001	0.0001	0.0001	0.0001	0.0001	0.0001	0.0001	0.0001	0.0001	0.0001	0.0001	0.0001	0.0001	0.0001	0.0001	0.0001	0.0001	tRNA-Asn for anticodon GUU	NA	NA	NA	NA
ENSRNA050010718	0.0001	0.0001	0.0001	0.0001	0.0001	0.0001	0.0001	0.0001	0.0001	0.0001	0.0001	0.0001	0.0001	0.0001	0.0001	0.0001	0.0001	0.0001	0.0001	0.0001	0.0001	tRNA-Ser for anticodon AGA	NA	NA	NA	NA
ENSRNA050010720	0.0001	0.0001	0.0001	0.0001	0.0001	0.0001	0.0001	0.0001	0.0001	0.0001	0.0001	0.0001	0.0001	0.0001	0.0001	0.0001	0.0001	0.0001	0.0001	0.0001	0.0001	tRNA-Ala for anticodon UGC	NA	NA	NA	NA
ENSRNA050010722	0.0001	0.0001	0.0001	0.0001	0.0001	0.0001	0.0001	0.0001	0.0001	0.0001	0.0001	0.0001	0.0001	0.0001	0.0001	0.0001	0.0001	0.0001	0.0001	0.0001	0.0001	tRNA-Asn for anticodon GUU	NA	NA	NA	NA
ENSRNA050010724	0.0001	0.0001	0.0001	0.0001	0.0001	0.0001	0.0001	0.0001	0.0001	0.0001	0.0001	0.0001	0.0001	0.0001	0.0001	0.0001	0.0001	0.0001	0.0001	0.0001	0.0001	tRNA-Val for anticodon CAC	NA	NA	NA	NA
ENSRNA050010727	0.0001	0.0001	0.0001	0.0001	0.0001	0.0001	0.0001	0.0001	0.0001	0.0001	0.0001	0.0001	0.0001	0.0001	0.0001	0.0001	0.0001	0.0001	0.0001	0.0001	0.0001	tRNA-Phe for anticodon GAA	NA	NA	NA	NA
ENSRNA050010729	0.0001	0.0001	0.0001	0.0001	0.0001	0.0001	0.0001	0.0001	0.0001	0.0001	0.0001	0.0001	0.0001	0.0001	0.0001	0.0001	0.0001	0.0001	0.0001	0.0001	0.0001	tRNA-Lys for anticodon UUU	NA	NA	NA	NA
ENSRNA050010731	0.0001	0.0001	0.0001	0.050722	0.0001	0.0001	0.0001	0.0001	0.332041	0.0001	0.0001	0.0001	0.0001	0.0001	0.38463	0.0001	0.0001	0.0001	0.0001	0.0001	0.0001	tRNA-Ile for anticodon AAU	NA	NA	NA	NA
ENSRNA050010732	0.0001	0.0001	0.0001	0.0001	0.0001	0.0001	0.0001	0.0001	0.0001	0.0001	0.0001	0.0001	0.0001	0.0001	0.0001	0.0001	0.0001	0.0001	0.0001	0.0001	0.0001	tRNA-Trp for anticodon CCA	NA	NA	NA	NA
ENSRNA050010734	0.0001	0.0001	0.0001	0.0001	0.0001	0.0001	0.0001	0.0001	0.0001	0.0001	0.0001	0.0001	0.0001	0.0001	0.0001	0.0001	0.0001	0.0001	0.0001	0.0001	0.0001	tRNA-Arg for anticodon ACG	NA	NA	NA	NA
ENSRNA050010736	0.0001	0.0001	0.0001	0.0001	0.0001	0.0001	0.0001	0.0001	0.0001	0.0001	0.0001	0.0001	0.0001	0.0001	0.0001	0.0001	0.0001	0.0001	0.0001	0.0001	0.0001	tRNA-Met for anticodon CAU	NA	NA	NA	NA
ENSRNA050010738	0.0001	0.0001	0.0001	0.0001	0.0001	0.0001	0.0001	0.0001	0.0001	0.0001	0.0001	0.0001	0.0001	0.0001	0.0001	0.0001	0.0001	0.0001	0.0001	0.0001	0.0001	tRNA-Thr for anticodon AGU	NA	NA	NA	NA
ENSRNA050010740	0.0001	0.0001	0.0001	0.0001	0.0001	0.0001	0.0001	0.0001	0.0001	0.0001	0.0001	0.0001	0.0001	0.0001	0.0001	0.0001	0.0001	0.0001	0.0001	0.0001	0.0001	tRNA-Lys for anticodon UUU	NA	NA	NA	NA
ENSRNA050010741	0.0001	0.0001	0.0001	0.0001	0.0001	0.0001	0.0001	0.0001	0.0001	0.0001	0.0001	0.0001	0.0001	0.0001	0.0001	0.0001	0.0001	0.0001	0.0001	0.0001	0.0001	tRNA-Thr for anticodon AGU	NA	NA	NA	NA
ENSRNA050010743	0.0001	0.0001	0.0001	0.0001	0.0001	0.0001	0.0001	0.0001	0.0001	0.0001	0.0001	0.0001	0.0001	0.0001	0.0001	0.0001	0.0001	0.0001	0.0001	0.0001	0.0001	tRNA-Thr for anticodon AGU	NA	NA	NA	NA
ENSRNA050010745	0.0001	0.0001	0.0001	0.0001	0.0001	0.0001	0.0001	0.0001	0.0001	0.0001	0.0001	0.0001	0.0001	0.0001	0.0001	0.0001	0.0001	0.0001	0.0001	0.0001	0.0001	tRNA-Gly for anticodon UCC	NA	NA	NA	NA
ENSRNA050010747	0.0001	0.0001	0.0001	0.0001	0.0001	0.0001	0.0001	0.0001	0.0001	0.0001	0.0001	0.0001	0.0001	0.0001	0.0001	0.0001	0.0001	0.0001	0.0001	0.0001	0.0001	tRNA-Pro for anticodon CGG	NA	NA	NA	NA
ENSRNA050010749	0.0001	0.0001	0.0001	0.0001	0.0001	0.0001	0.0001	0.0001	0.0001	0.0001	0.0001	0.0001	0.0001	0.0001	0.0001	0.0001	0.0001	0.0001	0.0001	0.0001	0.0001	tRNA-Ile for anticodon GAU	NA	NA	NA	NA
ENSRNA050010751	0.0001	0.0001	0.0001	0.0001	0.0001	0.0001	0.0001	0.0001	0.0001	0.0001	0.0001	0.0001	0.0001	0.0001	0.0001	0.0001	0.0001	0.0001	0.0001	0.0001	0.0001	tRNA-Ser for anticodon AGA	NA	NA	NA	NA
ENSRNA050010752	0.0001	0.0001	0.0001	0.0001	0.0001	0.0001	0.0001	0.0001	0.0001	0.0001	0.0001	0.0001	0.0001	0.0001	0.0001	0.0001	0.0001	0.0001	0.0001	1.3581	0.0001	tRNA-Ser for anticodon AGA	NA	NA	NA	NA
ENSRNA050010754	0.0001	0.0001	0.0001	0.0001	0.0001	0.0001	0.0001	0.0001	0.0001	0.0001	0.0001	0.0001	0.0001	0.0001	0.0001	0.0001	0.0001	0.0001	0.0001	0.0001	0.0001	tRNA-Ala for anticodon CGC	NA	NA	NA	NA
ENSRNA050010756	0.0001	0.0001	0.0001	0.0001	0.0001	0.0001	0.0001	0.0001	0.0001	0.0001	0.0001	0.0001	0.0001	0.0001	0.0001	0.0001	0.0001	0.0001	0.0001	0.0001	0.0001	tRNA-Asp for anticodon GUC	NA	NA	NA	NA
ENSRNA050010757	0.0001	0.0001	0.0001	0.0001	0.0001	0.0001	0.0001	0.0001	0.0001	0.0001	0.0001	0.0001	0.0001	0.0001	0.0001	0.0001	0.0001	0.0001	0.0001	0.0001	0.0001	tRNA-Asn for anticodon GUU	NA	NA	NA	NA
ENSRNA050010759	0.0001	0.0001	0.0001	0.0001	0.0001	0.0001	0.0001	0.0001	0.0001	0.0001	0.0001	0.0001	0.0001	0.0001	0.0001	0.0001	0.0001	0.0001	0.0001	0.0001	0.0001	tRNA-Lys for anticodon UUU	NA	NA	NA	NA
ENSRNA050010761	0.0001	0.0001	0.0001	0.0001	0.0001	0.0001	0.0001	0.0001	0.0001	0.0001	0.0001	0.0001	0.0001	0.0001	0.0001	0.0001	0.0001	0.0001	0.0001	0.0001	0.0001	tRNA-Glu for anticodon UUC	NA	NA	NA	NA
ENSRNA050010762	0.0001	0.0001	0.0001	0.0001	0.0001	0.0001	0.0001	0.0001	0.0001	0.0001	0.0001	0.0001	0.0001	0.0001	0.0001	0.0001	0.0001	0.0001	0.0001	0.0001	0.0001	tRNA-Trp for anticodon CCA	NA	NA	NA	NA
ENSRNA050010764	0.0001	0.0001	0.0001	0.0001	0.0001	0.0001	0.0001	0.0001	0.0001	0.0001	0.0001	0.0001	0.0001	0.0001	0.0001	0.0001	0.0001	0.0001	0.0001	0.0001	0.0001	tRNA-Trp for anticodon CCA	NA	NA	NA	NA
ENSRNA050010766	0.0001	0.0001	0.0001	0.0001	0.0001	0.0001	0.0001	0.0001	0.0001	0.0001	0.0001	0.0001	0.0001	0.0001	0.0001	0.0001	0.0001	0.0001	0.0001	0.0001	0.0001	tRNA-Trp for anticodon CCA	NA	NA	NA	NA
ENSRNA050010767	0.0001	0.0001	0.0001	0.0001	0.0001	0.0001	0.0001	0.0001	0.0001	0.0001	0.0001	0.0001	0.0001	0.0001	0.0001	0.0001	0.0001	0.0001	0.0001	0.0001	0.0001	tRNA-Met for anticodon CAU	NA	NA	NA	NA
ENSRNA050010770	0.0001	0.0001	0.0001	0.0001	0.0001	0.0001	0.0001	0.0001	0.0001	0.0001	0.0001	0.0001	0.0001	0.0001	0.0001	0.0001	0.0001	0.0001	0.0001	0.0001	0.0001	tRNA-Asn for anticodon GUU	NA	NA	NA	NA
ENSRNA050010772	0.0001	0.0001	0.0001	0.0001	0.0001	0.0001	0.0001	0.0001	0.0001	0.0001	0.0001	0.0001	0.0001	0.0001	0.0001	0.0001	0.0001	0.0001	0.0001	0.0001	0.0001	tRNA-Asn for anticodon GUU	NA	NA	NA	NA
ENSRNA050010774	0.0001	0.0001	0.0001	0.0001	0.0001	0.0001	0.0001	0.0001	0.0001	0.0001	0.0001	0.0001	0.0001	0.0001	0.0001	0.0001	0.0001	0.0001	0.0001	0.0001	0.0001	tRNA-Asn for anticodon GUU	NA	NA	NA	NA
ENSRNA050010776	0.0001	0.0001	0.0001	0.0001	0.0001	0.0001	0.0001	0.0001	0.0001	0.0001	0.0001	0.0001	0.0001	0.0001	0.0001	0.0001	0.0001	0.0001	0.0001	0.0001	0.0001	tRNA-Asn for anticodon GUU	NA	NA	NA	NA
ENSRNA050010777	0.0001	0.0001	0.0001	0.0001	0.0001	0.0001	0.0001	0.0001	0.0001	0.0001	0.0001	0.0001	0.0001	0.0001	0.0001	0.0001	0.0001	0.0001	0.0001	0.0001	0.0001	tRNA-Gln for anticodon UUG	NA	NA	NA	NA
ENSRNA050010779	0.0001	0.0001	0.0001	0.0001	0.0001	0.0001	0.0001	0.0001	0.0001	0.0001	0.0001	0.0001	0.0001	0.0001	0.0001	0.0001	0.0001	0.0001	0.0001	0.0001	0.0001	tRNA-Tyr for anticodon GUA	NA	NA	NA	NA
ENSRNA050010781	0.0001	0.0001	0.0001	0.0001	0.0001	0.0001	0.0001	0.0001	0.0001	0.0001	0.0001	0.0001	0.0001	0.0001	0.0001	0.0001	0.0001	0.0001	0.0001	0.0001	0.0001	tRNA-Leu for anticodon CAA	NA	NA	NA	NA
ENSRNA050010783	0.0001	0.0001	0.0001	0.0001	0.0001	0.0001	0.0001	0.0001	0.0001	0.0001	0.0001	0.0001	0.0001	0.0001	0.0001	0.0001	0.0001	0.0001	0.0001	0.0001	0.0001	tRNA-Ser for anticodon GCU	NA	NA	NA	NA
ENSRNA050010784	0.0001	0.0001	0.0001	0.0001	0.0001	0.0001	0.0001	0.0001	0.0001	0.0001	0.0001	0.0001	0.0001	0.0001	0.0001	0.0001	0.0001	0.0001	0.0001	0.0001	0.0001	tRNA-Ser for anticodon GCU	NA	NA	NA	NA
ENSRNA050010786	0.0001	0.0001	0.0001	0.0001	0.0001	0.0001	0.0001	0.0001	0.0001	0.0001	0.0001	0.0001	0.0001	0.0001	0.0001	0.0001	0.0001	0.0001	0.0001	0.0001	0.0001	tRNA-Leu for anticodon AAG	NA	NA	NA	NA
ENSRNA050010788	0.0001	0.0001	0.0001	0.0001	0.0001	0.0001	0.0001	0.0001	0.0001	0.0001	0.0001	0.0001	0.0001	0.0001	0.0001	0.0001	0.0001	0.0001	0.0001	0.0001	0.0001	tRNA-Ile for anticodon AAU	NA	NA	NA	NA
ENSRNA050010790	0.0001	0.0001	0.0001	0.0001	0.0001	0.0001	0.0001	0.0001	0.0001	0.0001	0.0001	0.0001	0.0001	0.0001	0.0001	0.0001	0.0001	0.0001	0.0001	0.0001	0.0001	tRNA-Ile for anticodon UAU	NA	NA	NA	NA
ENSRNA050010792	0.0001	0.0001	0.0001	0.0001	0.0001	0.0001	0.0001	0.0001	0.0001	0.0001	0.0001	0.0001	0.0001	0.0001	0.0001	0.0001	0.0001	0.0001	0.0001	0.0001	0.0001	tRNA-Ala for anticodon AGC	NA	NA	NA	NA
ENSRNA050010794	0.0001	0.0001	0.0001	0.0001	0.0001	0.0001	0.0001	0.0001	0.0001	0.0001	0.0001	0.0001	0.0001	0.0001	0.0001	0.0001	0.0001	0.0001	0.0001	0.0001	0.0001	tRNA-Gln for anticodon CUG	NA	NA	NA	NA
ENSRNA050010796	0.0001	0.0001	0.0001	0.0001	0.0001	0.0001	0.0001	0.0001	0.0001	0.0001	0.0001	0.0001	0.0001	0.0001	0.0001	0.0001	0.0001	0.0001	0.0001	0.0001	0.0001	tRNA-Pro for anticodon UGG	NA	NA	NA	NA
ENSRNA050010798	0.0001	0.0001	0.0001	0.0001	0.0001	0.0001	0.0001	0.0001	0.0001	0.0001	0.0001	0.0001	0.0001	0.0001	0.0001	0.0001	0.0001	0.0001	0.0001	0.0001	0.0001	tRNA-Asn for anticodon GUU	NA	NA	NA	NA
ENSRNA050010800	0.0001	0.0001	0.0001	0.0001	0.0001	0.0001	0.0001	0.0001	0.0001	0.0001	0.0001	0.0001	0.0001	0.0001	0.0001	0.0001	0.0001	0.0001	0.0001	0.0001	0.0001	tRNA-Gly for anticodon CCC	NA	NA	NA	NA
ENSRNA050010801	0.0001	0.0001	0.0001	0.0001	0.0001	0.0001	0.0001	0.0001	0.0001	0.0001	0.0001	0.0001	0.0001	0.0001	0.0001	0.0001	0.0001	0.0001	0.0001	0.0001	0.0001	tRNA-Ser for anticodon UGA	NA	NA	NA	NA
ENSRNA050010803	0.121416	0.0001	0.0001	0.0001	0.0001	0.76408	0.0001	0.0001	0.0001	0.0001	0.0001	0.0001	0.0001	0.0001	0.0001	0.0001	0.0001	0.0001	0.0001	0.0001	0.0001	tRNA-Glu for anticodon CUC	NA	NA	NA	NA
ENSRNA050010805	0.0001	0.0001	0.0001	0.0001	0.0001	0.0001	0.0001	0.0001	0.0001	0.0001	0.0001	0.0001	0.0001	0.0001	0.0001	0.0001	0.0001	0.0001	0.0001	0.0001	0.0001	tRNA-Gly for anticodon UCC	NA	NA	NA	NA
ENSRNA050010807	0.0001	0.0001	0.0001	0.0001	0.0001	0.0001	0.0001	0.0001	0.0001	0.0001	0.0001	0.0001	0.0001	0.0001	0.0001	0.0001	0.0001	0.0001	0.0001	0.0001	0.0001	tRNA-Gly for anticodon UCC	NA	NA	NA	NA
ENSRNA050010809	0.0001	0.0001	0.0001	0.0001	0.0001	0.0001	0.0001	0.0001	0.0001	0.0001	0.0001	0.0001	0.0001	0.0001	0.0001	0.0001	0.0001	0.0001	0.0001	0.0001	0.0001	tRNA-Gly for anticodon UCC	NA	NA	NA	NA
ENSRNA050010811	0.0001	0.0001	0.0001	0.0001	0.0001	0.0001	0.0001	0.0001	0.0001	0.0001	0.0001	0.0001	0.0001	0.0001	0.0001	0.0001	0.0001	0.0001	0.0001	0.0001	0.0001	tRNA-Asn for anticodon GUU	NA	NA	NA	NA
ENSRNA050010814	0.0001	0.0001	0.0001	0.0001	0.0001	0.0001	0.0001	0.0001	0.0001	0.0001	0.0001	0.0001	0.0001	0.0001	0.0001	0.0001	0.0001	0.0001	0.0001	0.0001	0.0001	tRNA-Asp for anticodon GUC	NA	NA	NA	NA
ENSRNA050010816	0.0001	0.0001	0.0001	0.0001	0.0001	0.0001	0.0001	0.0001	0.0001	0.0001	0.0001	0.0001	0.0001	0.0001	0.0001	0.0001	0.0001	0.0001	0.0001	0.0001	0.0001	tRNA-Asp for anticodon GUC	NA	NA	NA	NA
ENSRNA050010818	0.0001	0.0001	0.0001	0.0001	0.0001	0.0001	0.0001	0.0001	0.0001	0.0001	0.0001	0.0001	0.0001	0.0001	0.0001	0.0001	0.0001	0.0001	0.0001	0.0001	0.0001	tRNA-Met for anticodon CAU	NA	NA	NA	NA
ENSRNA050010820	0.0001	0.0001	0.0001	0.0001	0.0001	0.0001	0.0001	0.0001	0.0001	0.0001	0.0001	0.0001	0.0001	0.0001	0.0001	0.0001	0.0001	0.0001	0.0001	0.0001	0.0001	tRNA-Ala for anticodon UGC	NA	NA	NA	NA
ENSRNA050010822	0.0001	0.0001	0.0001	0.0001	0.0001	0.0001	0.0001	0.0001	0.0001	0.0001	0.0001	0.0001	0.0001	0.0001	0.0001	0.0001	0.0001	0.0001	0.0001	0.0001	0.0001	tRNA-Phe for anticodon GAA	NA	NA	NA	NA
ENSRNA050010824	0.0001	0.0001	0.0001	0.0001	0.0001	0.0001	0.0001	0.0001	0.0001	0.0001	0.0001	0.0001	0.0001	0.0001	0.0001	0.0001	0.0001	0.0001	0.0001	0.0001	0.0001	tRNA-Gly for anticodon GCC	NA	NA	NA	NA
ENSRNA050010826	0.0001	0.0001	0.0001	0.0001	0.0001	0.0001	0.0001	0.0001	0.0001	0.0001	0.0001	0.0001	0.0001	0.0001	0.0001	0.0001	0.0001	0.0001	0.0001	0.0001	0.0001	tRNA-Asp for anticodon GUC	NA	NA	NA	NA
ENSRNA050010828	0.0001	0.0001	0.0001	0.0001	0.0001	0.0001	0.0001	0.0001	0.0001	0.0001	0.0001	0.0001	0.0001	0.0001	0.0001	0.0001	0.0001	0.0001	0.0001	0.0001	0.0001	tRNA-Asp for anticodon GUC	NA	NA	NA	NA
ENSRNA050010830	0.0001	0.0001	0.0001	0.0001	0.0001	0.0001	0.0001	0.0001	0.0001	0.0001	0.0001	0.0001	0.0001	0.0001	0.0001	0.0001	0.0001	0.0001	0.0001	0.0001	0.0001	tRNA-Asp for anticodon GUC	NA	NA	NA	NA
ENSRNA050010832	0.0001	0.0001	0.0001	0.0001	0.0001	0.0001	0.0001	0.0001	0.0001	0.0001	0.0001	0.0001	0.0001	0.0001	0.0001	0.0001	0.0001	0.0001	0.0001	0.0001	0.0001	tRNA-Leu for anticodon CAG	NA	NA	NA	NA
ENSRNA050010834	0.0001	0.0001	0.0001	0.0001	0.0001	0.0001	0.0001	0.0001	0.0001	0.0001	0.0001	0.0001	0.0001	0.0001	0.0001	0.0001	0.0001	0.0001	0.0001	0.0001	0.0001	tRNA-Leu for anticodon CAG	NA	NA	NA	NA
ENSRNA050010836	0.0001	0.0001	0.0001	0.0001	0.0001	0.0001	0.0001	0.0001	0.0001	0.0001	0.0001	0.0001	0.0001	0.0001	0.0001	0.0001	0.0001	0.0001	0.0001	0.0001	0.0001	tRNA-Leu for anticodon CAG	NA	NA	NA	NA
ENSRNA050010838	0.0001	0.0001	0.0001	0.0001	0.0001	0.0001	0.0001	0.0001	0.0001	0.0001	0.0001	0.0001	0.0001	0.0001	0.0001	0.0001	0.0001	0.0001	0.0001	0.0001	0.0001	tRNA-Glu for anticodon CUC	NA	NA	NA	NA
ENSRNA050010840	0.0001	0.0001	0.0001	0.0001	0.0001	0.0001	0.0001	0.0001	0.0001	0.0001	0.0001	0.0001	0.0001	0.0001	0.0001	0.0001	0.0001	0.0001	0.0001	0.0001	0.0001	tRNA-Ser for anticodon AGA	NA	NA	NA	NA
ENSRNA050010841	0.0001	0.0001	0.0001	0.0001	0.046471	0.0001	0.0001	0.0001	0.912683	0.0001	0.0001	0.0001	0.0001	0.0001	0.299156	0.0001	0.474443	0.0001	0.0001	0.0001	0.0001	tRNA-Cys for anticodon GCA	NA	NA	NA	NA
ENSRNA050010843	0.0001	0.0001	0.0001	0.0001	0.0001	0.0001	0.0001	0.0001	0.0001	0.0001	0.0001	0.0001	0.0001	0.0001	0.0001	0.0001	0.0001	0.0001	0.0001	0.0001	0.0001	tRNA-Cys for anticodon GCA	NA	NA	NA	NA
ENSRNA050010845	0.0001	0.0001	0.0001	0.0001	0.0001	0.0001	0.0001	0.0001	0.0001	0.0001	0.0001	0.0001	0.0001	0.0001	0.0001	0.0001	0.0001	0.0001	0.0001	0.0001	0.0001	tRNA-Cys for anticodon GCA	NA	NA	NA	NA
ENSRNA050010847	0.0001	0.0001	0.0001	0.0001	0.0001	0.0001	0.0001	0.0001	0.0001	0.801884	0.0001	0.0001	0.0001	0.0001	0.0001	0.0001	0.904752	0.015882	0.0001	0.871088	0.20007	tRNA-Gly for anticodon GCC	NA	NA	NA	NA
ENSRNA050010848	0.0001	0.0001	0.0001	0.0001	0.0001	0.0001	0.0001	0.0001	0.0001	0.0001	0.0001	0.0001	0.0001	0.0001	0.0001	0.0001	0.0001	0.0001	0.0001	0.0001	0.0001	tRNA-Asp for anticodon GUC	NA	NA	NA	NA
ENSRNA050010850	0.0001	0.0001	0.0001	0.0001	0.0001	0.0001	0.0001	0.0001	0.0001	0.0001	0.0001	0.0001	0.0001	0.0001	0.0001	0.0001	0.0001	0.0001	0.0001	0.0001	0.0001	tRNA-Ile for anticodon AAU	NA	NA	NA	NA
ENSRNA050010852	0.0001	0.0001	0.0001	0.0001	0.0001	0.0001	0.0001	0.0001	0.0001	0.0001	0.0001	0.0001	0.0001	0.0001	0.0001	0.0001	0.0001	0.0001	0.0001	0.0001	0.0001	tRNA-Ile for anticodon AAU	NA	NA	NA	NA
ENSRNA050010854	0.0001	0.0001	0.0001	0.0001	0.0001	0.0001	0.0001	0.0001	0.0001	0.0001	0.0001	0.0001	0.0001	0.0001	0.0001	0.0001	0.0001	0.0001	0.0001	0.0001	0.0001	tRNA-Ile for anticodon AAU	NA	NA	NA	NA
ENSRNA050010856	0.0001	0.0001	0.0001	0.0001	0.0001	0.0001	0.0001	0.0001	0.0001	0.0001	0.0001	0.0001	0.0001	0.0001	0.0001	0.0001	0.0001	0.0001	0.0001	0.0001	0.0001	tRNA-Ile for anticodon AAU	NA	NA	NA	NA
ENSRNA050010858	0.0001	0.0001	0.0001	0.0001	0.0001	0.0001	0.0001	0.0001	0.0001	0.0001	0.0001	0.0001	0.0001	0.0001	0.0001	0.0001	0.0001	0.0001	0.0001	0.0001	0.0001	tRNA-Ile for anticodon AAU	NA	NA	NA	NA
ENSRNA050010860	0.0001	0.0001	0.0001	0.0001	0.0001	0.0001	0.0001	0.0001	0.0001	0.0001	0.0001	0.0001	0.0001	0.0001	0.0001	0.0001	0.0001	0.0001	0.0001	0.0001	0.0001	tRNA-Ile for anticodon AAU	NA	NA	NA	NA
ENSRNA050010863	0.0001	0.0001	0.0001	0.0001	0.0001	0.0001	0.0001	0.0001	0.0001	0.0001	0.0001	0.0001	0.0001	0.0001	0.0001	0.0001	0.0001	0.0001	0.0001	0.0001	0.0001	tRNA-Ile for anticodon AAU	NA	NA	NA	NA
ENSRNA050010865	0.0001	0.0001	0.0001	0.0001	0.0001	0.0001	0.0001	0.0001	0.0001	0.0001	0.0001	0.0001	0.0001	0.0001	0.0001	0.0001	0.0001	0.0001	0.0001	0.0001	0.0001	tRNA-Ile for anticodon AAU	NA	NA	NA	NA
ENSRNA050010867	0.0001	0.0001	0.0001	0.0001	0.0001	0.0001	0.0001	0.0001	0.0001	0.0001	0.0001	0.0001	0.0001	0.0001	0.0001	0.0001	0.0001	0.0001	0.0001	0.0001	0.0001	tRNA-Ile for anticodon AAU	NA	NA	NA	NA
ENSRNA050010869	0.0001	0.0001	0.0001	0.0001	0.0001	0.0001	0.0001	0.0001	0.0001	0.0001	0.0001	0.0001	0.0001	0.0001	0.0001	0.0001	0.0001	0.0001	0.0001	0.0001	0.0001	tRNA-Ile for anticodon AAU	NA	NA	NA	NA
ENSRNA050010871	0.0001	0.0001	0.0001	0.0001	0.0001	0.0001	0.0001	0.0001	0.0001	0.0001	0.0001	0.0001	0.0001	0.0001	0.0001	0.0001	0.0001	0.0001	0.0001	0.0001	0.0001	tRNA-Ile for anticodon AAU	NA	NA	NA	NA
ENSRNA050010873	0.0001	0.0001	0.0001	0.0001	0.0001	0.0001	0.0001	0.0001	0.0001	0.0001	0.0001	0.0001	0.0001	0.0001	0.0001	0.0001	0.0001	0.0001	0.0001	0.0001	0.0001	tRNA-Ile for anticodon AAU	NA	NA	NA	NA
ENSRNA050010874	0.0001	0.0001	0.0001	0.0001	0.0001	0.0001	0.0001	0.0001	0.0001	0.0001	0.0001	0.0001	0.0001	0.0001	0.0001	0.0001	0.0001	0.0001	0.0001	0.0001	0.0001	tRNA-Ile for anticodon AAU	NA	NA	NA	NA
ENSRNA050010876	0.0001	0.0001	0.0001	0.0001	0.0001	0.0001	0.0001	0.0001	0.0001	0.0001	0.0001	0.0001	0.0001	0.0001	0.0001	0.0001	0.0001	0.0001	0.0001	0.0001	0.0001	tRNA-Ile for anticodon AAU	NA	NA	NA	NA
ENSRNA050010878	0.0001	0.0001	0.0001	0.0001	0.0001	0.0001	0.0001	0.0001	0.0001	0.0001	0.0001	0.0001	0.0001	0.0001	0.0001	0.0001	0.0001	0.0001	0.0001	0.0001	0.0001	tRNA-Ile for anticodon AAU	NA	NA	NA	NA
ENSRNA050010880	0.0001	0.0001	0.0001	0.0001	0.0001	0.0001	0.0001	0.0001	0.0001	0.0001	0.0001	0.0001	0.0001	0.0001	0.0001	0.0001	0.0001	0.0001	0.0001	0.0001	0.0001	tRNA-Thr for anticodon AGU	NA	NA	NA	NA
ENSRNA050010882	0.0001	0.0001	0.0001	0.0001	0.0001	0.0001	0.0001	0.0001	0.0001	0.0001	0.0001	0.0001	0.0001	0.0001	0.0001	0.0001	0.0001	0.0001	0.0001	0.0001	0.0001	tRNA-Arg for anticodon UCG	NA	NA	NA	NA
ENSRNA050010883	0.0001	0.0001	0.0001	0.0001	0.0001	0.0001	0.0001	0.0001	0.0001	0.0001	0.0001	0.0001	0.0001	0.0001	0.0001	0.0001	0.0001	0.0001	0.0001	0.0001	0.0001	tRNA-Arg for anticodon UCG	NA	NA	NA	NA
ENSRNA050010885	0.0001	0.0001	0.0001	0.0001	0.0001	0.0001	0.0001	0.0001	0.0001	0.0001	0.0001	0.0001	0.0001	0.0001	0.0001	0.0001	0.0001	0.0001	0.0001	0.0001	0.0001	tRNA-Asn for anticodon GUU	NA	NA	NA	NA
ENSRNA050010886	0.0001	0.0001	0.0001	0.0001	0.0001	0.0001	0.0001	0.0001	0.0001	0.0001	0.0001	0.0001	0.0001	0.0001	0.0001	0.0001	0.0001	0.0001	0.0001	0.0001	0.0001	tRNA-Asn for anticodon GUU	NA	NA	NA	NA
ENSRNA050010888	0.0001	0.0001	0.0001	0.0001	0.0001	0.0001	0.0001	0.0001	0.0001	0.0001	0.0001	0.0001	0.0001	0.0001	0.0001	0.0001	0.0001	0.0001	0.0001	0.0001	0.0001	tRNA-Lys for anticodon UUU	NA	NA	NA	NA
ENSRNA050010890	0.0001	0.0001	0.0001	0.0001	0.0001	0.0001	0.0001	0.0001	0.0001	0.0001	0.0001	0.0001	0.0001	0.0001	0.0001	0.0001	0.0001	0.0001	0.0001	0.0001	0.0001	tRNA-Ile for anticodon AAU	NA	NA	NA	NA
ENSRNA050010892	0.0001	0.0001	0.0001	0.0001	0.0001	0.0001	0.0001	0.0001	0.0001	0.0001	0.0001	0.0001	0.0001	0.0001	0.0001	0.0001	0.0001	0.0001	0.0001	0.0001	0.0001	tRNA-Ile for anticodon AAU	NA	NA	NA	NA
ENSRNA050010893	0.0001	0.0001	0.0001	0.0001	0.0001	0.0001	0.0001	0.0001	0.0001	0.0001	0.0001	0.0001	0.0001	0.0001	0.0001	0.0001	0.0001	0.0001	0.0001	0.0001	0.0001	tRNA-Val for anticodon AAC	NA	NA	NA	NA
ENSRNA050010895	0.0001	0.0001	0.0001	0.0001	0.0001	0.0001	0.0001	0.0001	0.0001	0.0001	0.0001	0.0001	0.0001	0.0001	0.0001	0.0001	0.0001	0.0001	0.0001	0.0001	0.0001	tRNA-Val for anticodon CAC	NA	NA	NA	NA
ENSRNA050010897	0.0001	0.0001	0.0001	0.0001	0.0001	0.0001	0.0001	0.0001	0.0001	0.0001	0.0001	0.0001	0.0001	0.0001	0.0001	0.0001	0.0001	0.0001	0.0001	0.0001	0.0001	tRNA-Ala for anticodon UGC	NA	NA	NA	NA
ENSRNA050010898	0.0001	0.0001	0.0001	0.0001	0.0001	0.0001	0.0001	0.0001	0.0001	0.0001	0.0001	0.0001	0.0001	0.0001	0.0001	0.0001	0.0001	0.0001	0.0001	0.0001	0.0001	tRNA-Asn for anticodon GUU	NA	NA	NA	NA
ENSRNA050010900	0.0001	0.0001	0.0001	0.0001	0.0001	0.0001	0.0001	0.0001	0.0001	0.0001	0.0001	0.0001	0.0001	0.0001	0.0001	0.0001	0.0001	0.0001	0.0001	0.0001	0.0001	tRNA-Glu for anticodon CUC	NA	NA	NA	NA
ENSRNA050010902	0.0001	0.0001	0.0001	0.0001	0.0001	0.0001	0.0001	0.0001	0.0001	0.0001	0.0001	0.0001	0.0001	0.0001	0.0001	0.0001	0.0001	0.0001	0.0001	0.0001	0.0001	tRNA-Gln for anticodon CUG	NA	NA	NA	NA
ENSRNA050010904	0.0001	0.0001	0.0001	0.0001	0.0001	0.0001	0.381853	0.782179	0.298499	0.974512	2.22299	3.17575	0.304331	1.31374	0.510168	0.480316	0.921522	0.021925	0.0001	0.595313	0.686343	tRNA-Gln for anticodon CUG	NA	NA	NA	NA
ENSRNA050010906	0.0001	0.0001	0.0001	0.0001	0.0001	0.0001	0.0001	0.0001	0.0001	0.0001	0.0001	0.0001	0.0001	0.0001	0.0001	0.0001	0.0001	0.0001	0.0001	0.0001	0.0001	tRNA-Asn for anticodon GUU	NA	NA	NA	NA
ENSRNA050010909	0.0001	0.0001	0.0001	0.0001	0.0001	0.0001	0.0001	0.0001	0.0001	0.0001	0.0001	0.0001	0.0001	0.0001	0.0001	0.0001	0.0001	0.0001	0.0001	0.0001	0.0001	tRNA-Lys for anticodon CUU	NA	NA	NA	NA
ENSRNA050010911	0.0001	0.0001	0.0001	0.0001	0.0001	0.0001	0.0001	0.0001	0.0001	0.0001	0.0001	0.0001	0.0001	0.0001	0.0001	0.0001	0.0001	0.0001	0.0001	0.0001	0.0001	tRNA-Lys for anticodon CUU	NA	NA	NA	NA
ENSRNA050010913	0.0001	0.0001	0.0001	0.0001	0.0001	0.0001	0.0001	0.0001	0.0001	0.0001	0.0001	0.0001	0.0001	0.0001	0.0001	0.0001	0.0001	0.0001	0.0001	0.0001	0.0001	tRNA-Arg for anticodon UCG	NA	NA	NA	NA
ENSRNA050010915	0.0001	0.0001	0.0001	0.0001	0.0001	0.0001	0.0001	0.0001	0.0001	0.0001	0.0001	0.0001	0.0001	0.0001	0.0001	0.0001	0.0001	0.0001	0.0001	0.0001	0.0001	tRNA-Phe for anticodon GAA	NA	NA	NA	NA
ENSRNA050010917	0.0001	0.0001	0.0001	0.0001	0.0001	0.0001	0.0001	0.0001	0.0001	0.0001	0.0001	0.0001	0.0001	0.0001	0.0001	0.0001	0.0001	0.0001	0.0001	0.0001	0.0001	tRNA-Phe for anticodon GAA	NA	NA	NA	NA
ENSRNA050010918	0.0001	0.0001	0.0001	0.0001	0.0001	0.0001	0.0001	0.0001	0.0001	0.0001	0.0001	0.0001	0.0001	0.0001	0.0001	0.0001	0.0001	0.0001	0.0001	0.0001	0.0001	tRNA-Phe for anticodon GAA	NA	NA	NA	NA
ENSRNA050010920	0.0001	0.0001	0.0001	0.0001	0.0001	0.0001	0.0001	0.0001	0.0001	0.0001	0.0001	0.0001	0.0001	0.0001	0.0001	0.0001	0.0001	0.0001	0.0001	0.0001	0.0001	tRNA-Ala for anticodon AGC	NA	NA	NA	NA
ENSRNA050010921	0.0001	0.0001	0.0001	0.0001	0.0001	0.0001	0.0001	0.0001	0.0001	0.0001	0.0001	0.0001	0.0001	0.0001	0.0001	0.0001	0.0001	0.0001	0.0001	0.0001	0.0001	tRNA-Ser for anticodon CGA	NA	NA	NA	NA
ENSRNA050010923	0.0001	0.0001	0.0001	0.0001	0.0001	0.0001	0.0001	0.0001	0.0001	0.0001	0.0001	0.0001	0.0001	0.0001	0.0001	0.0001	0.0001	0.0001	0.0001	0.0001	0.0001	tRNA-Ile for anticodon AAU	NA	NA	NA	NA
ENSRNA050010925	0.0001	0.0001	0.0001	0.0001	0.0001	0.0001	0.0001	0.0001	0.0001	0.0001	0.0001	0.0001	0.0001	0.0001	0.0001	0.0001	0.0001	0.0001	0.0001	0.0001	0.40014	tRNA-Tyr for anticodon GUA	NA	NA	NA	NA
ENSRNA050010926	0.0001	0.0001	0.0001	0.0001	0.0001	0.0001	0.0001	0.0001	0.0001	0.0001	0.0001	0.0001	0.0001	0.0001	0.0001	0.0001	0.0001	0.0001	0.0001	0.0001	0.0001	tRNA-Tyr for anticodon GUA	NA	NA	NA	NA
ENSRNA050010928	0.0001	0.0001	0.0001	0.0001	0.0001	0.0001	0.0001	0.0001	0.0001	0.0001	0.0001	0.0001	0.0001	0.0001	0.0001	0.0001	0.0001	0.0001	0.0001	0.0001	0.0001	tRNA-Val for anticodon AAC	NA	NA	NA	NA
ENSRNA050010930	0.0001	0.0001	0.0001	0.0001	0.0001	0.0001	0.0001	0.0001	0.0001	0.0001	0.0001	0.0001	0.0001	0.0001	0.0001	0.0001	0.0001	0.0001	0.0001	0.0001	0.0001	tRNA-Gln for anticodon UUG	NA	NA	NA	NA
ENSRNA050010932	0.0001	0.0001	0.0001	0.0001	0.0001	0.0001	0.0001	0.0001	0.0001	0.0001	0.0001	0.0001	0.0001	0.0001	0.0001	0.0001	0.0001	0.0001	0.0001	0.0001	0.0001	tRNA-Gln for anticodon UUG	NA	NA	NA	NA
ENSRNA050010934	0.0001	0.0001	0.0001	0.0001	0.0001	0.0001	0.384524	0.0001	0.306873	0.0001	0.0001	0.619791	0.725391	0.154862	1.38627	0.0001	0.0001	0.0001	0.72595	0.375128	0.116707	tRNA-Gln for anticodon UUG	NA	NA	NA	NA
ENSRNA050010935	0.0001	0.0001	0.0001	0.0001	0.0001	0.0001	0.315096	1.31707	0.0001	0.503962	0.0001	1.1436	1.36238	0.4491	0.852061	1.19168	0.409155	0.0001	0.0001	0.758412	0.322335	tRNA-Gln for anticodon UUG	NA	NA	NA	NA
ENSRNA050010937	0.0001	0.0001	0.0001	0.0001	0.0001	0.0001	0.0001	0.0001	0.0001	0.211608	0.666902	0.0001	0.038999	0.0001	0.534208	0.0001	0.0001	0.0001	0.0001	0.0001	0.0001	tRNA-Gln for anticodon UUG	NA	NA	NA	NA
ENSRNA050010939	0.0001	0.0001	0.0001	0.0001	0.0001	0.0001	0.0001	0.0001	0.0001	0.0001	0.0001	0.468957	0.0001	0.0001	0.833364	0.0001	0.0001	0.0001	0.399082	2.15291	0.0001	tRNA-Gln for anticodon UUG	NA	NA	NA	NA
ENSRNA050010940	0.0001	0.0001	0.0001	0.0001	0.0001	0.0001	0.0001	0.096764	0.0001	0.0001	0.0001	0.0001	0.187198	0.0001	0.0001	0.0001	0.0001	0.0001	0.0001	0.0001	0.0001	tRNA-Gln for anticodon UUG	NA	NA	NA	NA
ENSRNA050010942	0.0001	0.0001	0.0001	0.0001	0.0001	0.0001	0.0001	0.0001	0.0001	0.0001	0.0001	0.0001	0.0001	0.0001	0.192315	0.0001	0.0001	0.0001	0.0001	0.380565	0.0001	tRNA-Gln for anticodon UUG	NA	NA	NA	NA
ENSRNA050010944	0.0001	0.0001	0.0001	0.0001	0.0001	0.0001	1.26038	0.0001	0.0001	0.0001	0.0001	0.0001	0.0001	0.0001	0.0001	0.0001	0.0001	0.0001	0.0001	0.03262	0.0001	tRNA-Gln for anticodon UUG	NA	NA	NA	NA
ENSRNA050010946	0.0001	0.0001	0.0001	0.0001	0.420075	0.0001	0.208284	0.0001	0.0001	0.0001	1.33743	0.0001	0.353595	0.0001	0.0001	0.0001	0.0001	0.0001	0.0001	0.0001	0.344565	tRNA-Gln for anticodon UUG	NA	NA	NA	NA
ENSRNA050010948	0.0001	0.0001	0.0001	0.0001	0.0001	0.0001	0.097911	0.0001	0.0001	0.133647	0.0001	0.0001	0.0001	0.0001	0.0001	0.0001	0.0001	0.0001	0.0001	0.0001	0.105592	tRNA-Gln for anticodon UUG	NA	NA	NA	NA
ENSRNA050010949	0.0001	0.0001	0.0001	0.0001	0.0001	0.0001	0.0001	0.0001	0.0001	0.0001	0.0001	0.0001	0.0001	0.0001	0.0001	0.0001	0.0001	0.0001	0.0001	0.0001	0.0001	tRNA-Gln for anticodon UUG	NA	NA	NA	NA
ENSRNA050010951	1.1113	0.0001	0.0001	0.810934	1.01765	0.353278	0.0001	0.0001	0.0001	0.0001	0.0001	0.241335	0.0001	0.072269	0.277788	0.0001	0.409155	0.0001	0.0001	0.0001	0.136159	tRNA-Pro for anticodon CGG	NA	NA	NA	NA
ENSRNA050010953	0.0001	0.0001	0.0001	0.0001	0.0001	0.0001	0.0001	0.0001	0.0001	0.0001	0.0001	0.0001	0.0001	0.0001	0.0001	0.0001	0.0001	0.0001	0.0001	0.0001	0.0001	tRNA-Glu for anticodon CUC	NA	NA	NA	NA
ENSRNA050010955	0.0001	0.0001	0.0001	0.0001	0.0001	0.0001	0.0001	0.0001	0.0001	0.0001	0.0001	0.0001	0.0001	0.0001	0.0001	0.0001	0.0001	0.0001	0.0001	0.0001	0.0001	tRNA-Asp for anticodon GUC	NA	NA	NA	NA
ENSRNA050010957	0.0001	0.0001	0.0001	0.0001	0.0001	0.0001	0.0001	0.0001	0.0001	0.0001	0.0001	0.0001	0.0001	0.0001	0.0001	0.0001	0.0001	0.0001	0.0001	0.0001	0.0001	tRNA-Arg for anticodon ACG	NA	NA	NA	NA
ENSRNA050010959	0.0001	0.0001	0.0001	0.0001	0.0001	0.0001	0.0001	0.0001	0.0001	0.0001	0.0001	0.0001	0.0001	0.0001	0.0001	0.0001	0.0001	0.0001	0.0001	0.0001	0.0001	tRNA-Asp for anticodon GUC	NA	NA	NA	NA
ENSRNA050010961	0.0001	0.0001	0.0001	0.0001	0.0001	0.0001	0.0001	0.0001	0.0001	0.0001	0.0001	0.0001	0.0001	0.0001	0.0001	0.116689	0.0001	0.0001	0.0001	0.0001	0.0001	tRNA-Tyr for anticodon GUA	NA	NA	NA	NA
ENSRNA050010963	0.0001	0.0001	0.0001	0.0001	0.0001	0.0001	0.0001	0.0001	0.0001	0.0001	0.0001	0.0001	0.0001	0.0001	0.0001	0.0001	0.0001	0.0001	0.0001	0.0001	0.0001	tRNA-Val for anticodon UAC	NA	NA	NA	NA
ENSRNA050010965	0.0001	0.0001	0.0001	0.0001	0.0001	0.0001	0.0001	0.0001	0.0001	0.0001	0.0001	0.0001	0.0001	0.0001	0.0001	0.0001	0.0001	0.0001	0.0001	0.0001	0.0001	tRNA-Phe for anticodon GAA	NA	NA	NA	NA
ENSRNA050010967	0.0001	0.0001	0.0001	0.0001	0.0001	0.0001	0.0001	0.0001	0.0001	0.0001	0.0001	0.0001	0.0001	0.0001	0.0001	0.0001	0.0001	0.0001	0.0001	0.0001	0.0001	tRNA-Ser for anticodon CGA	NA	NA	NA	NA
ENSRNA050010969	0.0001	0.0001	0.0001	0.0001	0.0001	0.0001	0.0001	0.0001	0.0001	0.0001	0.0001	0.0001	0.0001	0.0001	0.0001	0.0001	0.0001	0.0001	0.0001	0.0001	0.0001	tRNA-Glu for anticodon CUC	NA	NA	NA	NA
ENSRNA050010970	0.0001	0.0001	0.0001	0.0001	0.0001	0.0001	0.0001	0.0001	0.0001	0.0001	0.0001	0.0001	0.0001	0.0001	0.0001	0.0001	0.0001	0.0001	0.0001	0.0001	0.0001	tRNA-Arg for anticodon ACG	NA	NA	NA	NA
ENSRNA050010972	0.0001	0.0001	0.0001	0.0001	0.0001	0.0001	0.0001	0.0001	0.0001	0.0001	0.0001	0.0001	0.0001	0.0001	0.0001	0.0001	0.0001	0.0001	0.0001	0.0001	0.0001	tRNA-Thr for anticodon AGU	NA	NA	NA	NA
ENSRNA050010974	0.0001	0.0001	0.0001	0.0001	0.0001	0.0001	0.0001	0.0001	0.0001	0.0001	0.0001	0.0001	0.0001	0.0001	0.0001	0.0001	0.0001	0.0001	0.0001	0.0001	0.0001	tRNA-Gln for anticodon CUG	NA	NA	NA	NA
ENSRNA050010976	0.0001	0.0001	0.0001	0.0001	0.0001	0.0001	0.0001	0.0001	0.0001	0.0001	0.0001	0.0001	0.0001	0.0001	0.0001	0.0001	0.0001	0.0001	0.0001	0.0001	0.0001	tRNA-Asp for anticodon GUC	NA	NA	NA	NA
ENSRNA050010977	0.0001	0.0001	0.0001	0.0001	0.0001	0.0001	0.0001	0.0001	0.0001	0.0001	0.0001	0.0001	0.0001	0.0001	0.0001	0.0001	0.0001	0.0001	0.0001	0.0001	0.0001	tRNA-Ile for anticodon AAU	NA	NA	NA	NA
ENSRNA050010979	0.0001	0.0001	0.0001	0.0001	0.0001	0.0001	0.0001	0.0001	0.0001	0.0001	0.0001	0.0001	0.0001	0.0001	0.0001	0.0001	0.0001	0.0001	0.0001	0.0001	0.0001	tRNA-Gly for anticodon UCC	NA	NA	NA	NA
ENSRNA050010981	0.0001	0.0001	0.0001	0.0001	0.0001	0.0001	0.0001	0.0001	0.0001	0.0001	0.0001	0.0001	0.0001	0.0001	0.0001	0.0001	0.0001	0.0001	0.0001	0.0001	0.0001	tRNA-Leu for anticodon UAG	NA	NA	NA	NA
ENSRNA050010983	2.74965	0.112269	0.073964	0.744321	1.6803	0.538329	1.88257	2.13419	3.25391	3.74491	4.55233	3.70778	1.67438	2.43391	5.50501	1.15684	0.255722	0.35394	1.26566	1.30208	2.46753	tRNA-Gln for anticodon UUG	NA	NA	NA	NA
ENSRNA050010986	0.0001	0.0001	0.0001	0.241349	0.962425	0.065422	2.0985	1.38337	1.07626	1.54669	0.88437	0.701379	0.929055	0.313165	0.663308	0.0001	0.0001	0.0001	0.692376	0.91245	0.815099	tRNA-Gln for anticodon UUG	NA	NA	NA	NA
ENSRNA050010987	0.0001	0.0001	0.0001	0.0001	0.248495	0.0001	0.0001	0.381682	0.484119	0.05383	0.315329	0.485412	0.400395	0.309724	0.454077	0.0001	0.0001	0.0001	0.0001	0.492016	0.366795	tRNA-Gln for anticodon UUG	NA	NA	NA	NA
ENSRNA050010989	0.0001	0.0001	0.0001	0.158325	0.797748	0.102806	2.28275	1.17551	1.51364	1.71375	0.416814	0.540946	0.693324	0.285634	0.672211	0.0001	0.0001	0.0001	0.534327	1.16525	0.928102	tRNA-Gln for anticodon UUG	NA	NA	NA	NA
ENSRNA050010992	0.0001	0.0001	0.0001	0.086886	0.0001	0.0001	0.0001	0.516076	0.0001	0.551295	0.706771	1.02842	0.399095	0.160024	0.0001	0.0001	0.0001	0.0001	0.0001	0.625214	0.252866	tRNA-Gln for anticodon UUG	NA	NA	NA	NA
ENSRNA050010993	0.674613	0.627873	0.0001	0.0001	0.0001	0.0001	0.0001	0.0001	0.0001	0.236667	0.0001	0.0001	0.0001	0.0001	0.280459	0.491308	0.0001	0.0001	0.440891	0.619777	0.0001	tRNA-Gln for anticodon UUG	NA	NA	NA	NA
ENSRNA050010996	0.0001	0.0001	0.0001	0.0001	0.0001	0.0001	0.0001	0.0001	0.298937	0.24502	0.0001	0.21391	0.132598	0.0001	0.066776	0.0001	0.250039	0.0001	0.0001	0.492016	0.20007	tRNA-Gln for anticodon UUG	NA	NA	NA	NA
ENSRNA050010997	0.0001	2.34101	0.507179	0.0001	0.0001	0.0001	0.133515	0.451567	0.0001	1.84322	1.10546	3.9162	2.79626	1.16921	1.96856	0.313601	0.619416	0.898946	1.22765	2.87599	1.95346	tRNA-Gln for anticodon UUG	NA	NA	NA	NA
ENSRNA050010999	0.0001	0.0001	0.0001	0.0001	0.0001	0.0001	0.0001	0.0001	0.0001	0.0001	0.0001	0.0001	0.0001	0.0001	0.0001	0.0001	0.0001	0.0001	0.0001	0.0001	0.0001	tRNA-Tyr for anticodon GUA	NA	NA	NA	NA
ENSRNA050011001	0.0001	0.0001	0.0001	0.0001	0.0001	0.0001	0.0001	0.0001	0.0001	0.0001	0.0001	0.0001	0.0001	0.0001	0.0001	0.0001	0.0001	0.0001	0.0001	0.0001	0.0001	tRNA-Ser for anticodon AGA	NA	NA	NA	NA
ENSRNA050011002	0.0001	0.0001	0.0001	0.0001	0.0001	0.0001	0.0001	0.0001	0.0001	0.0001	0.0001	0.0001	0.0001	0.0001	0.0001	0.0001	0.0001	0.0001	0.0001	0.0001	0.0001	tRNA-Tyr for anticodon GUA	NA	NA	NA	NA
ENSRNA050011004	0.0001	0.0001	0.0001	0.0001	0.0001	0.0001	0.0001	0.0001	0.0001	0.0001	0.0001	0.0001	0.0001	0.0001	0.0001	0.0001	0.0001	0.0001	0.0001	0.0001	0.0001	tRNA-Tyr for anticodon GUA	NA	NA	NA	NA
ENSRNA050011005	0.0001	0.0001	0.0001	0.0001	0.0001	0.0001	0.0001	0.0001	0.0001	0.0001	0.0001	0.0001	0.0001	0.0001	0.0001	0.0001	0.0001	0.0001	0.0001	0.0001	0.0001	tRNA-Gly for anticodon GCC	NA	NA	NA	NA
ENSRNA050011007	0.0001	0.0001	0.0001	0.0001	0.0001	0.0001	0.0001	0.0001	0.0001	0.0001	0.0001	0.0001	0.0001	0.0001	0.0001	0.0001	0.0001	0.0001	0.0001	0.0001	0.0001	tRNA-Leu for anticodon CAA	NA	NA	NA	NA
ENSRNA050011009	0.0001	0.0001	0.0001	0.0001	0.0001	0.0001	0.0001	0.0001	0.0001	0.0001	0.0001	0.0001	0.0001	0.0001	0.0001	0.0001	0.0001	0.0001	0.0001	0.0001	0.0001	tRNA-Lys for anticodon UUU	NA	NA	NA	NA
ENSRNA050011012	0.0001	0.0001	0.0001	0.0001	0.0001	0.0001	0.0001	0.0001	0.0001	0.0001	0.0001	0.0001	0.0001	0.0001	0.0001	0.0001	0.0001	0.0001	0.0001	0.0001	0.0001	tRNA-Arg for anticodon UCG	NA	NA	NA	NA
ENSRNA050011013	0.0001	0.0001	0.0001	0.0001	0.0001	0.0001	0.0001	0.0001	0.0001	0.0001	0.0001	0.0001	0.0001	0.0001	0.0001	0.0001	0.0001	0.0001	0.0001	0.0001	0.0001	tRNA-Asn for anticodon GUU	NA	NA	NA	NA
ENSRNA050011018	0.0001	0.0001	0.0001	0.0001	0.0001	0.0001	0.0001	0.0001	0.0001	0.0001	0.0001	0.0001	0.0001	0.0001	0.0001	0.0001	0.0001	0.0001	0.0001	0.0001	0.0001	tRNA-Asn for anticodon GUU	NA	NA	NA	NA
ENSRNA050011019	0.0001	0.0001	0.0001	0.0001	0.0001	0.0001	0.0001	0.0001	0.0001	0.0001	0.0001	0.0001	0.0001	0.0001	0.0001	0.0001	0.0001	0.0001	0.0001	0.0001	0.0001	tRNA-Leu for anticodon CAG	NA	NA	NA	NA
ENSRNA050011021	0.0001	0.0001	0.0001	0.0001	0.0001	0.0001	0.0001	0.0001	0.0001	0.0001	0.0001	0.0001	0.0001	0.0001	0.0001	0.0001	0.0001	0.0001	0.0001	0.0001	0.0001	tRNA-Lys for anticodon CUU	NA	NA	NA	NA
ENSRNA050011023	0.0001	0.0001	0.0001	0.0001	0.0001	0.0001	0.0001	0.0001	0.0001	0.0001	0.0001	0.0001	0.0001	0.0001	0.0001	0.0001	0.0001	0.0001	0.0001	0.0001	0.0001	tRNA-Lys for anticodon CUU	NA	NA	NA	NA
ENSRNA050011025	0.0001	0.0001	0.0001	0.0001	0.0001	0.0001	0.0001	0.0001	0.0001	0.0001	0.0001	0.0001	0.0001	0.0001	0.0001	0.0001	0.0001	0.0001	0.0001	0.0001	0.0001	tRNA-Asn for anticodon GUU	NA	NA	NA	NA
ENSRNA050011027	0.0001	0.0001	0.0001	0.0001	0.0001	0.0001	0.0001	0.0001	0.0001	0.0001	0.0001	0.0001	0.0001	0.0001	0.0001	0.0001	0.0001	0.0001	0.0001	0.0001	0.0001	tRNA-Asn for anticodon GUU	NA	NA	NA	NA
ENSRNA050011029	0.0001	0.0001	0.0001	0.0001	0.0001	0.0001	0.0001	0.0001	0.0001	0.0001	0.0001	0.0001	0.0001	0.0001	0.0001	0.0001	0.0001	0.0001	0.0001	0.0001	0.0001	tRNA-Asn for anticodon GUU	NA	NA	NA	NA
ENSRNA050011030	0.0001	0.0001	0.0001	0.0001	0.244657	0.0001	0.0001	0.0001	0.0001	0.0001	0.179852	0.0001	0.435108	0.0001	0.0001	0.0001	0.0001	0.0001	0.0001	0.0001	0.116257	tRNA-Trp for anticodon CCA	NA	NA	NA	NA
ENSRNA050011032	0.0001	0.0001	0.0001	0.0001	0.0001	0.0001	0.0001	0.0001	0.0001	0.0001	0.0001	0.0001	0.0001	0.0001	0.0001	0.0001	0.0001	0.0001	0.0001	0.0001	0.0001	tRNA-Ile for anticodon AAU	NA	NA	NA	NA
ENSRNA050011034	0.0001	0.0001	0.0001	0.0001	0.0001	0.0001	0.0001	0.0001	0.0001	0.0001	0.0001	0.0001	0.0001	0.0001	0.0001	0.0001	0.0001	0.0001	0.0001	0.0001	0.0001	tRNA-Ile for anticodon AAU	NA	NA	NA	NA
ENSRNA050011035	0.0001	0.0001	0.0001	0.0001	0.0001	0.0001	0.0001	0.0001	0.0001	0.0001	0.0001	0.0001	0.0001	0.0001	0.0001	0.0001	0.0001	0.0001	0.0001	0.0001	0.0001	tRNA-Val for anticodon AAC	NA	NA	NA	NA
ENSRNA050011037	0.0001	0.0001	0.0001	0.0001	0.0001	0.0001	0.0001	0.0001	0.0001	0.0001	0.0001	0.0001	0.0001	0.0001	0.0001	0.0001	0.0001	0.0001	0.0001	0.0001	0.0001	tRNA-Leu for anticodon UAG	NA	NA	NA	NA
ENSRNA050011038	0.0001	0.0001	0.0001	0.0001	0.0001	0.0001	0.0001	0.0001	0.0001	0.0001	0.0001	0.0001	0.0001	0.0001	0.0001	0.0001	0.0001	0.0001	0.0001	0.0001	0.0001	tRNA-Leu for anticodon UAA	NA	NA	NA	NA
ENSRNA050011040	0.0001	0.0001	0.0001	0.0001	0.0001	0.0001	0.0001	0.0001	0.0001	0.0001	0.0001	0.0001	0.0001	0.0001	0.0001	0.0001	0.0001	0.0001	0.0001	0.0001	0.0001	tRNA-Leu for anticodon UAA	NA	NA	NA	NA
ENSRNA050011042	0.0001	0.0001	0.0001	0.0001	0.0001	0.0001	0.0001	0.0001	0.0001	0.0001	0.0001	0.0001	0.0001	0.0001	0.0001	0.0001	0.0001	0.0001	0.0001	0.0001	0.0001	tRNA-Val for anticodon AAC	NA	NA	NA	NA
ENSRNA050011043	0.0001	0.0001	0.0001	0.0001	0.0001	0.0001	0.0001	0.0001	0.0001	0.0001	0.0001	0.0001	0.0001	0.0001	0.0001	0.0001	0.0001	0.0001	0.0001	0.0001	0.0001	tRNA-Val for anticodon AAC	NA	NA	NA	NA
ENSRNA050011046	0.0001	0.0001	0.0001	0.0001	0.0001	0.0001	0.0001	0.0001	0.0001	0.0001	0.0001	0.0001	0.0001	0.0001	0.0001	0.0001	0.0001	0.0001	0.0001	0.0001	0.0001	tRNA-Val for anticodon AAC	NA	NA	NA	NA
ENSRNA050011047	0.0001	0.0001	0.0001	0.0001	0.0001	0.0001	0.0001	0.0001	0.0001	0.0001	0.0001	0.0001	0.0001	0.0001	0.0001	0.0001	0.0001	0.0001	0.0001	0.0001	0.0001	tRNA-Val for anticodon AAC	NA	NA	NA	NA
ENSRNA050011049	0.0001	0.0001	0.0001	0.0001	0.0001	0.0001	0.0001	0.0001	0.0001	0.0001	0.0001	0.0001	0.0001	0.0001	0.0001	0.0001	0.0001	0.0001	0.0001	0.0001	0.0001	tRNA-Val for anticodon AAC	NA	NA	NA	NA
ENSRNA050011051	0.0001	0.0001	0.0001	0.0001	0.0001	0.0001	0.0001	0.0001	0.0001	0.0001	0.0001	0.0001	0.0001	0.0001	0.0001	0.0001	0.0001	0.0001	0.0001	0.0001	0.0001	tRNA-Val for anticodon AAC	NA	NA	NA	NA
ENSRNA050011053	0.0001	0.0001	0.0001	0.0001	0.0001	0.0001	0.0001	0.0001	0.0001	0.0001	0.0001	0.0001	0.0001	0.0001	0.0001	0.0001	0.0001	0.0001	0.0001	0.0001	0.0001	tRNA-Val for anticodon AAC	NA	NA	NA	NA
ENSRNA050011055	0.0001	0.0001	0.0001	0.0001	0.0001	0.0001	0.0001	0.0001	0.0001	0.0001	0.0001	0.0001	0.0001	0.0001	0.0001	0.0001	0.0001	0.0001	0.0001	0.0001	0.0001	tRNA-Val for anticodon AAC	NA	NA	NA	NA
ENSRNA050011058	0.0001	0.0001	0.0001	0.0001	0.0001	0.0001	0.0001	0.0001	0.0001	0.0001	0.0001	0.0001	0.0001	0.0001	0.0001	0.0001	0.0001	0.0001	0.0001	0.0001	0.0001	tRNA-Lys for anticodon CUU	NA	NA	NA	NA
ENSRNA050011060	0.041024	0.0001	0.301566	0.06763	0.451897	1.51951	0.301384	0.018307	0.265118	0.054181	0.176326	0.144089	0.0001	0.0001	0.036384	0.0001	0.0001	0.0001	0.0001	0.034383	0.0001	tRNA-Ile for anticodon AAU	NA	NA	NA	NA
ENSRNA050011062	0.0001	0.0001	0.0001	0.0001	0.0001	0.0001	0.0001	0.0001	0.0001	0.0001	0.0001	0.0001	0.0001	0.0001	0.0001	0.0001	0.0001	0.0001	0.0001	0.0001	0.0001	tRNA-Glu for anticodon CUC	NA	NA	NA	NA
ENSRNA050011063	0.0001	0.0001	1.52154	0.0001	0.0001	0.0001	0.0001	0.0001	0.0001	0.0001	0.0001	0.0001	0.0001	0.0001	0.0001	1.00352	0.0001	0.0001	0.0001	0.0001	0.0001	tRNA-Pro for anticodon AGG	NA	NA	NA	NA
ENSRNA050011065	0.0001	0.0001	0.0001	0.0001	0.0001	0.0001	0.0001	0.0001	0.0001	0.0001	0.0001	0.0001	0.0001	0.0001	0.0001	0.0001	0.0001	0.0001	0.0001	0.0001	0.0001	tRNA-Pro for anticodon AGG	NA	NA	NA	NA
ENSRNA050011067	0.331283	0.0001	0.0001	0.0001	0.0001	0.0001	0.0001	0.335987	0.0001	0.350824	0.039869	0.0001	0.75399	0.0001	0.02671	0.017422	3.75911	1.29987	0.0001	2.22359	0.397361	tRNA-Pro for anticodon AGG	NA	NA	NA	NA
ENSRNA050011068	0.0001	0.0001	0.0001	0.0001	0.0001	0.0001	0.0001	0.0001	0.0001	0.0001	0.0001	0.0001	0.0001	0.0001	0.0001	0.0001	0.0001	0.0001	0.0001	0.0001	0.0001	tRNA-Gly for anticodon GCC	NA	NA	NA	NA
ENSRNA050011070	0.0001	0.0001	0.0001	0.0001	0.0001	0.0001	0.0001	0.0001	0.0001	0.0001	0.0001	0.0001	0.0001	0.0001	0.0001	0.0001	0.0001	0.0001	0.0001	0.0001	0.0001	tRNA-Ile for anticodon GAU	NA	NA	NA	NA
ENSRNA050011071	0.0001	0.0001	0.0001	0.0001	0.0001	0.0001	0.0001	0.0001	0.0001	0.0001	0.0001	0.0001	0.0001	0.0001	0.0001	0.0001	0.0001	0.0001	0.0001	0.0001	0.0001	tRNA-Ser for anticodon UGA	NA	NA	NA	NA
ENSRNA050011073	0.0001	0.0001	0.0001	0.0001	0.0001	0.0001	0.0001	0.0001	0.0001	0.0001	0.0001	0.0001	0.0001	0.0001	0.0001	0.0001	0.0001	0.0001	0.0001	0.0001	0.0001	tRNA-Ser for anticodon AGA	NA	NA	NA	NA
ENSRNA050011074	0.0001	0.0001	0.0001	0.0001	0.0001	0.0001	0.0001	0.0001	0.0001	0.0001	0.0001	0.0001	0.0001	0.0001	0.0001	0.0001	0.0001	0.0001	0.0001	0.0001	0.0001	tRNA-Glu for anticodon CUC	NA	NA	NA	NA
ENSRNA050011076	0.0001	0.0001	0.0001	0.0001	0.0001	0.0001	0.0001	0.0001	0.0001	0.0001	0.0001	0.0001	0.0001	0.0001	0.0001	0.0001	0.0001	0.0001	0.0001	0.0001	0.0001	tRNA-Leu for anticodon CAG	NA	NA	NA	NA
ENSRNA050011078	0.0001	0.0001	0.0001	0.0001	0.0001	0.0001	0.0001	0.0001	0.0001	0.0001	0.0001	0.0001	0.0001	0.0001	0.0001	0.0001	0.0001	0.0001	0.0001	0.0001	0.0001	tRNA-Thr for anticodon AGU	NA	NA	NA	NA
ENSRNA050011079	0.0001	0.0001	0.0001	0.0001	0.0001	0.0001	0.0001	0.0001	0.0001	0.0001	0.0001	0.0001	0.0001	0.0001	0.0001	0.0001	0.0001	0.0001	0.0001	0.0001	0.0001	tRNA-Phe for anticodon GAA	NA	NA	NA	NA
ENSRNA050011082	0.0001	0.0001	0.0001	0.0001	0.0001	0.0001	0.0001	0.0001	0.0001	0.0001	0.0001	0.0001	0.0001	0.0001	0.0001	0.0001	0.0001	0.0001	0.0001	0.0001	0.0001	tRNA-Leu for anticodon CAA	NA	NA	NA	NA
ENSRNA050011084	0.0001	0.0001	0.0001	0.0001	0.0001	0.0001	0.0001	0.0001	0.0001	0.0001	0.0001	0.0001	0.0001	0.0001	0.0001	0.0001	0.0001	0.0001	0.0001	0.0001	0.0001	tRNA-Leu for anticodon CAA	NA	NA	NA	NA
ENSRNA050011087	0.0001	0.0001	0.0001	0.0001	0.0001	0.0001	0.0001	0.0001	0.0001	0.0001	0.0001	0.0001	0.0001	0.0001	0.0001	0.0001	0.0001	0.0001	0.0001	0.0001	0.0001	tRNA-Leu for anticodon CAA	NA	NA	NA	NA
ENSRNA050011088	0.0001	0.0001	0.0001	0.0001	0.0001	0.0001	0.0001	0.0001	0.0001	0.0001	0.0001	0.0001	0.0001	0.0001	0.0001	0.0001	0.0001	0.0001	0.0001	0.0001	0.0001	tRNA-Asn for anticodon GUU	NA	NA	NA	NA
ENSRNA050011090	0.0001	0.0001	0.0001	0.0001	0.0001	0.0001	0.0001	0.0001	0.0001	0.0001	0.0001	0.0001	0.0001	0.0001	0.0001	0.0001	0.0001	0.0001	0.0001	0.0001	0.0001	tRNA-Met for anticodon CAU	NA	NA	NA	NA
ENSRNA050011091	0.0001	0.0001	0.0001	0.0001	0.0001	0.0001	0.0001	0.0001	0.0001	0.0001	0.0001	0.0001	0.0001	0.0001	0.0001	0.0001	0.0001	0.0001	0.0001	0.0001	0.0001	tRNA-Tyr for anticodon GUA	NA	NA	NA	NA
ENSRNA050011093	0.0001	0.0001	0.0001	0.0001	0.0001	0.0001	0.0001	0.0001	0.0001	0.0001	0.0001	0.0001	0.0001	0.0001	0.0001	0.0001	0.0001	0.0001	0.0001	0.0001	0.0001	tRNA-Glu for anticodon CUC	NA	NA	NA	NA
ENSRNA050011095	0.0001	0.0001	0.0001	0.0001	0.0001	0.0001	0.0001	0.0001	0.0001	0.0001	0.0001	0.0001	0.0001	0.0001	0.0001	0.0001	0.0001	0.0001	0.0001	0.0001	0.0001	tRNA-Arg for anticodon CCU	NA	NA	NA	NA
ENSRNA050011097	0.0001	0.0001	0.0001	0.0001	0.0001	0.0001	0.0001	0.0001	0.0001	0.0001	0.0001	0.0001	0.0001	0.0001	0.0001	0.0001	0.0001	0.0001	0.0001	0.0001	0.0001	tRNA-Arg for anticodon CCU	NA	NA	NA	NA
ENSRNA050011098	0.0001	0.0001	0.0001	0.0001	0.0001	0.0001	0.0001	0.0001	0.0001	0.0001	0.0001	0.0001	0.0001	0.0001	0.0001	0.0001	0.0001	0.0001	0.0001	0.0001	0.0001	tRNA-Thr for anticodon AGU	NA	NA	NA	NA
ENSRNA050011100	0.0001	0.0001	0.0001	0.0001	0.0001	0.0001	0.0001	0.0001	0.0001	0.0001	0.0001	0.0001	0.0001	0.0001	0.0001	0.0001	0.0001	0.0001	0.0001	0.0001	0.0001	tRNA-Gly for anticodon GCC	NA	NA	NA	NA
ENSRNA050011101	0.0001	0.0001	0.0001	0.0001	0.0001	0.0001	0.0001	0.0001	0.0001	0.0001	0.0001	0.0001	0.0001	0.0001	0.0001	0.0001	0.0001	0.0001	0.0001	0.0001	0.0001	tRNA-Gly for anticodon GCC	NA	NA	NA	NA
ENSRNA050011103	0.0001	0.0001	0.0001	0.0001	0.0001	0.0001	0.0001	0.0001	0.0001	0.0001	0.0001	0.0001	0.0001	0.0001	0.0001	0.0001	0.0001	0.0001	0.0001	0.0001	0.0001	tRNA-Lys for anticodon UUU	NA	NA	NA	NA
ENSRNA050011104	0.0001	0.0001	0.0001	0.0001	0.0001	0.0001	0.0001	0.0001	0.0001	0.0001	0.0001	0.0001	0.0001	0.0001	0.0001	0.0001	0.0001	0.0001	0.0001	0.0001	0.0001	tRNA-Lys for anticodon CUU	NA	NA	NA	NA
ENSRNA050011106	0.0001	0.0001	0.0001	0.0001	0.0001	0.0001	0.0001	0.0001	0.0001	0.0001	0.0001	0.0001	0.0001	0.0001	0.0001	0.0001	0.0001	0.0001	0.0001	0.0001	0.0001	tRNA-Arg for anticodon ACG	NA	NA	NA	NA
ENSRNA050011107	0.0001	0.0001	0.0001	0.0001	0.0001	0.0001	0.0001	0.0001	0.0001	0.0001	0.0001	0.0001	0.0001	0.0001	0.0001	0.0001	0.0001	0.0001	0.0001	0.0001	0.0001	tRNA-Val for anticodon UAC	NA	NA	NA	NA
ENSRNA050011109	0.0001	0.0001	0.0001	0.0001	0.0001	0.0001	0.0001	0.0001	0.0001	0.0001	0.0001	0.0001	0.0001	0.0001	0.0001	0.0001	0.0001	0.0001	0.0001	0.0001	0.0001	tRNA-Leu for anticodon UAA	NA	NA	NA	NA
ENSRNA050011111	0.0001	0.0001	0.0001	0.0001	0.0001	0.0001	0.0001	0.0001	0.0001	0.0001	0.0001	0.0001	0.0001	0.0001	0.0001	0.0001	0.0001	0.0001	0.0001	0.0001	0.0001	tRNA-Asn for anticodon GUU	NA	NA	NA	NA
ENSRNA050011112	0.0001	0.0001	0.0001	0.0001	0.0001	0.0001	0.0001	0.0001	0.0001	0.0001	0.0001	0.0001	0.0001	0.0001	0.0001	0.0001	0.0001	0.0001	0.0001	0.0001	0.0001	tRNA-Asn for anticodon AUU	NA	NA	NA	NA
ENSRNA050011114	0.0001	0.0001	1.11031	0.0001	0.0001	0.0001	0.0001	0.0001	0.0001	0.0001	0.0001	0.0001	0.0001	0.0001	0.0001	0.0001	0.0001	0.0001	0.0001	0.0001	0.0001	tRNA-Asn for anticodon GUU	NA	NA	NA	NA
ENSRNA050011116	0.0001	0.0001	0.0001	0.0001	0.0001	0.0001	0.0001	0.0001	0.0001	0.0001	0.0001	0.0001	0.0001	0.0001	0.0001	0.0001	0.0001	0.0001	0.0001	0.0001	0.0001	tRNA-Ser for anticodon GCU	NA	NA	NA	NA
ENSRNA050011118	0.0001	0.0001	0.0001	0.0001	0.0001	0.0001	0.0001	0.0001	0.0001	0.0001	0.0001	0.0001	0.0001	0.0001	0.0001	0.0001	0.0001	0.0001	0.0001	0.0001	0.0001	tRNA-Ser for anticodon GCU	NA	NA	NA	NA
ENSRNA050011120	0.0001	0.0001	0.0001	0.0001	0.0001	0.0001	0.0001	0.0001	0.0001	0.0001	0.0001	0.0001	0.0001	0.0001	0.0001	0.0001	0.0001	0.0001	0.0001	0.0001	0.0001	tRNA-Gly for anticodon GCC	NA	NA	NA	NA
ENSRNA050011122	0.0001	0.0001	0.0001	0.0001	0.0001	0.0001	0.0001	0.0001	0.0001	0.0001	0.0001	0.0001	0.0001	0.0001	0.0001	0.0001	0.0001	0.0001	0.0001	0.0001	0.0001	tRNA-Gly for anticodon GCC	NA	NA	NA	NA
ENSRNA050011124	0.0001	0.0001	0.0001	0.0001	0.0001	0.0001	0.0001	0.0001	0.0001	0.0001	0.0001	0.0001	0.0001	0.0001	0.0001	0.0001	0.0001	0.0001	0.0001	0.0001	0.0001	tRNA-Ser for anticodon GCU	NA	NA	NA	NA
ENSRNA050011126	0.942651	1.57592	0.528312	0.805141	0.650821	0.0001	0.694279	0.279541	0.0001	0.36753	0.0001	0.367487	0.210597	1.11501	0.651734	0.0001	0.738753	0.0001	0.0001	0.212029	0.350122	tRNA-Pro for anticodon CGG	NA	NA	NA	NA
ENSRNA050011128	0.0001	0.0001	0.0001	0.0001	0.0001	0.0001	0.0001	0.0001	0.0001	0.0001	0.0001	0.0001	0.0001	0.0001	0.0001	0.0001	0.0001	0.0001	0.0001	0.0001	0.0001	tRNA-Glu for anticodon CUC	NA	NA	NA	NA
ENSRNA050011130	0.0001	0.0001	0.0001	0.0001	0.0001	0.0001	0.0001	0.0001	0.0001	0.0001	0.0001	0.0001	0.0001	0.0001	0.0001	0.0001	0.0001	0.0001	0.0001	0.0001	0.0001	tRNA-Glu for anticodon CUC	NA	NA	NA	NA
ENSRNA050011132	0.0001	0.0001	0.0001	0.0001	0.0001	0.0001	0.0001	0.0001	0.0001	0.0001	0.0001	0.0001	0.0001	0.0001	0.0001	0.0001	0.0001	0.0001	0.0001	0.0001	0.0001	tRNA-Glu for anticodon CUC	NA	NA	NA	NA
ENSRNA050011134	0.0001	0.0001	0.0001	0.0001	0.0001	0.0001	0.0001	0.0001	0.0001	0.0001	0.0001	0.0001	0.0001	0.0001	0.0001	0.0001	0.0001	0.0001	0.0001	0.0001	0.0001	tRNA-Glu for anticodon CUC	NA	NA	NA	NA
ENSRNA050011136	0.0001	0.0001	0.0001	0.0001	0.0001	0.0001	0.0001	0.0001	0.0001	0.0001	0.0001	0.0001	0.0001	0.0001	0.0001	0.0001	0.0001	0.0001	0.0001	0.0001	0.0001	tRNA-Glu for anticodon CUC	NA	NA	NA	NA
ENSRNA050011137	0.0001	0.0001	0.0001	0.0001	0.0001	0.0001	0.0001	0.0001	0.0001	0.0001	0.0001	0.0001	0.0001	0.0001	0.0001	0.0001	0.0001	0.0001	0.0001	0.0001	0.0001	tRNA-Glu for anticodon CUC	NA	NA	NA	NA
ENSRNA050011139	0.0001	0.0001	0.0001	0.0001	0.0001	0.0001	0.0001	0.0001	0.0001	0.0001	0.0001	0.0001	0.0001	0.0001	0.0001	0.0001	0.0001	0.0001	0.0001	0.0001	0.0001	tRNA-Glu for anticodon CUC	NA	NA	NA	NA
ENSRNA050011141	0.0001	0.0001	0.0001	0.0001	0.0001	0.0001	0.0001	0.0001	0.0001	0.0001	0.0001	0.0001	0.0001	0.0001	0.0001	0.0001	0.0001	0.0001	0.0001	0.0001	0.0001	tRNA-Glu for anticodon CUC	NA	NA	NA	NA
ENSRNA050011143	0.0001	0.0001	0.0001	0.0001	0.0001	0.0001	0.0001	0.0001	0.0001	0.0001	0.0001	0.0001	0.0001	0.0001	0.0001	0.0001	0.0001	0.0001	0.0001	0.0001	0.0001	tRNA-Asp for anticodon GUC	NA	NA	NA	NA
ENSRNA050011145	0.0001	0.0001	0.0001	0.0001	0.0001	0.0001	0.272804	0.0001	0.0001	0.0001	0.0001	0.0001	0.0001	0.0001	0.0001	0.067806	0.0001	0.0001	0.0001	0.0001	0.0001	tRNA-Val for anticodon AAC	NA	NA	NA	NA
ENSRNA050011147	0.0001	0.0001	0.0001	0.0001	0.0001	0.0001	0.0001	0.0001	0.0001	0.0001	0.0001	0.0001	0.0001	0.0001	0.0001	0.0001	0.0001	0.0001	0.0001	0.0001	0.0001	tRNA-Arg for anticodon ACG	NA	NA	NA	NA
ENSRNA050011149	0.0001	0.0001	0.0001	0.0001	0.0001	0.0001	0.0001	0.0001	0.0001	0.0001	0.0001	0.0001	0.0001	0.0001	0.0001	0.0001	0.0001	0.0001	0.0001	0.0001	0.0001	tRNA-Tyr for anticodon GUA	NA	NA	NA	NA
ENSRNA050011151	0.0001	0.0001	0.0001	0.0001	0.0001	0.0001	0.0001	0.0001	0.0001	0.0001	0.0001	0.0001	0.0001	0.0001	0.0001	0.0001	0.0001	0.0001	0.0001	0.0001	0.0001	tRNA-Thr for anticodon AGU	NA	NA	NA	NA
ENSRNA050011153	0.0001	0.0001	0.0001	0.0001	0.0001	0.0001	0.0001	0.0001	0.0001	0.0001	0.0001	0.0001	0.0001	0.0001	0.0001	0.0001	0.0001	0.0001	0.0001	0.0001	0.0001	tRNA-Thr for anticodon AGU	NA	NA	NA	NA
ENSRNA050011155	0.0001	0.0001	0.0001	0.0001	0.0001	0.0001	0.0001	0.0001	0.0001	0.0001	0.0001	0.0001	0.0001	0.0001	0.0001	0.0001	0.0001	0.0001	0.479836	0.0001	0.0001	tRNA-Lys for anticodon CUU	NA	NA	NA	NA
ENSRNA050011157	0.0001	0.0001	0.0001	0.0001	0.0001	0.0001	0.0001	0.0001	0.0001	0.0001	0.0001	0.0001	0.0001	0.0001	0.0001	0.0001	0.0001	0.0001	0.0001	0.0001	0.0001	tRNA-Lys for anticodon CUU	NA	NA	NA	NA
ENSRNA050011159	0.0001	0.0001	0.0001	0.0001	0.0001	0.0001	0.0001	0.0001	0.0001	0.0001	0.0001	0.0001	0.0001	0.0001	0.0001	0.0001	0.0001	0.0001	0.0001	0.0001	1.07983	tRNA-Lys for anticodon CUU	NA	NA	NA	NA
ENSRNA050011162	0.0001	0.0001	0.0001	0.0001	0.0001	0.0001	0.0001	0.0001	0.0001	0.0001	0.0001	0.0001	0.0001	0.0001	0.0001	0.0001	0.0001	0.0001	0.0001	0.0001	0.0001	tRNA-Asn for anticodon GUU	NA	NA	NA	NA
ENSRNA050011163	0.0001	0.0001	0.0001	0.0001	0.0001	0.0001	0.0001	0.0001	0.0001	0.0001	0.0001	0.0001	0.0001	0.0001	0.0001	0.0001	0.0001	0.0001	0.0001	0.0001	0.0001	tRNA-Lys for anticodon UUU	NA	NA	NA	NA
ENSRNA050011165	0.0001	0.0001	0.0001	0.0001	0.0001	0.0001	0.0001	0.0001	0.0001	0.0001	0.0001	0.0001	0.0001	0.0001	0.0001	0.0001	0.0001	0.0001	0.0001	0.0001	0.0001	tRNA-Ala for anticodon CGC	NA	NA	NA	NA
ENSRNA050011166	0.0001	0.0001	0.0001	0.0001	0.0001	0.0001	0.0001	0.0001	0.0001	0.0001	0.0001	0.0001	0.0001	0.0001	0.0001	0.0001	0.0001	0.0001	0.0001	0.0001	0.0001	tRNA-Pro for anticodon CGG	NA	NA	NA	NA
ENSRNA050011168	0.0001	0.0001	0.0001	0.0001	0.0001	0.0001	0.0001	0.0001	0.0001	0.0001	0.0001	0.0001	0.0001	0.0001	0.0001	0.0001	0.0001	0.0001	0.0001	0.0001	0.0001	tRNA-Arg for anticodon CCG	NA	NA	NA	NA
ENSRNA050011170	0.0001	0.0001	0.0001	0.0001	0.0001	0.0001	0.0001	0.0001	0.0001	0.0001	0.521923	0.0001	0.0001	0.0001	0.0001	0.0001	0.0001	0.0001	0.0001	0.0001	0.0001	tRNA-Glu for anticodon CUC	NA	NA	NA	NA
ENSRNA050011172	0.0001	0.0001	0.0001	0.0001	0.0001	0.0001	0.0001	0.0001	0.0001	0.0001	0.0001	0.0001	0.0001	0.0001	0.0001	0.0001	0.0001	0.0001	0.0001	0.0001	0.0001	tRNA-Gly for anticodon GCC	NA	NA	NA	NA
ENSRNA050011174	0.0001	0.0001	0.0001	0.0001	0.0001	0.0001	0.0001	0.0001	0.0001	0.0001	0.0001	0.0001	0.0001	0.0001	0.0001	0.0001	0.0001	0.0001	0.0001	0.0001	0.0001	tRNA-Ser for anticodon AGA	NA	NA	NA	NA
ENSRNA050011176	0.0001	0.0001	0.0001	0.0001	0.0001	0.0001	0.0001	0.0001	0.0001	0.0001	0.0001	0.0001	0.0001	0.0001	0.0001	0.0001	0.0001	0.0001	0.0001	0.0001	0.0001	tRNA-Ser for anticodon AGA	NA	NA	NA	NA
ENSRNA050011177	0.0001	0.0001	0.0001	0.0001	0.0001	0.0001	0.0001	0.0001	0.0001	0.0001	0.0001	0.0001	0.0001	0.0001	0.0001	0.0001	0.0001	0.0001	0.0001	0.0001	0.0001	tRNA-Ile for anticodon AAU	NA	NA	NA	NA
ENSRNA050011179	0.0001	0.0001	0.0001	0.0001	0.0001	0.0001	0.0001	0.0001	0.0001	0.0001	0.0001	0.0001	0.0001	0.0001	0.0001	0.0001	0.0001	0.0001	0.0001	0.0001	0.0001	tRNA-Ala for anticodon AGC	NA	NA	NA	NA
ENSRNA050011181	0.0001	0.0001	0.0001	0.0001	0.0001	0.0001	0.0001	0.0001	0.0001	0.0001	0.0001	0.0001	0.0001	0.0001	0.0001	0.0001	0.0001	0.0001	0.0001	0.0001	0.0001	tRNA-Pro for anticodon UGG	NA	NA	NA	NA
ENSRNA050011182	0.0001	0.0001	0.0001	0.0001	0.0001	0.0001	0.0001	0.0001	0.0001	0.0001	0.0001	0.0001	0.0001	0.0001	0.0001	0.0001	0.0001	0.0001	0.0001	0.0001	0.0001	tRNA-Ile for anticodon AAU	NA	NA	NA	NA
ENSRNA050011184	0.066257	0.0001	0.0001	0.0001	0.0001	0.0001	0.064087	0.0001	0.0001	0.0001	0.889127	0.163815	0.107616	0.0001	0.0001	0.108715	0.284136	0.037587	0.0001	0.005437	0.0001	tRNA-Lys for anticodon UUU	NA	NA	NA	NA
ENSRNA050011185	0.0001	0.0001	0.0001	0.0001	0.0001	0.0001	0.0001	0.0001	0.0001	0.0001	0.0001	0.0001	0.0001	0.0001	0.0001	0.0001	0.0001	0.0001	0.0001	0.0001	0.0001	tRNA-Phe for anticodon GAA	NA	NA	NA	NA
ENSRNA050011187	0.0001	0.0001	0.0001	0.0001	0.0001	0.0001	0.0001	0.0001	0.0001	0.0001	0.0001	0.0001	0.0001	0.0001	0.0001	0.0001	0.0001	0.0001	0.0001	0.0001	0.0001	tRNA-Thr for anticodon UGU	NA	NA	NA	NA
ENSRNA050011189	0.0001	0.0001	0.0001	0.0001	0.0001	0.0001	0.0001	0.0001	0.0001	0.0001	0.0001	0.0001	0.0001	0.0001	0.0001	0.0001	0.0001	0.0001	0.0001	0.0001	0.0001	tRNA-Asn for anticodon GUU	NA	NA	NA	NA
ENSRNA050011191	0.0001	0.0001	0.0001	0.0001	0.0001	0.0001	0.0001	0.0001	0.0001	0.0001	0.0001	0.0001	0.0001	0.0001	0.0001	0.0001	0.0001	0.0001	0.0001	0.0001	0.0001	tRNA-Thr for anticodon UGU	NA	NA	NA	NA
ENSRNA050011192	0.0001	0.0001	0.0001	0.0001	0.0001	0.0001	0.0001	0.0001	0.0001	0.0001	0.0001	0.0001	0.0001	0.0001	0.0001	0.0001	0.0001	0.0001	0.0001	0.0001	0.0001	tRNA-Asn for anticodon GUU	NA	NA	NA	NA
ENSRNA050011194	0.0001	0.0001	0.0001	0.0001	0.0001	0.0001	0.0001	0.0001	0.0001	0.0001	0.0001	0.0001	0.0001	0.0001	0.0001	0.0001	0.0001	0.0001	0.0001	0.0001	0.0001	tRNA-Asn for anticodon GUU	NA	NA	NA	NA
ENSRNA050011196	0.0001	0.0001	0.472911	0.0001	0.0001	0.0001	0.0001	0.0001	0.0001	0.0001	0.0001	0.0001	0.0001	0.0001	0.0001	0.0001	0.0001	0.0001	0.0001	0.0001	0.0001	tRNA-Asn for anticodon GUU	NA	NA	NA	NA
ENSRNA050011197	0.0001	0.0001	0.0001	0.0001	0.0001	0.0001	0.0001	0.0001	0.0001	0.0001	0.0001	0.0001	0.0001	0.0001	0.0001	0.0001	0.0001	0.0001	0.0001	0.0001	0.0001	tRNA-Leu for anticodon CAG	NA	NA	NA	NA
ENSRNA050011199	0.0001	0.0001	0.0001	0.0001	0.0001	0.0001	0.0001	0.0001	0.0001	0.0001	0.0001	0.0001	0.0001	0.0001	0.0001	0.0001	0.0001	0.0001	0.0001	0.0001	0.0001	tRNA-Ser for anticodon AGA	NA	NA	NA	NA
ENSRNA050011200	0.0001	0.0001	0.0001	0.0001	0.0001	0.0001	0.0001	0.0001	0.0001	0.0001	0.0001	0.0001	0.0001	0.0001	0.0001	0.0001	0.0001	0.0001	0.0001	0.0001	0.0001	tRNA-Ser for anticodon AGA	NA	NA	NA	NA
ENSRNA050011202	0.0001	0.0001	0.0001	0.0001	0.0001	0.0001	0.0001	0.0001	0.0001	0.0001	0.0001	0.0001	0.0001	0.0001	0.0001	0.0001	0.0001	0.0001	0.0001	0.0001	0.0001	tRNA-Ser for anticodon AGA	NA	NA	NA	NA
ENSRNA050011203	0.0001	0.0001	0.0001	0.0001	0.0001	0.0001	0.0001	0.0001	0.0001	0.0001	0.0001	0.0001	0.0001	0.0001	0.0001	0.0001	0.0001	0.0001	0.0001	0.0001	0.0001	tRNA-Ser for anticodon AGA	NA	NA	NA	NA
ENSRNA050011205	0.0001	0.0001	0.0001	0.594156	0.0001	0.0001	0.0001	0.288968	0.0001	0.400942	0.0001	0.278602	0.0001	0.417491	0.0001	0.0001	0.0001	0.0001	0.0001	0.064346	0.465916	tRNA-Arg for anticodon UCU	NA	NA	NA	NA
ENSRNA050011206	0.0001	0.0001	0.0001	0.0001	0.0001	0.0001	0.0001	0.0001	0.0001	0.0001	0.0001	0.0001	0.0001	0.0001	0.0001	0.0001	0.0001	0.0001	0.0001	0.0001	0.0001	tRNA-Thr for anticodon AGU	NA	NA	NA	NA
ENSRNA050011208	0.0001	0.0001	0.0001	0.0001	0.0001	0.0001	0.0001	0.0001	0.0001	0.0001	0.0001	0.0001	0.0001	0.0001	0.0001	0.0001	0.0001	0.0001	0.0001	0.0001	0.0001	tRNA-Thr for anticodon AGU	NA	NA	NA	NA
ENSRNA050011210	0.0001	0.0001	0.0001	0.0001	0.0001	0.0001	0.0001	0.0001	0.0001	0.0001	0.0001	0.0001	0.0001	0.0001	0.0001	0.0001	0.0001	0.0001	0.0001	0.0001	0.0001	tRNA-Asp for anticodon GUC	NA	NA	NA	NA
ENSRNA050011212	0.0001	0.0001	0.0001	0.0001	0.0001	0.0001	0.0001	0.0001	0.0001	0.0001	0.0001	0.0001	0.0001	0.0001	0.0001	0.0001	0.0001	0.0001	0.0001	0.0001	0.0001	tRNA-Lys for anticodon UUU	NA	NA	NA	NA
ENSRNA050011213	0.0001	0.0001	0.0001	0.0001	0.0001	0.0001	0.0001	0.0001	0.0001	0.0001	0.0001	0.0001	0.0001	0.0001	0.0001	0.0001	0.0001	0.0001	0.0001	0.0001	0.0001	tRNA-Lys for anticodon UUU	NA	NA	NA	NA
ENSRNA050011215	0.0001	0.0001	0.0001	0.0001	0.0001	0.0001	0.0001	0.0001	0.0001	0.0001	0.0001	0.0001	0.0001	0.0001	0.0001	0.0001	0.0001	0.0001	0.0001	0.0001	0.0001	tRNA-Arg for anticodon CCU	NA	NA	NA	NA
ENSRNA050011217	0.0001	0.0001	0.0001	0.0001	0.0001	0.0001	0.0001	0.0001	0.0001	0.0001	0.0001	0.0001	0.0001	0.0001	0.0001	0.0001	0.0001	0.0001	0.0001	0.0001	0.0001	tRNA-Phe for anticodon GAA	NA	NA	NA	NA
ENSRNA050011219	0.0001	0.0001	0.0001	0.0001	0.0001	0.0001	0.0001	0.0001	0.0001	0.0001	0.0001	0.0001	0.0001	0.0001	0.0001	0.0001	0.0001	0.0001	0.0001	0.0001	0.0001	tRNA-Phe for anticodon GAA	NA	NA	NA	NA
ENSRNA050011220	0.0001	0.0001	0.0001	0.0001	0.0001	0.0001	0.0001	0.0001	0.0001	0.0001	0.0001	0.0001	0.0001	0.0001	0.0001	0.0001	0.0001	0.0001	0.0001	0.0001	0.0001	tRNA-Gln for anticodon CUG	NA	NA	NA	NA
ENSRNA050011222	0.0001	0.0001	0.0001	0.0001	0.0001	0.0001	0.0001	0.0001	0.0001	0.0001	0.0001	0.0001	0.0001	0.0001	0.0001	0.0001	0.0001	0.0001	0.0001	0.0001	0.0001	tRNA-Lys for anticodon UUU	NA	NA	NA	NA
ENSRNA050011224	0.0001	0.0001	0.0001	0.0001	0.0001	0.0001	0.015656	0.0001	0.0001	0.0001	0.0001	0.0001	0.0001	0.0001	0.0001	0.0001	0.0001	0.0001	0.0001	0.0001	0.0001	tRNA-Lys for anticodon CUU	NA	NA	NA	NA
ENSRNA050011226	0.0001	0.0001	0.0001	0.0001	0.0001	0.0001	0.0001	0.0001	0.0001	0.0001	0.0001	0.0001	0.0001	0.0001	0.0001	0.0001	0.0001	0.0001	0.0001	0.0001	0.0001	tRNA-Cys for anticodon GCA	NA	NA	NA	NA
ENSRNA050011227	0.0001	0.0001	0.0001	0.0001	0.0001	0.0001	0.0001	0.0001	0.0001	0.0001	0.0001	0.0001	0.0001	0.0001	0.0001	0.0001	0.0001	0.0001	0.0001	0.0001	0.0001	tRNA-Gly for anticodon GCC	NA	NA	NA	NA
ENSRNA050011229	0.0001	0.0001	0.0001	0.0001	0.0001	0.0001	0.0001	0.0001	0.0001	0.0001	0.0001	0.0001	0.0001	0.0001	0.0001	0.264442	0.912306	0.0001	0.861648	0.264485	0.665097	tRNA-Val for anticodon CAC	NA	NA	NA	NA
ENSRNA050011230	0.0001	0.0001	0.0001	0.0001	0.0001	0.0001	0.0001	0.0001	0.0001	0.0001	0.0001	0.0001	0.0001	0.0001	0.0001	0.0001	0.0001	0.0001	0.0001	0.0001	0.0001	tRNA-Gly for anticodon CCC	NA	NA	NA	NA
ENSRNA050011232	0.0001	0.0001	0.0001	0.0001	0.0001	0.0001	0.0001	0.0001	0.0001	0.0001	0.0001	0.0001	0.0001	0.0001	0.0001	0.0001	0.0001	0.0001	0.0001	0.0001	0.0001	tRNA-Glu for anticodon CUC	NA	NA	NA	NA
ENSRNA050011234	0.0001	0.0001	0.0001	0.0001	0.0001	0.0001	0.0001	0.0001	0.0001	0.0001	0.0001	0.0001	0.0001	0.0001	0.0001	0.0001	0.0001	0.0001	0.0001	0.0001	0.0001	tRNA-Leu for anticodon CAA	NA	NA	NA	NA
ENSRNA050011236	0.0001	0.0001	0.0001	0.0001	0.0001	0.0001	0.0001	0.0001	0.0001	0.0001	0.0001	0.0001	0.0001	0.0001	0.0001	0.0001	0.0001	0.0001	0.0001	0.0001	0.0001	tRNA-Glu for anticodon CUC	NA	NA	NA	NA
ENSRNA050011237	0.0001	0.0001	0.0001	0.0001	0.0001	0.0001	0.0001	0.0001	0.0001	0.0001	0.0001	0.0001	0.0001	0.0001	0.0001	0.0001	0.0001	0.0001	0.0001	0.0001	0.0001	tRNA-Trp for anticodon CCA	NA	NA	NA	NA
ENSRNA050011239	0.0001	0.0001	0.0001	0.0001	0.0001	0.0001	0.0001	0.0001	0.0001	0.0001	0.0001	0.0001	0.0001	0.0001	0.0001	0.0001	0.0001	0.0001	0.0001	0.0001	0.0001	tRNA-Asn for anticodon GUU	NA	NA	NA	NA
ENSRNA050011241	0.0001	0.0001	0.0001	0.0001	0.0001	0.0001	0.0001	0.0001	0.0001	0.0001	0.0001	0.0001	0.0001	0.0001	0.0001	0.0001	0.0001	0.0001	0.0001	0.0001	0.0001	tRNA-Arg for anticodon ACG	NA	NA	NA	NA
ENSRNA050011243	0.0001	0.0001	0.0001	0.0001	0.0001	0.0001	0.0001	0.0001	0.0001	0.0001	0.0001	0.0001	0.0001	0.0001	0.0001	0.0001	0.0001	0.0001	0.0001	0.0001	0.0001	tRNA-Arg for anticodon ACG	NA	NA	NA	NA
ENSRNA050011244	0.0001	0.0001	0.0001	0.0001	0.0001	0.0001	0.0001	0.0001	0.0001	0.0001	0.0001	0.0001	0.0001	0.0001	0.0001	0.0001	0.0001	0.0001	0.0001	0.0001	0.0001	tRNA-Leu for anticodon AAG	NA	NA	NA	NA
ENSRNA050011245	0.0001	0.0001	0.0001	0.0001	0.0001	0.0001	0.0001	0.0001	0.0001	0.0001	0.0001	0.0001	0.0001	0.0001	0.0001	0.0001	0.0001	0.0001	0.0001	0.0001	0.0001	tRNA-Ile for anticodon AAU	NA	NA	NA	NA
ENSRNA050011247	0.0001	0.0001	0.0001	0.0001	0.0001	0.0001	0.0001	0.0001	0.0001	0.0001	0.0001	0.0001	0.0001	0.0001	0.0001	0.0001	0.0001	0.0001	0.0001	0.0001	0.0001	tRNA-Gly for anticodon GCC	NA	NA	NA	NA
ENSRNA050011249	0.0001	0.0001	0.0001	0.0001	0.0001	0.0001	0.0001	0.0001	0.0001	0.0001	0.0001	0.0001	0.0001	0.0001	0.0001	0.0001	0.0001	0.0001	0.0001	0.0001	0.0001	tRNA-Gly for anticodon GCC	NA	NA	NA	NA
ENSRNA050011250	0.0001	0.0001	0.0001	0.0001	0.0001	0.0001	0.0001	0.0001	0.0001	0.0001	0.0001	0.0001	0.0001	0.0001	0.0001	0.0001	0.0001	0.0001	0.0001	0.0001	0.0001	tRNA-Ser for anticodon UGA	NA	NA	NA	NA
ENSRNA050011252	0.0001	0.0001	0.0001	0.0001	0.0001	0.0001	0.0001	0.0001	0.0001	0.0001	0.0001	0.0001	0.0001	0.0001	0.0001	0.0001	0.0001	0.0001	0.0001	0.0001	0.0001	tRNA-Val for anticodon CAC	NA	NA	NA	NA
ENSRNA050011254	0.0001	0.0001	0.0001	0.0001	0.0001	0.0001	0.0001	0.0001	0.0001	0.0001	0.0001	0.0001	0.0001	0.0001	0.0001	0.0001	0.0001	0.0001	0.0001	0.0001	0.0001	tRNA-Cys for anticodon GCA	NA	NA	NA	NA
ENSRNA050011255	0.0001	0.0001	0.0001	0.0001	0.0001	0.0001	0.0001	0.0001	0.0001	0.0001	0.0001	0.0001	0.0001	0.0001	0.0001	0.0001	0.0001	0.0001	0.0001	0.0001	0.0001	tRNA-Cys for anticodon GCA	NA	NA	NA	NA
ENSRNA050011258	0.0001	0.0001	0.0001	0.0001	0.0001	0.0001	0.0001	0.0001	0.0001	0.0001	0.0001	0.0001	0.0001	0.0001	0.0001	0.0001	0.0001	0.0001	0.0001	0.0001	0.0001	tRNA-Lys for anticodon CUU	NA	NA	NA	NA
ENSRNA050011259	0.0001	0.0001	0.0001	0.0001	0.0001	0.0001	0.0001	0.0001	0.0001	0.0001	0.0001	0.0001	0.0001	0.0001	0.0001	0.0001	0.0001	0.0001	0.0001	0.0001	0.0001	tRNA-Asn for anticodon GUU	NA	NA	NA	NA
ENSRNA050011260	0.0001	0.0001	0.0001	0.0001	0.0001	0.0001	0.0001	0.0001	0.0001	0.0001	0.0001	0.0001	0.0001	0.0001	0.0001	0.0001	0.0001	0.0001	0.0001	0.0001	0.0001	tRNA-Thr for anticodon UGU	NA	NA	NA	NA
ENSRNA050011262	0.0001	0.0001	0.0001	0.0001	0.0001	0.0001	0.0001	0.0001	0.0001	0.0001	0.0001	0.0001	0.0001	0.0001	0.0001	0.0001	0.0001	0.0001	0.0001	0.0001	0.0001	tRNA-Asp for anticodon GUC	NA	NA	NA	NA
ENSRNA050011263	0.0001	0.0001	0.0001	0.0001	0.0001	0.0001	0.192262	0.0001	0.0001	0.0001	0.0001	0.0001	0.0001	0.0001	0.0001	0.0001	0.0001	0.0001	0.0001	0.0001	0.0001	tRNA-Pro for anticodon AGG	NA	NA	NA	NA
ENSRNA050011265	0.0001	0.0001	0.0001	0.0001	0.0001	0.0001	0.0001	0.0001	0.0001	0.0001	0.0001	0.0001	0.0001	0.0001	0.0001	0.0001	0.0001	0.0001	0.0001	0.0001	0.0001	tRNA-Gly for anticodon CCC	NA	NA	NA	NA
ENSRNA050011267	0.0001	0.0001	0.0001	0.0001	0.0001	0.0001	0.0001	0.0001	0.0001	0.0001	0.0001	0.0001	0.0001	0.0001	0.0001	0.0001	0.0001	0.0001	0.0001	0.0001	0.0001	tRNA-Ser for anticodon AGA	NA	NA	NA	NA
ENSRNA050011268	0.0001	0.0001	0.0001	0.0001	0.0001	0.0001	0.0001	0.0001	0.0001	0.0001	0.0001	0.0001	0.0001	0.0001	0.0001	0.0001	0.0001	0.0001	0.0001	0.0001	0.0001	tRNA-Pro for anticodon AGG	NA	NA	NA	NA
ENSRNA050011270	0.0001	0.0001	0.0001	0.0001	0.0001	0.0001	0.0001	0.0001	0.0001	0.0001	0.0001	0.0001	0.0001	0.0001	0.0001	0.0001	0.0001	0.0001	0.0001	0.0001	0.0001	tRNA-Gly for anticodon UCC	NA	NA	NA	NA
ENSRNA050011271	0.0001	0.0001	0.0001	0.0001	0.0001	0.0001	0.0001	0.0001	0.0001	0.0001	0.0001	0.0001	0.0001	0.0001	0.0001	0.0001	0.0001	0.0001	0.0001	0.0001	0.0001	tRNA-Lys for anticodon UUU	NA	NA	NA	NA
ENSRNA050011273	0.0001	0.0001	0.0001	0.0001	0.0001	0.0001	0.0001	0.0001	0.0001	0.0001	0.0001	0.0001	0.0001	0.0001	0.0001	0.0001	0.0001	0.0001	0.0001	0.0001	0.0001	tRNA-Arg for anticodon CCU	NA	NA	NA	NA
ENSRNA050011276	0.0001	0.0001	0.0001	0.0001	0.0001	0.0001	0.0001	0.0001	0.0001	0.0001	0.0001	0.0001	0.0001	0.0001	0.0001	0.0001	0.0001	0.0001	0.0001	0.0001	0.0001	tRNA-Gln for anticodon CUG	NA	NA	NA	NA
ENSRNA050011277	0.0001	0.0001	0.0001	0.0001	0.0001	0.0001	0.0001	0.0001	0.0001	0.0001	0.0001	0.0001	0.0001	0.0001	0.0001	0.0001	0.0001	0.0001	0.0001	0.0001	0.0001	tRNA-Ala for anticodon UGC	NA	NA	NA	NA
ENSRNA050011279	0.0001	0.0001	0.0001	0.0001	0.0001	0.0001	0.0001	0.0001	0.0001	0.0001	0.0001	0.0001	0.0001	0.0001	0.0001	0.0001	0.0001	0.0001	0.0001	0.0001	0.0001	tRNA-Ala for anticodon UGC	NA	NA	NA	NA
ENSRNA050011281	0.314863	0.0001	0.0001	0.568447	0.566044	1.61499	0.0001	1.12141	2.56486	0.0001	4.55432	2.21258	0.74879	0.0001	0.0001	0.0001	0.818311	0.0001	0.0001	0.195719	0.0001	tRNA-Arg for anticodon CCU	NA	NA	NA	NA
ENSRNA050011283	0.0001	0.0001	1.25424	0.0001	0.725337	0.371011	0.31957	0.0001	0.0001	0.0001	0.0001	0.0001	0.0001	0.642886	0.0001	0.0001	0.0001	0.0001	0.0001	0.0001	0.0001	tRNA-Thr for anticodon CGU	NA	NA	NA	NA
ENSRNA050011284	0.0001	0.0001	0.0001	0.0001	0.0001	0.0001	0.0001	0.0001	0.0001	0.0001	0.0001	0.0001	0.0001	0.0001	0.0001	0.0001	0.0001	0.0001	0.0001	0.0001	0.0001	tRNA-Thr for anticodon CGU	NA	NA	NA	NA
ENSRNA050011286	0.0001	0.0001	0.0001	0.0001	0.0001	0.0001	0.0001	0.0001	0.0001	0.0001	0.0001	0.0001	0.0001	0.0001	0.0001	0.0001	0.0001	0.0001	0.0001	0.0001	0.0001	tRNA-Thr for anticodon CGU	NA	NA	NA	NA
ENSRNA050011288	0.0001	0.0001	0.0001	0.0001	0.0001	0.0001	0.0001	0.0001	0.0001	0.0001	0.0001	0.0001	0.0001	0.0001	0.0001	0.0001	0.0001	0.0001	0.0001	0.0001	0.0001	tRNA-Thr for anticodon CGU	NA	NA	NA	NA
ENSRNA050011290	0.0001	0.0001	0.0001	0.0001	0.0001	0.0001	0.0001	0.0001	0.0001	0.0001	0.0001	0.0001	0.0001	0.0001	0.0001	0.0001	0.0001	0.0001	0.0001	0.0001	0.0001	tRNA-Met for anticodon CAU	NA	NA	NA	NA
ENSRNA050011291	0.0001	0.0001	0.0001	0.0001	0.0001	0.0001	0.0001	0.0001	0.0001	0.0001	0.0001	0.0001	0.0001	0.0001	0.0001	0.0001	0.0001	0.0001	0.0001	0.0001	0.0001	tRNA-Met for anticodon CAU	NA	NA	NA	NA
ENSRNA050011293	0.0001	0.0001	0.0001	0.0001	0.0001	0.0001	0.0001	0.0001	0.0001	0.0001	0.0001	0.0001	0.0001	0.0001	0.0001	0.0001	0.0001	0.0001	0.0001	0.0001	0.0001	tRNA-Gly for anticodon GCC	NA	NA	NA	NA
ENSRNA050011295	0.0001	0.0001	0.0001	0.0001	0.0001	0.0001	0.0001	0.0001	0.0001	0.0001	0.0001	0.0001	0.0001	0.0001	0.0001	0.0001	0.0001	0.0001	0.0001	0.0001	0.0001	tRNA-Gly for anticodon GCC	NA	NA	NA	NA
ENSRNA050011296	0.0001	0.0001	0.0001	0.0001	0.0001	0.0001	0.0001	0.0001	0.0001	0.0001	0.0001	0.0001	0.0001	0.0001	0.0001	0.0001	0.0001	0.0001	0.0001	0.0001	0.0001	tRNA-Gly for anticodon GCC	NA	NA	NA	NA
ENSRNA050011298	0.0001	0.0001	0.0001	0.0001	0.0001	0.0001	0.0001	0.0001	0.0001	0.0001	0.0001	0.0001	0.0001	0.0001	0.0001	0.0001	0.0001	0.0001	0.0001	0.0001	0.0001	tRNA-Val for anticodon AAC	NA	NA	NA	NA
ENSRNA050011300	0.0001	0.0001	0.0001	0.0001	0.0001	0.0001	0.0001	0.0001	0.0001	0.0001	0.0001	0.0001	0.0001	0.0001	0.0001	0.0001	0.0001	0.0001	0.0001	0.0001	0.0001	tRNA-Val for anticodon AAC	NA	NA	NA	NA
ENSRNA050011301	0.0001	0.0001	0.0001	0.0001	0.0001	0.0001	0.0001	0.0001	0.0001	0.0001	0.0001	0.0001	0.0001	0.0001	0.0001	0.0001	0.0001	0.0001	0.0001	0.0001	0.0001	tRNA-Ala for anticodon CGC	NA	NA	NA	NA
ENSRNA050011302	0.0001	0.0001	0.0001	0.0001	0.0001	0.0001	0.0001	0.0001	0.0001	0.0001	0.0001	0.0001	0.0001	0.0001	0.0001	0.0001	0.0001	0.0001	0.0001	0.0001	0.0001	tRNA-Ala for anticodon CGC	NA	NA	NA	NA
ENSRNA050011304	0.0001	0.0001	0.0001	0.0001	0.0001	0.0001	0.0001	0.0001	0.0001	0.0001	0.0001	0.0001	0.0001	0.0001	0.0001	0.0001	0.0001	0.0001	0.0001	0.0001	0.0001	tRNA-Lys for anticodon UUU	NA	NA	NA	NA
ENSRNA050011306	0.0001	0.0001	0.0001	0.0001	0.0001	0.0001	0.0001	0.0001	0.0001	0.0001	0.0001	0.0001	0.0001	0.0001	0.0001	0.0001	0.0001	0.0001	0.0001	0.0001	0.0001	tRNA-Ser for anticodon AGA	NA	NA	NA	NA
ENSRNA050011308	0.0001	0.0001	0.0001	0.0001	0.0001	0.0001	0.0001	0.0001	0.0001	0.0001	0.0001	0.0001	0.0001	0.0001	0.0001	0.0001	0.0001	0.0001	0.0001	0.0001	0.0001	tRNA-Glu for anticodon CUC	NA	NA	NA	NA
ENSRNA050011310	0.0001	0.0001	0.0001	0.0001	0.0001	0.0001	0.0001	0.0001	0.0001	0.0001	0.0001	0.0001	0.0001	0.0001	0.0001	0.0001	0.0001	0.0001	0.0001	0.0001	0.0001	tRNA-Ser for anticodon AGA	NA	NA	NA	NA
ENSRNA050011311	0.0001	0.0001	0.0001	0.0001	0.0001	0.0001	0.0001	0.216055	0.0001	0.055893	0.117969	0.800017	0.718018	0.0001	1.24346	0.0001	0.0001	0.112087	0.0001	0.0001	0.0001	tRNA-Phe for anticodon GAA	NA	NA	NA	NA
ENSRNA050011314	0.0001	0.0001	0.0001	0.0001	0.0001	0.0001	0.0001	0.0001	0.0001	0.0001	0.0001	0.0001	0.0001	0.0001	0.0001	0.0001	0.0001	0.0001	0.0001	0.0001	0.0001	tRNA-Ala for anticodon UGC	NA	NA	NA	NA
ENSRNA050011316	0.0001	0.0001	0.0001	0.0001	0.0001	0.0001	0.0001	0.0001	0.0001	0.0001	0.0001	0.0001	0.0001	0.0001	0.0001	0.0001	0.0001	0.0001	0.0001	0.0001	0.0001	tRNA-Pro for anticodon UGG	NA	NA	NA	NA
ENSRNA050011318	0.0001	0.0001	0.0001	0.0001	0.0001	0.0001	0.0001	0.0001	0.0001	0.0001	0.0001	0.394911	0.0001	0.0001	0.0001	0.0001	0.0001	0.0001	0.0001	0.0001	0.716917	tRNA-Thr for anticodon CGU	NA	NA	NA	NA
ENSRNA050011320	0.0001	0.0001	0.08453	0.09847	0.0001	0.0001	0.0001	0.0001	0.0001	0.0001	0.0001	0.0001	0.0001	0.0001	0.0001	0.32057	0.0001	0.0001	0.0001	0.0001	0.039829	tRNA-Gln for anticodon CUG	NA	NA	NA	NA
ENSRNA050011322	0.0001	0.0001	0.0001	0.0001	0.0001	0.0001	0.0001	0.0001	0.0001	0.0001	0.0001	0.0001	0.0001	0.0001	0.0001	0.0001	0.0001	0.0001	0.0001	0.0001	0.0001	tRNA-Met for anticodon CAU	NA	NA	NA	NA
ENSRNA050011323	0.0001	0.0001	0.0001	0.0001	0.0001	0.0001	0.0001	0.0001	0.0001	0.0001	0.0001	0.0001	0.0001	0.0001	0.0001	0.0001	0.0001	0.0001	0.0001	0.0001	0.0001	tRNA-Arg for anticodon CCU	NA	NA	NA	NA
ENSRNA050011325	0.0001	0.0001	0.301566	0.123049	0.035116	0.0001	0.02858	0.132855	0.259455	0.0001	0.246856	0.0001	0.308623	0.0001	0.234763	0.0001	0.066349	0.0001	0.100402	0.207533	0.21485	tRNA-Trp for anticodon CCA	NA	NA	NA	NA
ENSRNA050011326	0.0001	0.0001	0.0001	0.0001	0.0001	0.0001	0.0001	0.0001	0.0001	0.0001	0.0001	0.0001	0.0001	0.0001	0.0001	0.0001	0.0001	0.0001	0.0001	0.0001	0.0001	tRNA-Arg for anticodon CCU	NA	NA	NA	NA
ENSRNA050011328	0.0001	0.0001	0.0001	0.0001	0.0001	0.0001	0.0001	0.0001	0.0001	0.0001	0.0001	0.0001	0.0001	0.0001	0.0001	0.0001	0.0001	0.0001	0.0001	0.0001	0.0001	tRNA-Trp for anticodon CCA	NA	NA	NA	NA
ENSRNA050011330	0.0001	0.0001	0.0001	0.0001	0.0001	0.0001	0.0001	0.0001	0.0001	0.0001	0.0001	0.0001	0.0001	0.0001	0.0001	0.0001	0.0001	0.0001	0.0001	0.0001	0.0001	tRNA-Cys for anticodon GCA	NA	NA	NA	NA
ENSRNA050011332	0.0001	0.0001	0.0001	0.0001	0.0001	0.0001	0.0001	0.0001	0.0001	0.0001	0.0001	0.0001	0.0001	0.0001	0.0001	0.0001	0.0001	0.0001	0.0001	0.0001	0.0001	tRNA-Pro for anticodon AGG	NA	NA	NA	NA
ENSRNA050011333	0.0001	0.0001	0.0001	0.0001	0.0001	0.0001	0.0001	0.0001	0.0001	0.0001	0.0001	0.0001	0.0001	0.0001	0.0001	0.0001	0.0001	0.0001	0.0001	0.0001	0.0001	tRNA-Leu for anticodon AAG	NA	NA	NA	NA
ENSRNA050011336	0.0001	0.0001	0.0001	0.0001	0.0001	0.0001	0.0001	0.0001	0.0001	0.0001	0.0001	0.0001	0.0001	0.0001	0.0001	0.0001	0.0001	0.0001	0.0001	0.0001	0.0001	tRNA-Trp for anticodon CCA	NA	NA	NA	NA
ENSRNA050011337	0.0001	0.0001	0.0001	0.0001	0.0001	0.0001	0.0001	0.0001	0.0001	0.0001	0.0001	0.0001	0.0001	0.0001	0.0001	0.0001	0.0001	0.0001	0.0001	0.0001	0.0001	tRNA-Trp for anticodon CCA	NA	NA	NA	NA
ENSRNA050011339	0.126001	0.0001	0.0001	0.0001	0.0001	0.0001	0.0001	0.0001	0.0001	0.0001	0.0001	0.0001	0.0001	0.0001	0.161129	0.0001	0.0001	0.0001	0.0001	0.0001	0.0001	tRNA-Asn for anticodon GUU	NA	NA	NA	NA
ENSRNA050011341	0.0001	0.0001	0.0001	0.0001	0.0001	0.0001	0.0001	0.0001	0.0001	0.0001	0.0001	0.0001	0.0001	0.0001	0.0001	0.0001	0.0001	0.0001	0.0001	0.0001	0.0001	tRNA-Tyr for anticodon GUA	NA	NA	NA	NA
ENSRNA050011342	0.0001	0.0001	0.0001	0.0001	0.0001	0.0001	0.0001	0.0001	0.0001	0.0001	0.0001	0.0001	0.0001	0.0001	0.0001	0.0001	0.0001	0.0001	0.0001	0.0001	0.0001	tRNA-Trp for anticodon CCA	NA	NA	NA	NA
ENSRNA050011344	0.0001	0.0001	0.0001	0.0001	0.0001	0.0001	0.0001	0.0001	0.0001	0.0001	0.0001	0.0001	0.0001	0.0001	0.0001	0.0001	0.0001	0.0001	0.0001	0.0001	0.0001	tRNA-Trp for anticodon CCA	NA	NA	NA	NA
ENSRNA050011345	0.0001	0.0001	0.0001	0.0001	0.0001	0.0001	0.0001	0.0001	0.0001	0.0001	0.0001	0.070536	0.0001	0.0001	0.0001	0.0001	0.0001	0.0001	0.0001	0.0001	0.0001	tRNA-Trp for anticodon CCA	NA	NA	NA	NA
ENSRNA050011347	0.0001	0.0001	0.0001	0.0001	0.0001	0.0001	0.0001	0.0001	0.0001	0.0001	0.0001	0.0001	0.0001	0.0001	0.0001	0.0001	0.0001	0.0001	0.0001	0.0001	0.0001	tRNA-Thr for anticodon AGU	NA	NA	NA	NA
ENSRNA050011349	0.0001	0.0001	0.0001	0.0001	0.0001	0.0001	0.0001	0.0001	0.0001	0.0001	0.0001	0.0001	0.0001	0.0001	0.0001	0.0001	0.0001	0.0001	0.0001	0.0001	0.0001	tRNA-Gly for anticodon GCC	NA	NA	NA	NA
ENSRNA050011351	0.0001	0.0001	0.0001	0.0001	0.0001	0.0001	0.0001	0.0001	0.0001	0.0001	0.0001	0.0001	0.0001	0.0001	0.0001	0.0001	0.0001	0.0001	0.0001	0.0001	0.0001	tRNA-Asn for anticodon GUU	NA	NA	NA	NA
ENSRNA050011353	0.0001	0.0001	0.0001	0.0001	0.0001	0.0001	0.0001	0.0001	0.0001	0.0001	0.0001	0.0001	0.0001	0.0001	0.0001	0.0001	0.0001	0.0001	0.0001	0.0001	0.0001	tRNA-Leu for anticodon AAG	NA	NA	NA	NA
ENSRNA050011355	0.0001	0.0001	0.0001	0.0001	0.0001	0.0001	0.0001	0.0001	0.0001	0.0001	0.0001	0.0001	0.0001	0.0001	0.0001	0.0001	0.0001	0.0001	0.0001	0.0001	0.0001	tRNA-Asp for anticodon GUC	NA	NA	NA	NA
ENSRNA050011357	0.0001	0.0001	0.0001	0.0001	0.0001	0.0001	0.0001	0.0001	0.0001	0.0001	0.0001	0.0001	0.0001	0.0001	0.0001	0.0001	0.0001	0.0001	0.0001	0.0001	0.0001	tRNA-Tyr for anticodon GUA	NA	NA	NA	NA
ENSRNA050011359	0.0001	0.0001	0.0001	0.0001	0.0001	0.0001	0.0001	0.0001	0.0001	0.0001	0.0001	0.0001	0.0001	0.0001	0.0001	0.0001	0.0001	0.0001	0.0001	0.0001	0.0001	tRNA-Val for anticodon AAC	NA	NA	NA	NA
ENSRNA050011362	0.0001	0.0001	0.0001	0.0001	0.0001	0.0001	0.0001	0.0001	0.0001	0.0001	0.0001	0.0001	0.0001	0.0001	0.0001	0.0001	0.0001	0.0001	0.0001	0.0001	0.0001	tRNA-Pro for anticodon CGG	NA	NA	NA	NA
ENSRNA050011364	0.0001	0.0001	0.0001	0.0001	0.0001	0.0001	0.0001	0.0001	0.0001	0.0001	0.0001	0.0001	0.0001	0.0001	0.0001	0.0001	0.0001	0.0001	0.0001	0.0001	0.0001	tRNA-Gly for anticodon GCC	NA	NA	NA	NA
ENSRNA050011366	0.0001	0.0001	0.0001	0.0001	0.0001	0.0001	0.0001	0.0001	0.0001	0.0001	0.0001	0.0001	0.0001	0.0001	0.0001	0.0001	0.0001	0.0001	0.0001	0.0001	0.0001	tRNA-Gly for anticodon GCC	NA	NA	NA	NA
ENSRNA050011369	0.0001	0.0001	0.0001	0.0001	0.0001	0.0001	0.0001	0.0001	0.0001	0.0001	0.0001	0.0001	0.0001	0.0001	0.0001	0.0001	0.0001	0.0001	0.0001	0.0001	0.0001	tRNA-Gly for anticodon GCC	NA	NA	NA	NA
ENSRNA050011370	0.0001	0.0001	0.0001	0.0001	0.0001	0.0001	0.0001	0.0001	0.0001	0.0001	0.0001	0.0001	0.0001	0.0001	0.0001	0.0001	0.0001	0.0001	0.0001	0.0001	0.0001	tRNA-Ala for anticodon CGC	NA	NA	NA	NA
ENSRNA050011372	0.0001	0.0001	0.0001	0.0001	0.0001	0.0001	0.0001	0.0001	0.0001	0.0001	0.0001	0.0001	0.0001	0.0001	0.0001	0.0001	0.0001	0.0001	0.0001	0.0001	0.0001	tRNA-Pro for anticodon CGG	NA	NA	NA	NA
ENSRNA050011374	0.0001	0.0001	0.0001	0.0001	0.0001	0.0001	0.0001	0.0001	0.0001	0.0001	0.0001	0.0001	0.0001	0.0001	0.0001	0.0001	0.0001	0.0001	0.0001	0.0001	0.0001	tRNA-Gly for anticodon GCC	NA	NA	NA	NA
ENSRNA050011375	0.0001	0.0001	0.0001	0.0001	0.0001	0.0001	0.0001	0.0001	0.0001	0.0001	0.0001	0.0001	0.0001	0.0001	0.0001	0.0001	0.0001	0.0001	0.0001	0.0001	0.0001	tRNA-Gly for anticodon GCC	NA	NA	NA	NA
ENSRNA050011377	0.0001	0.0001	0.0001	0.0001	0.0001	0.0001	0.0001	0.0001	0.0001	0.0001	0.0001	0.0001	0.0001	0.0001	0.0001	0.0001	0.0001	0.0001	0.0001	0.0001	0.0001	tRNA-Gly for anticodon GCC	NA	NA	NA	NA
ENSRNA050011379	0.0001	0.0001	0.0001	0.0001	0.0001	0.0001	0.0001	0.0001	0.0001	0.0001	0.0001	0.0001	0.0001	0.0001	0.0001	0.0001	0.0001	0.0001	0.0001	0.0001	0.0001	tRNA-Gly for anticodon GCC	NA	NA	NA	NA
ENSRNA050011380	0.0001	0.0001	0.0001	0.0001	0.0001	0.0001	0.0001	0.0001	0.0001	0.0001	0.0001	0.0001	0.0001	0.0001	0.0001	0.0001	0.0001	0.0001	0.0001	0.0001	0.0001	tRNA-Gln for anticodon CUG	NA	NA	NA	NA
ENSRNA050011383	0.0001	0.0001	0.0001	0.0001	0.0001	0.0001	0.0001	0.0001	0.0001	0.0001	0.0001	0.0001	0.0001	0.0001	0.0001	0.0001	0.0001	0.0001	0.0001	0.0001	0.0001	tRNA-Thr for anticodon AGU	NA	NA	NA	NA
ENSRNA050011384	0.0001	0.0001	0.0001	0.0001	0.0001	0.0001	0.0001	0.0001	0.0001	0.0001	0.0001	0.0001	0.0001	0.0001	0.0001	0.0001	0.0001	0.0001	0.0001	0.0001	0.0001	tRNA-Thr for anticodon AGU	NA	NA	NA	NA
ENSRNA050011386	0.0001	0.0001	0.0001	0.0001	0.0001	0.0001	0.0001	0.0001	0.0001	0.0001	0.0001	0.0001	0.0001	0.0001	0.0001	0.0001	0.0001	0.0001	0.0001	0.0001	0.0001	tRNA-Lys for anticodon UUU	NA	NA	NA	NA
ENSRNA050011388	0.0001	0.0001	0.0001	0.0001	0.0001	0.0001	0.0001	0.0001	0.0001	0.0001	0.0001	0.0001	0.0001	0.0001	0.0001	0.0001	0.0001	0.0001	0.0001	0.0001	0.0001	tRNA-Lys for anticodon UUU	NA	NA	NA	NA
ENSRNA050011390	0.0001	0.0001	0.0001	0.0001	0.032541	0.0001	0.0001	0.0001	0.0001	0.0001	0.0001	0.0001	0.0001	0.0001	0.0001	0.0001	0.358011	0.0001	0.0001	0.0001	0.0001	tRNA-Pro for anticodon AGG	NA	NA	NA	NA
ENSRNA050011392	0.0001	0.0001	0.0001	0.0001	0.0001	0.0001	0.0001	0.0001	0.0001	0.0001	0.0001	0.0001	0.0001	0.0001	0.0001	0.0001	0.0001	0.0001	0.0001	0.0001	0.0001	tRNA-Pro for anticodon CGG	NA	NA	NA	NA
ENSRNA050011394	0.0001	0.0001	0.0001	0.0001	0.0001	0.0001	0.0001	0.0001	0.0001	0.0001	0.0001	0.0001	0.0001	0.0001	0.0001	0.0001	0.0001	0.0001	0.0001	0.0001	0.0001	tRNA-Ser for anticodon UGA	NA	NA	NA	NA
ENSRNA050011396	0.0001	0.0001	0.0001	0.0001	0.0001	0.0001	0.0001	0.0001	0.0001	0.0001	0.0001	0.0001	0.0001	0.0001	0.0001	0.0001	0.0001	0.0001	0.0001	0.0001	0.0001	tRNA-Leu for anticodon CAA	NA	NA	NA	NA
ENSRNA050011398	0.0001	0.0001	0.0001	0.0001	0.0001	0.0001	0.0001	0.0001	0.0001	0.0001	0.0001	0.0001	0.0001	0.0001	0.0001	0.0001	0.0001	0.0001	0.0001	0.0001	0.0001	tRNA-Ala for anticodon UGC	NA	NA	NA	NA
ENSRNA050011400	0.0001	0.0001	0.0001	0.0001	0.0001	0.0001	0.0001	0.0001	0.0001	0.0001	0.0001	0.0001	0.0001	0.0001	0.0001	0.0001	0.0001	0.0001	0.0001	0.0001	0.0001	tRNA-Asn for anticodon GUU	NA	NA	NA	NA
ENSRNA050011402	0.0001	0.0001	0.0001	0.0001	0.0001	0.0001	0.0001	0.0001	0.0001	0.0001	0.0001	0.0001	0.0001	0.0001	0.0001	0.0001	0.0001	0.0001	0.0001	0.0001	0.0001	tRNA-Asn for anticodon GUU	NA	NA	NA	NA
ENSRNA050011404	0.0001	0.0001	0.0001	0.0001	0.0001	0.0001	0.0001	0.0001	0.0001	0.0001	0.0001	0.0001	0.0001	0.0001	0.0001	0.0001	0.0001	0.0001	0.0001	0.0001	0.0001	tRNA-Gly for anticodon GCC	NA	NA	NA	NA
ENSRNA050011405	0.0001	0.0001	0.0001	0.0001	0.0001	0.0001	0.0001	0.0001	0.0001	0.0001	0.0001	0.0001	0.0001	0.0001	0.0001	0.0001	0.0001	0.0001	0.0001	0.0001	0.0001	tRNA-Gly for anticodon GCC	NA	NA	NA	NA
ENSRNA050011407	0.0001	0.0001	0.0001	0.0001	0.0001	0.0001	0.0001	0.0001	0.0001	0.0001	0.0001	0.0001	0.0001	0.0001	0.0001	0.0001	0.0001	0.0001	0.0001	0.0001	0.0001	tRNA-Gly for anticodon GCC	NA	NA	NA	NA
ENSRNA050011409	0.0001	0.0001	0.0001	0.0001	0.0001	0.0001	0.0001	0.0001	0.0001	0.0001	0.0001	0.0001	0.0001	0.0001	0.0001	0.0001	0.0001	0.0001	0.0001	0.043493	0.0001	tRNA-Pro for anticodon AGG	NA	NA	NA	NA
ENSRNA050011411	0.0001	0.0001	0.0001	0.0001	0.0001	0.0001	0.0001	0.0001	0.0001	0.0001	0.0001	0.0001	0.0001	0.0001	0.0001	0.0001	0.0001	0.0001	0.0001	0.0001	0.0001	tRNA-Asn for anticodon GUU	NA	NA	NA	NA
ENSRNA050011414	0.0001	0.0001	0.0001	0.0001	0.268433	0.0001	0.416129	0.052996	0.002441	0.019194	0.002523	0.0001	0.0001	0.399671	0.004698	0.0001	0.0001	0.0001	0.0001	0.0001	0.0001	tRNA-Glu for anticodon CUC	NA	NA	NA	NA
ENSRNA050011416	0.0001	0.0001	0.0001	0.0001	0.0001	0.0001	0.0001	0.0001	0.0001	0.0001	0.0001	0.0001	0.0001	0.0001	0.0001	0.0001	0.0001	0.0001	0.0001	0.0001	0.0001	tRNA-Gly for anticodon GCC	NA	NA	NA	NA
ENSRNA050011419	0.0001	0.0001	0.0001	0.0001	0.0001	0.0001	0.0001	0.0001	0.0001	0.0001	0.0001	0.0001	0.0001	0.0001	0.0001	0.0001	0.0001	0.0001	0.0001	0.0001	0.0001	tRNA-Gly for anticodon GCC	NA	NA	NA	NA
ENSRNA050011421	0.0001	0.0001	0.0001	0.0001	0.0001	0.0001	0.0001	0.0001	0.380946	0.0001	0.0001	0.0001	0.0001	0.0001	0.0001	0.0001	0.0001	0.0001	0.0001	0.0001	0.0001	tRNA-Asp for anticodon GUC	NA	NA	NA	NA
ENSRNA050011423	0.0001	0.0001	0.0001	0.0001	0.0001	0.0001	0.0001	0.0001	0.0001	0.0001	0.0001	0.0001	0.0001	0.0001	0.0001	0.0001	0.0001	0.0001	0.0001	0.0001	0.0001	tRNA-Met for anticodon CAU	NA	NA	NA	NA
ENSRNA050011426	0.0001	0.0001	0.0001	0.0001	0.0001	0.0001	0.0001	0.0001	0.0001	0.0001	0.0001	0.0001	0.0001	0.0001	0.0001	0.0001	0.0001	0.0001	0.0001	0.0001	0.0001	tRNA-Ile for anticodon GAU	NA	NA	NA	NA
ENSRNA050011427	0.0001	0.0001	0.0001	0.0001	0.0001	0.0001	0.0001	0.0001	0.0001	0.0001	0.0001	0.0001	0.0001	0.0001	0.0001	0.0001	0.0001	0.0001	0.0001	0.0001	0.0001	tRNA-Phe for anticodon GAA	NA	NA	NA	NA
ENSRNA050011429	0.0001	0.0001	0.0001	0.0001	0.0001	0.0001	0.0001	0.0001	0.0001	0.0001	0.0001	0.0001	0.0001	0.0001	0.0001	0.0001	0.0001	0.0001	0.0001	0.0001	0.0001	tRNA-Phe for anticodon GAA	NA	NA	NA	NA
ENSRNA050011432	0.0001	0.0001	0.0001	0.0001	0.0001	0.0001	0.0001	0.0001	0.0001	0.0001	0.0001	0.0001	0.0001	0.0001	0.0001	0.0001	0.0001	0.0001	0.0001	0.0001	0.0001	tRNA-Leu for anticodon AAG	NA	NA	NA	NA
ENSRNA050011434	0.0001	0.0001	0.0001	0.0001	0.0001	0.0001	0.0001	0.0001	0.0001	0.0001	0.0001	0.0001	0.0001	0.0001	0.0001	0.0001	0.0001	0.0001	0.0001	0.0001	0.0001	tRNA-Ser for anticodon UGA	NA	NA	NA	NA
ENSRNA050011437	0.0001	0.0001	0.0001	0.0001	0.0001	0.0001	0.0001	0.0001	0.0001	0.0001	0.0001	0.0001	0.0001	0.0001	0.0001	0.0001	0.0001	0.0001	0.0001	0.0001	0.0001	tRNA-Thr for anticodon AGU	NA	NA	NA	NA
ENSRNA050011439	0.0001	0.0001	0.0001	0.0001	0.0001	0.0001	0.0001	0.0001	0.0001	0.0001	0.0001	0.0001	0.0001	0.0001	0.0001	0.0001	0.0001	0.0001	0.0001	0.0001	0.0001	tRNA-Arg for anticodon CCU	NA	NA	NA	NA
ENSRNA050011440	0.0001	0.0001	0.0001	0.0001	0.0001	0.0001	0.0001	0.0001	0.0001	0.0001	0.0001	0.0001	0.0001	0.0001	0.0001	0.0001	0.0001	0.0001	0.0001	0.0001	0.0001	tRNA-Met for anticodon CAU	NA	NA	NA	NA
ENSRNA050011442	0.0001	0.0001	0.0001	0.153912	0.0001	0.0001	0.0001	0.0001	0.0001	0.0001	0.0001	0.0001	0.0001	0.0001	0.0001	0.0001	0.0001	0.0001	0.0001	0.0001	0.0001	tRNA-Leu for anticodon CAA	NA	NA	NA	NA
ENSRNA050011444	0.0001	0.0001	0.0001	0.0001	0.0001	0.0001	0.0001	0.0001	0.0001	0.0001	0.0001	0.0001	0.279721	0.0001	0.0001	0.0001	0.0001	0.0001	0.0001	0.004499	0.0001	tRNA-Tyr for anticodon GUA	NA	NA	NA	NA
ENSRNA050011446	0.0001	0.0001	0.0001	0.0001	0.0001	0.0001	0.0001	0.0001	0.0001	0.0001	0.0001	0.0001	0.0001	0.0001	0.0001	0.0001	0.0001	0.0001	0.0001	0.0001	0.0001	tRNA-Tyr for anticodon GUA	NA	NA	NA	NA
ENSRNA050011448	0.0001	0.0001	0.0001	0.0001	0.0001	0.0001	0.0001	0.0001	0.0001	0.0001	0.0001	0.0001	0.0001	0.0001	0.0001	0.0001	0.0001	0.0001	0.0001	0.0001	0.0001	tRNA-Arg for anticodon UCG	NA	NA	NA	NA
ENSRNA050011450	0.0001	0.0001	0.0001	0.0001	0.0001	0.0001	0.0001	0.0001	0.0001	0.0001	0.0001	0.0001	0.0001	0.0001	0.0001	0.0001	0.0001	0.0001	0.0001	0.0001	0.0001	tRNA-Gly for anticodon GCC	NA	NA	NA	NA
ENSRNA050011452	0.0001	0.0001	0.0001	0.0001	0.0001	0.0001	0.0001	0.0001	0.0001	0.0001	0.0001	0.0001	0.0001	0.0001	0.0001	0.0001	0.0001	0.0001	0.0001	0.0001	0.0001	tRNA-Gly for anticodon GCC	NA	NA	NA	NA
ENSRNA050011454	0.0001	0.0001	0.0001	0.0001	0.0001	0.0001	0.0001	0.0001	0.0001	0.0001	0.0001	0.0001	0.0001	0.0001	0.0001	0.0001	0.0001	0.0001	0.0001	0.0001	0.0001	tRNA-Tyr for anticodon AUA	NA	NA	NA	NA
ENSRNA050011456	0.187963	0.213417	0.170093	0.194045	0.116753	0.096451	0.099302	0.155197	0.126982	0.141854	1.3628	0.090339	0.114241	0.138535	0.101309	0.158958	0.121304	0.076739	0.194685	0.159294	0.067616	tRNA-Met for anticodon CAU	NA	NA	NA	NA
ENSRNA050011458	0.0001	0.0001	0.0001	0.0001	0.0001	0.0001	0.0001	0.0001	0.0001	0.0001	0.0001	0.0001	0.0001	0.0001	0.0001	0.0001	0.0001	0.0001	0.0001	0.0001	0.0001	tRNA-Gly for anticodon GCC	NA	NA	NA	NA
ENSRNA050011459	0.0001	0.0001	0.0001	0.0001	0.0001	0.0001	0.0001	0.0001	0.0001	0.0001	0.0001	0.0001	0.0001	0.0001	0.0001	0.0001	0.0001	0.0001	0.0001	0.0001	0.0001	tRNA-Gly for anticodon GCC	NA	NA	NA	NA
ENSRNA050011461	0.0001	0.0001	0.0001	0.0001	0.0001	0.0001	0.0001	0.0001	0.0001	0.0001	0.0001	0.0001	0.0001	0.0001	0.0001	0.0001	0.0001	0.0001	0.0001	0.0001	0.0001	tRNA-Cys for anticodon GCA	NA	NA	NA	NA
ENSRNA050011463	0.0001	0.0001	0.0001	0.0001	0.0001	0.0001	0.0001	0.0001	0.0001	0.0001	0.0001	0.0001	0.0001	0.0001	0.0001	0.0001	0.0001	0.0001	0.0001	0.0001	0.0001	tRNA-Cys for anticodon GCA	NA	NA	NA	NA
ENSRNA050011466	0.0001	0.0001	0.0001	0.0001	0.0001	0.0001	0.0001	0.0001	0.0001	0.0001	0.0001	0.0001	0.0001	0.0001	0.0001	0.0001	0.0001	0.0001	0.0001	0.0001	0.0001	tRNA-Asn for anticodon GUU	NA	NA	NA	NA
ENSRNA050011468	0.0001	0.0001	0.0001	0.0001	0.0001	0.0001	0.0001	0.0001	0.0001	0.0001	0.0001	0.0001	0.0001	0.0001	0.0001	0.0001	0.0001	0.0001	0.0001	0.0001	0.0001	tRNA-Asn for anticodon GUU	NA	NA	NA	NA
ENSRNA050011469	0.0001	0.0001	0.0001	0.0001	0.0001	0.0001	0.0001	0.0001	0.0001	0.0001	0.0001	0.0001	0.0001	0.0001	0.0001	0.0001	0.0001	0.0001	0.0001	0.0001	0.0001	tRNA-Ala for anticodon UGC	NA	NA	NA	NA
ENSRNA050011471	0.0001	0.0001	0.0001	0.0001	0.0001	0.0001	0.0001	0.0001	0.0001	0.0001	0.0001	0.0001	0.0001	0.0001	0.0001	0.0001	0.0001	0.0001	0.0001	0.0001	0.0001	tRNA-Ala for anticodon UGC	NA	NA	NA	NA
ENSRNA050011473	0.0001	0.0001	0.0001	0.0001	0.0001	0.0001	0.0001	0.0001	0.0001	0.0001	0.0001	0.0001	0.0001	0.0001	0.0001	0.0001	0.0001	0.0001	0.0001	0.0001	0.0001	tRNA-Lys for anticodon UUU	NA	NA	NA	NA
ENSRNA050011475	0.0001	0.0001	0.0001	0.0001	0.0001	0.0001	0.0001	0.0001	0.0001	0.0001	0.0001	0.0001	0.0001	0.0001	0.0001	0.0001	0.0001	0.0001	0.0001	0.0001	0.0001	tRNA-Arg for anticodon CCU	NA	NA	NA	NA
ENSRNA050011477	0.0001	0.0001	0.0001	0.0001	0.0001	0.0001	0.0001	0.0001	0.0001	0.0001	0.0001	0.0001	0.0001	0.0001	0.0001	0.0001	0.0001	0.0001	0.0001	0.0001	0.0001	tRNA-Thr for anticodon AGU	NA	NA	NA	NA
ENSRNA050011478	0.0001	0.0001	0.0001	0.0001	0.0001	0.0001	0.0001	0.0001	0.0001	0.0001	0.0001	0.0001	0.0001	0.0001	0.0001	0.0001	0.0001	0.0001	0.0001	0.0001	0.0001	tRNA-Gly for anticodon GCC	NA	NA	NA	NA
ENSRNA050011480	0.0001	0.0001	0.0001	0.0001	0.0001	0.0001	0.0001	0.0001	0.0001	0.0001	0.0001	0.0001	0.0001	0.0001	0.0001	0.0001	0.0001	0.0001	0.0001	0.0001	0.0001	tRNA-Pro for anticodon CGG	NA	NA	NA	NA
ENSRNA050011482	0.0001	0.0001	0.0001	0.0001	0.0001	0.0001	0.0001	0.0001	0.0001	0.0001	0.0001	0.0001	0.0001	0.0001	0.0001	0.0001	0.0001	0.0001	0.0001	0.0001	0.0001	tRNA-Pro for anticodon CGG	NA	NA	NA	NA
ENSRNA050013675	0.0001	0.0001	0.0001	0.0001	0.0001	0.0001	0.0001	0.0001	0.0001	0.0001	0.0001	0.0001	0.0001	0.0001	0.0001	0.0001	0.0001	0.0001	0.0001	0.0001	0.0001	5S ribosomal RNA	NA	NA	NA	NA
ENSRNA050013676	0.0001	0.0001	0.0001	0.0001	0.0001	0.0001	0.0001	0.0001	0.0001	0.0001	0.0001	0.0001	0.0001	0.0001	0.0001	0.0001	0.0001	0.0001	0.0001	0.0001	0.0001	5S ribosomal RNA	NA	NA	NA	NA
ENSRNA050013677	0.0001	0.0001	0.0001	0.0001	0.0001	0.0001	0.0001	0.0001	0.0001	0.0001	0.0001	0.0001	0.0001	0.0001	0.0001	0.0001	0.0001	0.0001	0.0001	0.0001	0.0001	5S ribosomal RNA	NA	NA	NA	NA
ENSRNA050013678	0.0001	0.0001	0.0001	0.0001	0.0001	0.0001	0.0001	0.0001	0.0001	0.0001	0.0001	0.0001	0.0001	0.0001	0.0001	0.0001	0.0001	0.0001	0.0001	0.0001	0.0001	5S ribosomal RNA	NA	NA	NA	NA
ENSRNA050013679	0.0001	0.0001	0.0001	0.0001	0.0001	0.0001	0.0001	0.0001	0.0001	0.0001	0.0001	0.0001	0.0001	0.0001	0.0001	0.0001	0.0001	0.0001	0.0001	0.0001	0.0001	5S ribosomal RNA	NA	NA	NA	NA
ENSRNA050013680	0.0001	0.0001	0.0001	0.0001	0.0001	0.0001	0.0001	0.0001	0.0001	0.0001	0.0001	0.0001	0.0001	0.0001	0.0001	0.0001	0.0001	0.0001	0.0001	0.0001	0.0001	5S ribosomal RNA	NA	NA	NA	NA
ENSRNA050013681	0.0001	0.0001	0.0001	0.0001	0.0001	0.0001	0.0001	0.0001	0.0001	0.0001	0.0001	0.0001	0.0001	0.0001	0.0001	0.0001	0.0001	0.0001	0.0001	0.0001	0.0001	5S ribosomal RNA	NA	NA	NA	NA
ENSRNA050013682	0.0001	0.0001	0.0001	0.0001	0.0001	0.0001	0.0001	0.0001	0.0001	0.0001	0.0001	0.0001	0.0001	0.0001	0.0001	0.0001	0.0001	0.0001	0.0001	0.0001	0.0001	5S ribosomal RNA	NA	NA	NA	NA
ENSRNA050013683	0.0001	0.0001	0.0001	0.0001	0.0001	0.0001	0.0001	0.0001	0.0001	0.0001	0.0001	0.0001	0.0001	0.0001	0.0001	0.0001	0.0001	0.0001	0.0001	0.0001	0.0001	5S ribosomal RNA	NA	NA	NA	NA
ENSRNA050013684	0.0001	0.0001	0.0001	0.0001	0.0001	0.0001	0.0001	0.0001	0.0001	0.0001	0.0001	0.0001	0.0001	0.0001	0.0001	0.0001	0.0001	0.0001	0.0001	0.0001	0.0001	5S ribosomal RNA	NA	NA	NA	NA
ENSRNA050013685	0.0001	0.0001	0.0001	0.0001	0.0001	0.0001	0.0001	0.0001	0.0001	0.0001	0.0001	0.0001	0.0001	0.0001	0.0001	0.0001	0.0001	0.0001	0.0001	0.0001	0.0001	5S ribosomal RNA	NA	NA	NA	NA
ENSRNA050013686	0.0001	0.0001	0.0001	0.0001	0.0001	0.0001	0.0001	0.0001	0.0001	0.0001	0.0001	0.0001	0.0001	0.0001	0.0001	0.0001	0.0001	0.0001	0.0001	0.0001	0.0001	5S ribosomal RNA	NA	NA	NA	NA
ENSRNA050013687	0.0001	0.0001	0.0001	0.0001	0.0001	0.0001	0.0001	0.0001	0.0001	0.0001	0.0001	0.0001	0.0001	0.0001	0.0001	0.0001	0.0001	0.0001	0.0001	0.0001	0.0001	5S ribosomal RNA	NA	NA	NA	NA
ENSRNA050013688	0.0001	0.0001	0.0001	0.0001	0.0001	0.0001	0.0001	0.0001	0.0001	0.0001	0.0001	0.0001	0.0001	0.0001	0.0001	0.0001	0.0001	0.0001	0.0001	0.0001	0.0001	5S ribosomal RNA	NA	NA	NA	NA
ENSRNA050013689	0.0001	0.0001	0.0001	0.0001	0.0001	0.0001	0.0001	0.0001	0.0001	0.0001	0.0001	0.0001	0.0001	0.0001	0.0001	0.0001	0.0001	0.0001	0.0001	0.0001	0.0001	5S ribosomal RNA	NA	NA	NA	NA
ENSRNA050013690	0.0001	0.0001	0.0001	0.0001	0.0001	0.0001	0.0001	0.0001	0.0001	0.0001	0.0001	0.0001	0.0001	0.0001	0.0001	0.0001	0.0001	0.0001	0.0001	0.0001	0.0001	5S ribosomal RNA	NA	NA	NA	NA
ENSRNA050013691	0.0001	0.0001	0.0001	0.0001	0.0001	0.0001	0.0001	0.0001	0.0001	0.0001	0.0001	0.0001	0.0001	0.0001	0.0001	0.0001	0.0001	0.0001	0.0001	0.0001	0.0001	5S ribosomal RNA	NA	NA	NA	NA
ENSRNA050013692	0.0001	0.0001	0.0001	0.0001	0.0001	0.0001	0.0001	0.0001	0.0001	0.0001	0.0001	0.0001	0.0001	0.0001	0.0001	0.0001	0.0001	0.0001	0.0001	0.0001	0.0001	5S ribosomal RNA	NA	NA	NA	NA
ENSRNA050013693	0.0001	0.0001	0.0001	0.0001	0.0001	0.0001	0.0001	0.0001	0.0001	0.0001	0.0001	0.0001	0.0001	0.0001	0.0001	0.0001	0.0001	0.0001	0.0001	0.0001	0.0001	5S ribosomal RNA	NA	NA	NA	NA
ENSRNA050013694	0.0001	0.0001	0.0001	0.0001	0.0001	0.0001	0.0001	0.0001	0.0001	0.0001	0.0001	0.0001	0.0001	0.0001	0.0001	0.0001	0.0001	0.0001	0.0001	0.0001	0.0001	5S ribosomal RNA	NA	NA	NA	NA
ENSRNA050013695	0.0001	0.0001	0.0001	0.0001	0.0001	0.0001	0.0001	0.0001	0.0001	0.0001	0.0001	0.0001	0.0001	0.0001	0.0001	0.0001	0.0001	0.0001	0.0001	0.0001	0.0001	5S ribosomal RNA	NA	NA	NA	NA
ENSRNA050013696	0.0001	0.0001	0.0001	0.0001	0.0001	0.0001	0.0001	0.0001	0.0001	0.0001	0.0001	0.0001	0.0001	0.0001	0.0001	0.0001	0.0001	0.0001	0.0001	0.0001	0.0001	5S ribosomal RNA	NA	NA	NA	NA
ENSRNA050013697	0.0001	0.0001	0.0001	0.0001	0.0001	0.0001	0.0001	0.0001	0.0001	0.0001	0.0001	0.0001	0.0001	0.0001	0.0001	0.0001	0.0001	0.0001	0.0001	0.0001	0.0001	5S ribosomal RNA	NA	NA	NA	NA
ENSRNA050013698	0.0001	0.0001	0.0001	0.0001	0.0001	0.0001	0.0001	0.0001	0.0001	0.0001	0.0001	0.0001	0.0001	0.0001	0.0001	0.0001	0.0001	0.0001	0.0001	0.0001	0.0001	5S ribosomal RNA	NA	NA	NA	NA
ENSRNA050013699	0.0001	0.0001	0.0001	0.0001	0.0001	0.0001	0.0001	0.0001	0.0001	0.0001	0.0001	0.0001	0.0001	0.0001	0.0001	0.0001	0.0001	0.0001	0.0001	0.0001	0.0001	5S ribosomal RNA	NA	NA	NA	NA
ENSRNA050013700	0.0001	0.0001	0.0001	0.0001	0.0001	0.0001	0.0001	0.0001	0.0001	0.0001	0.0001	0.0001	0.0001	0.0001	0.0001	0.0001	0.0001	0.0001	0.0001	0.0001	0.0001	5S ribosomal RNA	NA	NA	NA	NA
ENSRNA050013701	0.0001	0.0001	0.0001	0.0001	0.0001	0.0001	0.0001	0.0001	0.0001	0.0001	0.0001	0.0001	0.0001	0.0001	0.0001	0.0001	0.0001	0.0001	0.0001	0.0001	0.0001	5S ribosomal RNA	NA	NA	NA	NA
ENSRNA050013702	0.0001	0.0001	0.0001	0.0001	0.0001	0.0001	0.0001	0.0001	0.0001	0.0001	0.0001	0.0001	0.0001	0.0001	0.0001	0.0001	0.0001	0.0001	0.0001	0.0001	0.0001	5S ribosomal RNA	NA	NA	NA	NA
ENSRNA050013703	0.0001	0.0001	0.0001	0.0001	0.0001	0.0001	0.0001	0.0001	0.0001	0.0001	0.0001	0.0001	0.0001	0.0001	0.0001	0.0001	0.0001	0.0001	0.0001	0.0001	0.0001	5S ribosomal RNA	NA	NA	NA	NA
ENSRNA050013704	0.0001	0.0001	0.0001	0.0001	0.0001	0.0001	0.0001	0.0001	0.0001	0.0001	0.0001	0.0001	0.0001	0.0001	0.0001	0.0001	0.0001	0.0001	0.0001	0.0001	0.0001	5S ribosomal RNA	NA	NA	NA	NA
ENSRNA050013705	0.0001	0.0001	0.0001	0.0001	0.0001	0.0001	0.0001	0.0001	0.0001	0.0001	0.0001	0.0001	0.0001	0.0001	0.0001	0.0001	0.0001	0.0001	0.0001	0.0001	0.0001	5S ribosomal RNA	NA	NA	NA	NA
ENSRNA050013706	0.0001	0.0001	0.0001	0.0001	0.0001	0.0001	0.0001	0.0001	0.0001	0.0001	0.0001	0.0001	0.0001	0.0001	0.0001	0.0001	0.0001	0.0001	0.0001	0.0001	0.0001	5S ribosomal RNA	NA	NA	NA	NA
ENSRNA050013707	0.0001	0.0001	0.0001	0.0001	0.0001	0.0001	0.0001	0.0001	0.0001	0.0001	0.0001	0.0001	0.0001	0.0001	0.0001	0.0001	0.0001	0.0001	0.0001	0.0001	0.0001	5S ribosomal RNA	NA	NA	NA	NA
ENSRNA050013708	0.0001	0.0001	0.0001	0.0001	0.0001	0.0001	0.0001	0.0001	0.0001	0.0001	0.0001	0.0001	0.0001	0.0001	0.0001	0.0001	0.0001	0.0001	0.0001	0.0001	0.0001	5S ribosomal RNA	NA	NA	NA	NA
[truncated: 118,795 more rows]
