# Supplementary material for: Transcriptome analysis of the winter wheat Dn1 in response to cold stress
Source: BMC Plant Biol. 2022 Jun 6;22:277. doi: 10.1186/s12870-022-03654-1 (PMC9169401; doi:10.1186/s12870-022-03654-1)
Supplement: Supplementary file 3 — Additional file 3. [file 12870_2022_3654_MOESM3_ESM.xlsx]

## Sheet: 0℃vs5℃
	gene_name	transcript_id	GO	KEGG	KO_ENTRY	EC	Description	FPKM.Tn_0_1	FPKM.Tn_0_2	FPKM.Tn_0_3	FPKM.Tn_5_1	FPKM.Tn_5_2	FPKM.Tn_5_3	fc	log2(fc)	pval	qval	regulation
	TraesCS7D02G088500	TraesCS7D02G088500.1	GO:0016021(integral component of membrane)	NA	NA	NA		8.68201	10.9807	32.0935	0.0001	0.0001	0.0001	172521	17.3964	1.85241e-31	9.12722e-27	up
	TraesCS2B02G369000	TraesCS2B02G369000.1	GO:0004568(chitinase activity);GO:0005975(carbohydrate metabolic process);GO:0006032(chitin catabolic process);GO:0008061(chitin binding);GO:0016998(cell wall macromolecule catabolic process)	00520(Amino sugar and nucleotide sugar metabolism)	K01183	EC:3.2.1.14		561.159	242.961	507.394	20.8936	21.9989	16.8963	21.9358	4.45521	1.97754e-29	4.87186e-25	up
	TraesCS1B02G204900	TraesCS1B02G204900.1;TraesCS1B02G204900.2	GO:0009737(response to abscisic acid);GO:0009737(response to abscisic acid)	NA	NA	NA		3.71151	3.57018	4.1475	0.0001	0.0001	0.0311466	364.608	8.5102	1.19876e-28	1.96885e-24	up
	TraesCS6B02G383800	TraesCS6B02G383800.1	GO:0009415(response to water)	NA	NA	NA		36.1057	21.6817	31.7301	0.613205	0.789708	0.1596	57.2907	5.84023	8.75814e-28	1.07883e-23	up
	Vrn-A1	TraesCS5A02G391700.1;TraesCS5A02G391700.2	GO:0000977(RNA polymerase II regulatory region sequence-specific DNA binding);GO:0003677(DNA binding);GO:0003700(DNA-binding transcription factor activity);GO:0005634(nucleus);GO:0006351(transcription, DNA-templated);GO:0006355(regulation of transcription, DNA-templated);GO:0045944(positive regulation of transcription by RNA polymerase II);GO:0046983(protein dimerization activity);GO:0046983(prot…	NA	NA	NA	MIKC-type MADS-box transcription factor WM6 [Source:UniProtKB/TrEMBL;Acc:Q5ETV1]	17.4916	15.5169	17.1706	0.665651	0.771875	1.07309	19.9868	4.32097	1.27115e-27	1.25264e-23	up
	TraesCS2A02G350700	TraesCS2A02G350700.1	GO:0004568(chitinase activity);GO:0005975(carbohydrate metabolic process);GO:0006032(chitin catabolic process);GO:0008061(chitin binding);GO:0016998(cell wall macromolecule catabolic process)	00520(Amino sugar and nucleotide sugar metabolism)	K01183	EC:3.2.1.14		386.157	128.313	306.546	13.1146	8.6519	9.7293	26.0675	4.70418	5.84327e-27	4.79849e-23	up
	TraesCS1A02G175500	TraesCS1A02G175500.1	GO:0009737(response to abscisic acid)	NA	NA	NA		29.9411	19.7471	26.2964	2.26266	1.06869	1.07951	17.2267	4.10658	1.20373e-26	8.4729e-23	up
	TraesCS1D02G163800	TraesCS1D02G163800.2;TraesCS1D02G163800.1	GO:0009737(response to abscisic acid);GO:0009737(response to abscisic acid)	NA	NA	NA		18.3873	15.2208	20.0568	0.964268	1.58351	1.04256	14.947	3.90179	1.41945e-26	8.74238e-23	up
	TraesCS3B02G578500	TraesCS3B02G578500.1	NA	NA	NA	NA		146.446	89.1128	164.492	8.22409	8.19057	11.5028	14.3298	3.84095	1.79057e-26	9.80276e-23	up
	TraesCS3A02G509800	TraesCS3A02G509800.1	NA	NA	NA	NA		155.591	104.685	178.594	7.22675	11.5804	10.4767	14.9867	3.90561	2.75656e-26	1.35821e-22	up
	TraesCS3A02G327300	TraesCS3A02G327300.1	GO:0004252(serine-type endopeptidase activity);GO:0006508(proteolysis)	NA	NA	NA		2.65928	1.99792	5.52022	0.0001	0.0001	0.0001	33924.7	15.05	3.10018e-26	1.38866e-22	up
	TraesCS3D02G260300	TraesCS3D02G260300.1	GO:0004568(chitinase activity);GO:0005975(carbohydrate metabolic process);GO:0006032(chitin catabolic process);GO:0008061(chitin binding);GO:0008152(metabolic process);GO:0016787(hydrolase activity);GO:0016798(hydrolase activity, acting on glycosyl bonds);GO:0016998(cell wall macromolecule catabolic process)	00520(Amino sugar and nucleotide sugar metabolism);04016(MAPK signaling pathway - plant)	K20547	EC:3.2.1.14	Chitinase [Source:UniProtKB/TrEMBL;Acc:A0A0H4TM98]	38.1977	9.08518	38.772	0.033281	0.178824	0.232123	193.718	7.59781	3.8859e-26	1.59555e-22	up
	TraesCS7D02G495500	TraesCS7D02G495500.1	NA	NA	NA	NA		0.276336	0.453016	0.134519	8.19569	19.8192	16.2443	0.0195185	-5.67902	1.11254e-25	4.2167e-22	down
	TraesCS3D02G260500	TraesCS3D02G260500.1	GO:0004568(chitinase activity);GO:0005975(carbohydrate metabolic process);GO:0006032(chitin catabolic process);GO:0008061(chitin binding);GO:0008152(metabolic process);GO:0016787(hydrolase activity);GO:0016798(hydrolase activity, acting on glycosyl bonds);GO:0016998(cell wall macromolecule catabolic process)	00520(Amino sugar and nucleotide sugar metabolism);04016(MAPK signaling pathway - plant)	K20547	EC:3.2.1.14		11.2959	3.67973	14.5768	0.050245	0.0001	0.0001	585.835	9.19435	2.34324e-25	8.24687e-22	up
	TraesCS4A02G202300	TraesCS4A02G202300.1	GO:0008270(zinc ion binding);GO:0016491(oxidoreductase activity);GO:0046872(metal ion binding);GO:0055114(oxidation-reduction process)	00010(Glycolysis / Gluconeogenesis);00071(Fatty acid degradation);00592(alpha-Linolenic acid metabolism);00350(Tyrosine metabolism)	K18857	EC:1.1.1.1	Alcohol dehydrogenase ADH2D [Source:UniProtKB/TrEMBL;Acc:A9U8G1]	7.99626	4.97279	35.8689	0.035341	0.0001	0.0001	1374.13	10.4243	4.38418e-25	1.44012e-21	up
	TraesCS2A02G071500	TraesCS2A02G071500.1	GO:0004499(N,N-dimethylaniline monooxygenase activity);GO:0050660(flavin adenine dinucleotide binding);GO:0050661(NADP binding);GO:0055114(oxidation-reduction process)	NA	NA	NA	Flavin-containing monooxygenase [Source:UniProtKB/TrEMBL;Acc:W5B4I3]	8.59785	2.77094	5.88197	0.039301	0.0001	0.0001	436.717	8.77055	7.12878e-25	2.19531e-21	up
	TraesCS2B02G482900	TraesCS2B02G482900.1	NA	NA	NA	NA		144.919	88.0871	149.362	8.87869	4.03793	3.35478	23.4994	4.55455	8.13648e-25	2.35824e-21	up
	TraesCS7B02G244000	TraesCS7B02G244000.1	GO:0006952(defense response)	NA	NA	NA		213.055	168.516	192.287	24.496	19.1783	16.6353	9.51519	3.25023	3.22111e-24	8.81726e-21	up
	TraesCS3D02G517400	TraesCS3D02G517400.1	NA	NA	NA	NA		182.795	120.527	206.445	9.82347	14.7109	14.9897	12.8976	3.68903	3.58602e-24	9.29951e-21	up
	TraesCS4D02G359900	TraesCS4D02G359900.1	NA	NA	NA	NA		64.204	37.3514	72.3143	4.27364	3.08758	4.6675	14.4545	3.85345	5.7539e-24	1.41753e-20	up
	TraesCS3D02G478000	TraesCS3D02G478000.1	GO:0004553(hydrolase activity, hydrolyzing O-glycosyl compounds);GO:0005975(carbohydrate metabolic process)	00500(Starch and sucrose metabolism)	K19891	EC:3.2.1.39		8.75808	2.32339	5.46228	0.0001	0.0001	0.0001	55145.9	15.751	2.32507e-23	5.45528e-20	up
	TraesCS4D02G189200	TraesCS4D02G189200.1;TraesCS4D02G189200.2	GO:0004864(protein phosphatase inhibitor activity);GO:0006952(defense response);GO:0009607(response to biotic stimulus);GO:0009738(abscisic acid-activated signaling pathway);GO:0010427(abscisic acid binding);GO:0032515(negative regulation of phosphoprotein phosphatase activity);GO:0038023(signaling receptor activity);GO:0038023(signaling receptor activity)	NA	NA	NA		69.9105	56.0056	100.379	5.40123	7.20632	6.82156	11.6472	3.54192	2.7835e-23	6.23402e-20	up
	TraesCS3D02G091900	TraesCS3D02G091900.1	NA	NA	NA	NA		43.8998	19.5269	51.4786	1.77931	0.585745	0.602119	38.7254	5.27521	3.14647e-23	6.74056e-20	up
	TraesCS2D02G073900	TraesCS2D02G073900.1	GO:0003824(catalytic activity);GO:0004802(transketolase activity)	00030(Pentose phosphate pathway);00710(Carbon fixation in photosynthetic organisms);01051(Biosynthesis of ansamycins)	K00615	EC:2.2.1.1		2.09519	1.63417	2.19505	0.0001	0.0001	0.0001	19748.1	14.2694	8.59538e-23	1.72144e-19	up
	TraesCS2D02G348800	TraesCS2D02G348800.1	GO:0004568(chitinase activity);GO:0005975(carbohydrate metabolic process);GO:0006032(chitin catabolic process);GO:0008061(chitin binding);GO:0016998(cell wall macromolecule catabolic process)	00520(Amino sugar and nucleotide sugar metabolism)	K01183	EC:3.2.1.14		343.446	114.9	289.411	16.3451	11.7076	12.4816	18.4475	4.20535	8.73438e-23	1.72144e-19	up
	TraesCS5A02G295100	TraesCS5A02G295100.1;TraesCS5A02G295100.2	GO:0004553(hydrolase activity, hydrolyzing O-glycosyl compounds);GO:0005975(carbohydrate metabolic process);GO:0005975(carbohydrate metabolic process)	00500(Starch and sucrose metabolism);00460(Cyanoamino acid metabolism);00940(Phenylpropanoid biosynthesis);00940(Phenylpropanoid biosynthesis)	K01188	EC:3.2.1.21		3.96339	1.65626	4.80683	0.0001	0.0001	0.0001	34754.9	15.0849	1.01668e-22	1.92669e-19	up
	TraesCS7D02G199900	TraesCS7D02G199900.1	GO:0004739(pyruvate dehydrogenase (acetyl-transferring) activity);GO:0006086(acetyl-CoA biosynthetic process from pyruvate);GO:0016624(oxidoreductase activity, acting on the aldehyde or oxo group of donors, disulfide as acceptor);GO:0043231(intracellular membrane-bounded organelle)	00010(Glycolysis / Gluconeogenesis);00020(Citrate cycle (TCA cycle));00620(Pyruvate metabolism)	K00161	EC:1.2.4.1	Pyruvate dehydrogenase E1 component subunit alpha [Source:UniProtKB/TrEMBL;Acc:A0A1D6CZF3]	15.1667	10.2901	13.2887	1.2526	0.652317	0.806271	14.291	3.83703	1.36619e-22	2.49315e-19	up
	TraesCS3B02G291100	TraesCS3B02G291100.3;TraesCS3B02G291100.1;TraesCS3B02G291100.4;TraesCS3B02G291100.2;TraesCS3B02G291100.5	GO:0000166(nucleotide binding);GO:0005524(ATP binding);GO:0016020(membrane);GO:0016021(integral component of membrane);GO:0016887(ATPase activity);GO:0042626(ATPase-coupled transmembrane transporter activity);GO:0055085(transmembrane transport);GO:0055085(transmembrane transport)	02010(ABC transporters);02010(ABC transporters)	K05658	EC:3.6.3.44		2.25723	1.98888	2.43792	0.08162	0.046016	0.052168	37.174	5.21622	1.57676e-22	2.77464e-19	up
	TraesCS4B02G106200	TraesCS4B02G106200.1	NA	NA	NA	NA		3.6492	3.5381	5.03687	27.5545	39.459	39.1499	0.115145	-3.11848	1.98022e-22	3.36446e-19	down
	TraesCS7A02G023142	TraesCS7A02G023142.1	NA	NA	NA	NA		33.7297	16.7789	25.3168	0.693798	0.171252	0.094444	79.0265	6.30426	2.25344e-22	3.70106e-19	up
	TraesCS2B02G478700	TraesCS2B02G478700.1	GO:0003677(DNA binding);GO:0005634(nucleus)	04712(Circadian rhythm - plant)	K12133	NA		39.3885	19.9952	50.123	1.39138	2.08958	0.759679	25.8232	4.6906	2.93402e-22	4.66339e-19	up
	TraesCS2D02G515500	TraesCS2D02G515500.1;TraesCS2D02G515500.2	NA	NA	NA	NA		129.709	102.429	133.728	5.56971	4.27734	12.0236	16.7286	4.06424	1.09962e-21	1.69314e-18	up
	TraesCS1D02G230900	TraesCS1D02G230900.1	GO:0003677(DNA binding);GO:0003700(DNA-binding transcription factor activity);GO:0005634(nucleus);GO:0006351(transcription, DNA-templated);GO:0006355(regulation of transcription, DNA-templated)	NA	NA	NA		16.0698	14.5362	33.6624	0.968874	0.806633	1.01095	23.0646	4.52761	1.30513e-21	1.94868e-18	up
	TraesCS3A02G515300	TraesCS3A02G515300.1;TraesCS3A02G515300.2	GO:0003824(catalytic activity);GO:0004351(glutamate decarboxylase activity);GO:0006536(glutamate metabolic process);GO:0016831(carboxy-lyase activity);GO:0019752(carboxylic acid metabolic process);GO:0030170(pyridoxal phosphate binding);GO:0030170(pyridoxal phosphate binding)	00650(Butanoate metabolism);00250(Alanine, aspartate and glutamate metabolism);00410(beta-Alanine metabolism);00430(Taurine and hypotaurine metabolism);00430(Taurine and hypotaurine metabolism)	K01580	EC:4.1.1.15	Glutamate decarboxylase [Source:UniProtKB/TrEMBL;Acc:W5CI69]	7.52502	4.15848	6.87668	0.096028	0.0001	0.0001	192.877	7.59154	2.34028e-21	3.39148e-18	up
	TraesCS5D02G379300	TraesCS5D02G379300.1	GO:0009415(response to water)	NA	NA	NA	Dehydrin [Source:UniProtKB/TrEMBL;Acc:A0A0H4MAT1]	8.21353	4.04032	6.37694	0.0001	0.0001	0.0001	62102.6	15.9224	3.63777e-21	5.12115e-18	up
	TraesCS1D02G176000	TraesCS1D02G176000.1	GO:0015267(channel activity);GO:0016020(membrane);GO:0016021(integral component of membrane);GO:0055085(transmembrane transport)	NA	NA	NA		33.8068	22.7108	30.3283	3.70713	1.67435	2.86117	10.5362	3.39728	4.4188e-21	6.04786e-18	up
	TraesCS6B02G413300	TraesCS6B02G413300.1	GO:0000287(magnesium ion binding);GO:0010333(terpene synthase activity);GO:0016829(lyase activity)	00902(Monoterpenoid biosynthesis)	K15086	EC:4.2.3.25		0.0001	0.0001	0.0001	1.04936	6.26498	3.69159	2.7258e-05	-15.163	6.5749e-21	8.75563e-18	down
	TraesCS4A02G347100	TraesCS4A02G347100.1	GO:0005515(protein binding)	NA	NA	NA		20.7105	14.5991	34.7934	1.26976	0.472481	0.436482	32.1762	5.00792	1.21651e-20	1.57736e-17	up
	TraesCS5B02G560800	TraesCS5B02G560800.1	NA	NA	NA	NA		152.833	64.423	111.754	11.6271	6.10973	5.96037	13.8839	3.79534	2.87253e-20	3.62911e-17	up
	TraesCS3B02G597900	TraesCS3B02G597900.1	GO:0006508(proteolysis);GO:0008233(peptidase activity)	NA	NA	NA		4.346	1.39942	2.7394	0.0001	0.0001	0.0001	28282.7	14.7876	3.40151e-20	4.18998e-17	up
	TraesCS7D02G373000	TraesCS7D02G373000.1	GO:0016021(integral component of membrane)	NA	NA	NA		1.31336	1.88526	1.80738	15.0423	15.6014	15.5067	0.108471	-3.20461	4.963e-20	5.96431e-17	down
	TraesCS7A02G560000	TraesCS7A02G560000.1	GO:0009415(response to water)	NA	NA	NA	Group2 late embryogenesis abundant protein [Source:UniProtKB/TrEMBL;Acc:Q8LP43]	1079.2	609.743	871.556	71.2894	108.534	75.7816	10.0174	3.32444	5.39342e-20	6.32725e-17	up
	TraesCS3B02G293200	TraesCS3B02G293200.1	GO:0004568(chitinase activity);GO:0005975(carbohydrate metabolic process);GO:0006032(chitin catabolic process);GO:0008061(chitin binding);GO:0008152(metabolic process);GO:0016787(hydrolase activity);GO:0016798(hydrolase activity, acting on glycosyl bonds);GO:0016998(cell wall macromolecule catabolic process)	00520(Amino sugar and nucleotide sugar metabolism);04016(MAPK signaling pathway - plant)	K20547	EC:3.2.1.14	Chitinase [Source:UniProtKB/TrEMBL;Acc:A0A077RF77]	20.1384	3.7187	14.7352	0.051128	0.141181	0.16284	108.665	6.76375	7.9142e-20	9.06856e-17	up
	TraesCS1A02G265200	TraesCS1A02G265200.1	GO:0008643(carbohydrate transport);GO:0016021(integral component of membrane)	NA	NA	NA	Bidirectional sugar transporter SWEET [Source:UniProtKB/TrEMBL;Acc:W4ZLL9]	6.41073	2.00303	4.43673	0.0001	0.0001	0.0001	42834.9	15.3865	9.80158e-20	1.0976e-16	up
	TraesCS1D02G089900	TraesCS1D02G089900.1	GO:0016747(transferase activity, transferring acyl groups other than amino-acyl groups)	00940(Phenylpropanoid biosynthesis);00945(Stilbenoid, diarylheptanoid and gingerol biosynthesis);00941(Flavonoid biosynthesis)	K13065	EC:2.3.1.133		1.66462	1.71305	3.09751	0.0001	0.0001	0.0001	21583.9	14.3977	1.07203e-19	1.1738e-16	up
	TraesCS5A02G369900	TraesCS5A02G369900.1	GO:0009415(response to water)	NA	NA	NA		6.40633	4.34592	5.96861	0.0001	0.0001	0.0001	55736.2	15.7663	1.64299e-19	1.75986e-16	up
	TraesCS3B02G288300	TraesCS3B02G288300.1	GO:0004672(protein kinase activity);GO:0005524(ATP binding);GO:0006468(protein phosphorylation)	04016(MAPK signaling pathway - plant)	K20716	NA		1.60873	1.48876	2.69838	13.6704	29.6235	34.7749	0.0742404	-3.75165	1.81285e-19	1.90049e-16	down
	TraesCS2A02G461500	TraesCS2A02G461500.1	NA	NA	NA	NA		704.013	317.147	746.511	16.7113	3.47385	2.10683	79.2963	6.30918	2.02705e-19	2.08077e-16	up
	TraesCS3D02G517300	TraesCS3D02G517300.1	NA	NA	NA	NA		148.488	109.115	154.581	13.8324	16.0186	21.1378	8.0838	3.01503	2.07392e-19	2.08543e-16	up
	TraesCS5D02G085500	TraesCS5D02G085500.3;TraesCS5D02G085500.5;TraesCS5D02G085500.2;TraesCS5D02G085500.1;TraesCS5D02G085500.6;TraesCS5D02G085500.4	GO:0003872(6-phosphofructokinase activity);GO:0005524(ATP binding);GO:0005737(cytoplasm);GO:0006002(fructose 6-phosphate metabolic process);GO:0006096(glycolytic process);GO:0046872(metal ion binding);GO:0047334(diphosphate-fructose-6-phosphate 1-phosphotransferase activity);GO:0047334(diphosphate-fructose-6-phosphate 1-phosphotransferase activity)	00010(Glycolysis / Gluconeogenesis);00030(Pentose phosphate pathway);00051(Fructose and mannose metabolism);00051(Fructose and mannose metabolism)	K00895	EC:2.7.1.90	Pyrophosphate--fructose 6-phosphate 1-phosphotransferase subunit alpha [Source:UniProtKB/TrEMBL;Acc:W5G4R7]	5.62285	3.96811	12.1348	0.103979	0.206712	0.259357	38.1121	5.25218	2.24596e-19	2.21326e-16	up
	TraesCS5B02G454800	TraesCS5B02G454800.1	NA	NA	NA	NA		14.6884	15.1801	20.1243	2.50262	1.96776	1.69317	8.11104	3.01989	2.5902e-19	2.50244e-16	up
	TraesCS2D02G590200	TraesCS2D02G590200.1	GO:0016021(integral component of membrane)	04146(Peroxisome)	K13348	NA		0.0001	0.0001	0.0001	1.18063	7.39676	5.84929	2.07948e-05	-15.5534	2.68399e-19	2.54318e-16	down
	TraesCS1B02G381500	TraesCS1B02G381500.1	NA	NA	NA	NA	ABA inducible protein [Source:UniProtKB/TrEMBL;Acc:Q7XAP5]	7.09132	2.90378	4.42125	0.0001	0.0001	0.0001	48054.5	15.5524	2.76446e-19	2.57e-16	up
	TraesCS3D02G354900	TraesCS3D02G354900.1	GO:0005507(copper ion binding);GO:0016491(oxidoreductase activity);GO:0046274(lignin catabolic process);GO:0048046(apoplast);GO:0052716(hydroquinone:oxygen oxidoreductase activity);GO:0055114(oxidation-reduction process)	NA	NA	NA	Laccase [Source:UniProtKB/TrEMBL;Acc:A0A1D5WJ35]	2.34745	1.27938	3.15813	0.0001	0.0001	0.0001	22616.5	14.4651	4.19251e-19	3.82544e-16	up
	TraesCS3D02G519600	TraesCS3D02G519600.1	GO:0003824(catalytic activity);GO:0016831(carboxy-lyase activity);GO:0019752(carboxylic acid metabolic process);GO:0030170(pyridoxal phosphate binding)	00340(Histidine metabolism)	K01590	EC:4.1.1.22		18.1627	10.0003	20.1573	0.524435	1.19311	0.406582	22.7483	4.50769	4.90789e-19	4.39676e-16	up
	TraesCS5B02G407800	TraesCS5B02G407800.1	NA	NA	NA	NA		15.6088	13.9484	19.8367	87.2581	230.922	189.432	0.0973065	-3.36132	2.33324e-18	2.05292e-15	down
	TraesCS6A02G094400	TraesCS6A02G094400.1	GO:0009765(photosynthesis, light harvesting);GO:0016020(membrane)	00196(Photosynthesis - antenna proteins)	K08912	NA	Chlorophyll a-b binding protein, chloroplastic [Source:UniProtKB/TrEMBL;Acc:A0A341WDX0]	0.088501	0.196107	0.095467	2.46069	5.08046	7.68364	0.0249642	-5.32399	3.04728e-18	2.63413e-15	down
	TraesCS4D02G103300	TraesCS4D02G103300.1;TraesCS4D02G103300.2	GO:0008270(zinc ion binding);GO:0016491(oxidoreductase activity);GO:0055114(oxidation-reduction process);GO:0055114(oxidation-reduction process)	00010(Glycolysis / Gluconeogenesis);00071(Fatty acid degradation);00592(alpha-Linolenic acid metabolism);00350(Tyrosine metabolism);00350(Tyrosine metabolism)	K18857	EC:1.1.1.1		2.81841	2.56909	22.3014	0.0001	0.0001	0.0001	92296.2	16.494	4.5746e-18	3.8862e-15	up
	TraesCS6D02G216900	TraesCS6D02G216900.1	NA	NA	NA	NA		2.25168	1.75305	2.53634	0.0001	0.0001	0.0001	21803.6	14.4123	5.59873e-18	4.67561e-15	up
	TraesCS6B02G014300	TraesCS6B02G014300.1	NA	NA	NA	NA		21.2619	9.44793	13.0918	1.37192	0.783103	0.926375	14.2149	3.82933	7.49057e-18	6.15126e-15	up
	TraesCS6A02G222100	TraesCS6A02G222100.1	GO:0015267(channel activity);GO:0016020(membrane);GO:0016021(integral component of membrane);GO:0055085(transmembrane transport)	NA	NA	NA	Aquaporin 7 [Source:UniProtKB/TrEMBL;Acc:G3E8E1]	20.3742	19.0162	18.0623	2.37287	0.847472	0.754332	14.4547	3.85347	8.76087e-18	7.07649e-15	up
	TraesCS1A02G235100	TraesCS1A02G235100.3;TraesCS1A02G235100.2;TraesCS1A02G235100.1	GO:0003951(NAD+ kinase activity);GO:0004143(diacylglycerol kinase activity);GO:0005524(ATP binding);GO:0005622(intracellular);GO:0007165(signal transduction);GO:0007205(protein kinase C-activating G protein-coupled receptor signaling pathway);GO:0016021(integral component of membrane);GO:0016301(kinase activity);GO:0035556(intracellular signal transduction);GO:0035556(intracellular signal transdu…	00561(Glycerolipid metabolism);00564(Glycerophospholipid metabolism);04070(Phosphatidylinositol signaling system);04070(Phosphatidylinositol signaling system)	K00901	EC:2.7.1.107	Diacylglycerol kinase [Source:UniProtKB/TrEMBL;Acc:A0A341NNZ7]	3.6408	3.04187	4.53585	0.268317	0.18147	0.161334	18.3573	4.19828	1.07962e-17	8.57988e-15	up
	TraesCS6A02G001200	TraesCS6A02G001200.1	NA	NA	NA	NA		54.1964	31.087	67.2206	2.46144	0.741561	0.288176	43.6826	5.44899	1.12365e-17	8.78798e-15	up
	TraesCS2A02G513900	TraesCS2A02G513900.1	NA	NA	NA	NA		28.3272	24.5148	29.4365	3.88885	3.06209	3.64323	7.76639	2.95725	1.30054e-17	1.00125e-14	up
	TraesCS1A02G364000	TraesCS1A02G364000.1;TraesCS1A02G364000.2	NA	NA	NA	NA		7.59842	5.70982	8.20311	0.140687	0.0001	0.0001	152.685	7.25442	1.34697e-17	1.01999e-14	up
	TraesCS6B02G005000	TraesCS6B02G005000.1	NA	NA	NA	NA		7.73134	2.49985	7.66247	0.0001	0.0001	0.0001	59645.5	15.8641	1.36628e-17	1.01999e-14	up
	TraesCS5B02G410600	TraesCS5B02G410600.1	GO:0003677(DNA binding);GO:0005634(nucleus);GO:0006355(regulation of transcription, DNA-templated);GO:0043565(sequence-specific DNA binding)	NA	NA	NA		2.35395	1.19926	2.79562	0.0001	0.0001	0.0001	21162.8	14.3692	1.5888e-17	1.16841e-14	up
	TraesCS4D02G186500	TraesCS4D02G186500.1;TraesCS4D02G186500.2	NA	NA	NA	NA		2.19605	5.42901	32.8336	0.0001	0.0001	0.0001	134862	17.0411	2.02048e-17	1.46402e-14	up
	TraesCS2A02G049100	TraesCS2A02G049100.1	NA	NA	NA	NA		11.6782	23.5618	17.4925	0.0001	0.232977	0.0001	226.148	7.82112	2.12965e-17	1.52075e-14	up
	TraesCS2A02G558300	TraesCS2A02G558300.1	GO:0004672(protein kinase activity);GO:0005524(ATP binding);GO:0006468(protein phosphorylation)	NA	NA	NA		58.6451	45.9803	40.8301	8.89067	6.92713	7.5883	6.21443	2.63562	2.18367e-17	1.53706e-14	up
	TraesCS6D02G201300	TraesCS6D02G201300.1;TraesCS6D02G201300.2	GO:0000015(phosphopyruvate hydratase complex);GO:0000287(magnesium ion binding);GO:0004634(phosphopyruvate hydratase activity);GO:0006096(glycolytic process);GO:0006096(glycolytic process)	NA	NA	NA		5.88704	5.23915	4.57513	0.120727	0.0001	0.0001	129.842	7.02061	2.38683e-17	1.65639e-14	up
	TraesCS6A02G094300	TraesCS6A02G094300.1	GO:0009522(photosystem I);GO:0009523(photosystem II);GO:0009535(chloroplast thylakoid membrane);GO:0009765(photosynthesis, light harvesting);GO:0016020(membrane);GO:0016021(integral component of membrane);GO:0016168(chlorophyll binding);GO:0018298(protein-chromophore linkage)	00196(Photosynthesis - antenna proteins)	K08912	NA	Chlorophyll a-b binding protein, chloroplastic [Source:UniProtKB/TrEMBL;Acc:A0A1D6AFU1]	0.48941	2.11633	0.623385	15.0557	46.416	54.2299	0.027909	-5.16312	3.12011e-17	2.1352e-14	down
	TraesCS7A02G417900	TraesCS7A02G417900.2;TraesCS7A02G417900.1	NA	NA	NA	NA		0.710175	0.794437	1.23611	0.0001	0.0001	0.0001	9135.74	13.1573	3.16867e-17	2.13872e-14	up
	TraesCS5A02G048600	TraesCS5A02G048600.1	GO:0004672(protein kinase activity);GO:0004674(protein serine/threonine kinase activity);GO:0005524(ATP binding);GO:0006468(protein phosphorylation)	NA	NA	NA		1.73656	1.83199	1.83865	0.0001	0.0001	0.0001	18024	14.1376	5.55346e-17	3.6977e-14	up
	TraesCS2D02G515400	TraesCS2D02G515400.2;TraesCS2D02G515400.1	NA	NA	NA	NA		60.9232	64.6654	81.9534	3.13567	2.35612	8.22272	15.133	3.91963	5.77655e-17	3.79497e-14	up
	TraesCS6B02G063400	TraesCS6B02G063400.1	GO:0004601(peroxidase activity);GO:0005576(extracellular region);GO:0006979(response to oxidative stress);GO:0020037(heme binding);GO:0042744(hydrogen peroxide catabolic process);GO:0046872(metal ion binding);GO:0055114(oxidation-reduction process)	00940(Phenylpropanoid biosynthesis)	K00430	EC:1.11.1.7	Peroxidase [Source:UniProtKB/TrEMBL;Acc:A0A1D6SAS5]	6.41981	4.54048	5.29826	0.19772	0.096179	0.050326	47.2323	5.5617	5.87178e-17	3.80677e-14	up
	TraesCS2D02G185400	TraesCS2D02G185400.2;TraesCS2D02G185400.1	GO:0003824(catalytic activity);GO:0050662(coenzyme binding);GO:0050662(coenzyme binding)	00941(Flavonoid biosynthesis);00941(Flavonoid biosynthesis)	K08695;K13082	EC:1.3.1.77;EC:1.1.1.219;EC:1.1.1.234		3.96963	1.50176	3.73544	0.0001	0.0001	0.0001	30689.5	14.9055	6.23212e-17	3.98791e-14	up
	TraesCS2B02G482800	TraesCS2B02G482800.1	NA	NA	NA	NA		46.843	31.4878	78.4907	4.9522	5.18224	4.69747	10.5732	3.40235	7.98977e-17	5.04708e-14	up
	TraesCS5D02G309700	TraesCS5D02G309700.2;TraesCS5D02G309700.1	GO:0003824(catalytic activity);GO:0005515(protein binding);GO:0005737(cytoplasm);GO:0009072(aromatic amino acid family metabolic process);GO:0009072(aromatic amino acid family metabolic process)	00350(Tyrosine metabolism);00350(Tyrosine metabolism)	K01800	EC:5.2.1.2		29.8197	13.1531	24.5247	1.91281	1.68978	1.02456	14.5873	3.86664	9.02383e-17	5.62813e-14	up
	TraesCS5B02G303200	TraesCS5B02G303200.4;TraesCS5B02G303200.5;TraesCS5B02G303200.3;TraesCS5B02G303200.1;TraesCS5B02G303200.2	GO:0003824(catalytic activity);GO:0004364(glutathione transferase activity);GO:0005515(protein binding);GO:0005737(cytoplasm);GO:0009072(aromatic amino acid family metabolic process);GO:0016740(transferase activity);GO:0016740(transferase activity)	00350(Tyrosine metabolism);00350(Tyrosine metabolism)	K01800	EC:5.2.1.2		19.6069	10.8839	19.6065	1.73554	1.81463	1.31406	10.2991	3.36445	9.13899e-17	5.62871e-14	up
	TraesCS2D02G411300	TraesCS2D02G411300.1	GO:0000079(regulation of cyclin-dependent protein serine/threonine kinase activity);GO:0019901(protein kinase binding)	NA	NA	NA	Cyclin [Source:UniProtKB/TrEMBL;Acc:A0A077RVN3]	3.23531	2.15381	3.17586	14.7277	16.1546	19.2693	0.170782	-2.54977	1.10715e-16	6.73474e-14	down
	TraesCS1D02G431200	TraesCS1D02G431200.1	GO:0004553(hydrolase activity, hydrolyzing O-glycosyl compounds);GO:0005975(carbohydrate metabolic process)	00500(Starch and sucrose metabolism)	K19891	EC:3.2.1.39		2.95829	0.648729	2.81956	0.0001	0.0001	0.0001	21421.9	14.3868	1.22221e-16	7.34398e-14	up
	TraesCS4B02G367600	TraesCS4B02G367600.1	NA	NA	NA	NA		34.0234	23.9758	35.3151	2.09064	0.322064	1.58045	23.3686	4.5465	1.88085e-16	1.11655e-13	up
	TraesCS5B02G557400	TraesCS5B02G557400.1	GO:0004553(hydrolase activity, hydrolyzing O-glycosyl compounds);GO:0005975(carbohydrate metabolic process)	NA	NA	NA		0.922653	0.757562	0.345792	6.02084	10.1226	7.17745	0.0868753	-3.52491	2.03085e-16	1.19124e-13	down
	TraesCS5D02G401500	TraesCS5D02G401500.3;TraesCS5D02G401500.2;TraesCS5D02G401500.1	GO:0000977(RNA polymerase II regulatory region sequence-specific DNA binding);GO:0003677(DNA binding);GO:0003700(DNA-binding transcription factor activity);GO:0005634(nucleus);GO:0006351(transcription, DNA-templated);GO:0006355(regulation of transcription, DNA-templated);GO:0045944(positive regulation of transcription by RNA polymerase II);GO:0046983(protein dimerization activity);GO:0046983(prot…	NA	NA	NA		2.66948	1.64027	3.51311	0.0001	0.0001	0.0001	26076.2	14.6704	2.17732e-16	1.26213e-13	up
	TraesCS6D02G273500	TraesCS6D02G273500.2;TraesCS6D02G273500.1	GO:0000977(RNA polymerase II regulatory region sequence-specific DNA binding);GO:0003677(DNA binding);GO:0003700(DNA-binding transcription factor activity);GO:0005634(nucleus);GO:0006351(transcription, DNA-templated);GO:0006355(regulation of transcription, DNA-templated);GO:0045944(positive regulation of transcription by RNA polymerase II);GO:0046983(protein dimerization activity);GO:0046983(prot…	NA	NA	NA		3.80883	4.82916	5.13242	0.26168	0.183589	0.117583	24.4654	4.61267	2.28818e-16	1.31097e-13	up
	TraesCS3B02G580500	TraesCS3B02G580500.1	GO:0003824(catalytic activity);GO:0016831(carboxy-lyase activity);GO:0019752(carboxylic acid metabolic process);GO:0030170(pyridoxal phosphate binding)	00340(Histidine metabolism)	K01590	EC:4.1.1.22		9.14871	2.3338	2.09468	0.03142	0.0001	0.0001	429.386	8.74613	2.75849e-16	1.56226e-13	up
	TraesCS3D02G496100	TraesCS3D02G496100.1	GO:0004672(protein kinase activity);GO:0005515(protein binding);GO:0005524(ATP binding);GO:0006468(protein phosphorylation);GO:0016021(integral component of membrane)	04075(Plant hormone signal transduction)	K13415	EC:2.7.10.1;EC:2.7.11.1		0.124223	0.380834	0.106363	2.65016	8.51688	4.83694	0.0382042	-4.71012	3.61976e-16	2.02674e-13	down
	TraesCS3A02G260200	TraesCS3A02G260200.1	GO:0004568(chitinase activity);GO:0005975(carbohydrate metabolic process);GO:0006032(chitin catabolic process);GO:0008061(chitin binding);GO:0008152(metabolic process);GO:0016787(hydrolase activity);GO:0016798(hydrolase activity, acting on glycosyl bonds);GO:0016998(cell wall macromolecule catabolic process)	00520(Amino sugar and nucleotide sugar metabolism);04016(MAPK signaling pathway - plant)	K20547	EC:3.2.1.14	Chitinase 3 [Source:UniProtKB/TrEMBL;Acc:Q8W427]	12.7697	3.37314	16.0392	0.088715	0.270379	0.057256	77.2954	6.27231	4.12327e-16	2.28271e-13	up
	TraesCS2B02G435900	TraesCS2B02G435900.1	GO:0016787(hydrolase activity)	NA	NA	NA		2.76034	5.44341	3.79397	18.8653	31.1689	30.0947	0.14973	-2.73956	5.50438e-16	3.01346e-13	down
	TraesCS4A02G119400	TraesCS4A02G119400.1;TraesCS4A02G119400.2;TraesCS4A02G119400.3	NA	NA	NA	NA		3.1553	2.47854	34.0774	0.0001	0.0001	0.0001	132371	17.0142	5.92635e-16	3.20883e-13	up
	TraesCS3A02G231100	TraesCS3A02G231100.1	NA	NA	NA	NA		43.816	43.8066	59.404	4.69657	6.76008	6.62794	8.12994	3.02324	6.10012e-16	3.26701e-13	up
	TraesCS3D02G505400	TraesCS3D02G505400.1	NA	00564(Glycerophospholipid metabolism);00592(alpha-Linolenic acid metabolism)	K16818	EC:3.1.1.32		1.17495	1.78117	1.18115	7.69785	45.1235	29.5862	0.050205	-4.31603	8.09658e-16	4.28962e-13	down
	TraesCS7D02G050900	TraesCS7D02G050900.1	GO:0005515(protein binding);GO:0008299(isoprenoid biosynthetic process);GO:0009570(chloroplast stroma);GO:0019288(isopentenyl diphosphate biosynthetic process, methylerythritol 4-phosphate pathway);GO:0030604(1-deoxy-D-xylulose-5-phosphate reductoisomerase activity);GO:0046686(response to cadmium ion);GO:0046872(metal ion binding);GO:0055114(oxidation-reduction process);GO:0070402(NADPH binding)	00900(Terpenoid backbone biosynthesis)	K00099	EC:1.1.1.267		21.0021	13.8376	18.2006	1.68516	0.286636	0.992609	17.8924	4.16128	8.30921e-16	4.35544e-13	up
	TraesCS7D02G087500	TraesCS7D02G087500.1;TraesCS7D02G087500.2	GO:0016021(integral component of membrane);GO:0016021(integral component of membrane)	NA	NA	NA		2.77424	3.24756	27.665	0.0001	0.0001	0.0001	112289	16.7769	8.86071e-16	4.59563e-13	up
	TraesCS7D02G366700	TraesCS7D02G366700.2;TraesCS7D02G366700.3;TraesCS7D02G366700.1	GO:0003777(microtubule motor activity);GO:0005515(protein binding);GO:0005524(ATP binding);GO:0007018(microtubule-based movement);GO:0008017(microtubule binding);GO:0008017(microtubule binding)	NA	NA	NA		6.23178	7.30172	8.90552	1.07078	1.15287	1.28606	6.39341	2.67659	9.10184e-16	4.67152e-13	up
	TraesCSU02G034700	TraesCSU02G034700.3;TraesCSU02G034700.2;TraesCSU02G034700.1	NA	NA	NA	NA		7.0748	4.52051	7.44568	0.353945	0.319969	0.182706	22.228	4.47431	1.03927e-15	5.27909e-13	up
	TraesCS7B02G016500	TraesCS7B02G016500.1	GO:0005524(ATP binding);GO:0016021(integral component of membrane);GO:0016887(ATPase activity);GO:0042626(ATPase-coupled transmembrane transporter activity);GO:0055085(transmembrane transport)	02010(ABC transporters)	K05666	NA		4.58372	2.39942	3.96403	0.455759	0.362648	0.344851	9.41078	3.23431	1.09878e-15	5.49131e-13	up
	TraesCS6A02G057900	TraesCS6A02G057900.1	NA	NA	NA	NA		3.21815	4.34522	2.68231	14.0511	30.5914	24.2739	0.148668	-2.74983	1.11406e-15	5.49131e-13	down
	TraesCS2B02G061900	TraesCS2B02G061900.1	NA	NA	NA	NA		6.34801	10.747	7.41874	0.15247	0.0001	0.0001	160.567	7.32703	1.11449e-15	5.49131e-13	up
	TraesCS2B02G293600	TraesCS2B02G293600.1	GO:0004869(cysteine-type endopeptidase inhibitor activity)	NA	NA	NA	Cysteine proteinase inhibitor [Source:UniProtKB/TrEMBL;Acc:W5BGM7]	13.1195	8.30531	9.48545	0.329448	0.477128	0.42918	25.0133	4.64462	1.1588e-15	5.65312e-13	up
	TraesCS5B02G078300	TraesCS5B02G078300.1	GO:0003872(6-phosphofructokinase activity);GO:0005524(ATP binding);GO:0005737(cytoplasm);GO:0006096(glycolytic process);GO:0046872(metal ion binding);GO:0047334(diphosphate-fructose-6-phosphate 1-phosphotransferase activity)	00010(Glycolysis / Gluconeogenesis);00030(Pentose phosphate pathway);00051(Fructose and mannose metabolism)	K00895	EC:2.7.1.90	Pyrophosphate--fructose 6-phosphate 1-phosphotransferase subunit alpha [Source:UniProtKB/TrEMBL;Acc:A0A1D5ZEF6]	4.96509	3.65766	9.79752	0.225814	0.240616	0.473094	19.6059	4.29322	1.41728e-15	6.84629e-13	up
	TraesCS2A02G461100	TraesCS2A02G461100.1	NA	NA	NA	NA		45.3196	35.6937	57.6315	3.95191	1.69027	1.2278	20.1813	4.33495	1.61203e-15	7.71145e-13	up
	TraesCS5D02G387100	TraesCS5D02G387100.1	GO:0003779(actin binding)	NA	NA	NA		7.79837	7.45022	7.10362	1.04996	1.2732	1.45808	5.91135	2.56349	1.67486e-15	7.93499e-13	up
	TraesCS7B02G103800	TraesCS7B02G103800.2;TraesCS7B02G103800.1	GO:0016624(oxidoreductase activity, acting on the aldehyde or oxo group of donors, disulfide as acceptor);GO:0016624(oxidoreductase activity, acting on the aldehyde or oxo group of donors, disulfide as acceptor)	00010(Glycolysis / Gluconeogenesis);00020(Citrate cycle (TCA cycle));00620(Pyruvate metabolism);00620(Pyruvate metabolism)	K00161	EC:1.2.4.1		13.1381	9.84749	14.2246	1.58259	1.57813	1.55758	7.88635	2.97936	2.01409e-15	9.45127e-13	up
	TraesCS3A02G530800	TraesCS3A02G530800.1	GO:0005829(cytosol);GO:0046872(metal ion binding);GO:0072593(reactive oxygen species metabolic process)	NA	NA	NA		983.667	592.246	1180.08	71.7726	107.981	137.732	8.68067	3.11781	2.31341e-15	1.06478e-12	up
	TraesCS2A02G107300	TraesCS2A02G107300.2;TraesCS2A02G107300.1	GO:0004601(peroxidase activity);GO:0005576(extracellular region);GO:0006979(response to oxidative stress);GO:0020037(heme binding);GO:0042744(hydrogen peroxide catabolic process);GO:0046872(metal ion binding);GO:0055114(oxidation-reduction process);GO:0055114(oxidation-reduction process)	00940(Phenylpropanoid biosynthesis);00940(Phenylpropanoid biosynthesis)	K00430	EC:1.11.1.7	Peroxidase [Source:UniProtKB/TrEMBL;Acc:A0A1D5TMJ7]	10.2556	0.8559	3.26339	0.0001	0.0001	0.0001	47916.4	15.5482	2.32472e-15	1.06478e-12	up
	TraesCS3D02G039400	TraesCS3D02G039400.1	GO:0004190(aspartic-type endopeptidase activity);GO:0006508(proteolysis);GO:0045493(xylan catabolic process)	NA	NA	NA		5.93457	4.16898	13.1788	0.368836	0.236892	0.158048	30.4833	4.92995	2.33391e-15	1.06478e-12	up
	TraesCS5A02G549600	TraesCS5A02G549600.1	GO:0016491(oxidoreductase activity);GO:0055114(oxidation-reduction process)	00330(Arginine and proline metabolism);00410(beta-Alanine metabolism)	K13366	EC:1.5.3.14;EC:1.5.3.16		106.6	32.2932	83.8062	7.27705	4.98932	7.88481	11.0514	3.46616	2.42806e-15	1.09757e-12	up
	TraesCS4D02G102900	TraesCS4D02G102900.1	NA	NA	NA	NA		9.93141	3.05839	7.34639	41.5876	85.6385	98.2171	0.0902054	-3.47064	3.07201e-15	1.37604e-12	down
	TraesCS1A02G375600	TraesCS1A02G375600.2;TraesCS1A02G375600.1	GO:0003677(DNA binding);GO:0003700(DNA-binding transcription factor activity);GO:0005634(nucleus);GO:0006355(regulation of transcription, DNA-templated);GO:0042802(identical protein binding);GO:0043565(sequence-specific DNA binding);GO:0043565(sequence-specific DNA binding)	NA	NA	NA	Heat shock transcription factor A6e [Source:UniProtKB/TrEMBL;Acc:W4ZRM4]	66.3417	40.4093	50.7456	7.88105	9.66093	5.74536	6.76319	2.7577	3.43093e-15	1.52296e-12	up
	TraesCS7D02G482100	TraesCS7D02G482100.1	NA	NA	NA	NA		0.909002	1.22294	0.869615	6.65138	15.7423	17.28	0.075656	-3.7244	3.6738e-15	1.61621e-12	down
	TraesCS3D02G481400	TraesCS3D02G481400.1	GO:0004553(hydrolase activity, hydrolyzing O-glycosyl compounds);GO:0005975(carbohydrate metabolic process);GO:0008152(metabolic process);GO:0016787(hydrolase activity);GO:0016798(hydrolase activity, acting on glycosyl bonds)	00500(Starch and sucrose metabolism)	K19891	EC:3.2.1.39		10.4863	2.39309	12.778	0.058314	0.120351	0.24166	61.0419	5.93173	3.91648e-15	1.70772e-12	up
	TraesCS3A02G408700	TraesCS3A02G408700.1	GO:0006631(fatty acid metabolic process);GO:0016020(membrane);GO:0016491(oxidoreductase activity);GO:0045300(acyl-[acyl-carrier-protein] desaturase activity);GO:0046872(metal ion binding);GO:0055114(oxidation-reduction process)	00061(Fatty acid biosynthesis);01040(Biosynthesis of unsaturated fatty acids)	K03921	EC:1.14.19.2;EC:1.14.19.11		3.68918	4.39463	21.2785	0.101923	0.0001	0.0001	287.52	8.16752	4.35097e-15	1.88053e-12	up
	TraesCS6D02G339400	TraesCS6D02G339400.1;TraesCS6D02G339400.2	GO:0016021(integral component of membrane);GO:0016021(integral component of membrane)	NA	NA	NA		22.081	17.6409	20.5091	2.92662	3.89382	3.57214	5.79558	2.53495	4.83146e-15	2.07005e-12	up
	TraesCS3A02G509900	TraesCS3A02G509900.1	NA	NA	NA	NA		68.2718	43.1244	72.5489	4.60253	9.70999	7.30127	8.51055	3.08925	6.02722e-15	2.56011e-12	up
	TraesCS2B02G521900	TraesCS2B02G521900.1	GO:0009733(response to auxin)	04075(Plant hormone signal transduction)	K14488	NA		0.0001	0.240922	0.336007	7.36099	13.7317	14.2027	0.0163486	-5.93469	7.01174e-15	2.95284e-12	down
	TraesCS5B02G294500	TraesCS5B02G294500.1	GO:0004553(hydrolase activity, hydrolyzing O-glycosyl compounds);GO:0005975(carbohydrate metabolic process)	00500(Starch and sucrose metabolism);00460(Cyanoamino acid metabolism);00940(Phenylpropanoid biosynthesis)	K01188	EC:3.2.1.21		4.13074	2.36155	5.19774	0.182505	0.075984	0.15	28.6177	4.83884	7.27677e-15	3.03848e-12	up
	TraesCS6B02G398100	TraesCS6B02G398100.1	GO:0016021(integral component of membrane)	NA	NA	NA		3.06711	5.39474	4.56689	20.7231	17.4469	21.6895	0.217655	-2.19988	7.68137e-15	3.18047e-12	down
	TraesCS4B02G322100	TraesCS4B02G322100.1	GO:0006952(defense response);GO:0016021(integral component of membrane)	NA	NA	NA	MLO-like protein [Source:UniProtKB/TrEMBL;Acc:A0A341UIF5]	0.054837	0.0001	0.052037	2.63555	1.71803	4.02173	0.0127726	-6.29081	7.99757e-15	3.2838e-12	down
	TraesCS6B02G322700	TraesCS6B02G322700.2;TraesCS6B02G322700.1	GO:0000977(RNA polymerase II regulatory region sequence-specific DNA binding);GO:0003677(DNA binding);GO:0003700(DNA-binding transcription factor activity);GO:0005634(nucleus);GO:0006351(transcription, DNA-templated);GO:0006355(regulation of transcription, DNA-templated);GO:0045944(positive regulation of transcription by RNA polymerase II);GO:0046983(protein dimerization activity);GO:0046983(prot…	NA	NA	NA		2.4939	1.90944	3.09314	0.0001	0.0001	0.0001	24988.3	14.609	8.29049e-15	3.37594e-12	up
	TraesCS7A02G319400	TraesCS7A02G319400.2;TraesCS7A02G319400.1	GO:0000977(RNA polymerase II regulatory region sequence-specific DNA binding);GO:0003677(DNA binding);GO:0003700(DNA-binding transcription factor activity);GO:0005634(nucleus);GO:0006351(transcription, DNA-templated);GO:0006355(regulation of transcription, DNA-templated);GO:0045944(positive regulation of transcription by RNA polymerase II);GO:0046983(protein dimerization activity);GO:0046983(prot…	NA	NA	NA		2.07917	3.06973	2.72224	0.0001	0.0001	0.0001	26237.1	14.6793	9.02605e-15	3.64307e-12	up
	TraesCS3B02G601100	TraesCS3B02G601100.1	GO:0046872(metal ion binding)	NA	NA	NA		191.842	75.0116	245.064	12.0346	17.0989	6.74003	14.2701	3.83492	9.09437e-15	3.64307e-12	up
	TraesCS3B02G550900	TraesCS3B02G550900.1	GO:0004672(protein kinase activity);GO:0005515(protein binding);GO:0005524(ATP binding);GO:0006468(protein phosphorylation);GO:0016021(integral component of membrane)	04075(Plant hormone signal transduction)	K13415	EC:2.7.10.1;EC:2.7.11.1		0.305538	1.26493	0.597174	6.13752	15.3136	9.42379	0.0702072	-3.83224	1.01063e-14	4.01578e-12	down
	TraesCS4A02G196300	TraesCS4A02G196300.1	GO:0004601(peroxidase activity);GO:0005576(extracellular region);GO:0006979(response to oxidative stress);GO:0020037(heme binding);GO:0042744(hydrogen peroxide catabolic process);GO:0046872(metal ion binding);GO:0055114(oxidation-reduction process)	00940(Phenylpropanoid biosynthesis)	K00430	EC:1.11.1.7	Peroxidase [Source:UniProtKB/TrEMBL;Acc:W5DTX9]	1.54087	1.85432	3.05699	0.0001	0.0001	0.0001	21507.3	14.3925	1.23496e-14	4.86791e-12	up
	TraesCS2A02G453300	TraesCS2A02G453300.1	NA	NA	NA	NA		6.30392	9.82521	16.6781	0.804298	0.996242	1.05967	11.4702	3.51982	1.34633e-14	5.26481e-12	up
	TraesCS1B02G102000	TraesCS1B02G102000.1	NA	NA	NA	NA		5.28692	3.88281	3.81494	0.0001	0.0001	0.0001	43282.2	15.4015	1.39671e-14	5.41879e-12	up
	TraesCS3A02G411700	TraesCS3A02G411700.1	GO:0004190(aspartic-type endopeptidase activity);GO:0006508(proteolysis)	NA	NA	NA		20.2816	13.7408	20.7729	1.88273	1.94013	3.31586	7.67577	2.94031	1.66346e-14	6.40327e-12	up
	TraesCS1D02G125900	TraesCS1D02G125900.2;TraesCS1D02G125900.1	GO:0005886(plasma membrane);GO:0008643(carbohydrate transport);GO:0016021(integral component of membrane);GO:0016021(integral component of membrane)	NA	NA	NA	Bidirectional sugar transporter SWEET [Source:UniProtKB/TrEMBL;Acc:A0A1D5T1A3]	6.97102	4.67328	4.71401	0.0001	0.0901993	0.076402	98.1295	6.61661	2.01179e-14	7.68409e-12	up
	TraesCS5D02G325900	TraesCS5D02G325900.1	NA	00860(Porphyrin and chlorophyll metabolism)	K22013	EC:4.99.1.10		2.32164	3.00676	2.57344	9.34797	25.004	24.9667	0.13321	-2.90823	2.25036e-14	8.52922e-12	down
	SSU_rRNA_eukarya	ENSRNA050024745-T1	NA	NA	NA	NA	Eukaryotic small subunit ribosomal RNA	10.7703	18.6126	7.56734	129.819	146.425	90.7498	0.100683	-3.3121	2.88457e-14	1.08495e-11	down
	TraesCS5B02G320200	TraesCS5B02G320200.1	NA	00860(Porphyrin and chlorophyll metabolism)	K22013	EC:4.99.1.10		3.88666	3.66198	2.93423	14.8864	23.378	16.163	0.192603	-2.3763	2.98335e-14	1.11361e-11	down
	TraesCS1B02G276800	TraesCS1B02G276800.1	GO:0004867(serine-type endopeptidase inhibitor activity);GO:0005576(extracellular region);GO:0010951(negative regulation of endopeptidase activity)	NA	NA	NA		313.27	194.652	367.184	25.8805	31.6313	52.5321	7.95233	2.99138	3.14035e-14	1.16339e-11	up
	TraesCS3B02G578400	TraesCS3B02G578400.1	NA	NA	NA	NA		39.296	28.6606	41.2881	3.3849	5.35394	6.55188	7.14451	2.83683	3.43279e-14	1.26224e-11	up
	TraesCS3B02G107200	TraesCS3B02G107200.1	NA	NA	NA	NA		33.2712	13.3834	37.4106	0.492089	1.80129	1.75457	20.7673	4.37624	3.59536e-14	1.31223e-11	up
	TraesCS7B02G289600	TraesCS7B02G289600.1	GO:0005576(extracellular region);GO:0030145(manganese ion binding);GO:0045735(nutrient reservoir activity)	NA	NA	NA		656.201	278.798	472.998	9.34693	41.068	28.6676	17.8042	4.15414	3.75987e-14	1.36218e-11	up
	TraesCS3B02G524800	TraesCS3B02G524800.1	GO:0004553(hydrolase activity, hydrolyzing O-glycosyl compounds);GO:0005975(carbohydrate metabolic process);GO:0016787(hydrolase activity)	00500(Starch and sucrose metabolism)	K19891	EC:3.2.1.39	Glucan endo-1,3-beta-glucosidase GII,putative, expressed [Source:UniProtKB/TrEMBL;Acc:D8L9Q2]	11.0611	5.41904	11.9072	0.178677	0.0001	0.323928	56.4691	5.81939	3.82202e-14	1.37459e-11	up
	TraesCS4D02G342800	TraesCS4D02G342800.1	GO:0005576(extracellular region);GO:0009405(pathogenesis)	NA	NA	NA		7.61594	32.5774	12.3912	143.738	472.253	328.751	0.0556601	-4.16721	4.04919e-14	1.44574e-11	down
	TraesCS3D02G039300	TraesCS3D02G039300.1	GO:0004190(aspartic-type endopeptidase activity);GO:0006508(proteolysis)	NA	NA	NA		2.29994	2.83919	10.6741	0.0001	0.063636	0.0001	247.716	7.95255	4.13726e-14	1.46655e-11	up
	TraesCS7D02G269800	TraesCS7D02G269800.1	GO:0008270(zinc ion binding);GO:0016491(oxidoreductase activity);GO:0055114(oxidation-reduction process)	00040(Pentose and glucuronate interconversions);00051(Fructose and mannose metabolism)	K00008	EC:1.1.1.14		65.3498	42.2635	63.9456	12.3183	8.97588	10.608	5.37767	2.42698	4.99413e-14	1.75262e-11	up
	TraesCS7D02G250100	TraesCS7D02G250100.2;TraesCS7D02G250100.4;TraesCS7D02G250100.5;TraesCS7D02G250100.3;TraesCS7D02G250100.1	GO:0003677(DNA binding);GO:0005515(protein binding);GO:0005634(nucleus);GO:0006351(transcription, DNA-templated);GO:0006355(regulation of transcription, DNA-templated);GO:0009725(response to hormone);GO:0009734(auxin-activated signaling pathway);GO:0009734(auxin-activated signaling pathway)	04075(Plant hormone signal transduction);04075(Plant hormone signal transduction)	K14486	NA	Auxin response factor [Source:UniProtKB/TrEMBL;Acc:A0A1D6D327]	19.5248	15.0633	18.8145	4.41974	2.70355	2.98986	5.28052	2.40068	5.01542e-14	1.75262e-11	up
	TraesCS3B02G601800	TraesCS3B02G601800.1	GO:0046872(metal ion binding)	NA	NA	NA		394.645	191.914	346.642	20.9612	37.6498	46.735	8.85844	3.14705	5.08e-14	1.76269e-11	up
	TraesCS7D02G498600	TraesCS7D02G498600.1	NA	NA	NA	NA		1.2733	1.3813	2.43634	7.95625	17.3946	11.2826	0.13897	-2.84716	5.43903e-14	1.87407e-11	down
	TraesCS5A02G200600	TraesCS5A02G200600.1	GO:0010468(regulation of gene expression)	NA	NA	NA		9.25841	13.8257	7.93864	39.9434	56.5343	54.6895	0.205221	-2.28475	5.70268e-14	1.95127e-11	down
	TraesCS2B02G247900	TraesCS2B02G247900.1	NA	NA	NA	NA		0.614465	0.57333	0.846518	5.6111	8.84228	9.3886	0.0853249	-3.55089	6.0766e-14	2.06487e-11	down
	TraesCS3B02G530100	TraesCS3B02G530100.1	GO:0003677(DNA binding);GO:0005634(nucleus);GO:0006351(transcription, DNA-templated);GO:0006355(regulation of transcription, DNA-templated)	NA	NA	NA		1.3773	1.84751	1.39599	0.0001	0.0001	0.0001	15402.7	13.9109	6.391e-14	2.15683e-11	up
	TraesCS6D02G211200	TraesCS6D02G211200.1	GO:0003677(DNA binding)	NA	NA	NA		2.37323	2.46037	4.67629	14.9178	20.3172	24.6265	0.158865	-2.65413	6.96584e-14	2.33484e-11	down
	TraesCS3A02G258400	TraesCS3A02G258400.4;TraesCS3A02G258400.1;TraesCS3A02G258400.5;TraesCS3A02G258400.3;TraesCS3A02G258400.2;TraesCS3A02G258400.6	GO:0005524(ATP binding);GO:0016021(integral component of membrane);GO:0016887(ATPase activity);GO:0042626(ATPase-coupled transmembrane transporter activity);GO:0055085(transmembrane transport);GO:0055085(transmembrane transport)	02010(ABC transporters);02010(ABC transporters)	K05658	EC:3.6.3.44		2.33745	1.22896	2.14611	0.129848	0.139154	0.0994707	15.5033	3.9545	7.11769e-14	2.36961e-11	up
	TraesCS5A02G262200	TraesCS5A02G262200.1	GO:0005509(calcium ion binding)	NA	NA	NA	Calcium-binding EF-hand family like-protein [Source:UniProtKB/TrEMBL;Acc:A0A2U9NK30]	5.34828	5.45362	12.3223	0.127797	0.230358	0.097561	50.7425	5.66512	7.46952e-14	2.47006e-11	up
	TraesCS5A02G555900	TraesCS5A02G555900.1;TraesCS5A02G555900.2	GO:0005524(ATP binding);GO:0016020(membrane);GO:0016887(ATPase activity);GO:0016887(ATPase activity)	02010(ABC transporters);02010(ABC transporters)	K05681	NA		1.5891	0.461038	1.49503	0.0001	0.0001	0.0001	11817.2	13.5286	7.77645e-14	2.55441e-11	up
	TraesCS4A02G083900	TraesCS4A02G083900.1	GO:0004611(phosphoenolpyruvate carboxykinase activity);GO:0004612(phosphoenolpyruvate carboxykinase (ATP) activity);GO:0005524(ATP binding);GO:0006094(gluconeogenesis);GO:0017076(purine nucleotide binding)	00010(Glycolysis / Gluconeogenesis);00020(Citrate cycle (TCA cycle));00620(Pyruvate metabolism);00710(Carbon fixation in photosynthetic organisms)	K01610	EC:4.1.1.49		19.7217	14.3196	26.6789	1.5925	0.152214	0.622679	25.6486	4.68081	8.75785e-14	2.84164e-11	up
	TraesCS5A02G369800	TraesCS5A02G369800.1	GO:0009415(response to water)	NA	NA	NA		16.8757	10.5954	14.4031	0.0001	0.432536	0.374483	51.8811	5.69714	8.76623e-14	2.84164e-11	up
	TraesCS5D02G525300	TraesCS5D02G525300.1	NA	NA	NA	NA		30.5591	16.3534	34.5135	3.41529	1.19823	0.862382	14.8699	3.89432	9.35995e-14	3.01427e-11	up
	TraesCS1D02G020800	TraesCS1D02G020800.1	GO:0005886(plasma membrane);GO:0016020(membrane);GO:0016021(integral component of membrane);GO:0055085(transmembrane transport)	NA	NA	NA	Mechanosensitive ion channel protein [Source:UniProtKB/TrEMBL;Acc:A0A1D5T1M9]	8.15885	8.83502	9.29515	0.586962	1.45353	0.725546	9.50422	3.24857	9.56103e-14	3.05903e-11	up
	TraesCS7B02G103300	TraesCS7B02G103300.1	GO:0009522(photosystem I);GO:0009523(photosystem II);GO:0009535(chloroplast thylakoid membrane);GO:0009765(photosynthesis, light harvesting);GO:0016020(membrane);GO:0016021(integral component of membrane);GO:0016168(chlorophyll binding);GO:0018298(protein-chromophore linkage)	00196(Photosynthesis - antenna proteins)	K08912	NA	Chlorophyll a-b binding protein, chloroplastic [Source:UniProtKB/TrEMBL;Acc:W5HU96]	0.480406	1.31976	0.775951	5.27794	17.4341	21.0186	0.0589088	-4.08537	9.68548e-14	3.07886e-11	down
	TraesCS3A02G531300	TraesCS3A02G531300.1	GO:0046872(metal ion binding)	NA	NA	NA		317.644	186.587	327.759	20.4968	35.0998	46.9933	8.10986	3.01968	9.99113e-14	3.15566e-11	up
	TraesCS1B02G202700	TraesCS1B02G202700.1	GO:0015267(channel activity);GO:0016020(membrane);GO:0016021(integral component of membrane);GO:0055085(transmembrane transport)	NA	NA	NA		27.9953	20.8215	24.7471	3.09404	0.583552	0.706079	16.7813	4.06879	1.0426e-13	3.2597e-11	up
	TraesCS7B02G428500	TraesCS7B02G428500.1	GO:0043531(ADP binding)	NA	NA	NA		0.678223	0.522975	0.694775	0.0001	0.0001	0.0001	6319.91	12.6257	1.04529e-13	3.2597e-11	up
	TraesCS1B02G432700	TraesCS1B02G432700.1	GO:0009507(chloroplast);GO:0009522(photosystem I);GO:0009523(photosystem II);GO:0009535(chloroplast thylakoid membrane);GO:0009536(plastid);GO:0009579(thylakoid);GO:0009765(photosynthesis, light harvesting);GO:0015979(photosynthesis);GO:0016020(membrane);GO:0016021(integral component of membrane);GO:0016168(chlorophyll binding);GO:0018298(protein-chromophore linkage)	00196(Photosynthesis - antenna proteins)	K08912	NA	Chlorophyll a-b binding protein, chloroplastic [Source:UniProtKB/TrEMBL;Acc:A0A1D5RS51]	24.8929	34.3763	14.4523	102.265	178.777	196.565	0.154356	-2.69567	1.15101e-13	3.56682e-11	down
	TraesCS1D02G370300	TraesCS1D02G370300.3;TraesCS1D02G370300.5;TraesCS1D02G370300.1;TraesCS1D02G370300.2;TraesCS1D02G370300.4	GO:0004650(polygalacturonase activity);GO:0005975(carbohydrate metabolic process);GO:0005975(carbohydrate metabolic process)	00040(Pentose and glucuronate interconversions);00040(Pentose and glucuronate interconversions)	K01213	EC:3.2.1.67		1.38181	1.1168	1.23703	0.0001	0.0001	0.0001	12452.1	13.6041	1.17864e-13	3.62961e-11	up
	TraesCS2A02G188600	TraesCS2A02G188600.1	GO:0005215(transporter activity);GO:0016020(membrane);GO:0016021(integral component of membrane);GO:0022857(transmembrane transporter activity);GO:0055085(transmembrane transport)	NA	NA	NA		0.778061	1.31543	1.70167	0.0001	0.0001	0.0001	12650.5	13.6269	1.18772e-13	3.63487e-11	up
	TraesCS3D02G475100	TraesCS3D02G475100.1	GO:0004553(hydrolase activity, hydrolyzing O-glycosyl compounds);GO:0005975(carbohydrate metabolic process)	00500(Starch and sucrose metabolism)	K19891	EC:3.2.1.39		2.59011	1.21627	3.85122	0.0001	0.0001	0.0001	25525.3	14.6396	1.26363e-13	3.8433e-11	up
	TraesCS7D02G313400	TraesCS7D02G313400.1	GO:0003676(nucleic acid binding)	03013(RNA transport);03015(mRNA surveillance pathway);03018(RNA degradation)	K13126	NA		5.34628	5.09156	4.08826	16.6617	31.4149	24.6956	0.19961	-2.32474	1.31145e-13	3.96427e-11	down
	TraesCS4B02G348400	TraesCS4B02G348400.1	GO:0005576(extracellular region);GO:0009405(pathogenesis)	NA	NA	NA		1.66754	4.51272	5.367	22.111	84.5559	50.3431	0.0735447	-3.76523	1.4399e-13	4.32603e-11	down
	TraesCS5D02G525400	TraesCS5D02G525400.1	GO:0005515(protein binding)	NA	NA	NA		29.6964	18.3928	54.7702	1.15642	1.58591	3.81335	15.6901	3.97179	1.47165e-13	4.39462e-11	up
	TraesCS3B02G453600	TraesCS3B02G453600.1	GO:0005623(cell);GO:0006662(glycerol ether metabolic process);GO:0015035(protein disulfide oxidoreductase activity);GO:0045454(cell redox homeostasis)	NA	NA	NA	Thioredoxin F-type, chloroplast,putative, expressed [Source:UniProtKB/TrEMBL;Acc:D8L9H9]	1.4755	2.12144	0.771968	8.3622	22.654	19.2995	0.0868301	-3.52566	1.56419e-13	4.64282e-11	down
	TraesCS2B02G061200	TraesCS2B02G061200.1	NA	NA	NA	NA		3.57014	3.72707	6.17017	0.0001	0.0001	0.0001	44891.3	15.4541	1.63683e-13	4.82934e-11	up
	TraesCS1D02G382900	TraesCS1D02G382900.1	GO:0003700(DNA-binding transcription factor activity);GO:0005634(nucleus);GO:0006355(regulation of transcription, DNA-templated);GO:0043565(sequence-specific DNA binding)	NA	NA	NA		74.4626	35.263	41.6881	9.05751	7.90129	6.1593	6.54957	2.7114	1.66302e-13	4.8774e-11	up
	TraesCS6D02G004500	TraesCS6D02G004500.1	NA	NA	NA	NA		4.75931	1.73534	4.6835	0.0001	0.0001	0.0001	37260.5	15.1854	1.69125e-13	4.93084e-11	up
	TraesCS7A02G004200	TraesCS7A02G004200.1	GO:0043531(ADP binding)	04626(Plant-pathogen interaction)	K13457	NA		0.779201	0.506145	0.857975	0.0001	0.0001	0.0001	7144.4	12.8026	1.72215e-13	4.99141e-11	up
	TraesCS4D02G318700	TraesCS4D02G318700.1	GO:0005516(calmodulin binding);GO:0006952(defense response);GO:0009607(response to biotic stimulus);GO:0016021(integral component of membrane)	NA	NA	NA	MLO-like protein [Source:UniProtKB/TrEMBL;Acc:A0A1D5XY39]	0.027402	0.139672	0.300458	3.54627	3.53098	5.46216	0.037285	-4.74526	1.7645e-13	5.08424e-11	down
	TraesCS3A02G512400	TraesCS3A02G512400.1	GO:0003824(catalytic activity);GO:0016831(carboxy-lyase activity);GO:0019752(carboxylic acid metabolic process);GO:0030170(pyridoxal phosphate binding)	00340(Histidine metabolism)	K01590	EC:4.1.1.22		14.1186	7.77139	18.0787	0.153824	0.385148	0.0001	74.1435	6.21225	1.89739e-13	5.43537e-11	up
	TraesCS7D02G088300	TraesCS7D02G088300.1	NA	NA	NA	NA		9.70951	8.12404	28.6563	0.0001	0.187167	0.354184	85.8615	6.42394	1.90998e-13	5.4398e-11	up
	TraesCS4A02G130900	TraesCS4A02G130900.1	NA	NA	NA	NA		4.03631	2.92826	2.80981	0.0001	0.0001	0.0001	32581.3	14.9918	1.93329e-13	5.47454e-11	up
	TraesCS1D02G027400	TraesCS1D02G027400.1	GO:0004867(serine-type endopeptidase inhibitor activity);GO:0009611(response to wounding)	NA	NA	NA		27.14	46.673	52.1864	167.764	441.623	276.301	0.142262	-2.81338	2.06207e-13	5.80586e-11	down
	TraesCS3A02G324700	TraesCS3A02G324700.1	GO:0009055(electron transfer activity);GO:0016021(integral component of membrane)	NA	NA	NA		1.07471	1.33944	1.33611	6.39993	20.4099	14.2297	0.0913818	-3.45195	2.08952e-13	5.84972e-11	down
	TraesCS7B02G402600	TraesCS7B02G402600.1	NA	NA	NA	NA		1.61638	2.4588	1.62946	10.9724	19.9387	16.966	0.119152	-3.06913	2.10603e-13	5.86261e-11	down
	TraesCS7D02G268300	TraesCS7D02G268300.1	GO:0003755(peptidyl-prolyl cis-trans isomerase activity)	NA	NA	NA	Peptidylprolyl isomerase [Source:UniProtKB/TrEMBL;Acc:A0A1D6D5U6]	3.25045	6.05712	3.15359	16.6065	32.1914	37.7276	0.144017	-2.79569	2.32445e-13	6.43429e-11	down
	TraesCS2A02G187900	TraesCS2A02G187900.1	GO:0008299(isoprenoid biosynthetic process)	00900(Terpenoid backbone biosynthesis)	K13789	EC:2.5.1.1;EC:2.5.1.10		3.02744	4.81312	3.33201	14.0874	29.1172	25.3177	0.16305	-2.61661	2.40833e-13	6.62923e-11	down
	TraesCS1D02G208400	TraesCS1D02G208400.1	NA	NA	NA	NA		0.534211	3.42069	14.0288	0.0001	0.0001	0.0001	59945.8	15.8714	2.44538e-13	6.69383e-11	up
	TraesCS6D02G058200	TraesCS6D02G058200.1	NA	NA	NA	NA		0.773858	2.06643	0.570463	7.15889	23.9635	16.9433	0.0709602	-3.81685	2.93266e-13	7.98331e-11	down
	TraesCS7B02G000500	TraesCS7B02G000500.1	GO:0005515(protein binding)	NA	NA	NA		4.01536	1.51486	4.83635	0.032886	0.048242	0.040062	85.5398	6.41852	3.36908e-13	9.12094e-11	up
	TraesCS3D02G256500	TraesCS3D02G256500.1	GO:0004672(protein kinase activity);GO:0005524(ATP binding);GO:0006468(protein phosphorylation)	04016(MAPK signaling pathway - plant)	K20716	NA		2.51637	3.25862	3.60392	11.1348	16.8707	14.1594	0.222434	-2.16855	3.55525e-13	9.54236e-11	down
	TraesCS5D02G311300	TraesCS5D02G311300.1	GO:0043531(ADP binding)	04626(Plant-pathogen interaction)	K13457	NA		2.47722	1.52144	2.989	8.52238	13.2819	15.6114	0.186758	-2.42076	3.56347e-13	9.54236e-11	down
	TraesCS7D02G115100	TraesCS7D02G115100.1	GO:0005524(ATP binding);GO:0016021(integral component of membrane);GO:0016887(ATPase activity);GO:0042626(ATPase-coupled transmembrane transporter activity);GO:0055085(transmembrane transport)	02010(ABC transporters)	K05666	NA		2.33148	1.62001	1.53097	0.182389	0.040288	0.053927	19.8206	4.30893	3.6207e-13	9.6432e-11	up
	TraesCS1B02G034000	TraesCS1B02G034000.1	GO:0004867(serine-type endopeptidase inhibitor activity);GO:0009611(response to wounding)	NA	NA	NA		27.1576	42.9272	35.6677	129.032	346.472	203.855	0.155665	-2.68348	3.72723e-13	9.87356e-11	down
	TraesCS5B02G101800	TraesCS5B02G101800.1	GO:0003824(catalytic activity);GO:0046537(2,3-bisphosphoglycerate-independent phosphoglycerate mutase activity);GO:0046872(metal ion binding)	NA	NA	NA		6.95453	10.3399	12.4898	0.93784	0.456224	1.37682	10.749	3.42613	4.07424e-13	1.07351e-10	up
	TraesCS4A02G202100	TraesCS4A02G202100.1;TraesCS4A02G202100.2	GO:0008270(zinc ion binding);GO:0016491(oxidoreductase activity);GO:0046872(metal ion binding);GO:0055114(oxidation-reduction process);GO:0055114(oxidation-reduction process)	00010(Glycolysis / Gluconeogenesis);00071(Fatty acid degradation);00592(alpha-Linolenic acid metabolism);00350(Tyrosine metabolism);00350(Tyrosine metabolism)	K18857	EC:1.1.1.1	Alcohol dehydrogenase ADH1A [Source:UniProtKB/TrEMBL;Acc:A9U8G4]	97.0782	89.7757	268.102	18.446	10.907	16.9775	9.8198	3.29569	4.40963e-13	1.1557e-10	up
	TraesCS1A02G177500	TraesCS1A02G177500.1	GO:0015267(channel activity);GO:0016020(membrane);GO:0016021(integral component of membrane);GO:0055085(transmembrane transport)	NA	NA	NA		38.397	22.2655	28.5221	6.24462	2.22307	2.67153	8.00636	3.00115	4.49243e-13	1.17008e-10	up
	TraesCS3A02G361100	TraesCS3A02G361100.1	GO:0005507(copper ion binding);GO:0016491(oxidoreductase activity);GO:0046274(lignin catabolic process);GO:0048046(apoplast);GO:0052716(hydroquinone:oxygen oxidoreductase activity);GO:0055114(oxidation-reduction process)	NA	NA	NA	Laccase [Source:UniProtKB/TrEMBL;Acc:A0A1D5V9G0]	1.36733	0.911521	1.24541	0.0001	0.0001	0.0001	11747.6	13.5201	4.51201e-13	1.17008e-10	up
	TraesCS6A02G093700	TraesCS6A02G093700.1	GO:0009522(photosystem I);GO:0009523(photosystem II);GO:0009535(chloroplast thylakoid membrane);GO:0009765(photosynthesis, light harvesting);GO:0016020(membrane);GO:0016021(integral component of membrane);GO:0016168(chlorophyll binding);GO:0018298(protein-chromophore linkage)	00196(Photosynthesis - antenna proteins)	K08912	NA	Chlorophyll a-b binding protein, chloroplastic [Source:UniProtKB/TrEMBL;Acc:A0A1D6S8R2]	2.00411	4.73168	0.913403	18.6368	47.1445	61.9486	0.0598857	-4.06164	4.68237e-13	1.2079e-10	down
	TraesCS5A02G350600	TraesCS5A02G350600.1	GO:0009507(chloroplast);GO:0009522(photosystem I);GO:0009523(photosystem II);GO:0009535(chloroplast thylakoid membrane);GO:0009536(plastid);GO:0009579(thylakoid);GO:0009765(photosynthesis, light harvesting);GO:0015979(photosynthesis);GO:0016020(membrane);GO:0016021(integral component of membrane);GO:0016168(chlorophyll binding);GO:0018298(protein-chromophore linkage)	00196(Photosynthesis - antenna proteins)	K08912	NA	Chlorophyll a-b binding protein, chloroplastic [Source:UniProtKB/TrEMBL;Acc:A0A1D5ZLT0]	25.4805	39.9647	16.0428	111.276	219.664	192.746	0.155605	-2.68404	4.79302e-13	1.23001e-10	down
	TraesCS2B02G240200	TraesCS2B02G240200.1;TraesCS2B02G240200.3;TraesCS2B02G240200.2	GO:0000272(polysaccharide catabolic process);GO:0016161(beta-amylase activity);GO:0016161(beta-amylase activity)	00500(Starch and sucrose metabolism);00500(Starch and sucrose metabolism)	K01177	EC:3.2.1.2	Beta-amylase [Source:UniProtKB/TrEMBL;Acc:A0A341QKS2]	0.0001	0.0001	0.0001	0.27143	2.64055	2.00949	6.09575e-05	-14.0018	4.88013e-13	1.24587e-10	down
	PR4B	TraesCS3D02G524700.1	GO:0006952(defense response);GO:0009607(response to biotic stimulus);GO:0009626(plant-type hypersensitive response);GO:0031640(killing of cells of other organism);GO:0042742(defense response to bacterium);GO:0050832(defense response to fungus)	NA	NA	NA	Wheatwin-2 [Source:UniProtKB/Swiss-Prot;Acc:O64393]	34.497	7.4016	48.3974	0.0001	0.502536	0.338455	107.356	6.74626	4.9158e-13	1.24851e-10	up
	TraesCS5D02G226900	TraesCS5D02G226900.1	NA	NA	NA	NA		0.0001	0.0001	0.0001	0.991032	10.2204	3.37541	2.05665e-05	-15.5693	4.9514e-13	1.2511e-10	down
	TraesCS5D02G256700	TraesCS5D02G256700.1	GO:0004672(protein kinase activity);GO:0005509(calcium ion binding);GO:0005524(ATP binding);GO:0006468(protein phosphorylation);GO:0016021(integral component of membrane);GO:0030247(polysaccharide binding)	NA	NA	NA		1.64297	0.781191	1.06782	0.0001	0.0001	0.0001	11639.9	13.5068	5.68573e-13	1.42932e-10	up
	TraesCS7D02G088800	TraesCS7D02G088800.1	GO:0016021(integral component of membrane)	NA	NA	NA		3.54249	3.81411	19.1747	0.122219	0.0001	0.072857	135.935	7.08678	5.84031e-13	1.46073e-10	up
	TraesCS7D02G402700	TraesCS7D02G402700.1	NA	NA	NA	NA		8.91071	2.53623	4.56316	0.0001	0.0001	0.0001	53367	15.7037	5.90695e-13	1.46994e-10	up
	TraesCS4A02G015500	TraesCS4A02G015500.1	NA	NA	NA	NA		6.16398	8.49437	24.9755	0.445879	0.237064	0.57673	31.4636	4.97561	5.95737e-13	1.47503e-10	up
	TraesCS3B02G546600	TraesCS3B02G546600.1	NA	NA	NA	NA		0.942549	1.90537	1.4591	7.0591	31.2426	25.8905	0.0670956	-3.89764	6.56602e-13	1.61761e-10	down
	TraesCS2D02G533300	TraesCS2D02G533300.1	GO:0003676(nucleic acid binding);GO:0008270(zinc ion binding)	NA	NA	NA		7.23676	6.00412	20.3107	1.09551	0.351619	0.30451	19.1544	4.2596	6.76558e-13	1.65152e-10	up
	TraesCS3A02G025300	TraesCS3A02G025300.1;TraesCS3A02G025300.2	GO:0016787(hydrolase activity);GO:0016788(hydrolase activity, acting on ester bonds);GO:0016788(hydrolase activity, acting on ester bonds)	00511(Other glycan degradation);00511(Other glycan degradation)	K01206	EC:3.2.1.51		10.3094	4.78499	12.7167	0.241178	0.802452	0.319945	20.3957	4.35019	6.77072e-13	1.65152e-10	up
	TraesCS1D02G274400	TraesCS1D02G274400.1	GO:0000166(nucleotide binding);GO:0005524(ATP binding);GO:0005737(cytoplasm);GO:0005856(cytoskeleton)	NA	NA	NA		20.9832	14.2383	14.6403	3.53116	1.86218	2.53121	6.29207	2.65353	6.93885e-13	1.68419e-10	up
	TraesCS1A02G358100	TraesCS1A02G358100.1	GO:0003700(DNA-binding transcription factor activity);GO:0005634(nucleus);GO:0006355(regulation of transcription, DNA-templated);GO:0043565(sequence-specific DNA binding)	04626(Plant-pathogen interaction)	K18834	NA		0.400251	0.037949	0.305367	4.17614	7.27599	8.93647	0.0364697	-4.77716	7.78999e-13	1.88151e-10	down
	TraesCS6B02G284400	TraesCS6B02G284400.1;TraesCS6B02G284400.2;TraesCS6B02G284400.3	NA	00040(Pentose and glucuronate interconversions);00040(Pentose and glucuronate interconversions)	K01051	EC:3.1.1.11		1.0101	1.58627	0.668584	5.61613	8.40855	6.55976	0.158613	-2.65642	9.13085e-13	2.19461e-10	down
	TraesCS1B02G304800	TraesCS1B02G304800.1	NA	NA	NA	NA		71.4777	45.9404	89.0307	3.79009	10.926	5.89001	10.0188	3.32464	9.27006e-13	2.21725e-10	up
	TraesCS7D02G339600	TraesCS7D02G339600.2;TraesCS7D02G339600.1;TraesCS7D02G339600.3	GO:0015267(channel activity);GO:0016020(membrane);GO:0016021(integral component of membrane);GO:0055085(transmembrane transport);GO:0055085(transmembrane transport)	NA	NA	NA		63.7902	64.3693	55.2757	13.1569	6.31452	13.2415	5.60743	2.48734	9.50428e-13	2.25921e-10	up
	TraesCS7D02G549900	TraesCS7D02G549900.1	GO:0009415(response to water)	NA	NA	NA	Dehydrin [Source:UniProtKB/TrEMBL;Acc:Q0KIW1]	639.662	384.22	516.475	46.4528	102.813	52.6479	7.6288	2.93146	9.53716e-13	2.25921e-10	up
	TraesCS7B02G243000	TraesCS7B02G243000.1;TraesCS7B02G243000.2	GO:0015267(channel activity);GO:0016020(membrane);GO:0016021(integral component of membrane);GO:0055085(transmembrane transport);GO:0055085(transmembrane transport)	NA	NA	NA	Delta tonoplast intrinsic protein TIP2;2 [Source:UniProtKB/TrEMBL;Acc:Q6QU78]	57.1415	46.405	40.9171	8.07851	1.77015	5.27631	9.55133	3.2557	1.13731e-12	2.68122e-10	up
	TraesCS3D02G536700	TraesCS3D02G536700.1	GO:0046872(metal ion binding)	NA	NA	NA		171.552	83.8161	132.123	10.7848	16.36	22.4755	7.80913	2.96516	1.21658e-12	2.85445e-10	up
	TraesCS2B02G308400	TraesCS2B02G308400.1	GO:0004664(prephenate dehydratase activity);GO:0009094(L-phenylalanine biosynthetic process);GO:0009570(chloroplast stroma);GO:0047769(arogenate dehydratase activity)	00400(Phenylalanine, tyrosine and tryptophan biosynthesis)	K05359	EC:4.2.1.91;EC:4.2.1.51	Arogenate dehydratase [Source:UniProtKB/TrEMBL;Acc:W5BD50]	0.377263	0.309367	0.434794	3.15241	3.84192	5.53123	0.0895308	-3.48147	1.22562e-12	2.86202e-10	down
	TraesCS1A02G041400	TraesCS1A02G041400.1	GO:0004867(serine-type endopeptidase inhibitor activity);GO:0009611(response to wounding)	NA	NA	NA		13.4575	32.722	29.8447	121.911	439.596	200.518	0.099766	-3.32531	1.24002e-12	2.882e-10	down
	TraesCS2B02G336800	TraesCS2B02G336800.1	GO:0042558(pteridine-containing compound metabolic process)	NA	NA	NA		3.41606	6.78713	1.92492	24.5664	124.919	54.5573	0.0594391	-4.07244	1.26268e-12	2.92088e-10	down
	TraesCS4D02G220500	TraesCS4D02G220500.1	GO:0004611(phosphoenolpyruvate carboxykinase activity);GO:0004612(phosphoenolpyruvate carboxykinase (ATP) activity);GO:0005524(ATP binding);GO:0006094(gluconeogenesis);GO:0017076(purine nucleotide binding)	00010(Glycolysis / Gluconeogenesis);00020(Citrate cycle (TCA cycle));00620(Pyruvate metabolism);00710(Carbon fixation in photosynthetic organisms)	K01610	EC:4.1.1.49		1.55208	0.465342	1.53901	0.0001	0.0001	0.0001	11854.8	13.5332	1.29947e-12	2.99194e-10	up
	TraesCS6D02G333900	TraesCS6D02G333900.1	GO:0005515(protein binding)	NA	NA	NA		3.23585	2.3064	3.33591	0.335483	0.32487	0.243395	9.82372	3.29627	1.3551e-12	3.10552e-10	up
	TraesCS2A02G531800	TraesCS2A02G531800.1	NA	NA	NA	NA		10.2756	11.8576	63.7444	0.303738	0.0001	0.350467	131.25	7.03617	1.48432e-12	3.38591e-10	up
	TraesCS3A02G396200	TraesCS3A02G396200.1	GO:0009415(response to water)	NA	NA	NA		2.08491	1.2145	2.96238	0.0001	0.0001	0.0001	20872.7	14.3493	1.59417e-12	3.61971e-10	up
	TraesCS3D02G405900	TraesCS3D02G405900.1	GO:0004190(aspartic-type endopeptidase activity);GO:0006508(proteolysis);GO:0045493(xylan catabolic process)	NA	NA	NA		9.14135	5.16511	10.8783	0.631035	0.872266	0.916825	10.4064	3.3794	1.71311e-12	3.87194e-10	up
	TraesCS2B02G075800	TraesCS2B02G075800.1	NA	NA	NA	NA		1.89512	3.07942	2.59587	8.43285	55.95	43.7225	0.0700281	-3.83592	1.75463e-12	3.94768e-10	down
	TraesCS3A02G275600	TraesCS3A02G275600.1;TraesCS3A02G275600.2	GO:0004470(malic enzyme activity);GO:0004471(malate dehydrogenase (decarboxylating) (NAD+) activity);GO:0051287(NAD binding);GO:0055114(oxidation-reduction process);GO:0055114(oxidation-reduction process)	00620(Pyruvate metabolism);00710(Carbon fixation in photosynthetic organisms);00710(Carbon fixation in photosynthetic organisms)	K00029	EC:1.1.1.40		0.977731	0.806503	1.45158	0.0001	0.0001	0.0001	10786	13.3969	1.84615e-12	4.1174e-10	up
	TraesCS5D02G525600	TraesCS5D02G525600.1	GO:0005515(protein binding)	NA	NA	NA		35.6788	20.6307	39.9433	5.65282	2.04106	4.422	7.94435	2.98993	1.84678e-12	4.1174e-10	up
	TraesCS5D02G206300	TraesCS5D02G206300.2;TraesCS5D02G206300.1	GO:0010468(regulation of gene expression);GO:0010468(regulation of gene expression)	NA	NA	NA		17.7924	25.5351	15.2222	64.7984	79.4352	93.0873	0.246711	-2.01911	2.01438e-12	4.46498e-10	down
	TraesCS6B02G288700	TraesCS6B02G288700.1	GO:0016021(integral component of membrane)	NA	NA	NA		3.80483	3.16195	3.34008	13.1934	20.1889	18.3616	0.19919	-2.32778	2.02822e-12	4.46498e-10	down
	TraesCS4B02G070300	TraesCS4B02G070300.1	NA	NA	NA	NA	Auxin-repressed protein [Source:UniProtKB/TrEMBL;Acc:A0A0M3LQU0]	75.1787	43.6115	77.6345	13.0418	6.01254	11.8684	6.35211	2.66724	2.02987e-12	4.46498e-10	up
	TraesCS2B02G482700	TraesCS2B02G482700.1	NA	NA	NA	NA		25.0926	15.2241	45.1218	0.150192	1.10551	0.619154	45.5706	5.51003	2.10698e-12	4.61401e-10	up
	TraesCS5B02G260200	TraesCS5B02G260200.1	GO:0005509(calcium ion binding)	NA	NA	NA		10.2628	15.1092	42.2405	1.74498	1.18247	1.22518	16.2818	4.02519	2.17636e-12	4.74485e-10	up
	TraesCS5B02G015500	TraesCS5B02G015500.1	NA	NA	NA	NA		27.7612	2.18174	6.50548	0.0001	0.0001	0.118844	306.176	8.25822	2.30665e-12	4.97949e-10	up
	TraesCS7D02G087800	TraesCS7D02G087800.1	GO:0016021(integral component of membrane)	NA	NA	NA		3.71124	10.1591	60.822	0.0001	0.16575	0.0001	450.089	8.81407	2.30887e-12	4.97949e-10	up
	TraesCS4D02G195700	TraesCS4D02G195700.1	GO:0016491(oxidoreductase activity);GO:0046872(metal ion binding);GO:0055114(oxidation-reduction process)	00941(Flavonoid biosynthesis)	K05278	EC:1.14.20.6		11.3486	13.8622	12.3121	2.44985	1.53728	2.0472	6.21823	2.6365	2.3143e-12	4.97949e-10	up
	TraesCS6B02G356200	TraesCS6B02G356200.1	GO:0009815(1-aminocyclopropane-1-carboxylate oxidase activity);GO:0016491(oxidoreductase activity);GO:0046872(metal ion binding);GO:0055114(oxidation-reduction process)	00270(Cysteine and methionine metabolism)	K05933	EC:1.14.17.4		0.0001	0.0001	0.0001	0.939102	4.32089	3.04995	3.61013e-05	-14.7576	2.32756e-12	4.98624e-10	down
	TraesCS2A02G075200	TraesCS2A02G075200.1	GO:0003824(catalytic activity);GO:0004802(transketolase activity)	00030(Pentose phosphate pathway);00710(Carbon fixation in photosynthetic organisms);01051(Biosynthesis of ansamycins)	K00615	EC:2.2.1.1		0.96348	0.781067	1.20298	0.0001	0.0001	0.0001	9825.09	13.2623	2.3731e-12	5.05925e-10	up
	TraesCS6D02G332600	TraesCS6D02G332600.1	GO:0009415(response to water)	NA	NA	NA		1695.5	929.736	1419.55	120.717	262.496	187.22	7.09072	2.82593	2.38218e-12	5.05925e-10	up
	TraesCS1B02G283900	TraesCS1B02G283900.1	GO:0000166(nucleotide binding);GO:0005524(ATP binding);GO:0005737(cytoplasm);GO:0005856(cytoskeleton)	NA	NA	NA		29.0059	21.4028	20.168	5.18318	4.99641	4.37716	4.84839	2.2775	2.41271e-12	5.09299e-10	up
	TraesCS3D02G192100	TraesCS3D02G192100.1	NA	NA	NA	NA		2.2356	0.722865	2.55671	0.0001	0.0001	0.0001	18383.9	14.1662	2.41874e-12	5.09299e-10	up
	TraesCS3B02G308100	TraesCS3B02G308100.1	GO:0000166(nucleotide binding);GO:0005524(ATP binding);GO:0019538(protein metabolic process)	NA	NA	NA		0.570325	1.72208	0.473086	0.0001	0.0001	0.0001	9218.29	13.1703	2.61472e-12	5.48223e-10	up
	TraesCS5A02G379800	TraesCS5A02G379800.1	GO:0016021(integral component of membrane)	NA	NA	NA		0.105173	0.0001	0.0001	1.63103	5.5226	4.77094	0.00883663	-6.82229	2.71433e-12	5.66696e-10	down
	TraesCS5D02G097600	TraesCS5D02G097600.1	GO:0005452(inorganic anion exchanger activity);GO:0006820(anion transport);GO:0015698(inorganic anion transport);GO:0016020(membrane);GO:0016021(integral component of membrane)	NA	NA	NA	Boron transporter [Source:UniProtKB/TrEMBL;Acc:A0A060PT44]	27.1541	16.8548	18.8557	3.96428	4.74821	3.14663	5.30095	2.40625	2.73533e-12	5.66729e-10	up
	TraesCS5D02G378600	TraesCS5D02G378600.1	NA	NA	NA	NA		8.55132	5.61815	8.97556	23.0031	90.8953	80.0578	0.119331	-3.06696	2.73749e-12	5.66729e-10	down
	TraesCS5B02G271700	TraesCS5B02G271700.1	NA	NA	NA	NA		8.35741	10.6634	6.16806	26.5085	48.1562	44.1903	0.211929	-2.23835	2.76967e-12	5.70993e-10	down
	TraesCS3A02G488400	TraesCS3A02G488400.1	GO:0005509(calcium ion binding)	04626(Plant-pathogen interaction)	K13448	NA		14.4996	8.67535	18.4606	48.6518	75.1843	76.2648	0.208073	-2.26484	2.8191e-12	5.74433e-10	down
	TraesCS4A02G347000	TraesCS4A02G347000.1	GO:0005515(protein binding)	NA	NA	NA		44.469	26.0449	49.4881	8.50473	3.81826	3.51609	7.57632	2.9215	2.82034e-12	5.74433e-10	up
	TraesCS2A02G210400	TraesCS2A02G210400.1	GO:0016020(membrane);GO:0016021(integral component of membrane);GO:0016760(cellulose synthase (UDP-forming) activity);GO:0030244(cellulose biosynthetic process);GO:0071555(cell wall organization)	NA	NA	NA		0.857468	2.55501	0.289022	13.8205	28.8344	28.1593	0.0522706	-4.25786	2.82814e-12	5.74433e-10	down
	TraesCS5B02G172900	TraesCS5B02G172900.2;TraesCS5B02G172900.1	GO:0005515(protein binding);GO:0005515(protein binding)	NA	NA	NA		9.95876	13.6472	8.06271	37.9284	48.1403	38.1676	0.254907	-1.97196	2.83303e-12	5.74433e-10	down
	TraesCS4B02G220200	TraesCS4B02G220200.1	GO:0004611(phosphoenolpyruvate carboxykinase activity);GO:0004612(phosphoenolpyruvate carboxykinase (ATP) activity);GO:0005524(ATP binding);GO:0006094(gluconeogenesis);GO:0017076(purine nucleotide binding)	00010(Glycolysis / Gluconeogenesis);00020(Citrate cycle (TCA cycle));00620(Pyruvate metabolism);00710(Carbon fixation in photosynthetic organisms)	K01610	EC:4.1.1.49		26.0998	14.5234	29.7623	0.685807	0.0001	0.262912	74.1823	6.213	2.84465e-12	5.74433e-10	up
	TraesCS3B02G288100	TraesCS3B02G288100.1	GO:0004672(protein kinase activity);GO:0005524(ATP binding);GO:0006468(protein phosphorylation)	04016(MAPK signaling pathway - plant)	K20716	NA		2.57872	2.68068	4.88869	13.5827	16.3453	19.5729	0.205008	-2.28625	2.88703e-12	5.80611e-10	down
	TraesCS7D02G315100	TraesCS7D02G315100.1	GO:0003677(DNA binding);GO:0005634(nucleus);GO:0006355(regulation of transcription, DNA-templated)	04141(Protein processing in endoplasmic reticulum);04120(Ubiquitin mediated proteolysis)	K03094	NA		0.0001	0.0001	0.0001	0.873053	2.80535	1.37228	5.93979e-05	-14.0392	2.90698e-12	5.82247e-10	down
	TraesCS7A02G413800	TraesCS7A02G413800.1	GO:0010206(photosystem II repair)	NA	NA	NA		3.05314	3.94199	2.76831	9.80317	22.4259	22.5695	0.17817	-2.48868	2.93239e-12	5.84958e-10	down
	TraesCS7D02G020000	TraesCS7D02G020000.1	NA	NA	NA	NA		6.87115	4.9143	9.16571	0.037404	0.048152	0.0001	244.596	7.93426	3.08327e-12	6.12576e-10	up
	TraesCS1B02G310300	TraesCS1B02G310300.1	GO:0005576(extracellular region);GO:0005618(cell wall);GO:0009664(plant-type cell wall organization);GO:0016020(membrane);GO:0071555(cell wall organization)	NA	NA	NA	Expansin [Source:UniProtKB/TrEMBL;Acc:Q5EC73]	3.12353	7.94604	5.88835	20.6442	53.9384	51.605	0.134387	-2.89554	3.16617e-12	6.26521e-10	down
	TraesCS4A02G130300	TraesCS4A02G130300.1;TraesCS4A02G130300.2;TraesCS4A02G130300.5;TraesCS4A02G130300.4;TraesCS4A02G130300.3	GO:0000166(nucleotide binding);GO:0000287(magnesium ion binding);GO:0004012(GO_0004012);GO:0005524(ATP binding);GO:0015914(phospholipid transport);GO:0016021(integral component of membrane);GO:0016021(integral component of membrane)	NA	NA	NA	Phospholipid-transporting ATPase [Source:UniProtKB/TrEMBL;Acc:W5E041]	0.314027	0.121783	0.602387	0.0001	0.0001	0.0001	3460.65	11.7568	3.22668e-12	6.3594e-10	up
	TraesCS2B02G031000	TraesCS2B02G031000.1	GO:0000287(magnesium ion binding);GO:0010333(terpene synthase activity);GO:0016829(lyase activity)	00902(Monoterpenoid biosynthesis)	K18108	EC:4.2.3.111		0.0001	0.019356	0.0001	0.325397	5.07273	2.19444	0.00257568	-8.60083	3.36912e-12	6.61367e-10	down
	TraesCS4B02G064400	TraesCS4B02G064400.1	NA	NA	NA	NA		4.11904	2.43238	15.3009	0.0001	0.0001	0.0001	72840.9	16.1525	3.52754e-12	6.89719e-10	up
	TraesCS5B02G526600	TraesCS5B02G526600.1	NA	NA	NA	NA		19.7801	10.7079	22.9942	1.93191	0.247923	0.680462	18.6981	4.22482	3.86912e-12	7.53515e-10	up
	TraesCS5D02G247100	TraesCS5D02G247100.2;TraesCS5D02G247100.1	GO:0004861(cyclin-dependent protein serine/threonine kinase inhibitor activity);GO:0005634(nucleus);GO:0007050(cell cycle arrest);GO:0007050(cell cycle arrest)	NA	NA	NA		0.755203	2.80235	2.11912	11.1996	30.9517	25.3194	0.0841354	-3.57114	3.9254e-12	7.61467e-10	down
	TraesCS3D02G165800	TraesCS3D02G165800.1	GO:0009507(chloroplast);GO:0009535(chloroplast thylakoid membrane)	NA	NA	NA		2.31794	3.73586	2.67075	10.8263	20.7763	20.081	0.168807	-2.56655	4.03566e-12	7.76869e-10	down
	TraesCS2A02G490900	TraesCS2A02G490900.1	GO:0000287(magnesium ion binding)	00630(Glyoxylate and dicarboxylate metabolism);00710(Carbon fixation in photosynthetic organisms)	K01601	EC:4.1.1.39		1.71892	7.04119	4.29868	26.403	135.331	78.0408	0.0544626	-4.19859	4.03634e-12	7.76869e-10	down
	TraesCS5B02G466700	TraesCS5B02G466700.1	GO:0009522(photosystem I);GO:0009538(photosystem I reaction center);GO:0015979(photosynthesis)	00195(Photosynthesis)	K02692	NA		12.1471	13.6228	6.96526	34.6605	110.829	90.1805	0.138903	-2.84785	4.06248e-12	7.78858e-10	down
	TraesCS1D02G236800	TraesCS1D02G236800.2;TraesCS1D02G236800.1	GO:0003951(NAD+ kinase activity);GO:0004143(diacylglycerol kinase activity);GO:0005524(ATP binding);GO:0005622(intracellular);GO:0007165(signal transduction);GO:0007205(protein kinase C-activating G protein-coupled receptor signaling pathway);GO:0016021(integral component of membrane);GO:0016301(kinase activity);GO:0035556(intracellular signal transduction);GO:0035556(intracellular signal transdu…	00561(Glycerolipid metabolism);00564(Glycerophospholipid metabolism);04070(Phosphatidylinositol signaling system);04070(Phosphatidylinositol signaling system)	K00901	EC:2.7.1.107	Diacylglycerol kinase [Source:UniProtKB/TrEMBL;Acc:A0A1D5SSQ9]	4.55056	6.63231	6.52714	0.339703	0.445193	0.954557	10.1814	3.34786	4.23555e-12	8.08892e-10	up
	TraesCS1A02G231200	TraesCS1A02G231200.1	GO:0003677(DNA binding);GO:0003700(DNA-binding transcription factor activity);GO:0005634(nucleus);GO:0006351(transcription, DNA-templated);GO:0006355(regulation of transcription, DNA-templated)	NA	NA	NA		31.0878	45.6807	70.5368	6.54456	1.05923	2.58028	14.4643	3.85442	4.43473e-12	8.4366e-10	up
	TraesCS3B02G428200	TraesCS3B02G428200.1	GO:0009415(response to water)	NA	NA	NA		1.35916	2.17793	2.1877	0.0001	0.0001	0.0001	19082.7	14.22	4.72499e-12	8.95423e-10	up
	TraesCS2B02G079400	TraesCS2B02G079400.1	GO:0004497(monooxygenase activity);GO:0009507(chloroplast);GO:0009536(plastid);GO:0009853(photorespiration);GO:0015977(carbon fixation);GO:0015979(photosynthesis);GO:0016491(oxidoreductase activity);GO:0016829(lyase activity);GO:0016984(ribulose-bisphosphate carboxylase activity);GO:0055114(oxidation-reduction process)	00630(Glyoxylate and dicarboxylate metabolism);00710(Carbon fixation in photosynthetic organisms)	K01602	EC:4.1.1.39	Ribulose bisphosphate carboxylase small chain [Source:UniProtKB/TrEMBL;Acc:W5C9Y4]	0.973896	1.55534	0.441828	5.5914	16.6504	23.3948	0.0651028	-3.94114	4.83933e-12	9.13577e-10	down
	TraesCS5A02G368400	TraesCS5A02G368400.1	GO:0003676(nucleic acid binding);GO:0003723(RNA binding)	NA	NA	NA		35.3009	47.6447	23.7731	114.001	219.235	230.431	0.189329	-2.40103	4.93904e-12	9.28841e-10	down
	TraesCS5A02G072700	TraesCS5A02G072700.4;TraesCS5A02G072700.2;TraesCS5A02G072700.3;TraesCS5A02G072700.1	GO:0003872(6-phosphofructokinase activity);GO:0005524(ATP binding);GO:0005737(cytoplasm);GO:0006002(fructose 6-phosphate metabolic process);GO:0006096(glycolytic process);GO:0046872(metal ion binding);GO:0047334(diphosphate-fructose-6-phosphate 1-phosphotransferase activity);GO:0047334(diphosphate-fructose-6-phosphate 1-phosphotransferase activity)	00010(Glycolysis / Gluconeogenesis);00030(Pentose phosphate pathway);00051(Fructose and mannose metabolism);00051(Fructose and mannose metabolism)	K00895	EC:2.7.1.90	Pyrophosphate--fructose 6-phosphate 1-phosphotransferase subunit alpha [Source:UniProtKB/TrEMBL;Acc:A0A1D5YUK3]	3.58711	2.94618	7.77961	0.53386	0.177913	0.407207	12.791	3.67706	5.07334e-12	9.5047e-10	up
	TraesCS5A02G319900	TraesCS5A02G319900.1	NA	00860(Porphyrin and chlorophyll metabolism)	K22013	EC:4.99.1.10		1.54442	3.11259	1.19265	8.25633	25.8093	18.3216	0.111662	-3.16279	5.12809e-12	9.57088e-10	down
	TraesCS3D02G536300	TraesCS3D02G536300.1	GO:0046872(metal ion binding)	NA	NA	NA		551.524	301.266	563.622	53.9768	85.7505	89.4089	6.18153	2.62796	5.17062e-12	9.61384e-10	up
	TraesCS4A02G454800	TraesCS4A02G454800.1	GO:0005515(protein binding)	00480(Glutathione metabolism)	K00799	EC:2.5.1.18		21.5651	8.88346	19.0989	2.35624	1.70639	2.00153	8.17055	3.03043	5.24364e-12	9.71296e-10	up
	TraesCS6D02G370100	TraesCS6D02G370100.1	GO:0009055(electron transfer activity);GO:0020037(heme binding);GO:0046872(metal ion binding)	NA	NA	NA		4.48226	2.04327	2.25687	0.0001	0.0001	0.0001	29274.7	14.8374	5.34093e-12	9.85611e-10	up
	TraesCS7D02G280600	TraesCS7D02G280600.1	GO:0009644(response to high light intensity);GO:0009773(photosynthetic electron transport in photosystem I)	NA	NA	NA	Proton gradient regulation 5 [Source:UniProtKB/TrEMBL;Acc:H9C8A6]	1.21602	1.92099	1.30371	6.87413	16.148	16.2825	0.112982	-3.14583	5.44656e-12	1.00135e-09	down
	TraesCS7A02G177300	TraesCS7A02G177300.1	GO:0006629(lipid metabolic process);GO:0016042(lipid catabolic process);GO:0016787(hydrolase activity)	NA	NA	NA	Patatin [Source:UniProtKB/TrEMBL;Acc:A0A1D6BYZ2]	16.1531	10.7776	14.2942	1.67172	2.8103	1.79228	6.57044	2.71599	5.73145e-12	1.04981e-09	up
	TraesCS1B02G225900	TraesCS1B02G225900.1	GO:0005576(extracellular region);GO:0016021(integral component of membrane);GO:0019953(sexual reproduction)	NA	NA	NA		1.39246	1.60445	2.77393	0.0001	0.0001	0.0001	19236.1	14.2315	5.94491e-12	1.08488e-09	up
	TraesCS7A02G325500	TraesCS7A02G325500.1	GO:0009055(electron transfer activity);GO:0009507(chloroplast);GO:0022900(electron transport chain);GO:0046872(metal ion binding);GO:0051536(iron-sulfur cluster binding);GO:0051537(2 iron, 2 sulfur cluster binding)	00195(Photosynthesis)	K02639	NA	Ferredoxin [Source:UniProtKB/TrEMBL;Acc:A0A1D6BIA8]	9.54317	15.9285	7.39357	35.674	84.7039	90.34	0.155968	-2.68068	6.28026e-12	1.14185e-09	down
	TraesCS7B02G094700	TraesCS7B02G094700.1	NA	NA	NA	NA		0.030911	0.0001	0.100541	1.27349	6.07043	4.16146	0.011434	-6.45053	6.7332e-12	1.2197e-09	down
	TraesCS2A02G111700	TraesCS2A02G111700.1	NA	NA	NA	NA		3.38923	0.841966	14.7597	0.0001	0.0001	0.0001	63303.1	15.95	8.04461e-12	1.45192e-09	up
	TraesCS1A02G076900	TraesCS1A02G076900.2;TraesCS1A02G076900.1	GO:0006355(regulation of transcription, DNA-templated);GO:0007623(circadian rhythm);GO:0007623(circadian rhythm)	NA	NA	NA		3.33452	4.33637	4.87555	13.9838	18.1776	16.9146	0.255653	-1.96774	8.21898e-12	1.47798e-09	down
	TraesCS4B02G347900	TraesCS4B02G347900.1	GO:0005576(extracellular region);GO:0009405(pathogenesis)	NA	NA	NA		2.7784	18.5244	8.46709	76.21	189.414	150.48	0.0715444	-3.80502	8.61595e-12	1.54373e-09	down
	TraesCS5B02G353200	TraesCS5B02G353200.1;TraesCS5B02G353200.2	GO:0009765(photosynthesis, light harvesting);GO:0016020(membrane);GO:0016020(membrane)	00196(Photosynthesis - antenna proteins);00196(Photosynthesis - antenna proteins)	K08912	NA	Chlorophyll a-b binding protein, chloroplastic [Source:UniProtKB/TrEMBL;Acc:A0A341VJM3]	22.1083	37.2228	10.5863	103.436	202.907	215.996	0.133854	-2.90126	8.96733e-12	1.60086e-09	down
	TraesCS2D02G414200	TraesCS2D02G414200.1	GO:0016787(hydrolase activity)	NA	NA	NA		1.22257	5.25816	3.60724	18.9005	31.9005	28.1449	0.127783	-2.96823	9.16254e-12	1.62681e-09	down
	TraesCS4B02G064500	TraesCS4B02G064500.1	NA	NA	NA	NA		5.10162	1.56481	8.57716	0.0001	0.0001	0.0001	50812	15.6329	9.21017e-12	1.62681e-09	up
	TraesCS1B02G248300	TraesCS1B02G248300.1;TraesCS1B02G248300.2	GO:0003951(NAD+ kinase activity);GO:0004143(diacylglycerol kinase activity);GO:0005524(ATP binding);GO:0005622(intracellular);GO:0007165(signal transduction);GO:0007205(protein kinase C-activating G protein-coupled receptor signaling pathway);GO:0016021(integral component of membrane);GO:0016301(kinase activity);GO:0035556(intracellular signal transduction);GO:0035556(intracellular signal transdu…	00561(Glycerolipid metabolism);00564(Glycerophospholipid metabolism);04070(Phosphatidylinositol signaling system);04070(Phosphatidylinositol signaling system)	K00901	EC:2.7.1.107	Diacylglycerol kinase [Source:UniProtKB/TrEMBL;Acc:A0A096UKE0]	3.14228	2.709	4.01672	0.0001	0.048566	0.150372	49.5785	5.63164	9.21171e-12	1.62681e-09	up
	TraesCS2A02G084800	TraesCS2A02G084800.1	GO:0006629(lipid metabolic process);GO:0016717(oxidoreductase activity, acting on paired donors, with oxidation of a pair of donors resulting in the reduction of molecular oxygen to two molecules of water);GO:0055114(oxidation-reduction process)	NA	NA	NA		4.40673	5.56782	2.27377	14.3559	36.1372	29.033	0.154017	-2.69884	9.61717e-12	1.69235e-09	down
	TraesCS5A02G555100	TraesCS5A02G555100.2;TraesCS5A02G555100.1	NA	NA	NA	NA		4.84429	3.26784	4.77015	0.120638	0.169904	0.128726	30.7256	4.94137	9.76944e-12	1.71302e-09	up
	TraesCS2B02G471600	TraesCS2B02G471600.1	GO:0009793(embryo development ending in seed dormancy)	NA	NA	NA		12.8913	7.56223	21.1233	0.450406	0.067629	0.438019	43.4879	5.44254	9.8944e-12	1.72878e-09	up
	TraesCS4A02G392300	TraesCS4A02G392300.1	NA	NA	NA	NA		4.42896	6.70098	57.1771	0.184971	0.0001	0.0001	368.886	8.52703	1.01989e-11	1.7757e-09	up
	TraesCS4A02G226400	TraesCS4A02G226400.1;TraesCS4A02G226400.2	GO:0003824(catalytic activity);GO:0004348(glucosylceramidase activity);GO:0004553(hydrolase activity, hydrolyzing O-glycosyl compounds);GO:0006680(glucosylceramide catabolic process);GO:0016020(membrane);GO:0016020(membrane)	00600(Sphingolipid metabolism);00511(Other glycan degradation);00511(Other glycan degradation)	K17108	EC:3.2.1.45	Non-lysosomal glucosylceramidase [Source:UniProtKB/TrEMBL;Acc:A0A341TNY7]	5.21203	5.49751	5.36362	1.0621	1.02677	0.757607	5.64669	2.49741	1.03521e-11	1.79602e-09	up
	TraesCS2B02G234500	TraesCS2B02G234500.1	GO:0009496(plastoquinol--plastocyanin reductase activity);GO:0015979(photosynthesis);GO:0016020(membrane);GO:0016021(integral component of membrane);GO:0016491(oxidoreductase activity);GO:0016679(oxidoreductase activity, acting on diphenols and related substances as donors);GO:0042651(thylakoid membrane);GO:0045158(electron transporter, transferring electrons within cytochrome b6/f complex of pho…	00195(Photosynthesis)	K02636	EC:1.10.9.1	Cytochrome b6-f complex iron-sulfur subunit [Source:UniProtKB/TrEMBL;Acc:A0A1D5UCN7]	6.16032	9.92574	3.06721	24.8978	75.8305	67.9049	0.113579	-3.13823	1.08596e-11	1.87746e-09	down
	TraesCS7D02G322100	TraesCS7D02G322100.1	GO:0009055(electron transfer activity);GO:0022900(electron transport chain);GO:0051536(iron-sulfur cluster binding);GO:0051537(2 iron, 2 sulfur cluster binding)	00195(Photosynthesis)	K02639	NA	Ferredoxin [Source:UniProtKB/TrEMBL;Acc:A0A341Z0F4]	16.7578	23.0418	12.5954	50.6629	133.43	123.729	0.170212	-2.5546	1.09839e-11	1.89204e-09	down
	TraesCS4B02G379500	TraesCS4B02G379500.1	GO:0006729(tetrahydrobiopterin biosynthetic process);GO:0008124(4-alpha-hydroxytetrahydrobiopterin dehydratase activity)	00790(Folate biosynthesis)	K01724	EC:4.2.1.96		3.92873	6.17151	2.36783	14.6756	43.2742	45.9511	0.12	-3.0589	1.10208e-11	1.89204e-09	down
	TraesCS2D02G036300	TraesCS2D02G036300.1	GO:0009570(chloroplast stroma)	NA	NA	NA		15.8041	16.113	7.6581	42.0963	105.906	98.7284	0.160398	-2.64027	1.10906e-11	1.89741e-09	down
	TraesCS3D02G188200	TraesCS3D02G188200.2;TraesCS3D02G188200.1	NA	00020(Citrate cycle (TCA cycle));00630(Glyoxylate and dicarboxylate metabolism);00630(Glyoxylate and dicarboxylate metabolism)	K01681	EC:4.2.1.3		11.0931	11.9963	7.37593	31.8204	53.711	39.4383	0.243782	-2.03634	1.12161e-11	1.91225e-09	down
	TraesCS4D02G287200	TraesCS4D02G287200.1	NA	NA	NA	NA		10.2775	19.5493	73.4735	1.12747	0.974735	1.6462	27.5584	4.78442	1.21449e-11	2.06347e-09	up
	TraesCS5B02G256400	TraesCS5B02G256400.1	GO:0009522(photosystem I);GO:0015979(photosynthesis);GO:0016020(membrane)	00195(Photosynthesis)	K08905	NA	Photosystem 1 subunit 5 [Source:UniProtKB/TrEMBL;Acc:Q2L3V4]	2.71856	7.39298	2.58744	22.3578	41.9741	74.9898	0.0911485	-3.45564	1.24758e-11	2.10677e-09	down
	TraesCS5D02G038800	TraesCS5D02G038800.1	GO:0016702(oxidoreductase activity, acting on single donors with incorporation of molecular oxygen, incorporation of two atoms of oxygen);GO:0055114(oxidation-reduction process)	00906(Carotenoid biosynthesis)	K09840	EC:1.13.11.51		0.596165	0.584371	0.481393	2.55683	6.08909	3.81883	0.13333	-2.90692	1.24853e-11	2.10677e-09	down
	TraesCS7D02G199400	TraesCS7D02G199400.1	GO:0009522(photosystem I);GO:0009523(photosystem II);GO:0009535(chloroplast thylakoid membrane);GO:0009765(photosynthesis, light harvesting);GO:0016020(membrane);GO:0016021(integral component of membrane);GO:0016168(chlorophyll binding);GO:0018298(protein-chromophore linkage)	00196(Photosynthesis - antenna proteins)	K08912	NA	Chlorophyll a-b binding protein, chloroplastic [Source:UniProtKB/TrEMBL;Acc:W5IBR5]	0.530186	1.1439	0.154037	4.75361	17.1095	24.6756	0.0392818	-4.66999	1.27905e-11	2.1509e-09	down
	TraesCS6A02G229500	TraesCS6A02G229500.1	GO:0003677(DNA binding);GO:0003700(DNA-binding transcription factor activity);GO:0005634(nucleus);GO:0006351(transcription, DNA-templated);GO:0006355(regulation of transcription, DNA-templated)	NA	NA	NA		0.867878	0.932554	0.651226	0.0001	0.0001	0.0001	8172.19	12.9965	1.31657e-11	2.20646e-09	up
	TraesCS2B02G085500	TraesCS2B02G085500.1	GO:0004499(N,N-dimethylaniline monooxygenase activity);GO:0050660(flavin adenine dinucleotide binding);GO:0050661(NADP binding);GO:0055114(oxidation-reduction process)	NA	NA	NA	Flavin-containing monooxygenase [Source:UniProtKB/TrEMBL;Acc:A0A341QR42]	2.53633	0.580266	1.36247	0.0001	0.0001	0.0001	14930.2	13.8659	1.34665e-11	2.24543e-09	up
	TraesCS6B02G122800	TraesCS6B02G122800.2;TraesCS6B02G122800.1	GO:0009507(chloroplast);GO:0009522(photosystem I);GO:0009523(photosystem II);GO:0009535(chloroplast thylakoid membrane);GO:0009536(plastid);GO:0009579(thylakoid);GO:0009765(photosynthesis, light harvesting);GO:0015979(photosynthesis);GO:0016020(membrane);GO:0016021(integral component of membrane);GO:0016168(chlorophyll binding);GO:0018298(protein-chromophore linkage);GO:0018298(protein-chromophor…	00196(Photosynthesis - antenna proteins);00196(Photosynthesis - antenna proteins)	K08912	NA	Chlorophyll a-b binding protein, chloroplastic [Source:UniProtKB/TrEMBL;Acc:A0A1D6B087]	2.50694	4.97883	0.846952	17.4536	39.7003	53.7007	0.075168	-3.73374	1.34893e-11	2.24543e-09	down
	TraesCS4D02G012500	TraesCS4D02G012500.1	GO:0046872(metal ion binding)	NA	NA	NA		1252.83	939.666	1109.22	308.243	196.541	251.484	4.3658	2.12625	1.37166e-11	2.27556e-09	up
	TraesCS2A02G532100	TraesCS2A02G532100.1	NA	NA	NA	NA		5.61969	4.47869	30.8804	0.0001	0.0001	0.0001	136596	17.0596	1.39137e-11	2.30052e-09	up
	TraesCSU02G107600	TraesCSU02G107600.2;TraesCSU02G107600.1	NA	NA	NA	NA		1.66121	2.98584	1.10461	8.93112	17.7861	14.2097	0.140535	-2.831	1.39793e-11	2.30364e-09	down
	TraesCS3B02G000600	TraesCS3B02G000600.1	GO:0016021(integral component of membrane)	NA	NA	NA		0.557715	0.712667	0.600323	0.0001	0.0001	0.0001	6235.68	12.6063	1.46339e-11	2.40348e-09	up
	TraesCS2A02G048100	TraesCS2A02G048100.1	GO:0016021(integral component of membrane)	NA	NA	NA		3.35751	2.83487	2.50539	0.0001	0.0001	0.0001	28992.6	14.8234	1.47452e-11	2.41371e-09	up
	TraesCS6A02G241700	TraesCS6A02G241700.1	NA	NA	NA	NA		13.3955	5.65714	25.0527	0.187911	0.178818	0.723036	40.4723	5.33886	1.47944e-11	2.41374e-09	up
	TraesCS6A02G309700	TraesCS6A02G309700.1	NA	NA	NA	NA		2.55772	7.17057	6.1286	20.0853	86.047	57.2208	0.0970713	-3.36481	1.49589e-11	2.42483e-09	down
	TraesCS2A02G173800	TraesCS2A02G173800.1	NA	NA	NA	NA		14.2165	6.30827	7.89975	0.254642	0.376236	0.054167	41.4929	5.37479	1.49608e-11	2.42483e-09	up
	TraesCS5D02G088800	TraesCS5D02G088800.1	NA	NA	NA	NA		10.8386	8.89608	11.6482	2.66711	1.24933	1.68511	5.60253	2.48608	1.51835e-11	2.45285e-09	up
	TraesCS3A02G332400	TraesCS3A02G332400.1	GO:0016021(integral component of membrane)	NA	NA	NA		7.44642	9.10004	8.42844	22.6521	36.0626	42.3797	0.247045	-2.01715	1.61141e-11	2.59468e-09	down
	TraesCS2D02G082700	TraesCS2D02G082700.1	GO:0006629(lipid metabolic process);GO:0016717(oxidoreductase activity, acting on paired donors, with oxidation of a pair of donors resulting in the reduction of molecular oxygen to two molecules of water);GO:0055114(oxidation-reduction process)	NA	NA	NA		6.13459	7.50659	3.94151	17.675	35.0479	32.541	0.206215	-2.27778	1.63494e-11	2.624e-09	down
	TraesCS1D02G343800	TraesCS1D02G343800.1;TraesCS1D02G343800.2	GO:0003777(microtubule motor activity);GO:0005515(protein binding);GO:0005524(ATP binding);GO:0007018(microtubule-based movement);GO:0008017(microtubule binding);GO:0008017(microtubule binding)	NA	NA	NA		5.55929	2.58981	3.21345	0.525625	0.498188	0.459186	7.66187	2.9377	1.65336e-11	2.63993e-09	up
	TraesCS5A02G104800	TraesCS5A02G104800.1	GO:0003723(RNA binding);GO:0003746(translation elongation factor activity);GO:0006412(translation);GO:0006452(translational frameshifting);GO:0043022(ribosome binding);GO:0045901(positive regulation of translational elongation);GO:0045905(positive regulation of translational termination)	NA	NA	NA	Eukaryotic translation initiation factor 5A [Source:UniProtKB/TrEMBL;Acc:A0A1D5ZHG4]	10.6521	11.9919	8.204	33.1393	40.5098	33.4734	0.287969	-1.79601	1.65558e-11	2.63993e-09	down
	TraesCS5B02G380700	TraesCS5B02G380700.1;TraesCS5B02G380700.2	GO:0003779(actin binding);GO:0003779(actin binding)	NA	NA	NA		7.15057	7.49505	6.52852	1.12994	1.66185	1.63433	4.78392	2.25819	1.73371e-11	2.7556e-09	up
	TraesCS6A02G094200	TraesCS6A02G094200.1	GO:0009765(photosynthesis, light harvesting);GO:0016020(membrane)	00196(Photosynthesis - antenna proteins)	K08912	NA	Chlorophyll a-b binding protein, chloroplastic [Source:UniProtKB/TrEMBL;Acc:A0A341WUP6]	0.782369	1.66447	0.332612	6.26149	14.2633	26.7102	0.0588431	-4.08698	1.80318e-11	2.85679e-09	down
	TraesCS3B02G213700	TraesCS3B02G213700.1	GO:0005887(integral component of plasma membrane);GO:0016020(membrane);GO:0016021(integral component of membrane);GO:0055085(transmembrane transport)	03040(Spliceosome)	K12818	EC:3.6.4.13		2.31742	5.80127	1.0543	20.2062	57.5147	36.4147	0.0803692	-3.63721	1.89442e-11	2.99173e-09	down
	TraesCS1B02G147200	TraesCS1B02G147200.1	GO:0005886(plasma membrane);GO:0008643(carbohydrate transport);GO:0016021(integral component of membrane)	NA	NA	NA	Bidirectional sugar transporter SWEET [Source:UniProtKB/TrEMBL;Acc:A0A1D5SK60]	7.94448	7.06175	5.99451	0.341872	0.0001	0.214989	37.7059	5.23672	1.90511e-11	2.999e-09	up
	TraesCS4B02G372400	TraesCS4B02G372400.1;TraesCS4B02G372400.2	GO:0004672(protein kinase activity);GO:0005524(ATP binding);GO:0006468(protein phosphorylation);GO:0006468(protein phosphorylation)	NA	NA	NA		1.36285	0.762186	0.922204	0.0001	0.0001	0.0001	10157.5	13.3103	1.92393e-11	3.01011e-09	up
	TraesCS2A02G382700	TraesCS2A02G382700.1	GO:0003824(catalytic activity);GO:0006520(cellular amino acid metabolic process);GO:0016829(lyase activity)	00260(Glycine, serine and threonine metabolism)	K01620	EC:4.1.2.48		0.549477	0.532414	0.673135	2.5631	6.15482	7.93503	0.105388	-3.24621	1.92439e-11	3.01011e-09	down
	TraesCS5D02G108700	TraesCS5D02G108700.1	GO:0006633(fatty acid biosynthetic process);GO:0031177(phosphopantetheine binding)	00010(Glycolysis / Gluconeogenesis);00030(Pentose phosphate pathway);00051(Fructose and mannose metabolism);00052(Galactose metabolism);03018(RNA degradation)	K00850	EC:2.7.1.11	Acyl carrier protein [Source:UniProtKB/TrEMBL;Acc:A0A1D6A1A8]	46.2951	60.4927	28.1876	141.463	295.559	269.036	0.191168	-2.38709	1.98945e-11	3.10203e-09	down
	TraesCS4D02G174500	TraesCS4D02G174500.1;TraesCS4D02G174500.2	NA	NA	NA	NA		28.7404	39.531	21.2878	88.8155	140.241	159.494	0.230495	-2.11719	2.09002e-11	3.24856e-09	down
	TraesCS7B02G226200	TraesCS7B02G226200.1	GO:0009055(electron transfer activity);GO:0022900(electron transport chain);GO:0051536(iron-sulfur cluster binding);GO:0051537(2 iron, 2 sulfur cluster binding)	00195(Photosynthesis)	K02639	NA	Ferredoxin [Source:UniProtKB/TrEMBL;Acc:A0A341YE83]	21.0843	23.2043	10.4734	58.4532	115.071	124.948	0.183475	-2.44635	2.1226e-11	3.28883e-09	down
	TraesCS6B02G387400	TraesCS6B02G387400.1	GO:0005515(protein binding)	NA	NA	NA		10.053	13.7596	6.95993	31.8827	57.1403	50.1823	0.221058	-2.1775	2.16241e-11	3.34001e-09	down
	TraesCS5D02G107500	TraesCS5D02G107500.1	GO:0005623(cell);GO:0009055(electron transfer activity);GO:0015035(protein disulfide oxidoreductase activity);GO:0045454(cell redox homeostasis)	NA	NA	NA		17.8194	12.4571	17.2128	0.14138	1.19394	0.934225	20.9246	4.38713	2.17948e-11	3.35586e-09	up
	TraesCS6B02G160400	TraesCS6B02G160400.1	GO:0005515(protein binding);GO:0016491(oxidoreductase activity);GO:0016702(oxidoreductase activity, acting on single donors with incorporation of molecular oxygen, incorporation of two atoms of oxygen);GO:0031408(oxylipin biosynthetic process);GO:0046872(metal ion binding);GO:0055114(oxidation-reduction process)	00591(Linoleic acid metabolism)	K15718	EC:1.13.11.58	Lipoxygenase [Source:UniProtKB/TrEMBL;Acc:A0A1D6AYW9]	0.0001	0.0001	0.0001	0.095174	2.22122	1.60913	7.64228e-05	-13.6756	2.19653e-11	3.37158e-09	down
	TraesCS5A02G402600	TraesCS5A02G402600.1	GO:0009512(cytochrome b6f complex);GO:0016021(integral component of membrane)	NA	NA	NA		4.01873	5.32762	3.36776	12.4755	32.0083	35.5081	0.158942	-2.65342	2.24095e-11	3.42907e-09	down
	TraesCS6A02G123900	TraesCS6A02G123900.1	NA	NA	NA	NA		8.20744	10.6119	3.79109	27.4551	52.9291	56.0521	0.165722	-2.59316	2.33202e-11	3.55738e-09	down
	TraesCS3D02G512300	TraesCS3D02G512300.2;TraesCS3D02G512300.1	GO:0004553(hydrolase activity, hydrolyzing O-glycosyl compounds);GO:0005975(carbohydrate metabolic process);GO:0005975(carbohydrate metabolic process)	00500(Starch and sucrose metabolism);00500(Starch and sucrose metabolism)	K19891	EC:3.2.1.39		2.58235	0.842054	1.43414	0.0001	0.0001	0.0001	16195.1	13.9833	2.46399e-11	3.74709e-09	up
	TraesCS5B02G257700	TraesCS5B02G257700.1	NA	NA	NA	NA		17.4667	11.2956	18.6444	0.529324	1.70858	1.23322	13.6574	3.77161	2.50898e-11	3.80377e-09	up
	TraesCS4B02G348100	TraesCS4B02G348100.1	GO:0005576(extracellular region);GO:0009405(pathogenesis)	NA	NA	NA		4.02351	22.9519	11.915	86.1105	160.543	133.23	0.102375	-3.28807	2.54717e-11	3.84981e-09	down
	TraesCS1A02G298800	TraesCS1A02G298800.1	GO:0009535(chloroplast thylakoid membrane);GO:0061635(regulation of protein complex stability)	NA	NA	NA		3.66797	6.2777	3.44872	15.4596	34.4671	31.7775	0.163938	-2.60878	2.62834e-11	3.96035e-09	down
	TraesCS6A02G048600	TraesCS6A02G048600.1	NA	NA	NA	NA		7.30695	8.52856	4.37734	21.1697	33.187	36.7886	0.221765	-2.17289	2.83545e-11	4.2594e-09	down
	TraesCS3D02G418900	TraesCS3D02G418900.3;TraesCS3D02G418900.2;TraesCS3D02G418900.1	GO:0004672(protein kinase activity);GO:0005524(ATP binding);GO:0006468(protein phosphorylation);GO:0006468(protein phosphorylation)	NA	NA	NA		3.93066	3.65356	5.90407	0.583938	0.559687	0.455044	8.4372	3.07676	2.85254e-11	4.27205e-09	up
	TraesCS6A02G327800	TraesCS6A02G327800.2;TraesCS6A02G327800.1	NA	NA	NA	NA		0.42573	0.402354	0.573963	2.70448	6.73233	4.26453	0.102329	-3.28871	2.948e-11	4.40163e-09	down
	TraesCS5A02G535400	TraesCS5A02G535400.1	NA	NA	NA	NA		32.5518	17.6598	33.0305	4.65105	4.12779	4.78593	6.13665	2.61745	3.04796e-11	4.53714e-09	up
	TraesCS1D02G328900	TraesCS1D02G328900.1	GO:0008061(chitin binding);GO:0030246(carbohydrate binding)	00520(Amino sugar and nucleotide sugar metabolism)	K01183	EC:3.2.1.14		25.318	6.3372	13.1288	0.542416	0.234376	0.0001	57.6452	5.84913	3.19166e-11	4.73672e-09	up
	TraesCS2B02G236500	TraesCS2B02G236500.1	GO:0016020(membrane);GO:0016021(integral component of membrane);GO:0016760(cellulose synthase (UDP-forming) activity);GO:0030244(cellulose biosynthetic process);GO:0071555(cell wall organization)	NA	NA	NA		1.09865	2.69866	0.388686	9.57687	22.9948	27.7658	0.0693764	-3.84941	3.25549e-11	4.80925e-09	down
	TraesCS7A02G091800	TraesCS7A02G091800.1	GO:0016021(integral component of membrane)	NA	NA	NA		15.8724	22.0268	114.328	2.56691	1.31054	2.48997	23.9072	4.57938	3.26005e-11	4.80925e-09	up
	TraesCS6A02G006200	TraesCS6A02G006200.1	GO:0051743(red chlorophyll catabolite reductase activity)	00860(Porphyrin and chlorophyll metabolism)	K13545	EC:1.3.7.12		0.974924	2.09513	0.158547	12.1785	32.435	22.2433	0.0482912	-4.37209	3.29493e-11	4.8462e-09	down
	TraesCS4B02G293700	TraesCS4B02G293700.1	GO:0016020(membrane)	NA	NA	NA		3.71237	4.68359	1.99749	12.6567	27.2143	25.3843	0.159274	-2.65042	3.37884e-11	4.95483e-09	down
	TraesCS1B02G438600	TraesCS1B02G438600.1	GO:0043531(ADP binding)	04626(Plant-pathogen interaction)	K13457	NA		1.01748	0.462567	0.417352	0.0001	0.0001	0.0001	6324.67	12.6268	3.45814e-11	5.05607e-09	up
	TraesCS5A02G258200	TraesCS5A02G258200.1	GO:0005506(iron ion binding);GO:0016226(iron-sulfur cluster assembly);GO:0051536(iron-sulfur cluster binding)	NA	NA	NA		0.717138	1.83322	1.37298	6.65362	15.4773	13.2732	0.110816	-3.17376	3.5666e-11	5.19922e-09	down
	TraesCS6A02G339500	TraesCS6A02G339500.2;TraesCS6A02G339500.1	NA	NA	NA	NA		0.505467	0.431943	0.68024	0.0001	0.0001	0.0001	5392.17	12.3966	3.66674e-11	5.32942e-09	up
	TraesCS1D02G199100	TraesCS1D02G199100.1	GO:0004765(shikimate kinase activity);GO:0009507(chloroplast);GO:0016301(kinase activity);GO:0016310(phosphorylation);GO:0016740(transferase activity)	00400(Phenylalanine, tyrosine and tryptophan biosynthesis)	K00891	EC:2.7.1.71		16.756	24.9133	12.7894	54.3008	104.764	90.3987	0.218303	-2.19559	3.75998e-11	5.44887e-09	down
	TraesCS5B02G408600	TraesCS5B02G408600.1	GO:0005886(plasma membrane);GO:0016021(integral component of membrane)	NA	NA	NA	CASP-like protein [Source:UniProtKB/TrEMBL;Acc:W5F8B9]	2.64009	1.86527	2.48917	0.0001	0.0001	0.0001	23315.1	14.509	3.78918e-11	5.47509e-09	up
	TraesCS4D02G022300	TraesCS4D02G022300.1	GO:0030246(carbohydrate binding);GO:0048046(apoplast)	NA	NA	NA	Dirigent protein [Source:UniProtKB/TrEMBL;Acc:A0A1D6S059]	3.56483	1.13078	0.893584	0.0001	0.0001	0.0001	18630.7	14.1854	3.82997e-11	5.51785e-09	up
	TraesCS7D02G198000	TraesCS7D02G198000.1	GO:0004672(protein kinase activity);GO:0005524(ATP binding);GO:0006468(protein phosphorylation);GO:0016021(integral component of membrane)	NA	NA	NA		1.18711	1.53425	2.11707	6.31696	7.16073	8.95696	0.215668	-2.21312	3.85823e-11	5.54235e-09	down
	TraesCS6D02G072100	TraesCS6D02G072100.1	NA	NA	NA	NA		52.0645	21.5292	45.5607	2.38827	6.66433	4.04649	9.0964	3.1853	3.90401e-11	5.59181e-09	up
	TraesCS4A02G392600	TraesCS4A02G392600.1	GO:0016021(integral component of membrane)	NA	NA	NA		1.58367	1.65739	7.34085	0.0001	0.0001	0.0001	35273	15.1063	3.94525e-11	5.63451e-09	up
	TraesCS6B02G170600	TraesCS6B02G170600.2;TraesCS6B02G170600.1	GO:0004252(serine-type endopeptidase activity);GO:0005515(protein binding);GO:0006508(proteolysis);GO:0006508(proteolysis)	NA	NA	NA		0.505484	0.394933	0.627753	0.0001	0.0001	0.0001	5093.9	12.3146	3.97808e-11	5.66497e-09	up
	TraesCS3A02G481500	TraesCS3A02G481500.1	GO:0004553(hydrolase activity, hydrolyzing O-glycosyl compounds);GO:0005975(carbohydrate metabolic process);GO:0008152(metabolic process);GO:0016787(hydrolase activity);GO:0016798(hydrolase activity, acting on glycosyl bonds)	00500(Starch and sucrose metabolism)	K19891	EC:3.2.1.39	Beta-1,3-glucanase [Source:UniProtKB/TrEMBL;Acc:Q9XEN5]	1.8488	1.03483	1.9786	0.0001	0.0001	0.0001	16207.4	13.9844	4.07512e-11	5.78643e-09	up
	TraesCS1B02G159700	TraesCS1B02G159700.1	NA	NA	NA	NA		6.62723	11.0115	4.27786	23.8101	60.8404	55.8401	0.156	-2.68038	4.1847e-11	5.92496e-09	down
	TraesCS4B02G319300	TraesCS4B02G319300.1	NA	NA	NA	NA		7.67199	11.7861	6.83111	24.5427	45.3408	46.5791	0.225731	-2.14732	4.19832e-11	5.92721e-09	down
	TraesCS6B02G190900	TraesCS6B02G190900.1	GO:0005216(ion channel activity);GO:0005249(voltage-gated potassium channel activity);GO:0006811(ion transport);GO:0006813(potassium ion transport);GO:0016020(membrane);GO:0055085(transmembrane transport)	NA	NA	NA		0.120389	0.135365	0.171334	1.52305	1.66573	2.18022	0.079547	-3.65205	4.30269e-11	6.0572e-09	down
	TraesCS7A02G068500	TraesCS7A02G068500.1	GO:0015995(chlorophyll biosynthetic process);GO:0046406(magnesium protoporphyrin IX methyltransferase activity)	00860(Porphyrin and chlorophyll metabolism)	K03428	EC:2.1.1.11		3.49963	3.27677	1.30235	9.92574	25.0089	23.9	0.137313	-2.86446	4.36424e-11	6.12635e-09	down
	TraesCS7A02G238900	TraesCS7A02G238900.1;TraesCS7A02G238900.2	GO:0004739(pyruvate dehydrogenase (acetyl-transferring) activity);GO:0006086(acetyl-CoA biosynthetic process from pyruvate);GO:0016624(oxidoreductase activity, acting on the aldehyde or oxo group of donors, disulfide as acceptor);GO:0043231(intracellular membrane-bounded organelle);GO:0043231(intracellular membrane-bounded organelle)	00010(Glycolysis / Gluconeogenesis);00020(Citrate cycle (TCA cycle));00620(Pyruvate metabolism);00620(Pyruvate metabolism)	K00161	EC:1.2.4.1	Pyruvate dehydrogenase E1 component subunit alpha [Source:UniProtKB/TrEMBL;Acc:A0A1D6BY19]	5.33854	2.56799	5.19126	0.696646	0.561885	0.443762	7.69421	2.94377	4.47246e-11	6.26043e-09	up
	TraesCS2D02G070300	TraesCS2D02G070300.1	GO:0004497(monooxygenase activity);GO:0004499(N,N-dimethylaniline monooxygenase activity);GO:0016491(oxidoreductase activity);GO:0050660(flavin adenine dinucleotide binding);GO:0050661(NADP binding);GO:0055114(oxidation-reduction process)	NA	NA	NA		8.77948	3.80041	6.80954	0.329896	0.0001	0.14212	41.0692	5.35999	4.55184e-11	6.35349e-09	up
	TraesCS7A02G331300	TraesCS7A02G331300.1	GO:0015267(channel activity);GO:0016020(membrane);GO:0016021(integral component of membrane);GO:0055085(transmembrane transport)	NA	NA	NA	Delta tonoplast intrinsic protein TIP2;3 [Source:UniProtKB/TrEMBL;Acc:Q6QU77]	36.1764	37.3076	32.9328	9.8332	6.67735	9.13601	4.14936	2.05289	4.57236e-11	6.36411e-09	up
	TraesCS5D02G393200	TraesCS5D02G393200.1	GO:0003700(DNA-binding transcription factor activity);GO:0005634(nucleus);GO:0006355(regulation of transcription, DNA-templated);GO:0043565(sequence-specific DNA binding)	NA	NA	NA		27.2185	18.7522	27.6594	3.22141	5.0408	5.71957	5.26615	2.39675	4.67191e-11	6.48434e-09	up
	TraesCS2D02G316200	TraesCS2D02G316200.1	GO:0042558(pteridine-containing compound metabolic process)	NA	NA	NA		5.34351	4.30561	1.72372	17.3169	135.382	46.7586	0.0570188	-4.13242	4.89383e-11	6.77328e-09	down
	petC	TraesCS2D02G214700.1	GO:0005886(plasma membrane);GO:0008121(ubiquinol-cytochrome-c reductase activity);GO:0009496(plastoquinol--plastocyanin reductase activity);GO:0009507(chloroplast);GO:0009534(chloroplast thylakoid);GO:0009535(chloroplast thylakoid membrane);GO:0009536(plastid);GO:0009579(thylakoid);GO:0009941(chloroplast envelope);GO:0010196(nonphotochemical quenching);GO:0015979(photosynthesis);GO:0016020(membra…	00195(Photosynthesis)	K02636	EC:1.10.9.1	Cytochrome b6-f complex iron-sulfur subunit, chloroplastic [Source:UniProtKB/Swiss-Prot;Acc:Q7X9A6]	6.97261	12.3501	4.3684	27.0705	67.8385	62.4842	0.150522	-2.73195	4.90888e-11	6.77509e-09	down
	TraesCS4A02G262900	TraesCS4A02G262900.1	GO:0000155(phosphorelay sensor kinase activity);GO:0000160(phosphorelay signal transduction system);GO:0005515(protein binding);GO:0005622(intracellular);GO:0006355(regulation of transcription, DNA-templated);GO:0007165(signal transduction);GO:0009584(detection of visible light);GO:0009585(red, far-red light phototransduction);GO:0009881(photoreceptor activity);GO:0017006(protein-tetrapyrrole lin…	04712(Circadian rhythm - plant)	K12120	NA	Phytochrome [Source:UniProtKB/TrEMBL;Acc:Q5K5K6]	11.4107	9.87259	15.1301	2.99926	1.64694	2.86093	4.85051	2.27814	5.06747e-11	6.97442e-09	up
	TraesCS7A02G269300	TraesCS7A02G269300.1	GO:0008270(zinc ion binding);GO:0016491(oxidoreductase activity);GO:0055114(oxidation-reduction process)	00040(Pentose and glucuronate interconversions);00051(Fructose and mannose metabolism)	K00008	EC:1.1.1.14		43.4974	28.5981	48.1005	6.7556	6.37369	10.5875	5.06797	2.34141	5.08203e-11	6.97498e-09	up
	TraesCS3A02G255700	TraesCS3A02G255700.1	GO:0004672(protein kinase activity);GO:0005524(ATP binding);GO:0006468(protein phosphorylation)	04016(MAPK signaling pathway - plant)	K20716	NA		0.325914	0.340104	0.447684	2.12822	5.25655	4.57531	0.0931183	-3.42479	5.10882e-11	6.99228e-09	down
	TraesCS5A02G269100	TraesCS5A02G269100.1	GO:0003824(catalytic activity);GO:0050662(coenzyme binding)	00940(Phenylpropanoid biosynthesis)	K09753	EC:1.2.1.44		1.81621	1.33826	1.27547	5.43283	9.7621	11.0154	0.169015	-2.56478	5.13107e-11	7.00328e-09	down
	TraesCS5D02G357600	TraesCS5D02G357600.1	GO:0009507(chloroplast);GO:0009522(photosystem I);GO:0009523(photosystem II);GO:0009535(chloroplast thylakoid membrane);GO:0009536(plastid);GO:0009579(thylakoid);GO:0009765(photosynthesis, light harvesting);GO:0015979(photosynthesis);GO:0016020(membrane);GO:0016021(integral component of membrane);GO:0016168(chlorophyll binding);GO:0018298(protein-chromophore linkage)	00196(Photosynthesis - antenna proteins)	K08912	NA	Chlorophyll a-b binding protein, chloroplastic [Source:UniProtKB/TrEMBL;Acc:A0A1D5ZLT0]	20.8922	34.4605	10.5667	81.6648	197.365	179.797	0.14367	-2.79917	5.43143e-11	7.39274e-09	down
	TraesCS6D02G202500	TraesCS6D02G202500.1	GO:0004014(adenosylmethionine decarboxylase activity);GO:0006557(S-adenosylmethioninamine biosynthetic process);GO:0006597(spermine biosynthetic process);GO:0008295(spermidine biosynthetic process)	00270(Cysteine and methionine metabolism);00330(Arginine and proline metabolism)	K01611	EC:4.1.1.50	S-adenosylmethionine decarboxylase proenzyme [Source:UniProtKB/TrEMBL;Acc:W5GZ28]	62.1008	42.6274	54.1335	12.8538	13.0109	12.3455	4.15757	2.05574	5.49838e-11	7.46325e-09	up
	TraesCS1A02G254400	TraesCS1A02G254400.1	GO:0016021(integral component of membrane);GO:0022857(transmembrane transporter activity)	NA	NA	NA		4.82993	7.39264	5.06846	15.8741	27.1483	28.5834	0.241475	-2.05005	5.52723e-11	7.48181e-09	down
	TraesCS3D02G224800	TraesCS3D02G224800.1	GO:0003735(structural constituent of ribosome);GO:0005840(ribosome);GO:0006412(translation)	03010(Ribosome)	K02909	NA	50S ribosomal protein L31 [Source:UniProtKB/TrEMBL;Acc:A0A341T2W4]	35.9317	47.1985	23.4317	100.77	218.511	218.786	0.198046	-2.33609	5.58527e-11	7.52677e-09	down
	TraesCS6D02G100500	TraesCS6D02G100500.1;TraesCS6D02G100500.2	NA	NA	NA	NA		1.73201	0.878888	1.31862	0.0001	0.0001	0.0001	13098.4	13.6771	5.60496e-11	7.52677e-09	up
	TraesCS5B02G171100	TraesCS5B02G171100.1	GO:0009535(chloroplast thylakoid membrane);GO:0016021(integral component of membrane)	00073(Cutin, suberine and wax biosynthesis);04146(Peroxisome)	K13356	EC:1.2.1.84		6.78618	8.59095	2.78887	22.0708	47.3708	51.6685	0.149996	-2.73701	5.60628e-11	7.52677e-09	down
	TraesCS2A02G051700	TraesCS2A02G051700.1	GO:0016491(oxidoreductase activity);GO:0046872(metal ion binding);GO:0055114(oxidation-reduction process)	00402(Benzoxazinoid biosynthesis)	K13229	EC:1.14.11.59		8.52615	7.37226	12.7162	1.89079	0.724255	0.907059	8.1243	3.02224	5.87242e-11	7.84551e-09	up
	TraesCS3D02G188100	TraesCS3D02G188100.2;TraesCS3D02G188100.1	GO:0016021(integral component of membrane);GO:0055085(transmembrane transport);GO:0055085(transmembrane transport)	03040(Spliceosome);03040(Spliceosome)	K12818	EC:3.6.4.13		0.859662	2.34366	0.209002	11.2197	42.1766	25.7267	0.0431269	-4.53527	5.87554e-11	7.84551e-09	down
	TraesCS2A02G114400	TraesCS2A02G114400.1;TraesCS2A02G114400.2	GO:0009522(photosystem I);GO:0015979(photosynthesis);GO:0015979(photosynthesis)	00195(Photosynthesis);00195(Photosynthesis)	K02701	NA		8.17412	12.6819	7.21753	26.6482	58.6991	96.8152	0.154113	-2.69794	5.89702e-11	7.85292e-09	down
	TraesCS5B02G210500	TraesCS5B02G210500.1	NA	NA	NA	NA		4.43511	0.65866	2.15472	0.0001	0.0001	0.0001	24161.6	14.5604	5.98961e-11	7.95472e-09	up
	TraesCS2B02G322500	TraesCS2B02G322500.2;TraesCS2B02G322500.1	GO:0005509(calcium ion binding);GO:0009507(chloroplast);GO:0009523(photosystem II);GO:0009654(photosystem II oxygen evolving complex);GO:0015979(photosynthesis);GO:0019898(extrinsic component of membrane);GO:0019898(extrinsic component of membrane)	NA	NA	NA		3.161	3.33706	2.11523	11.11	18.6685	19.5813	0.1745	-2.5187	6.12009e-11	8.10615e-09	down
	TraesCS7D02G267000	TraesCS7D02G267000.1	GO:0003735(structural constituent of ribosome);GO:0005840(ribosome);GO:0006412(translation);GO:0009507(chloroplast);GO:0019843(rRNA binding)	NA	NA	NA		24.7292	34.1448	18.4487	70.8229	154.329	142.576	0.210271	-2.24968	6.26247e-11	8.25802e-09	down
	TraesCS5B02G115300	TraesCS5B02G115300.1	GO:0003824(catalytic activity);GO:0004332(fructose-bisphosphate aldolase activity);GO:0006096(glycolytic process);GO:0016829(lyase activity)	00010(Glycolysis / Gluconeogenesis);00030(Pentose phosphate pathway);00051(Fructose and mannose metabolism);00710(Carbon fixation in photosynthetic organisms)	K01623	EC:4.1.2.13	Fructose-bisphosphate aldolase [Source:UniProtKB/TrEMBL;Acc:W5FL09]	2.6483	5.09394	1.03742	13.7409	40.3446	44.8576	0.0887345	-3.49436	6.26827e-11	8.25802e-09	down
	TraesCS3D02G256400	TraesCS3D02G256400.1	GO:0004672(protein kinase activity);GO:0005524(ATP binding);GO:0006468(protein phosphorylation)	04016(MAPK signaling pathway - plant)	K20716	NA		0.714765	1.34039	2.66076	7.87335	12.4195	13.838	0.138171	-2.85547	6.35997e-11	8.35649e-09	down
	TraesCS4B02G172500	TraesCS4B02G172500.1	NA	NA	NA	NA		21.8297	35.7518	16.8307	74.8374	145.074	141.449	0.205923	-2.27982	6.39583e-11	8.38126e-09	down
	TraesCS4A02G235900	TraesCS4A02G235900.1	GO:0005615(extracellular space)	03013(RNA transport)	K14297	NA		3.50831	4.23376	5.62484	0.501889	0.344518	0.393739	10.7785	3.43008	6.47309e-11	8.46e-09	up
	TraesCS3A02G304900	TraesCS3A02G304900.1	GO:0009579(thylakoid);GO:0016021(integral component of membrane)	NA	NA	NA		4.99742	8.41423	3.66698	17.5098	47.5641	42.5764	0.158649	-2.65609	6.63148e-11	8.64409e-09	down
	TraesCS6D02G285300	TraesCS6D02G285300.1	GO:0005634(nucleus);GO:0046983(protein dimerization activity);GO:0080113(regulation of seed growth)	NA	NA	NA		2.82701	1.89042	1.99598	10.3532	10.1904	9.7563	0.221566	-2.17419	6.71734e-11	8.73289e-09	down
	TraesCS7B02G141200	TraesCS7B02G141200.1	GO:0003690(double-stranded DNA binding);GO:0006355(regulation of transcription, DNA-templated)	NA	NA	NA		4.7687	5.6026	4.15165	13.7317	21.1873	18.0189	0.274339	-1.86597	6.81957e-11	8.82856e-09	down
	TraesCS3D02G536600	TraesCS3D02G536600.1	GO:0046872(metal ion binding)	NA	NA	NA		148.686	73.6844	144.925	9.1091	16.7756	22.7278	7.55558	2.91754	6.82676e-11	8.82856e-09	up
	TraesCS4D02G059100	TraesCS4D02G059100.1	GO:0009507(chloroplast);GO:0016021(integral component of membrane)	NA	NA	NA		5.92392	9.10069	5.21051	18.8802	39.3043	36.5113	0.213685	-2.22644	6.91827e-11	8.90698e-09	down
	TraesCS6A02G354400	TraesCS6A02G354400.1	GO:0005515(protein binding)	NA	NA	NA		8.79138	10.2427	4.15038	26.3425	45.1136	42.2326	0.203929	-2.29386	6.92355e-11	8.90698e-09	down
	PETF	TraesCS7A02G325400.1	GO:0009055(electron transfer activity);GO:0009507(chloroplast);GO:0009536(plastid);GO:0022900(electron transport chain);GO:0046872(metal ion binding);GO:0051536(iron-sulfur cluster binding);GO:0051537(2 iron, 2 sulfur cluster binding);GO:0055114(oxidation-reduction process)	00195(Photosynthesis)	K02639	NA	Ferredoxin, chloroplastic [Source:UniProtKB/Swiss-Prot;Acc:P00228]	13.1099	16.2985	5.7485	37.9264	104.477	120.62	0.133665	-2.9033	6.95504e-11	8.92418e-09	down
	TraesCS3D02G248500	TraesCS3D02G248500.1;TraesCS3D02G248500.2	GO:0003700(DNA-binding transcription factor activity);GO:0005634(nucleus);GO:0006355(regulation of transcription, DNA-templated);GO:0043565(sequence-specific DNA binding);GO:0043565(sequence-specific DNA binding)	04016(MAPK signaling pathway - plant);04626(Plant-pathogen interaction);04626(Plant-pathogen interaction)	K13424;K18835	NA		0.0001	0.0001	0.0001	2.65015	1.57782	4.29256	3.52091e-05	-14.7937	6.99404e-11	8.95092e-09	down
	TraesCS5B02G102000	TraesCS5B02G102000.1	GO:0006633(fatty acid biosynthetic process);GO:0031177(phosphopantetheine binding)	00010(Glycolysis / Gluconeogenesis);00030(Pentose phosphate pathway);00051(Fructose and mannose metabolism);00052(Galactose metabolism);03018(RNA degradation)	K00850	EC:2.7.1.11	Acyl carrier protein [Source:UniProtKB/TrEMBL;Acc:W5FM23]	38.1268	53.6423	23.7524	117.841	223.404	223.726	0.204474	-2.29001	7.131e-11	9.10255e-09	down
	TraesCS4A02G472500	TraesCS4A02G472500.1	GO:0004324(ferredoxin-NADP+ reductase activity);GO:0009507(chloroplast);GO:0016491(oxidoreductase activity);GO:0055114(oxidation-reduction process)	00195(Photosynthesis)	K02641	EC:1.18.1.2	Ferredoxin--NADP reductase, chloroplastic [Source:UniProtKB/TrEMBL;Acc:A0A1D5X268]	3.68296	7.24788	2.59607	15.3354	45.0215	38.3449	0.137048	-2.86724	7.18557e-11	9.14851e-09	down
	TraesCS6B02G470800	TraesCS6B02G470800.1;TraesCS6B02G470800.2	NA	NA	NA	NA		6.83665	9.60014	4.53416	23.2022	28.6777	45.5418	0.21526	-2.21585	7.43199e-11	9.43786e-09	down
	TraesCS5B02G131500	TraesCS5B02G131500.1	GO:0005886(plasma membrane)	NA	NA	NA		21.017	22.6504	38.4775	4.90206	1.32576	3.66563	8.30296	3.05363	7.46999e-11	9.46174e-09	up
	TraesCS1B02G381200	TraesCS1B02G381200.1;TraesCS1B02G381200.2	NA	NA	NA	NA		24.5721	15.3299	13.9466	1.60136	2.70803	1.28303	9.62886	3.26736	7.80898e-11	9.86574e-09	up
	TraesCS2A02G291900	TraesCS2A02G291900.1	GO:0004664(prephenate dehydratase activity);GO:0008652(cellular amino acid biosynthetic process);GO:0009073(aromatic amino acid family biosynthetic process);GO:0009094(L-phenylalanine biosynthetic process);GO:0009507(chloroplast);GO:0009536(plastid);GO:0009570(chloroplast stroma);GO:0016829(lyase activity);GO:0047769(arogenate dehydratase activity)	00400(Phenylalanine, tyrosine and tryptophan biosynthesis)	K05359	EC:4.2.1.91;EC:4.2.1.51	Arogenate dehydratase [Source:UniProtKB/TrEMBL;Acc:A0A341Q6G6]	0.984148	1.31784	1.4431	3.98661	11.3803	10.5364	0.14458	-2.79006	7.96173e-11	1.0033e-08	down
	TraesCS3B02G393500	TraesCS3B02G393500.1	GO:0005507(copper ion binding);GO:0005576(extracellular region);GO:0016491(oxidoreductase activity);GO:0046274(lignin catabolic process);GO:0046872(metal ion binding);GO:0048046(apoplast);GO:0052716(hydroquinone:oxygen oxidoreductase activity);GO:0055114(oxidation-reduction process)	NA	NA	NA	Laccase [Source:UniProtKB/TrEMBL;Acc:A0A077S4X1]	0.676115	0.686515	1.12901	0.0001	0.0001	0.0001	8305.48	13.0198	7.9921e-11	1.00456e-08	up
	TraesCS7A02G508800	TraesCS7A02G508800.1	GO:0003700(DNA-binding transcription factor activity);GO:0005634(nucleus);GO:0006355(regulation of transcription, DNA-templated);GO:0043565(sequence-specific DNA binding)	04626(Plant-pathogen interaction)	K18834	NA		2.63393	4.54753	6.7397	16.1756	27.5624	27.8045	0.194586	-2.36152	8.12786e-11	1.01902e-08	down
	TraesCS3A02G528800	TraesCS3A02G528800.1	GO:0006508(proteolysis);GO:0008233(peptidase activity)	NA	NA	NA		13.5043	4.58501	10.341	1.1163	1.308	1.15553	7.94181	2.98947	8.31723e-11	1.04012e-08	up
	TraesCS3A02G531200	TraesCS3A02G531200.1	GO:0046872(metal ion binding)	NA	NA	NA		42.3093	24.5141	28.0676	2.99895	5.27792	6.58675	6.38412	2.67449	8.58823e-11	1.07129e-08	up
	TraesCS7D02G000300	TraesCS7D02G000300.1	GO:0005507(copper ion binding);GO:0009055(electron transfer activity);GO:0009535(chloroplast thylakoid membrane)	00195(Photosynthesis)	K02638	NA	Plastocyanin [Source:UniProtKB/TrEMBL;Acc:A0A1D6D5D4]	7.0637	12.1691	3.10999	29.2704	75.8492	89.1647	0.115	-3.12029	8.93327e-11	1.11152e-08	down
	TraesCS2A02G072400	TraesCS2A02G072400.1;TraesCS2A02G072400.2	GO:0009507(chloroplast);GO:0031977(thylakoid lumen);GO:0031977(thylakoid lumen)	NA	NA	NA		7.4619	11.2649	5.26448	23.3991	52.9208	51.2114	0.188121	-2.41027	9.0068e-11	1.11784e-08	down
	TraesCS7D02G173600	TraesCS7D02G173600.1	GO:0016866(intramolecular transferase activity)	00909(Sesquiterpenoid and triterpenoid biosynthesis)	K19011	EC:5.4.99.48		7.42652	6.74988	9.52989	1.49188	0.999241	1.40434	6.08562	2.6054	9.17983e-11	1.13645e-08	up
	TraesCS2D02G227800	TraesCS2D02G227800.1	GO:0009408(response to heat)	04141(Protein processing in endoplasmic reticulum)	K13993	NA		2.17611	2.78069	2.67734	9.65478	16.9815	16.4895	0.17702	-2.49801	9.34942e-11	1.15315e-08	down
	TraesCS4B02G038100	TraesCS4B02G038100.1	GO:0009873(ethylene-activated signaling pathway);GO:0016020(membrane);GO:0030001(metal ion transport);GO:0046873(metal ion transmembrane transporter activity)	04016(MAPK signaling pathway - plant);04075(Plant hormone signal transduction)	K14513	NA		1.43447	2.91676	1.81504	6.03997	13.7465	12.0329	0.19379	-2.36743	9.36149e-11	1.15315e-08	down
	TraesCS6D02G336800	TraesCS6D02G336800.1	GO:0005515(protein binding)	NA	NA	NA		10.5221	13.3501	5.81644	31.3626	58.4175	49.8367	0.212644	-2.23349	9.5159e-11	1.16924e-08	down
	TraesCS5D02G012000	TraesCS5D02G012000.1	GO:0004497(monooxygenase activity);GO:0005506(iron ion binding);GO:0016705(oxidoreductase activity, acting on paired donors, with incorporation or reduction of molecular oxygen);GO:0020037(heme binding);GO:0055114(oxidation-reduction process)	00100(Steroid biosynthesis)	K05917	EC:1.14.13.70		1.3601	0.529646	1.24165	0.0001	0.0001	0.0001	10438	13.3496	9.62194e-11	1.17933e-08	up
	TraesCS6B02G334600	TraesCS6B02G334600.1	GO:0005634(nucleus);GO:0046983(protein dimerization activity);GO:0080113(regulation of seed growth)	NA	NA	NA		3.06595	3.52552	2.71343	13.5856	10.8225	15.1155	0.235426	-2.08665	9.73267e-11	1.18995e-08	down
	TraesCS5D02G413000	TraesCS5D02G413000.1	NA	NA	NA	NA		6.68878	4.17169	13.5246	31.3218	73.4858	63.0165	0.145301	-2.78288	9.76219e-11	1.1906e-08	down
	TraesCS5B02G326500	TraesCS5B02G326500.1	GO:0006508(proteolysis);GO:0008234(cysteine-type peptidase activity)	NA	NA	NA		25.8256	16.598	25.5536	4.23041	5.7099	4.14638	4.82563	2.27072	1.0087e-10	1.22717e-08	up
	TraesCS1B02G187300	TraesCS1B02G187300.1	GO:0004672(protein kinase activity);GO:0004674(protein serine/threonine kinase activity);GO:0005515(protein binding);GO:0005524(ATP binding);GO:0006468(protein phosphorylation);GO:0016021(integral component of membrane)	NA	NA	NA		0.328285	0.258532	0.606756	0.0001	0.0001	0.0001	3978.58	11.958	1.02138e-10	1.23955e-08	up
	TraesCS1A02G191300	TraesCS1A02G191300.1	GO:0009507(chloroplast);GO:0015979(photosynthesis);GO:0016301(kinase activity);GO:0016773(phosphotransferase activity, alcohol group as acceptor)	NA	NA	NA		3.83266	4.55359	3.16412	11.023	13.7795	15.7005	0.285173	-1.81009	1.03145e-10	1.24589e-08	down
	TraesCS7A02G158900	TraesCS7A02G158900.1	GO:0005985(sucrose metabolic process);GO:0010431(seed maturation);GO:0016157(sucrose synthase activity);GO:0051262(protein tetramerization)	00500(Starch and sucrose metabolism)	K00695	EC:2.4.1.13	Sucrose synthase [Source:UniProtKB/TrEMBL;Acc:A0A1D6SCX5]	73.0903	61.9641	157.52	18.9424	9.74692	16.0524	6.53918	2.70911	1.03167e-10	1.24589e-08	up
	TraesCS6B02G320900	TraesCS6B02G320900.1	GO:0005739(mitochondrion);GO:0009535(chloroplast thylakoid membrane);GO:0009704(de-etiolation);GO:0071277(cellular response to calcium ion);GO:0090333(regulation of stomatal closure)	NA	NA	NA		2.16543	4.89797	1.27154	11.5565	31.3811	29.5172	0.115036	-3.11984	1.04329e-10	1.25684e-08	down
	TraesCS7D02G549400	TraesCS7D02G549400.1	NA	NA	NA	NA		6.50429	8.9267	11.8237	26.241	37.513	38.1762	0.267386	-1.90301	1.05073e-10	1.26272e-08	down
	TraesCS3A02G255600	TraesCS3A02G255600.1	GO:0004672(protein kinase activity);GO:0005524(ATP binding);GO:0006468(protein phosphorylation)	04016(MAPK signaling pathway - plant)	K20716	NA		1.40771	4.13972	4.03188	13.9056	18.512	19.547	0.184343	-2.43954	1.0802e-10	1.2922e-08	down
	TraesCS7D02G544300	TraesCS7D02G544300.1	GO:0043531(ADP binding)	NA	NA	NA		0.504587	0.237207	0.573088	0.0001	0.0001	0.0001	4382.94	12.0977	1.08051e-10	1.2922e-08	up
	TraesCS4B02G277700	TraesCS4B02G277700.1	GO:0010374(stomatal complex development)	NA	NA	NA		2.27168	1.30962	1.11758	0.0001	0.0001	0.0001	15662.9	13.9351	1.08584e-10	1.29495e-08	up
	TraesCS7D02G322000	TraesCS7D02G322000.1	GO:0009055(electron transfer activity);GO:0009507(chloroplast);GO:0022900(electron transport chain);GO:0046872(metal ion binding);GO:0051536(iron-sulfur cluster binding);GO:0051537(2 iron, 2 sulfur cluster binding)	00195(Photosynthesis)	K02639	NA	Ferredoxin [Source:UniProtKB/TrEMBL;Acc:A0A1D6CVC4]	15.2729	21.2915	8.9571	43.3369	122.231	124.213	0.157089	-2.67034	1.09158e-10	1.29495e-08	down
	TraesCS5A02G396700	TraesCS5A02G396700.2;TraesCS5A02G396700.1	GO:0032955(regulation of division septum assembly);GO:0051301(cell division);GO:0051301(cell division)	00400(Phenylalanine, tyrosine and tryptophan biosynthesis);00400(Phenylalanine, tyrosine and tryptophan biosynthesis)	K01850	EC:5.4.99.5		6.99139	8.87456	5.55381	17.9573	39.1683	41.9996	0.216088	-2.21031	1.09307e-10	1.29495e-08	down
	TraesCS5D02G408200	TraesCS5D02G408200.1	GO:0004568(chitinase activity);GO:0005975(carbohydrate metabolic process);GO:0006032(chitin catabolic process);GO:0016998(cell wall macromolecule catabolic process)	00520(Amino sugar and nucleotide sugar metabolism);04016(MAPK signaling pathway - plant)	K20547	EC:3.2.1.14		3.87802	4.40724	12.6462	0.12453	0.458416	0.350052	22.4346	4.48765	1.09331e-10	1.29495e-08	up
	TraesCS1B02G214700	TraesCS1B02G214700.1	GO:0009579(thylakoid)	00562(Inositol phosphate metabolism);04070(Phosphatidylinositol signaling system)	K01092	EC:3.1.3.25		1.84054	1.41252	0.807122	5.87912	14.0763	14.7546	0.116974	-3.09574	1.11964e-10	1.32295e-08	down
	TraesCS4A02G167000	TraesCS4A02G167000.1;TraesCS4A02G167000.2	GO:0003723(RNA binding);GO:0003735(structural constituent of ribosome);GO:0005840(ribosome);GO:0006412(translation);GO:0006412(translation)	03010(Ribosome);03010(Ribosome)	K02988	NA		35.8384	51.3111	23.4391	110.151	197.475	202.151	0.216935	-2.20466	1.1346e-10	1.3353e-08	down
	TraesCS1D02G027300	TraesCS1D02G027300.1	GO:0004867(serine-type endopeptidase inhibitor activity);GO:0009611(response to wounding)	NA	NA	NA		1.33301	2.23861	1.31857	10.0376	44.2313	20.751	0.0651852	-3.93931	1.13552e-10	1.3353e-08	down
	TraesCS7D02G173700	TraesCS7D02G173700.1	NA	00909(Sesquiterpenoid and triterpenoid biosynthesis)	K19011	EC:5.4.99.48		2.65323	2.40752	2.26769	0.0001	0.0001	0.0001	24428.1	14.5763	1.14198e-10	1.3397e-08	up
	TraesCS7D02G383300	TraesCS7D02G383300.1	GO:0005576(extracellular region);GO:0030145(manganese ion binding);GO:0045735(nutrient reservoir activity)	NA	NA	NA		954.511	457.804	770.636	24.2238	104.54	79.1836	10.4976	3.39199	1.15182e-10	1.34804e-08	up
	TraesCS7A02G030100	TraesCS7A02G030100.1;TraesCS7A02G030100.2	GO:0009793(embryo development ending in seed dormancy);GO:0009793(embryo development ending in seed dormancy)	NA	NA	NA		19.977	11.8087	16.5647	0.529506	0.684664	0.0001	39.8185	5.31537	1.159e-10	1.35323e-08	up
	TraesCS1D02G398300	TraesCS1D02G398300.1	GO:0005515(protein binding);GO:0043531(ADP binding)	NA	NA	NA		0.207469	0.687339	0.458297	0.0001	0.0001	0.0001	4510.35	12.139	1.16403e-10	1.35588e-08	up
	TraesCS4A02G075600	TraesCS4A02G075600.1	GO:0003824(catalytic activity);GO:0004351(glutamate decarboxylase activity);GO:0006536(glutamate metabolic process);GO:0016831(carboxy-lyase activity);GO:0019752(carboxylic acid metabolic process);GO:0030170(pyridoxal phosphate binding)	00650(Butanoate metabolism);00250(Alanine, aspartate and glutamate metabolism);00410(beta-Alanine metabolism);00430(Taurine and hypotaurine metabolism)	K01580	EC:4.1.1.15	Glutamate decarboxylase [Source:UniProtKB/TrEMBL;Acc:W5E0K5]	3.85397	5.31658	19.6159	0.299749	0.656171	0.59196	18.5973	4.21703	1.17057e-10	1.36029e-08	up
	PETF	TraesCS7B02G226100.1	GO:0009055(electron transfer activity);GO:0009507(chloroplast);GO:0009536(plastid);GO:0022900(electron transport chain);GO:0046872(metal ion binding);GO:0051536(iron-sulfur cluster binding);GO:0051537(2 iron, 2 sulfur cluster binding);GO:0055114(oxidation-reduction process)	00195(Photosynthesis)	K02639	NA	Ferredoxin, chloroplastic [Source:UniProtKB/Swiss-Prot;Acc:P00228]	12.3434	20.8391	9.16836	40.5455	100.538	121.83	0.161083	-2.63412	1.17737e-10	1.36497e-08	down
	TraesCS4D02G086400	TraesCS4D02G086400.1	GO:0009507(chloroplast);GO:0009522(photosystem I);GO:0009523(photosystem II);GO:0009535(chloroplast thylakoid membrane);GO:0009536(plastid);GO:0009579(thylakoid);GO:0009765(photosynthesis, light harvesting);GO:0015979(photosynthesis);GO:0016020(membrane);GO:0016021(integral component of membrane);GO:0016168(chlorophyll binding);GO:0018298(protein-chromophore linkage)	00196(Photosynthesis - antenna proteins)	K08916	NA	Chlorophyll a-b binding protein, chloroplastic [Source:UniProtKB/TrEMBL;Acc:A0A096URP1]	16.4533	30.2026	8.39812	72.1049	137.272	178.306	0.142008	-2.81596	1.19556e-10	1.38281e-08	down
	TraesCS2A02G097400	TraesCS2A02G097400.1	GO:0006012(galactose metabolic process);GO:0016757(transferase activity, transferring glycosyl groups);GO:0047216(inositol 3-alpha-galactosyltransferase activity)	00052(Galactose metabolism)	K18819	EC:2.4.1.123	Hexosyltransferase [Source:UniProtKB/TrEMBL;Acc:W5B2C3]	5.01672	2.80973	4.92819	0.128195	0.205865	0.360448	18.365	4.19889	1.21441e-10	1.40132e-08	up
	TraesCS5D02G240800	TraesCS5D02G240800.1	GO:0000226(microtubule cytoskeleton organization);GO:0008017(microtubule binding)	NA	NA	NA		4.03285	3.05674	4.37831	0.139717	0.237142	0.527561	12.6798	3.66446	1.22125e-10	1.40592e-08	up
	TraesCS3D02G160600	TraesCS3D02G160600.1;TraesCS3D02G160600.2;TraesCS3D02G160600.3	GO:0005515(protein binding);GO:0005515(protein binding)	NA	NA	NA		1.15491	1.80444	0.912182	5.30406	8.01079	6.1467	0.198932	-2.32965	1.24212e-10	1.42661e-08	down
	TraesCS2D02G574400	TraesCS2D02G574400.1	GO:0043531(ADP binding)	04626(Plant-pathogen interaction)	K13457	NA		13.3254	8.78783	10.2774	3.10601	1.31883	1.62712	5.35207	2.4201	1.24514e-10	1.42676e-08	up
	TraesCS3D02G540600	TraesCS3D02G540600.1	GO:0003677(DNA binding)	NA	NA	NA	MYB-related protein [Source:UniProtKB/TrEMBL;Acc:G9DRA2]	15.656	4.35831	13.0659	0.382569	1.14922	0.830642	14.0026	3.80762	1.26209e-10	1.44283e-08	up
	TraesCS5A02G424800	TraesCS5A02G424800.1	GO:0009415(response to water)	NA	NA	NA		34.765	35.217	25.0413	2.76589	2.25081	0.222889	18.1356	4.18076	1.26643e-10	1.44444e-08	up
	TraesCS2A02G427300	TraesCS2A02G427300.1	NA	NA	NA	NA		1.31878	0.938879	2.02943	0.0001	0.0001	0.0001	14290.3	13.8027	1.27144e-10	1.4468e-08	up
	TraesCS5A02G461500	TraesCS5A02G461500.1	GO:0005509(calcium ion binding);GO:0009523(photosystem II);GO:0009654(photosystem II oxygen evolving complex);GO:0015979(photosynthesis);GO:0019898(extrinsic component of membrane)	00195(Photosynthesis)	K08901	NA		1.54021	2.11493	0.993872	5.89703	19.7815	15.9704	0.111624	-3.16328	1.28387e-10	1.45758e-08	down
	TraesCS2A02G048800	TraesCS2A02G048800.1	NA	NA	NA	NA		3.33353	2.44257	2.05134	0.0001	0.0001	0.0001	26091.5	14.6713	1.29072e-10	1.45994e-08	up
	TraesCS3B02G413700	TraesCS3B02G413700.1	GO:0009507(chloroplast);GO:0009644(response to high light intensity);GO:0010196(nonphotochemical quenching);GO:0016020(membrane);GO:0016021(integral component of membrane)	00195(Photosynthesis)	K03542	NA		3.31241	6.80647	1.60964	16.2	45.0977	44.4545	0.110906	-3.1726	1.29188e-10	1.45994e-08	down
	TraesCS3B02G037000	TraesCS3B02G037000.2;TraesCS3B02G037000.1	GO:0004867(serine-type endopeptidase inhibitor activity);GO:0005576(extracellular region);GO:0010466(negative regulation of peptidase activity);GO:0010951(negative regulation of endopeptidase activity);GO:0030414(peptidase inhibitor activity);GO:0030414(peptidase inhibitor activity)	NA	NA	NA		2.64679	1.28284	5.10192	0.0001	0.0001	0.0001	30105.2	14.8777	1.33783e-10	1.50841e-08	up
	TraesCS5D02G433200	TraesCS5D02G433200.1	GO:0009415(response to water)	NA	NA	NA		23.9105	19.1431	28.8278	4.45203	5.04989	4.19219	5.24908	2.39206	1.34321e-10	1.51026e-08	up
	TraesCS6B02G248700	TraesCS6B02G248700.1	GO:0003723(RNA binding)	NA	NA	NA		3.55469	5.00239	1.99502	11.4591	24.2632	22.7835	0.18036	-2.47105	1.3456e-10	1.51026e-08	down
	TraesCS3B02G357000	TraesCS3B02G357000.1	GO:0003824(catalytic activity);GO:0004348(glucosylceramidase activity);GO:0004553(hydrolase activity, hydrolyzing O-glycosyl compounds);GO:0006680(glucosylceramide catabolic process);GO:0016020(membrane)	00600(Sphingolipid metabolism);00511(Other glycan degradation)	K17108	EC:3.2.1.45	Non-lysosomal glucosylceramidase [Source:UniProtKB/TrEMBL;Acc:A0A1D5W0P4]	0.713219	0.278727	0.921997	0.0001	0.0001	0.0001	6379.81	12.6393	1.34966e-10	1.51137e-08	up
	TraesCS4A02G392400	TraesCS4A02G392400.1	GO:0016021(integral component of membrane)	NA	NA	NA		1.78985	3.83435	65.2909	0.0001	0.0001	0.06766	1045.02	10.0293	1.36004e-10	1.51955e-08	up
	TraesCS5A02G454200	TraesCS5A02G454200.1	GO:0009522(photosystem I);GO:0009523(photosystem II);GO:0009535(chloroplast thylakoid membrane);GO:0009765(photosynthesis, light harvesting);GO:0016020(membrane);GO:0016021(integral component of membrane);GO:0016168(chlorophyll binding);GO:0018298(protein-chromophore linkage)	00196(Photosynthesis - antenna proteins)	K08912	NA	Chlorophyll a-b binding protein, chloroplastic [Source:UniProtKB/TrEMBL;Acc:A0A1D5YRC9]	4.09825	9.53411	2.63886	22.4764	41.6187	54.1693	0.137583	-2.86162	1.37419e-10	1.52764e-08	down
	TraesCS1D02G098100	TraesCS1D02G098100.1	GO:0016491(oxidoreductase activity);GO:0046872(metal ion binding);GO:0055114(oxidation-reduction process)	00270(Cysteine and methionine metabolism)	K05933	EC:1.14.17.4		1.74087	6.94787	7.04183	23.213	85.8943	58.5324	0.0938355	-3.41372	1.37467e-10	1.52764e-08	down
	TraesCS4A02G132200	TraesCS4A02G132200.1;TraesCS4A02G132200.3;TraesCS4A02G132200.2	NA	NA	NA	NA		31.6853	41.8823	21.0181	88.2632	160.465	162.586	0.22996	-2.12055	1.38122e-10	1.52764e-08	down
	TraesCS4B02G198600	TraesCS4B02G198600.1	GO:0005622(intracellular);GO:0042254(ribosome biogenesis)	03010(Ribosome)	K02864	NA		18.4155	17.8377	11.5723	39.9002	126.919	97.8087	0.180727	-2.46812	1.3825e-10	1.52764e-08	down
	TraesCS5D02G153700	TraesCS5D02G153700.1	GO:0016021(integral component of membrane);GO:0055085(transmembrane transport)	03040(Spliceosome)	K12818	EC:3.6.4.13		1.10013	0.713172	1.25104	0.0001	0.0001	0.0001	10214.5	13.3183	1.38279e-10	1.52764e-08	up
	TraesCS1B02G042200	TraesCS1B02G042200.1	GO:0046872(metal ion binding)	NA	NA	NA		914.951	463.291	854.774	152.122	35.7746	46.9051	9.51021	3.24948	1.39256e-10	1.53235e-08	up
	TraesCS4D02G287300	TraesCS4D02G287300.1	NA	NA	NA	NA		13.2176	17.3165	73.2751	0.889001	1.94876	1.90999	21.8649	4.45055	1.39327e-10	1.53235e-08	up
	TraesCS5A02G017900	TraesCS5A02G017900.1	NA	NA	NA	NA	Thaumatin-like protein [Source:UniProtKB/TrEMBL;Acc:Q8S4P7]	12.6532	2.4741	9.83874	0.063993	0.286035	0.351311	35.5977	5.15371	1.40835e-10	1.54514e-08	up
	TraesCS1B02G354200	TraesCS1B02G354200.2;TraesCS1B02G354200.1	GO:0003777(microtubule motor activity);GO:0005515(protein binding);GO:0005524(ATP binding);GO:0007018(microtubule-based movement);GO:0008017(microtubule binding);GO:0008017(microtubule binding)	NA	NA	NA		6.7923	4.27553	5.00698	1.1161	0.685819	1.18296	5.38542	2.42906	1.41117e-10	1.54514e-08	up
	TraesCS2B02G613500	TraesCS2B02G613500.1	GO:0004601(peroxidase activity);GO:0005576(extracellular region);GO:0006979(response to oxidative stress);GO:0020037(heme binding);GO:0042744(hydrogen peroxide catabolic process);GO:0046872(metal ion binding);GO:0055114(oxidation-reduction process)	00940(Phenylpropanoid biosynthesis)	K00430	EC:1.11.1.7	Peroxidase [Source:UniProtKB/TrEMBL;Acc:A0A1D5TYR3]	1.02658	1.05823	1.04985	0.0001	0.0001	0.0001	10448.8	13.3511	1.44367e-10	1.57722e-08	up
	GLU1C	TraesCS2D02G594400.1	GO:0004553(hydrolase activity, hydrolyzing O-glycosyl compounds);GO:0005975(carbohydrate metabolic process);GO:0008152(metabolic process);GO:0008422(beta-glucosidase activity);GO:0009507(chloroplast);GO:0009536(plastid);GO:0016787(hydrolase activity);GO:0016798(hydrolase activity, acting on glycosyl bonds);GO:0102483(scopolin beta-glucosidase activity);GO:0102726(DIMBOA glucoside beta-D-glucosida…	00500(Starch and sucrose metabolism);00460(Cyanoamino acid metabolism);00940(Phenylpropanoid biosynthesis)	K01188	EC:3.2.1.21	4-hydroxy-7-methoxy-3-oxo-3,4-dihydro-2H-1,4-benzoxazin-2-yl glucoside beta-D-glucosidase 1c, chloroplastic [Source:UniProtKB/Swiss-Prot;Acc:Q1XH04]	13.7708	7.26326	10.7731	2.03645	0.572057	0.516875	10.177	3.34725	1.4476e-10	1.57801e-08	up
	TraesCS7A02G178300	TraesCS7A02G178300.1	GO:0030145(manganese ion binding);GO:0045735(nutrient reservoir activity)	NA	NA	NA		26.7822	44.5859	12.2489	103.897	287.735	241.384	0.132093	-2.92037	1.47101e-10	1.5987e-08	down
	TraesCS2D02G461400	TraesCS2D02G461400.1	NA	NA	NA	NA		335.255	257.124	377.898	30.8562	1.81055	7.12668	24.3828	4.60779	1.47307e-10	1.5987e-08	up
	TraesCS3A02G252900	TraesCS3A02G252900.1	GO:0046983(protein dimerization activity)	04016(MAPK signaling pathway - plant);04075(Plant hormone signal transduction)	K13422	NA		3.9686	5.58555	6.69727	17.7119	17.3435	19.7019	0.29679	-1.75249	1.48669e-10	1.60994e-08	down
	TraesCS6D02G218500	TraesCS6D02G218500.1	GO:0005576(extracellular region);GO:0019953(sexual reproduction)	NA	NA	NA		2.71084	6.7732	3.64349	14.1028	32.2655	29.4737	0.17309	-2.5304	1.50304e-10	1.62408e-08	down
	TraesCS4A02G201700	TraesCS4A02G201700.1	GO:0004601(peroxidase activity);GO:0005576(extracellular region);GO:0006979(response to oxidative stress);GO:0020037(heme binding);GO:0042744(hydrogen peroxide catabolic process);GO:0046872(metal ion binding);GO:0055114(oxidation-reduction process)	00940(Phenylpropanoid biosynthesis)	K00430	EC:1.11.1.7	Peroxidase [Source:UniProtKB/TrEMBL;Acc:W5DQW1]	0.649852	1.57917	0.794245	4.1722	14.2953	9.21608	0.109208	-3.19485	1.51268e-10	1.63091e-08	down
	TraesCS6D02G346500	TraesCS6D02G346500.2;TraesCS6D02G346500.1	GO:0016021(integral component of membrane);GO:0016021(integral component of membrane)	NA	NA	NA		0.195312	0.217495	0.501226	2.57946	2.04888	2.9847	0.120061	-3.05816	1.53018e-10	1.64618e-08	down
	TraesCS3B02G538300	TraesCS3B02G538300.1	GO:0005509(calcium ion binding)	04626(Plant-pathogen interaction)	K13448	NA		1.53439	1.04204	2.1017	5.94032	10.9688	11.609	0.164041	-2.60787	1.53596e-10	1.6488e-08	down
	TraesCS4B02G106500	TraesCS4B02G106500.1	GO:0008270(zinc ion binding);GO:0016491(oxidoreductase activity);GO:0055114(oxidation-reduction process)	00010(Glycolysis / Gluconeogenesis);00071(Fatty acid degradation);00592(alpha-Linolenic acid metabolism);00350(Tyrosine metabolism)	K18857	EC:1.1.1.1		1.12561	0.241818	8.06261	0.0001	0.0001	0.0001	31433.5	14.94	1.56063e-10	1.67164e-08	up
	TraesCS1D02G375100	TraesCS1D02G375100.1	GO:0009765(photosynthesis, light harvesting);GO:0016020(membrane)	00196(Photosynthesis - antenna proteins)	K08912	NA	Chlorophyll a-b binding protein, chloroplastic [Source:UniProtKB/TrEMBL;Acc:A0A341PR15]	0.934486	1.06568	0.269164	4.01306	10.3244	16.0009	0.0748008	-3.7408	1.56695e-10	1.67476e-08	down
	TraesCS4A02G250400	TraesCS4A02G250400.1	NA	NA	NA	NA		11.7255	6.73317	47.455	0.0001	0.390255	0.0001	168.812	7.39928	1.58003e-10	1.68509e-08	up
	TraesCS5D02G378000	TraesCS5D02G378000.1	GO:0003676(nucleic acid binding);GO:0003723(RNA binding)	NA	NA	NA		32.3385	50.5133	22.0192	104.775	197.52	204.318	0.207004	-2.27227	1.58584e-10	1.68763e-08	down
	TraesCS2B02G311100	TraesCS2B02G311100.1	GO:0009055(electron transfer activity);GO:0009507(chloroplast);GO:0022900(electron transport chain);GO:0046872(metal ion binding);GO:0051536(iron-sulfur cluster binding);GO:0051537(2 iron, 2 sulfur cluster binding)	00195(Photosynthesis)	K02639	NA	Ferredoxin [Source:UniProtKB/TrEMBL;Acc:A0A1D5TW47]	10.5057	11.2051	8.03129	26.9529	50.4368	38.9565	0.255634	-1.96785	1.6206e-10	1.72091e-08	down
	TraesCS3A02G226800	TraesCS3A02G226800.1	GO:0003735(structural constituent of ribosome);GO:0005840(ribosome);GO:0006412(translation)	03010(Ribosome)	K02909	NA	50S ribosomal protein L31 [Source:UniProtKB/TrEMBL;Acc:W5CQ20]	36.7098	54.7619	23.0786	115.421	212.381	229.593	0.20551	-2.28272	1.62415e-10	1.72097e-08	down
	TraesCS5D02G530200	TraesCS5D02G530200.1	GO:0003735(structural constituent of ribosome);GO:0005840(ribosome);GO:0006412(translation);GO:0019843(rRNA binding)	03010(Ribosome)	K02990	NA		25.3605	42.5708	16.9588	87.4616	177.104	184.406	0.189077	-2.40295	1.62778e-10	1.72112e-08	down
	TraesCS1D02G266000	TraesCS1D02G266000.1	GO:0004867(serine-type endopeptidase inhibitor activity);GO:0005576(extracellular region);GO:0010951(negative regulation of endopeptidase activity)	NA	NA	NA		765.889	435.735	653.891	104.839	147.881	140.742	4.71588	2.23753	1.65685e-10	1.7481e-08	up
	TraesCS2D02G107100	TraesCS2D02G107100.1	GO:0000166(nucleotide binding);GO:0004672(protein kinase activity);GO:0004674(protein serine/threonine kinase activity);GO:0005524(ATP binding);GO:0006468(protein phosphorylation);GO:0007165(signal transduction);GO:0016301(kinase activity);GO:0016310(phosphorylation);GO:0016740(transferase activity)	NA	NA	NA		4.44204	3.13382	3.03874	9.76264	14.8402	12.9331	0.282785	-1.82222	1.721e-10	1.81191e-08	down
	TraesCS7D02G278100	TraesCS7D02G278100.1	GO:0003676(nucleic acid binding);GO:0003723(RNA binding)	NA	NA	NA		48.002	71.4298	27.8445	152.313	318.757	310.517	0.188432	-2.40788	1.76755e-10	1.85694e-08	down
	TraesCS6B02G122600	TraesCS6B02G122600.1	GO:0009765(photosynthesis, light harvesting);GO:0016020(membrane)	00196(Photosynthesis - antenna proteins)	K08912	NA	Chlorophyll a-b binding protein, chloroplastic [Source:UniProtKB/TrEMBL;Acc:A0A341WWD5]	0.108405	0.769528	0.292239	4.17769	7.8041	16.6487	0.0408715	-4.61276	1.7731e-10	1.85881e-08	down
	TraesCS4D02G223700	TraesCS4D02G223700.1	GO:0005509(calcium ion binding)	NA	NA	NA		7.21634	5.31379	6.61399	1.12153	0.888406	0.745372	6.94808	2.79661	1.78517e-10	1.86488e-08	up
	TraesCS2B02G240800	TraesCS2B02G240800.3;TraesCS2B02G240800.1;TraesCS2B02G240800.2	GO:0004672(protein kinase activity);GO:0005524(ATP binding);GO:0006468(protein phosphorylation);GO:0016020(membrane);GO:0016021(integral component of membrane);GO:0016301(kinase activity);GO:0016310(phosphorylation);GO:0016310(phosphorylation)	NA	NA	NA		0.580559	0.622695	0.814524	0.0001	0.0001	0.0001	6725.93	12.7155	1.78789e-10	1.86488e-08	up
	TraesCS3D02G326100	TraesCS3D02G326100.1	GO:0005509(calcium ion binding);GO:0009523(photosystem II);GO:0009534(chloroplast thylakoid);GO:0009570(chloroplast stroma);GO:0009654(photosystem II oxygen evolving complex);GO:0015979(photosynthesis);GO:0019898(extrinsic component of membrane);GO:0031977(thylakoid lumen)	NA	NA	NA		2.28938	2.92503	1.64489	7.66313	16.6086	15.328	0.173216	-2.52936	1.79024e-10	1.86488e-08	down
	TraesCS2A02G532000	TraesCS2A02G532000.1	NA	NA	NA	NA		13.375	10.5266	53.6116	1.61017	1.29279	0.582628	22.2382	4.47497	1.81384e-10	1.88548e-08	up
	TraesCS3B02G242400	TraesCS3B02G242400.1	GO:0009507(chloroplast)	NA	NA	NA		4.02174	4.72381	3.81691	12.0247	24.7	20.8748	0.2181	-2.19694	1.84438e-10	1.91319e-08	down
	TraesCS6B02G344600	TraesCS6B02G344600.1	GO:0009579(thylakoid)	00562(Inositol phosphate metabolism);04070(Phosphatidylinositol signaling system)	K01092	EC:3.1.3.25		3.78085	7.37978	4.95324	16.0221	29.1801	30.586	0.212617	-2.23367	1.87029e-10	1.93598e-08	down
	TraesCS5B02G372200	TraesCS5B02G372200.1	GO:0009415(response to water)	NA	NA	NA		4.34084	1.65823	2.24109	0.0001	0.0001	0.0001	27467.2	14.7454	1.88445e-10	1.94392e-08	up
	TraesCS7B02G115900	TraesCS7B02G115900.1	GO:0004190(aspartic-type endopeptidase activity);GO:0006508(proteolysis)	NA	NA	NA		4.14553	1.63063	4.56779	0.299914	0.389892	0.20369	11.5769	3.53318	1.88585e-10	1.94392e-08	up
	TraesCS1B02G307800	TraesCS1B02G307800.1	NA	NA	NA	NA		0.232417	0.162531	0.744656	5.38972	5.76165	7.25835	0.0619023	-4.01386	1.90634e-10	1.96095e-08	down
	TraesCS5B02G462800	TraesCS5B02G462800.1	GO:0009522(photosystem I);GO:0009523(photosystem II);GO:0009535(chloroplast thylakoid membrane);GO:0009765(photosynthesis, light harvesting);GO:0016020(membrane);GO:0016021(integral component of membrane);GO:0016168(chlorophyll binding);GO:0018298(protein-chromophore linkage)	00196(Photosynthesis - antenna proteins)	K08912	NA	Chlorophyll a-b binding protein, chloroplastic [Source:UniProtKB/TrEMBL;Acc:W5F953]	1.00788	1.97511	0.406075	7.37886	9.76467	18.1694	0.0959721	-3.38124	1.93159e-10	1.98278e-08	down
	TraesCS1A02G110000	TraesCS1A02G110000.1	GO:0004672(protein kinase activity);GO:0005524(ATP binding);GO:0006468(protein phosphorylation)	NA	NA	NA		1.65964	0.51844	1.3458	4.74321	8.94243	10.4816	0.145812	-2.77781	1.94963e-10	1.99714e-08	down
	TraesCS6A02G270700	TraesCS6A02G270700.1	GO:0005576(extracellular region);GO:0005618(cell wall);GO:0016787(hydrolase activity);GO:0071555(cell wall organization)	NA	NA	NA	Pectin acetylesterase [Source:UniProtKB/TrEMBL;Acc:A0A1D6A736]	0.87683	1.07747	0.75135	4.4362	6.33604	5.42792	0.167014	-2.58196	1.96353e-10	2.0072e-08	down
	TraesCS5D02G376600	TraesCS5D02G376600.2;TraesCS5D02G376600.1	GO:0004672(protein kinase activity);GO:0005515(protein binding);GO:0005524(ATP binding);GO:0006468(protein phosphorylation);GO:0006468(protein phosphorylation)	NA	NA	NA		3.24287	3.79004	3.93726	0.638136	0.627482	0.894211	5.07918	2.3446	1.97309e-10	2.0128e-08	up
	TraesCS6A02G358100	TraesCS6A02G358100.1	GO:0009523(photosystem II);GO:0009654(photosystem II oxygen evolving complex);GO:0015979(photosynthesis);GO:0016021(integral component of membrane);GO:0042651(thylakoid membrane)	00195(Photosynthesis)	K03541	NA		17.2966	27.1251	7.52687	61.6573	172.782	156.396	0.132917	-2.9114	1.9774e-10	2.01303e-08	down
	TraesCS5D02G525500	TraesCS5D02G525500.1	GO:0005515(protein binding)	NA	NA	NA		13.1935	9.27381	23.0762	1.32749	1.57827	0.383141	13.8477	3.79157	1.99169e-10	2.02339e-08	up
	TraesCS2A02G536400	TraesCS2A02G536400.1	GO:0004672(protein kinase activity);GO:0004674(protein serine/threonine kinase activity);GO:0005524(ATP binding);GO:0006468(protein phosphorylation);GO:0016021(integral component of membrane);GO:0048544(recognition of pollen)	NA	NA	NA	Serine/threonine-protein kinase [Source:UniProtKB/TrEMBL;Acc:A0A1D5TD97]	0.840746	0.200031	0.970783	0.0001	0.0001	0.0001	6705.2	12.7111	2.00426e-10	2.03198e-08	up
	TraesCS6B02G096900	TraesCS6B02G096900.1	GO:0005515(protein binding)	NA	NA	NA		6.04514	4.92758	2.41637	13.5333	30.7806	28.4937	0.183897	-2.44303	2.08043e-10	2.10487e-08	down
	TraesCS1A02G274400	TraesCS1A02G274400.1	GO:0000166(nucleotide binding);GO:0005524(ATP binding);GO:0005737(cytoplasm);GO:0005856(cytoskeleton)	NA	NA	NA		22.6126	15.816	15.5623	3.95902	4.22809	3.97347	4.43983	2.15051	2.09382e-10	2.11407e-08	up
	TraesCS5D02G563500	TraesCS5D02G563500.1	GO:0005515(protein binding)	NA	NA	NA		3.09523	1.55315	2.35225	0.022481	0.0001	0.049823	96.6886	6.59527	2.10423e-10	2.11939e-08	up
	TraesCS4A02G392100	TraesCS4A02G392100.1	GO:0016021(integral component of membrane)	NA	NA	NA		8.50178	14.121	90.8823	1.42372	0.538519	1.26261	35.197	5.13738	2.10931e-10	2.11939e-08	up
	TraesCS2A02G207900	TraesCS2A02G207900.1	GO:0009496(plastoquinol--plastocyanin reductase activity);GO:0015979(photosynthesis);GO:0016020(membrane);GO:0016021(integral component of membrane);GO:0016491(oxidoreductase activity);GO:0016679(oxidoreductase activity, acting on diphenols and related substances as donors);GO:0042651(thylakoid membrane);GO:0045158(electron transporter, transferring electrons within cytochrome b6/f complex of pho…	00195(Photosynthesis)	K02636	EC:1.10.9.1	Cytochrome b6-f complex iron-sulfur subunit [Source:UniProtKB/TrEMBL;Acc:A0A1D5TPW6]	4.71555	7.26785	3.04169	14.3597	35.208	36.0139	0.175564	-2.50993	2.11199e-10	2.11939e-08	down
	TraesCS5A02G535100	TraesCS5A02G535100.1	NA	NA	NA	NA		19.7923	27.786	12.2039	57.2387	225.974	140.738	0.141013	-2.8261	2.14259e-10	2.14572e-08	down
	TraesCS7D02G053100	TraesCS7D02G053100.1	GO:0048046(apoplast)	NA	NA	NA	Dirigent protein [Source:UniProtKB/TrEMBL;Acc:W5I5Y4]	0.479198	2.19795	3.11974	10.3167	76.4154	38.2104	0.0463965	-4.42984	2.14929e-10	2.14807e-08	down
	TraesCS1D02G034800	TraesCS1D02G034800.1	GO:0046872(metal ion binding)	NA	NA	NA		2782.26	1602.42	2353.07	424.839	76.8831	115.184	10.9218	3.44914	2.15836e-10	2.15277e-08	up
	TraesCS6B02G349300	TraesCS6B02G349300.1	GO:0003735(structural constituent of ribosome);GO:0005622(intracellular);GO:0005840(ribosome);GO:0006412(translation);GO:0009295(nucleoid);GO:0009570(chloroplast stroma);GO:0009941(chloroplast envelope)	03010(Ribosome)	K02904	NA		18.5527	21.7264	8.73117	52.2675	90.047	87.1369	0.213598	-2.22703	2.16792e-10	2.15794e-08	down
	TraesCS4A02G420600	TraesCS4A02G420600.1	GO:0015995(chlorophyll biosynthetic process);GO:0046406(magnesium protoporphyrin IX methyltransferase activity)	00860(Porphyrin and chlorophyll metabolism)	K03428	EC:2.1.1.11		3.40181	3.75636	2.15719	8.60985	18.923	18.7905	0.201094	-2.31406	2.27188e-10	2.25685e-08	down
	TraesCS3B02G219400	TraesCS3B02G219400.1	NA	NA	NA	NA		34.8199	56.6082	26.0885	108.902	288.091	243.175	0.183572	-2.44559	2.32701e-10	2.30697e-08	down
	TraesCS4A02G331100	TraesCS4A02G331100.1	GO:0005524(ATP binding);GO:0016020(membrane);GO:0016887(ATPase activity)	02010(ABC transporters)	K05681	NA		0.203424	0.286744	1.07967	0.0001	0.0001	0.0001	5232.81	12.3534	2.36464e-10	2.33957e-08	up
	TraesCS6A02G381400	TraesCS6A02G381400.1	GO:0003824(catalytic activity);GO:0050662(coenzyme binding)	00940(Phenylpropanoid biosynthesis)	K09753	EC:1.2.1.44		0.259373	1.08169	7.84806	0.0001	0.0001	0.0001	30630.4	14.9027	2.39559e-10	2.36544e-08	up
	TraesCS6B02G251100	TraesCS6B02G251100.1	GO:0003676(nucleic acid binding);GO:0003729(mRNA binding);GO:0009570(chloroplast stroma)	NA	NA	NA		6.74515	11.5181	4.32906	25.123	45.5975	41.4171	0.201469	-2.31137	2.47035e-10	2.43243e-08	down
	TraesCS5D02G178200	TraesCS5D02G178200.1;TraesCS5D02G178200.2	GO:0009535(chloroplast thylakoid membrane);GO:0009535(chloroplast thylakoid membrane)	00073(Cutin, suberine and wax biosynthesis);04146(Peroxisome);04146(Peroxisome)	K13356	EC:1.2.1.84		5.19577	7.90395	2.98209	17.6921	33.9823	37.7826	0.179771	-2.47576	2.47816e-10	2.43243e-08	down
	TraesCS5D02G329200	TraesCS5D02G329200.1	GO:0009507(chloroplast);GO:0009522(photosystem I);GO:0009523(photosystem II);GO:0009535(chloroplast thylakoid membrane);GO:0009536(plastid);GO:0009579(thylakoid);GO:0009765(photosynthesis, light harvesting);GO:0015979(photosynthesis);GO:0016020(membrane);GO:0016021(integral component of membrane);GO:0016168(chlorophyll binding);GO:0018298(protein-chromophore linkage)	00196(Photosynthesis - antenna proteins)	K08913	NA	Chlorophyll a-b binding protein, chloroplastic [Source:UniProtKB/TrEMBL;Acc:W5F8Z5]	19.9829	32.2316	8.82296	71.7939	185.823	220.232	0.127734	-2.96879	2.47824e-10	2.43243e-08	down
	TraesCS1A02G203600	TraesCS1A02G203600.1	GO:0004568(chitinase activity);GO:0005975(carbohydrate metabolic process);GO:0006032(chitin catabolic process);GO:0016998(cell wall macromolecule catabolic process)	00520(Amino sugar and nucleotide sugar metabolism);04016(MAPK signaling pathway - plant)	K20547	EC:3.2.1.14		6.21126	2.14478	5.61265	0.188524	0.266461	0.224751	20.5502	4.36108	2.54357e-10	2.49159e-08	up
	TraesCS1A02G107700	TraesCS1A02G107700.1	GO:0003677(DNA binding);GO:0005634(nucleus)	04712(Circadian rhythm - plant)	K12133	NA		1.46989	2.76198	7.49196	21.7604	40.991	36.6805	0.117908	-3.08426	2.55423e-10	2.49706e-08	down
	TraesCS2A02G221000	TraesCS2A02G221000.1	NA	NA	NA	NA		7.98187	10.3719	4.92556	21.4209	46.6751	43.829	0.207991	-2.26541	2.58725e-10	2.52433e-08	down
	TraesCS5A02G258900	TraesCS5A02G258900.1	NA	NA	NA	NA		10.996	7.34037	11.1185	1.06137	0.673731	0.419818	13.6686	3.7728	2.60452e-10	2.53617e-08	up
	TraesCS1A02G403300	TraesCS1A02G403300.1	GO:0009507(chloroplast);GO:0009522(photosystem I);GO:0009523(photosystem II);GO:0009535(chloroplast thylakoid membrane);GO:0009536(plastid);GO:0009579(thylakoid);GO:0009765(photosynthesis, light harvesting);GO:0015979(photosynthesis);GO:0016020(membrane);GO:0016021(integral component of membrane);GO:0016168(chlorophyll binding);GO:0018298(protein-chromophore linkage)	00196(Photosynthesis - antenna proteins)	K08912	NA	Chlorophyll a-b binding protein, chloroplastic [Source:UniProtKB/TrEMBL;Acc:A0A1D5RS51]	30.6245	37.0575	10.8772	97.6027	171.663	252.39	0.150596	-2.73124	2.66027e-10	2.58534e-08	down
	TraesCS6A02G094100	TraesCS6A02G094100.1	GO:0009765(photosynthesis, light harvesting);GO:0016020(membrane)	00196(Photosynthesis - antenna proteins)	K08912	NA	Chlorophyll a-b binding protein, chloroplastic [Source:UniProtKB/TrEMBL;Acc:A0A341WGC6]	0.70699	2.02726	0.307234	7.10532	15.5475	27.5518	0.0605817	-4.04497	2.74028e-10	2.65786e-08	down
	TraesCS1B02G308500	TraesCS1B02G308500.1	GO:0009535(chloroplast thylakoid membrane);GO:0061635(regulation of protein complex stability)	NA	NA	NA		4.50568	6.56611	4.49778	13.1814	39.1924	29.0121	0.191306	-2.38605	2.7704e-10	2.67769e-08	down
	TraesCS7A02G278300	TraesCS7A02G278300.1	GO:0003676(nucleic acid binding);GO:0003723(RNA binding)	NA	NA	NA		42.0986	58.5772	23.4139	121.838	257.871	273.88	0.189859	-2.397	2.7716e-10	2.67769e-08	down
	TraesCS4D02G315900	TraesCS4D02G315900.1	NA	NA	NA	NA		8.50447	12.9216	6.12587	25.6195	47.7423	49.0981	0.224987	-2.15208	2.79429e-10	2.69433e-08	down
	TraesCS5B02G516600	TraesCS5B02G516600.2;TraesCS5B02G516600.1	GO:0009523(photosystem II);GO:0009654(photosystem II oxygen evolving complex);GO:0015979(photosynthesis);GO:0016020(membrane);GO:0016020(membrane)	00195(Photosynthesis);00195(Photosynthesis)	K08903	NA	Photosystem II reaction center Psb28 protein [Source:UniProtKB/TrEMBL;Acc:A0A341VPB8]	3.56188	3.0836	1.19691	9.36056	26.3347	22.4116	0.134965	-2.88934	2.8106e-10	2.70476e-08	down
	TraesCS6D02G284000	TraesCS6D02G284000.1	GO:0003690(double-stranded DNA binding);GO:0006355(regulation of transcription, DNA-templated)	NA	NA	NA		1.04395	1.39915	0.979337	4.2393	7.57125	7.95912	0.173115	-2.53019	2.84903e-10	2.7364e-08	down
	TraesCS3B02G059900	TraesCS3B02G059900.1	NA	NA	NA	NA		3.77628	2.41825	2.04762	0.0001	0.0001	0.0001	27473.9	14.7458	2.85626e-10	2.73801e-08	up
	TraesCS4A02G460100	TraesCS4A02G460100.1	GO:0004497(monooxygenase activity);GO:0005506(iron ion binding);GO:0016705(oxidoreductase activity, acting on paired donors, with incorporation or reduction of molecular oxygen);GO:0020037(heme binding);GO:0055114(oxidation-reduction process)	00904(Diterpenoid biosynthesis)	K04123	EC:1.14.13.79		0.853149	1.02032	0.604373	0.0001	0.0001	0.0001	8259.49	13.0118	2.89414e-10	2.76893e-08	up
	TraesCS7D02G180200	TraesCS7D02G180200.1	GO:0030145(manganese ion binding);GO:0045735(nutrient reservoir activity)	NA	NA	NA		23.1739	35.1105	10.451	77.5693	247.751	185.618	0.134528	-2.89402	2.90446e-10	2.76904e-08	down
	TraesCS7B02G388800	TraesCS7B02G388800.1	GO:0003755(peptidyl-prolyl cis-trans isomerase activity);GO:0009507(chloroplast);GO:0031977(thylakoid lumen)	NA	NA	NA	Peptidylprolyl isomerase [Source:UniProtKB/TrEMBL;Acc:A0A1D6C3L1]	1.75397	3.64799	1.4339	8.79423	17.0059	20.1194	0.148866	-2.74791	2.90691e-10	2.76904e-08	down
	TraesCS7B02G455900	TraesCS7B02G455900.1	GO:0004089(carbonate dehydratase activity);GO:0008270(zinc ion binding)	00910(Nitrogen metabolism)	K01674	EC:4.2.1.1		5.19501	20.9976	18.9648	71.9979	341.072	141.422	0.0814393	-3.61813	2.91111e-10	2.76904e-08	down
	TraesCS4D02G102600	TraesCS4D02G102600.1	GO:0004601(peroxidase activity);GO:0005576(extracellular region);GO:0006979(response to oxidative stress);GO:0020037(heme binding);GO:0042744(hydrogen peroxide catabolic process);GO:0046872(metal ion binding);GO:0055114(oxidation-reduction process)	00940(Phenylpropanoid biosynthesis)	K00430	EC:1.11.1.7	Peroxidase [Source:UniProtKB/TrEMBL;Acc:W5ER61]	1.14455	1.00555	1.04209	3.17081	16.1586	9.70849	0.109932	-3.18532	2.92307e-10	2.77506e-08	down
	TraesCS3D02G214600	TraesCS3D02G214600.1	GO:0009507(chloroplast)	NA	NA	NA		2.45568	2.01734	1.53862	6.31891	17.1652	14.4081	0.158651	-2.65607	2.96509e-10	2.80954e-08	down
	TraesCS5B02G370700	TraesCS5B02G370700.1	GO:0003676(nucleic acid binding);GO:0003723(RNA binding)	NA	NA	NA		50.0145	62.2814	35.0152	126.722	234.753	236.32	0.246424	-2.02078	2.99232e-10	2.82989e-08	down
	TraesCS5D02G221900	TraesCS5D02G221900.2;TraesCS5D02G221900.1	NA	NA	NA	NA		11.6356	9.80404	22.357	2.85985	2.20474	1.97792	6.2189	2.63666	3.06509e-10	2.89316e-08	up
	TraesCS2A02G327300	TraesCS2A02G327300.1;TraesCS2A02G327300.3;TraesCS2A02G327300.4;TraesCS2A02G327300.2	GO:0016021(integral component of membrane);GO:0016021(integral component of membrane)	NA	NA	NA		0.832624	0.297484	0.382289	0.0001	0.0001	0.0001	5041.32	12.2996	3.11729e-10	2.93681e-08	up
	TraesCS2B02G474600	TraesCS2B02G474600.1	GO:0016021(integral component of membrane)	NA	NA	NA		6.21331	6.1814	15.8889	0.821888	0.369426	1.32651	11.2334	3.48972	3.17732e-10	2.9867e-08	up
	TraesCS1D02G139400	TraesCS1D02G139400.1	GO:0030001(metal ion transport);GO:0046872(metal ion binding)	NA	NA	NA		11.122	15.5547	22.5676	52.9768	54.1742	75.3866	0.269776	-1.89016	3.18237e-10	2.9867e-08	down
	TraesCS2A02G280500	TraesCS2A02G280500.1	GO:0009507(chloroplast);GO:0046422(violaxanthin de-epoxidase activity);GO:0055114(oxidation-reduction process)	00906(Carotenoid biosynthesis)	K09839	EC:1.23.5.1		2.84489	3.27449	2.63442	7.37516	15.7103	14.1467	0.235114	-2.08857	3.22351e-10	3.01956e-08	down
	TraesCS2A02G204800	TraesCS2A02G204800.1	GO:0009522(photosystem I);GO:0009523(photosystem II);GO:0009535(chloroplast thylakoid membrane);GO:0009765(photosynthesis, light harvesting);GO:0016020(membrane);GO:0016021(integral component of membrane);GO:0016168(chlorophyll binding);GO:0018298(protein-chromophore linkage)	00196(Photosynthesis - antenna proteins)	K08914	NA	Chlorophyll a-b binding protein, chloroplastic [Source:UniProtKB/TrEMBL;Acc:A0A1D5TM38]	4.69375	10.4898	3.22294	19.5525	76.7385	91.879	0.0978185	-3.35375	3.26163e-10	3.04947e-08	down
	TraesCS6D02G277500	TraesCS6D02G277500.1	GO:0009055(electron transfer activity)	NA	NA	NA		3.33825	0.851044	2.21593	0.0001	0.0001	0.0001	21350.8	14.382	3.2986e-10	3.07819e-08	up
	TraesCS7D02G407100	TraesCS7D02G407100.1	GO:0010206(photosystem II repair)	NA	NA	NA		1.19218	3.47055	1.7606	7.5788	19.9289	23.1547	0.126787	-2.97952	3.31712e-10	3.08963e-08	down
	TraesCS2D02G418200	TraesCS2D02G418200.2;TraesCS2D02G418200.1	GO:0016020(membrane);GO:0016021(integral component of membrane);GO:0016021(integral component of membrane)	NA	NA	NA		6.00784	4.94425	6.75333	1.39749	1.44517	1.5663	4.01578	2.00568	3.33308e-10	3.09864e-08	up
	TraesCS6D02G009800	TraesCS6D02G009800.1;TraesCS6D02G009800.2	GO:0016020(membrane);GO:0016021(integral component of membrane);GO:0022857(transmembrane transporter activity);GO:0022857(transmembrane transporter activity)	NA	NA	NA	WAT1-related protein [Source:UniProtKB/TrEMBL;Acc:W5H251]	1.24396	0.908639	0.948162	0.0001	0.0001	0.0001	10335.9	13.3354	3.35982e-10	3.11761e-08	up
	TraesCS6A02G350600	TraesCS6A02G350600.1	GO:0009415(response to water)	NA	NA	NA		18.8708	8.27483	17.5285	0.459221	1.62394	1.41712	12.763	3.6739	3.44301e-10	3.1888e-08	up
	TraesCS5A02G096100	TraesCS5A02G096100.1	GO:0006633(fatty acid biosynthetic process);GO:0031177(phosphopantetheine binding)	00010(Glycolysis / Gluconeogenesis);00030(Pentose phosphate pathway);00051(Fructose and mannose metabolism);00052(Galactose metabolism);03018(RNA degradation)	K00850	EC:2.7.1.11	Acyl carrier protein [Source:UniProtKB/TrEMBL;Acc:W5F3T3]	43.3485	53.7553	22.8494	115.605	224.728	238.84	0.207111	-2.27152	3.50688e-10	3.24186e-08	down
	TraesCS1D02G141100	TraesCS1D02G141100.1	NA	NA	NA	NA		8.80388	12.1128	5.23892	22.7105	69.2247	71.2446	0.160287	-2.64127	3.56212e-10	3.28676e-08	down
	TraesCS2D02G312000	TraesCS2D02G312000.1	GO:0003824(catalytic activity);GO:0006633(fatty acid biosynthetic process);GO:0016740(transferase activity);GO:0016747(transferase activity, transferring acyl groups other than amino-acyl groups)	00061(Fatty acid biosynthesis);00780(Biotin metabolism)	K09458	EC:2.3.1.179	3-oxoacyl-[acyl-carrier-protein] synthase [Source:UniProtKB/TrEMBL;Acc:A0A1D5UJT9]	8.03952	12.6604	4.29628	27.7453	57.1932	49.2661	0.186255	-2.42465	3.58503e-10	3.30171e-08	down
	TraesCS7D02G314600	TraesCS7D02G314600.1	NA	00906(Carotenoid biosynthesis)	K17911	EC:5.2.1.14		0.414658	0.810702	0.505448	3.02179	7.07073	6.43869	0.104699	-3.25568	3.62028e-10	3.32796e-08	down
	TraesCS5B02G444500	TraesCS5B02G444500.1	GO:0003824(catalytic activity);GO:0004834(tryptophan synthase activity);GO:0006568(tryptophan metabolic process)	00402(Benzoxazinoid biosynthesis)	K13222	EC:4.1.2.8		1.26425	0.878493	1.17355	0.0001	0.0001	0.0001	11054.3	13.4323	3.62705e-10	3.32797e-08	up
	TraesCS4A02G109100	TraesCS4A02G109100.1	GO:0009409(response to cold);GO:0009534(chloroplast thylakoid);GO:0009941(chloroplast envelope);GO:0016021(integral component of membrane)	NA	NA	NA		9.13454	8.00829	4.39156	19.2922	46.9855	46.2923	0.191298	-2.38611	3.75105e-10	3.43534e-08	down
	TraesCS2B02G436300	TraesCS2B02G436300.1	GO:0003677(DNA binding);GO:0003700(DNA-binding transcription factor activity);GO:0005634(nucleus);GO:0006351(transcription, DNA-templated);GO:0006355(regulation of transcription, DNA-templated)	NA	NA	NA		4.21983	4.00465	9.6839	23.1294	28.2095	27.8693	0.226093	-2.14501	3.78396e-10	3.45906e-08	down
	TraesCS1D02G266300	TraesCS1D02G266300.1	GO:0006629(lipid metabolic process);GO:0008970(phospholipase A1 activity)	00220(Arginine biosynthesis)	K00145	EC:1.2.1.38		30.4505	40.6653	53.0416	9.64937	8.23301	11.1391	4.27812	2.09698	3.84216e-10	3.50575e-08	up
	TraesCS2A02G111300	TraesCS2A02G111300.1	GO:0009523(photosystem II);GO:0015979(photosynthesis);GO:0016020(membrane);GO:0016021(integral component of membrane)	NA	NA	NA		9.23518	10.8769	3.52269	29.2617	41.9588	61.9857	0.17743	-2.49468	3.92578e-10	3.57029e-08	down
	TraesCS2B02G508000	TraesCS2B02G508000.1	GO:0003824(catalytic activity);GO:0050662(coenzyme binding)	00941(Flavonoid biosynthesis)	K08695	EC:1.3.1.77		0.94183	1.11001	2.14147	0.0001	0.0001	0.0001	13977.7	13.7708	3.92738e-10	3.57029e-08	up
	TraesCS5D02G526200	TraesCS5D02G526200.1	GO:0005515(protein binding)	NA	NA	NA		5.42786	2.43773	7.92964	0.367073	0.502734	0.362047	12.8223	3.68059	3.9516e-10	3.58201e-08	up
	TraesCS7A02G484700	TraesCS7A02G484700.1	NA	NA	NA	NA		3.04135	2.0757	20.982	0.038854	0.114389	0.102683	101.979	6.67213	3.9548e-10	3.58201e-08	up
	TraesCS3D02G374200	TraesCS3D02G374200.1	GO:0009507(chloroplast);GO:0016021(integral component of membrane)	00195(Photosynthesis)	K03542	NA		7.59551	12.8507	4.18992	25.7662	83.6211	64.2262	0.141902	-2.81703	4.00009e-10	3.61638e-08	down
	TraesCS7A02G386800	TraesCS7A02G386800.1	GO:0005576(extracellular region);GO:0030145(manganese ion binding);GO:0045735(nutrient reservoir activity)	NA	NA	NA		431.133	150.622	310.895	10.4726	41.4921	32.2235	10.603	3.4064	4.07233e-10	3.67347e-08	up
	TraesCS4B02G281200	TraesCS4B02G281200.1	GO:0016021(integral component of membrane)	NA	NA	NA		2.06351	1.75166	1.27791	5.7753	13.749	14.5205	0.1496	-2.74082	4.07833e-10	3.67347e-08	down
	TraesCS6D02G152700	TraesCS6D02G152700.1	GO:0009507(chloroplast);GO:0009522(photosystem I);GO:0009523(photosystem II);GO:0009535(chloroplast thylakoid membrane);GO:0009536(plastid);GO:0009579(thylakoid);GO:0009765(photosynthesis, light harvesting);GO:0015979(photosynthesis);GO:0016020(membrane);GO:0016021(integral component of membrane);GO:0016168(chlorophyll binding);GO:0018298(protein-chromophore linkage)	00196(Photosynthesis - antenna proteins)	K08909	NA	Chlorophyll a-b binding protein, chloroplastic [Source:UniProtKB/TrEMBL;Acc:W5GFA4]	13.1796	18.6335	5.64009	42.5757	82.9799	104.03	0.163134	-2.61587	4.08561e-10	3.67347e-08	down
	TraesCS1D02G259500	TraesCS1D02G259500.1	GO:0030001(metal ion transport);GO:0046872(metal ion binding)	NA	NA	NA		36.9215	39.9898	18.9891	87.2234	188.978	173.792	0.213115	-2.2303	4.16884e-10	3.74148e-08	down
	TraesCS7B02G268300	TraesCS7B02G268300.1	GO:0004144(diacylglycerol O-acyltransferase activity);GO:0005789(endoplasmic reticulum membrane);GO:0008374(O-acyltransferase activity);GO:0016021(integral component of membrane);GO:0019432(triglyceride biosynthetic process)	00561(Glycerolipid metabolism)	K11155	EC:2.3.1.20;EC:2.3.1.75	O-acyltransferase [Source:UniProtKB/TrEMBL;Acc:A0A1D6C890]	3.07315	7.01349	6.89929	0.921792	0.593057	0.440397	8.68736	3.11892	4.22039e-10	3.78086e-08	up
	TraesCS2A02G184500	TraesCS2A02G184500.1	GO:0004672(protein kinase activity);GO:0005524(ATP binding);GO:0006468(protein phosphorylation)	NA	NA	NA		5.56848	3.62196	5.3122	0.483377	0.473162	0.622589	9.18395	3.19912	4.25656e-10	3.80633e-08	up
	TraesCS3D02G397900	TraesCS3D02G397900.1	GO:0016021(integral component of membrane);GO:0046622(positive regulation of organ growth)	NA	NA	NA		1.4223	0.609421	2.3809	9.91444	11.1461	18.1241	0.112611	-3.15058	4.4032e-10	3.93033e-08	down
	TraesCS5A02G369100	TraesCS5A02G369100.1	NA	NA	NA	NA		6.73577	9.03666	6.27098	18.8398	113.433	61.1855	0.113944	-3.1336	4.41633e-10	3.93492e-08	down
	TraesCS6D02G365700	TraesCS6D02G365700.1	GO:0003824(catalytic activity);GO:0050662(coenzyme binding)	00940(Phenylpropanoid biosynthesis)	K09753	EC:1.2.1.44		0.146383	1.41636	13.4177	0.0001	0.0001	0.0001	49934.8	15.6078	4.44985e-10	3.95764e-08	up
	TraesCS2D02G085500	TraesCS2D02G085500.1;TraesCS2D02G085500.2	NA	NA	NA	NA		14.8179	11.9915	11.3732	2.43241	2.87898	1.89564	5.29797	2.40544	4.56009e-10	4.04837e-08	up
	TraesCSU02G086800	TraesCSU02G086800.1	GO:0009765(photosynthesis, light harvesting);GO:0016020(membrane)	00196(Photosynthesis - antenna proteins)	K08912	NA	Chlorophyll a-b binding protein, chloroplastic [Source:UniProtKB/TrEMBL;Acc:A0A341ZBA5]	3.15012	7.85037	2.21426	20.5346	48.9619	131.03	0.0659002	-3.92357	4.59866e-10	4.07527e-08	down
	TraesCS3B02G127400	TraesCS3B02G127400.1	GO:0005515(protein binding);GO:0005634(nucleus);GO:0006351(transcription, DNA-templated);GO:0006355(regulation of transcription, DNA-templated);GO:0009734(auxin-activated signaling pathway)	04075(Plant hormone signal transduction)	K14484	NA	Auxin-responsive protein [Source:UniProtKB/TrEMBL;Acc:A0A077RTL4]	9.50957	6.23454	7.05674	0.856163	1.5273	1.17896	6.40038	2.67816	4.64998e-10	4.10958e-08	up
	TraesCS6A02G307700	TraesCS6A02G307700.1	GO:0009507(chloroplast);GO:0009534(chloroplast thylakoid);GO:0009535(chloroplast thylakoid membrane);GO:0009941(chloroplast envelope);GO:0015979(photosynthesis);GO:0015995(chlorophyll biosynthetic process);GO:0016628(oxidoreductase activity, acting on the CH-CH group of donors, NAD or NADP as acceptor);GO:0045550(geranylgeranyl reductase activity);GO:0051188(cofactor biosynthetic process);GO:0055…	00860(Porphyrin and chlorophyll metabolism);00900(Terpenoid backbone biosynthesis)	K10960	EC:1.3.1.83;EC:1.3.1.111		12.3819	14.8585	7.41885	30.3904	59.4385	59.7226	0.231754	-2.10933	4.65405e-10	4.10958e-08	down
	TraesCS5B02G381600	TraesCS5B02G381600.1	GO:0005886(plasma membrane);GO:0008565(obsolete protein transporter activity);GO:0009306(protein secretion);GO:0015031(protein transport);GO:0016021(integral component of membrane)	03060(Protein export)	K03116	NA		8.89616	14.6826	5.98639	29.3703	56.6439	59.1225	0.203705	-2.29544	4.68082e-10	4.12582e-08	down
	TraesCS1A02G070900	TraesCS1A02G070900.3;TraesCS1A02G070900.2;TraesCS1A02G070900.5;TraesCS1A02G070900.1;TraesCS1A02G070900.4	NA	NA	NA	NA		0.565424	0.431186	1.22952	0.0001	0.0001	0.0001	7420.43	12.8573	4.70248e-10	4.13751e-08	up
	TraesCS3A02G224800	TraesCS3A02G224800.1	GO:0004853(uroporphyrinogen decarboxylase activity);GO:0006779(porphyrin-containing compound biosynthetic process);GO:0006782(protoporphyrinogen IX biosynthetic process)	00860(Porphyrin and chlorophyll metabolism)	K01599	EC:4.1.1.37	Uroporphyrinogen decarboxylase [Source:UniProtKB/TrEMBL;Acc:A0A1D5V5I7]	14.7455	16.6878	8.64579	36.9649	56.4785	57.0015	0.266404	-1.90831	4.73257e-10	4.15656e-08	down
	TraesCS6B02G336300	TraesCS6B02G336300.1	GO:0009507(chloroplast);GO:0009534(chloroplast thylakoid);GO:0009535(chloroplast thylakoid membrane);GO:0009941(chloroplast envelope);GO:0015979(photosynthesis);GO:0015995(chlorophyll biosynthetic process);GO:0016628(oxidoreductase activity, acting on the CH-CH group of donors, NAD or NADP as acceptor);GO:0045550(geranylgeranyl reductase activity);GO:0051188(cofactor biosynthetic process);GO:0055…	00860(Porphyrin and chlorophyll metabolism);00900(Terpenoid backbone biosynthesis)	K10960	EC:1.3.1.83;EC:1.3.1.111		10.736	17.1155	7.42663	34.3226	62.1431	58.2943	0.227954	-2.13319	4.74983e-10	4.16405e-08	down
	TraesCS4B02G074900	TraesCS4B02G074900.1	GO:0045454(cell redox homeostasis)	NA	NA	NA		13.8996	23.1504	12.205	47.3848	79.2675	64.4935	0.257683	-1.95633	4.758e-10	4.16405e-08	down
	TraesCS6A02G209800	TraesCS6A02G209800.1	GO:0003746(translation elongation factor activity);GO:0003924(GTPase activity);GO:0005525(GTP binding);GO:0005622(intracellular);GO:0006414(translational elongation)	NA	NA	NA	Elongation factor Tu [Source:UniProtKB/TrEMBL;Acc:A0A1D6AAQ1]	46.8799	68.6538	29.6449	140.084	258.4	247.454	0.224756	-2.15357	4.7777e-10	4.17388e-08	down
	TraesCS4B02G300200	TraesCS4B02G300200.1	NA	NA	NA	NA		0.939755	0.597178	1.19219	0.0001	0.0001	0.0001	9097.07	13.1512	4.89744e-10	4.27092e-08	up
	TraesCS1A02G171000	TraesCS1A02G171000.2;TraesCS1A02G171000.1	GO:0009507(chloroplast);GO:0015979(photosynthesis);GO:0015995(chlorophyll biosynthetic process);GO:0016630(protochlorophyllide reductase activity);GO:0055114(oxidation-reduction process);GO:0055114(oxidation-reduction process)	00860(Porphyrin and chlorophyll metabolism);00860(Porphyrin and chlorophyll metabolism)	K00218	EC:1.3.1.33	NADPH-protochlorophyllide oxidoreductase [Source:UniProtKB/TrEMBL;Acc:A0A341NLQ7]	21.0538	35.1954	13.4796	73.0709	132.442	124.653	0.211193	-2.24337	4.91832e-10	4.28154e-08	down
	TraesCS4D02G195800	TraesCS4D02G195800.1	GO:0004435(phosphatidylinositol phospholipase C activity);GO:0005622(intracellular);GO:0006629(lipid metabolic process);GO:0007165(signal transduction);GO:0008081(phosphoric diester hydrolase activity);GO:0016042(lipid catabolic process);GO:0035556(intracellular signal transduction)	00562(Inositol phosphate metabolism);04070(Phosphatidylinositol signaling system);04933(AGE-RAGE signaling pathway in diabetic complications)	K05857	EC:3.1.4.11	Phosphoinositide phospholipase C [Source:UniProtKB/TrEMBL;Acc:W5EJ05]	1.44126	1.99834	0.799103	4.4926	8.08242	9.12253	0.195354	-2.35584	5.05837e-10	4.3957e-08	down
	TraesCS3A02G151100	TraesCS3A02G151100.1	GO:0000413(protein peptidyl-prolyl isomerization);GO:0003755(peptidyl-prolyl cis-trans isomerase activity);GO:0006457(protein folding);GO:0006979(response to oxidative stress);GO:0009535(chloroplast thylakoid membrane);GO:0009570(chloroplast stroma);GO:0009642(response to light intensity);GO:0009651(response to salt stress);GO:0009735(response to cytokinin);GO:0009737(response to abscisic acid);G…	NA	NA	NA	Peptidyl-prolyl cis-trans isomerase [Source:UniProtKB/TrEMBL;Acc:A0A1D5VHR0]	9.67365	14.0925	6.20762	27.2772	65.3826	56.7312	0.20064	-2.31732	5.07528e-10	4.40263e-08	down
	TraesCS2D02G307200	TraesCS2D02G307200.1;TraesCS2D02G307200.2	GO:0005515(protein binding);GO:0005515(protein binding)	NA	NA	NA		1.30014	0.623283	0.994483	0.0001	0.0001	0.0001	9726.35	13.2477	5.18515e-10	4.49003e-08	up
	TraesCS1B02G451100	TraesCS1B02G451100.1	GO:0009507(chloroplast);GO:0009522(photosystem I);GO:0009523(photosystem II);GO:0009535(chloroplast thylakoid membrane);GO:0009536(plastid);GO:0009579(thylakoid);GO:0009765(photosynthesis, light harvesting);GO:0015979(photosynthesis);GO:0016020(membrane);GO:0016021(integral component of membrane);GO:0016168(chlorophyll binding);GO:0018298(protein-chromophore linkage)	00196(Photosynthesis - antenna proteins)	K08914	NA	Chlorophyll a-b binding protein, chloroplastic [Source:UniProtKB/TrEMBL;Acc:A0A1D5SV65]	10.2504	20.486	3.93913	49.4766	135.109	151.762	0.103094	-3.27797	5.33531e-10	4.61195e-08	down
	TraesCS7B02G290900	TraesCS7B02G290900.1	NA	04136(Autophagy - other eukaryotes)	K08333	EC:2.7.11.1		8.00319	10.385	6.85252	21.015	36.1725	33.3648	0.278742	-1.843	5.39318e-10	4.65382e-08	down
	TraesCS7A02G506000	TraesCS7A02G506000.1	NA	NA	NA	NA		0.0001	0.0001	0.0001	0.672405	2.96153	2.51913	4.87562e-05	-14.3241	5.43995e-10	4.68596e-08	down
	TraesCS3B02G555800	TraesCS3B02G555800.1	GO:0004672(protein kinase activity);GO:0005524(ATP binding);GO:0006468(protein phosphorylation)	NA	NA	NA		0.648011	0.305892	1.00105	0.0001	0.0001	0.0001	6516.51	12.6699	5.55145e-10	4.77367e-08	up
	TraesCS6D02G287300	TraesCS6D02G287300.1	GO:0009535(chloroplast thylakoid membrane);GO:0009773(photosynthetic electron transport in photosystem I);GO:0010598(NAD(P)H dehydrogenase complex (plastoquinone))	NA	NA	NA		2.66343	4.33083	1.4096	10.5769	23.9692	26.2634	0.1382	-2.85517	5.58337e-10	4.79275e-08	down
	TraesCS6B02G112900	TraesCS6B02G112900.1	GO:0003824(catalytic activity);GO:0033926(glycopeptide alpha-N-acetylgalactosaminidase activity)	03010(Ribosome)	K02986	NA		0.632048	0.496211	1.17237	0.0001	0.0001	0.0001	7668.77	12.9048	5.67282e-10	4.86106e-08	up
	TraesCS5D02G516700	TraesCS5D02G516700.1	GO:0009523(photosystem II);GO:0009654(photosystem II oxygen evolving complex);GO:0015979(photosynthesis);GO:0016020(membrane)	00195(Photosynthesis)	K08903	NA	Photosystem II reaction center Psb28 protein [Source:UniProtKB/TrEMBL;Acc:A0A1D6S5M2]	2.8381	3.45357	1.33359	8.06589	23.7763	25.1425	0.133813	-2.90171	5.84165e-10	4.99156e-08	down
	TraesCS5B02G172200	TraesCS5B02G172200.1	NA	NA	NA	NA	Dirigent protein [Source:UniProtKB/TrEMBL;Acc:A0A341VDW5]	0.106273	0.46564	0.034294	2.12738	19.3757	10.3756	0.0190161	-5.71664	5.84537e-10	4.99156e-08	down
	TraesCS6B02G152000	TraesCS6B02G152000.1	GO:0016021(integral component of membrane)	NA	NA	NA		16.6384	23.4938	12.763	44.7294	83.3407	85.0208	0.248228	-2.01026	5.88058e-10	5.01294e-08	down
	TraesCS5D02G265500	TraesCS5D02G265500.1	GO:0009522(photosystem I);GO:0015979(photosynthesis);GO:0016020(membrane)	00195(Photosynthesis)	K08905	NA		5.19675	12.0066	4.07477	23.3145	54.2771	66.0799	0.148103	-2.75533	6.09904e-10	5.19019e-08	down
	TraesCS7A02G294700	TraesCS7A02G294700.1	GO:0005506(iron ion binding);GO:0005515(protein binding);GO:0016021(integral component of membrane)	NA	NA	NA		6.87264	10.4682	5.78183	19.4012	45.8468	40.4647	0.218731	-2.19277	6.12345e-10	5.20198e-08	down
	TraesCS4D02G081600	TraesCS4D02G081600.1	NA	NA	NA	NA		1.14243	1.49213	0.858826	3.70991	8.91832	9.72163	0.156305	-2.67757	6.173e-10	5.23504e-08	down
	TraesCS5B02G078100	TraesCS5B02G078100.1	GO:0003676(nucleic acid binding)	NA	NA	NA		5.54947	4.76467	4.46369	0.423934	0.25443	0.332853	14.6139	3.86927	6.2724e-10	5.3102e-08	up
	TraesCS1B02G261800	TraesCS1B02G261800.1	GO:0016021(integral component of membrane)	NA	NA	NA		5.86708	6.97414	4.12605	14.4956	25.0006	34.4877	0.229337	-2.12446	6.31163e-10	5.33425e-08	down
	TraesCS5A02G229300	TraesCS5A02G229300.1	GO:0009507(chloroplast);GO:0009522(photosystem I);GO:0009523(photosystem II);GO:0009535(chloroplast thylakoid membrane);GO:0009536(plastid);GO:0009579(thylakoid);GO:0009765(photosynthesis, light harvesting);GO:0015979(photosynthesis);GO:0016020(membrane);GO:0016021(integral component of membrane);GO:0016168(chlorophyll binding);GO:0018298(protein-chromophore linkage)	00196(Photosynthesis - antenna proteins)	K08910	NA	Chlorophyll a-b binding protein, chloroplastic [Source:UniProtKB/TrEMBL;Acc:W5FIZ2]	12.2339	21.1864	5.12369	53.9345	78.9689	135.044	0.143849	-2.79737	6.40334e-10	5.40249e-08	down
	TraesCS7D02G412800	TraesCS7D02G412800.1	GO:0000166(nucleotide binding);GO:0005524(ATP binding);GO:0006812(cation transport);GO:0016020(membrane);GO:0016021(integral component of membrane);GO:0019829(ATPase-coupled cation transmembrane transporter activity);GO:0030001(metal ion transport);GO:0046872(metal ion binding);GO:0098655(cation transmembrane transport)	NA	NA	NA		0.469308	0.357456	0.463633	0.0001	0.0001	0.0001	4301.32	12.0706	6.4734e-10	5.45226e-08	up
	TraesCS2B02G332300	TraesCS2B02G332300.1	GO:0003824(catalytic activity);GO:0006633(fatty acid biosynthetic process);GO:0016747(transferase activity, transferring acyl groups other than amino-acyl groups)	00061(Fatty acid biosynthesis);00780(Biotin metabolism)	K09458	EC:2.3.1.179	3-oxoacyl-[acyl-carrier-protein] synthase [Source:UniProtKB/TrEMBL;Acc:A0A1D5TZ12]	14.8254	15.1518	6.91866	36.4585	55.654	58.3333	0.245243	-2.02771	6.57375e-10	5.52571e-08	down
	TraesCS6B02G323800	TraesCS6B02G323800.1	GO:0008168(methyltransferase activity)	NA	NA	NA		3.65517	4.88837	1.76943	11.441	23.0143	19.3718	0.191594	-2.38387	6.58303e-10	5.52571e-08	down
	TraesCS6B02G342400	TraesCS6B02G342400.1	GO:0005739(mitochondrion);GO:0005960(glycine cleavage complex);GO:0019464(glycine decarboxylation via glycine cleavage system)	00630(Glyoxylate and dicarboxylate metabolism);00260(Glycine, serine and threonine metabolism)	K02437	NA	Glycine cleavage system H protein [Source:UniProtKB/TrEMBL;Acc:A0A0C4BK59]	32.9355	55.6405	22.4959	105.052	258.04	225.375	0.188748	-2.40547	6.7459e-10	5.65279e-08	down
	TraesCS3A02G435700	TraesCS3A02G435700.1	GO:0003735(structural constituent of ribosome);GO:0005622(intracellular);GO:0005840(ribosome);GO:0006412(translation);GO:0009570(chloroplast stroma);GO:0009579(thylakoid);GO:0009735(response to cytokinin);GO:0009941(chloroplast envelope)	03010(Ribosome)	K02899	NA		51.2454	82.0338	26.3182	169.565	383.964	370.279	0.17276	-2.53316	6.791e-10	5.68092e-08	down
	TraesCS6B02G200800	TraesCS6B02G200800.1	GO:0003735(structural constituent of ribosome);GO:0005840(ribosome);GO:0006412(translation)	NA	NA	NA		35.0641	53.8143	20.9593	102.689	251.551	238.271	0.185377	-2.43147	6.83526e-10	5.70825e-08	down
	TraesCS5A02G454300	TraesCS5A02G454300.1	GO:0009522(photosystem I);GO:0009523(photosystem II);GO:0009535(chloroplast thylakoid membrane);GO:0009765(photosynthesis, light harvesting);GO:0016020(membrane);GO:0016021(integral component of membrane);GO:0016168(chlorophyll binding);GO:0018298(protein-chromophore linkage)	00196(Photosynthesis - antenna proteins)	K08912	NA	Chlorophyll a-b binding protein, chloroplastic [Source:UniProtKB/TrEMBL;Acc:W5EWC8]	3.78887	6.04199	1.00374	17.659	38.2812	46.9635	0.105289	-3.24758	6.86865e-10	5.71724e-08	down
	TraesCS3B02G395600	TraesCS3B02G395600.1	GO:0016491(oxidoreductase activity);GO:0055114(oxidation-reduction process)	00010(Glycolysis / Gluconeogenesis);00040(Pentose and glucuronate interconversions);00561(Glycerolipid metabolism)	K00002	EC:1.1.1.2		30.5931	26.5239	36.7653	8.85822	7.28109	4.35371	4.58119	2.19572	6.87462e-10	5.71724e-08	up
	TraesCS1A02G258000	TraesCS1A02G258000.1;TraesCS1A02G258000.2	GO:0071949(FAD binding);GO:0071949(FAD binding)	NA	NA	NA		6.21959	7.84015	4.45876	17.4005	29.3855	20.6375	0.274659	-1.86428	6.88083e-10	5.71724e-08	down
	TraesCS7A02G506100	TraesCS7A02G506100.1	NA	NA	NA	NA		0.14278	0.0001	0.077034	3.49819	3.7749	4.20739	0.0191555	-5.7061	6.89452e-10	5.71897e-08	down
	TraesCS4D02G292400	TraesCS4D02G292400.1	GO:0016020(membrane)	NA	NA	NA		3.85046	7.17769	3.24768	13.3591	32.1128	32.3267	0.183497	-2.44617	6.90689e-10	5.7196e-08	down
	TraesCS6D02G289100	TraesCS6D02G289100.1	NA	NA	NA	NA		4.07528	6.24556	5.06811	13.2621	47.7747	29.6436	0.169706	-2.55889	6.92127e-10	5.72004e-08	down
	TraesCS3A02G158100	TraesCS3A02G158100.1	GO:0009535(chloroplast thylakoid membrane)	NA	NA	NA		3.26474	5.01016	1.78646	11.1437	26.1439	25.2094	0.160989	-2.63496	6.93064e-10	5.72004e-08	down
	TraesCS2D02G533700	TraesCS2D02G533700.1	NA	NA	NA	NA		6.3657	8.60973	65.7966	0.537353	0.591426	0.958401	38.6991	5.27423	7.03101e-10	5.79318e-08	up
	TraesCS3A02G251000	TraesCS3A02G251000.3;TraesCS3A02G251000.2;TraesCS3A02G251000.6;TraesCS3A02G251000.1;TraesCS3A02G251000.4;TraesCS3A02G251000.5	GO:0004672(protein kinase activity);GO:0005524(ATP binding);GO:0006468(protein phosphorylation);GO:0016021(integral component of membrane);GO:0016021(integral component of membrane)	NA	NA	NA		9.79978	12.0657	11.1348	3.2513	2.72312	2.93723	3.70306	1.88872	7.05344e-10	5.80196e-08	up
	TraesCS2B02G297800	TraesCS2B02G297800.1	GO:0009507(chloroplast);GO:0046422(violaxanthin de-epoxidase activity);GO:0055114(oxidation-reduction process)	00906(Carotenoid biosynthesis)	K09839	EC:1.23.5.1		2.62277	3.48369	2.70997	6.83928	18.973	17.5661	0.203245	-2.29871	7.09608e-10	5.8273e-08	down
	TraesCS5A02G229500	TraesCS5A02G229500.2;TraesCS5A02G229500.1	GO:0005515(protein binding);GO:0009507(chloroplast);GO:0009570(chloroplast stroma);GO:0016279(protein-lysine N-methyltransferase activity);GO:0018023(peptidyl-lysine trimethylation);GO:0030785([ribulose-bisphosphate carboxylase]-lysine N-methyltransferase activity);GO:0030785([ribulose-bisphosphate carboxylase]-lysine N-methyltransferase activity)	NA	NA	NA		4.19796	6.57361	3.44793	12.3329	25.0817	25.6968	0.225308	-2.15003	7.22697e-10	5.92491e-08	down
	TraesCS1A02G406500	TraesCS1A02G406500.1	GO:0003735(structural constituent of ribosome);GO:0005622(intracellular);GO:0005840(ribosome);GO:0006412(translation)	03010(Ribosome)	K02935	NA		6.77342	11.7036	3.99862	22.6314	57.0366	55.5021	0.166277	-2.58834	7.27313e-10	5.95285e-08	down
	TraesCS6B02G136500	TraesCS6B02G136500.2;TraesCS6B02G136500.1	GO:0003824(catalytic activity);GO:0004655(porphobilinogen synthase activity);GO:0006779(porphyrin-containing compound biosynthetic process);GO:0033014(tetrapyrrole biosynthetic process);GO:0046872(metal ion binding);GO:0046872(metal ion binding)	00860(Porphyrin and chlorophyll metabolism);00860(Porphyrin and chlorophyll metabolism)	K01698	EC:4.2.1.24	Delta-aminolevulinic acid dehydratase [Source:UniProtKB/TrEMBL;Acc:A0A1D6AZT3]	5.48423	6.24292	3.84424	13.74	24.9024	19.2141	0.269138	-1.89358	7.31495e-10	5.97715e-08	down
	TraesCS3A02G338000	TraesCS3A02G338000.1	NA	NA	NA	NA		4.78878	4.09141	2.99193	9.95098	27.4134	24.6678	0.191386	-2.38544	7.33335e-10	5.98227e-08	down
	TraesCS4A02G120600	TraesCS4A02G120600.1	NA	NA	NA	NA		16.6433	31.4086	12.6777	59.1134	120.973	120.97	0.201722	-2.30956	7.34657e-10	5.98314e-08	down
	TraesCS2A02G461300	TraesCS2A02G461300.1	NA	NA	NA	NA		433.94	335.455	427.413	40.7266	2.28888	9.50707	22.7865	4.51011	7.36493e-10	5.9882e-08	up
	TraesCS1A02G301100	TraesCS1A02G301100.1	GO:0003677(DNA binding);GO:0003700(DNA-binding transcription factor activity);GO:0005634(nucleus);GO:0006355(regulation of transcription, DNA-templated);GO:0043565(sequence-specific DNA binding)	04016(MAPK signaling pathway - plant);04626(Plant-pathogen interaction)	K13425	NA		1.91538	0.683504	1.3489	9.54376	5.62456	9.52983	0.159841	-2.64529	7.46197e-10	6.0571e-08	down
	TraesCS6A02G267500	TraesCS6A02G267500.1	GO:0003700(DNA-binding transcription factor activity);GO:0005634(nucleus);GO:0006355(regulation of transcription, DNA-templated);GO:0043565(sequence-specific DNA binding)	04016(MAPK signaling pathway - plant)	K13425	NA		0.654801	0.433122	0.961797	0.0001	0.0001	0.0001	6832.4	12.7382	7.47827e-10	6.06035e-08	up
	TraesCS7D02G383600	TraesCS7D02G383600.1	GO:0003824(catalytic activity);GO:0006520(cellular amino acid metabolic process);GO:0016831(carboxy-lyase activity);GO:0019752(carboxylic acid metabolic process);GO:0030170(pyridoxal phosphate binding)	00350(Tyrosine metabolism);00360(Phenylalanine metabolism);00380(Tryptophan metabolism);00901(Indole alkaloid biosynthesis);00950(Isoquinoline alkaloid biosynthesis);00965(Betalain biosynthesis)	K01593	EC:4.1.1.28;EC:4.1.1.105		0.0001	0.0001	0.0001	0.808633	2.37304	0.758815	7.61326e-05	-13.6811	7.58363e-10	6.13565e-08	down
	TraesCS7A02G363000	TraesCS7A02G363000.1	GO:0004553(hydrolase activity, hydrolyzing O-glycosyl compounds);GO:0005618(cell wall);GO:0005975(carbohydrate metabolic process);GO:0006073(cellular glucan metabolic process);GO:0010411(xyloglucan metabolic process);GO:0016762(xyloglucan:xyloglucosyl transferase activity);GO:0042546(cell wall biogenesis);GO:0048046(apoplast);GO:0071555(cell wall organization)	NA	NA	NA	Xyloglucan endotransglucosylase/hydrolase [Source:UniProtKB/TrEMBL;Acc:A0A1D6BMG0]	8.31742	13.5166	8.54842	25.9467	45.1231	40.7094	0.271808	-1.87934	7.67268e-10	6.19751e-08	down
	TraesCS2D02G543300	TraesCS2D02G543300.1	GO:0009055(electron transfer activity)	NA	NA	NA		1.36334	3.17625	7.23596	0.0001	0.0001	0.0001	39251.9	15.2605	7.74204e-10	6.2433e-08	up
	TraesCS2D02G500600	TraesCS2D02G500600.1	GO:0000166(nucleotide binding);GO:0003824(catalytic activity);GO:0004356(glutamate-ammonia ligase activity);GO:0005524(ATP binding);GO:0005739(mitochondrion);GO:0006542(glutamine biosynthetic process);GO:0006807(nitrogen compound metabolic process);GO:0009507(chloroplast);GO:0009535(chloroplast thylakoid membrane);GO:0009570(chloroplast stroma);GO:0009579(thylakoid);GO:0009651(response to salt st…	00630(Glyoxylate and dicarboxylate metabolism);00910(Nitrogen metabolism);00250(Alanine, aspartate and glutamate metabolism);00220(Arginine biosynthesis)	K01915	EC:6.3.1.2	Glutamine synthetase [Source:UniProtKB/TrEMBL;Acc:Q45NB2]	10.0705	12.9779	10.2149	26.2784	39.6137	39.8683	0.314517	-1.66879	7.84212e-10	6.31367e-08	down
	TraesCS2B02G273900	TraesCS2B02G273900.1	GO:0006754(ATP biosynthetic process);GO:0009507(chloroplast);GO:0009534(chloroplast thylakoid);GO:0009535(chloroplast thylakoid membrane);GO:0009579(thylakoid);GO:0009772(photosynthetic electron transport in photosystem II);GO:0009941(chloroplast envelope);GO:0015986(ATP synthesis coupled proton transport);GO:0045261(proton-transporting ATP synthase complex, catalytic core F(1));GO:0046933(proton…	00190(Oxidative phosphorylation);00195(Photosynthesis)	K02115	NA		4.86805	7.05828	3.26854	12.4466	37.208	39.9809	0.169518	-2.56049	7.87763e-10	6.33192e-08	down
	TraesCS1D02G292500	TraesCS1D02G292500.1	GO:0009535(chloroplast thylakoid membrane);GO:0061635(regulation of protein complex stability)	NA	NA	NA		8.20544	11.0359	5.85297	20.6012	54.7529	45.8666	0.207014	-2.2722	7.923e-10	6.34791e-08	down
	TraesCS7A02G312800	TraesCS7A02G312800.1	GO:0016021(integral component of membrane)	NA	NA	NA		0.919593	1.06363	1.12391	0.0001	0.0001	0.0001	10357.1	13.3383	7.92711e-10	6.34791e-08	up
	TraesCS3A02G191400	TraesCS3A02G191400.1;TraesCS3A02G191400.2	NA	NA	NA	NA		23.5986	44.6504	22.6972	76.0487	194.703	233.472	0.180369	-2.47098	7.93617e-10	6.34791e-08	down
	TraesCS1D02G016700	TraesCS1D02G016700.1	GO:0008168(methyltransferase activity);GO:0008171(O-methyltransferase activity);GO:0046983(protein dimerization activity)	00380(Tryptophan metabolism)	K22588	EC:2.1.1.4		5.65588	2.87299	2.94864	0.0001	0.131374	0.0001	87.2323	6.44679	7.97044e-10	6.36499e-08	up
	TraesCS2B02G553600	TraesCS2B02G553600.1	GO:0009535(chloroplast thylakoid membrane);GO:0009611(response to wounding);GO:0071486(cellular response to high light intensity);GO:0071492(cellular response to UV-A)	NA	NA	NA		1.16285	1.85209	2.78422	7.77712	10.4801	13.4073	0.183144	-2.44895	8.00275e-10	6.38045e-08	down
	TraesCS1B02G398600	TraesCS1B02G398600.1	GO:0030246(carbohydrate binding)	NA	NA	NA	Dirigent protein [Source:UniProtKB/TrEMBL;Acc:A0A341PJA9]	16.0842	6.74333	10.3067	0.227176	0.300017	1.23947	18.7552	4.22922	8.07222e-10	6.42544e-08	up
	TraesCS3B02G038400	TraesCS3B02G038400.1	GO:0004867(serine-type endopeptidase inhibitor activity);GO:0005576(extracellular region);GO:0010951(negative regulation of endopeptidase activity)	NA	NA	NA		2.74645	0.949073	2.07128	0.0001	0.0001	0.0001	19222.7	14.2305	8.12279e-10	6.45526e-08	up
	TraesCS3D02G428300	TraesCS3D02G428300.1	GO:0003735(structural constituent of ribosome);GO:0005622(intracellular);GO:0005840(ribosome);GO:0006412(translation);GO:0009570(chloroplast stroma);GO:0009579(thylakoid);GO:0009735(response to cytokinin);GO:0009941(chloroplast envelope)	03010(Ribosome)	K02899	NA		69.9256	105.714	41.1838	203.884	488.215	436.885	0.192052	-2.38043	8.34973e-10	6.62493e-08	down
	TraesCS4D02G186100	TraesCS4D02G186100.2;TraesCS4D02G186100.1	NA	NA	NA	NA		3.60311	1.83024	2.49669	0.0001	0.0001	0.0635103	124.47	6.95966	8.40221e-10	6.65584e-08	up
	TraesCS6B02G280400	TraesCS6B02G280400.1	GO:0004553(hydrolase activity, hydrolyzing O-glycosyl compounds);GO:0005975(carbohydrate metabolic process)	00520(Amino sugar and nucleotide sugar metabolism)	K15920	EC:3.2.1.37		0.527746	0.420896	0.343072	1.81886	3.51655	3.36009	0.14855	-2.75098	8.45386e-10	6.6789e-08	down
	TraesCS4B02G243500	TraesCS4B02G243500.1	GO:0005215(transporter activity);GO:0016020(membrane);GO:0016021(integral component of membrane);GO:0022857(transmembrane transporter activity);GO:0055085(transmembrane transport)	NA	NA	NA	4B hexose transporter [Source:UniProtKB/TrEMBL;Acc:W5E2A1]	0.45678	0.538964	1.78188	0.0001	0.0001	0.0001	9258.74	13.1766	8.45842e-10	6.6789e-08	up
	TraesCS4B02G010400	TraesCS4B02G010400.1;TraesCS4B02G010400.2	GO:0009505(plant-type cell wall);GO:0009570(chloroplast stroma);GO:0009941(chloroplast envelope);GO:0009941(chloroplast envelope)	NA	NA	NA		3.78293	5.1884	3.27506	10.0166	20.0413	17.9678	0.254996	-1.97145	8.48515e-10	6.68928e-08	down
	TraesCS2B02G067300	TraesCS2B02G067300.1;TraesCS2B02G067300.2;TraesCS2B02G067300.3	GO:0016491(oxidoreductase activity);GO:0055114(oxidation-reduction process);GO:0055114(oxidation-reduction process)	NA	NA	NA		2.88351	2.85919	1.30971	7.11915	16.5221	10.9545	0.203852	-2.2944	8.51563e-10	6.70259e-08	down
	TraesCS4D02G234600	TraesCS4D02G234600.1	NA	NA	NA	NA		2.5132	4.82652	2.57972	10.7727	22.4519	18.5497	0.19159	-2.38391	8.5801e-10	6.74256e-08	down
	TraesCS6B02G116700	TraesCS6B02G116700.2;TraesCS6B02G116700.1	GO:0003824(catalytic activity);GO:0004459(L-lactate dehydrogenase activity);GO:0005737(cytoplasm);GO:0005975(carbohydrate metabolic process);GO:0016491(oxidoreductase activity);GO:0016616(oxidoreductase activity, acting on the CH-OH group of donors, NAD or NADP as acceptor);GO:0019752(carboxylic acid metabolic process);GO:0055114(oxidation-reduction process);GO:0055114(oxidation-reduction process)	00010(Glycolysis / Gluconeogenesis);00620(Pyruvate metabolism);00640(Propanoate metabolism);00270(Cysteine and methionine metabolism);00270(Cysteine and methionine metabolism)	K00016	EC:1.1.1.27		6.02902	4.63903	16.8338	0.954918	0.767115	0.906732	10.4619	3.38707	8.60694e-10	6.75289e-08	up
	TraesCS1A02G413700	TraesCS1A02G413700.1;TraesCS1A02G413700.2	GO:0004040(amidase activity);GO:0016021(integral component of membrane);GO:0016021(integral component of membrane)	00970(Aminoacyl-tRNA biosynthesis);00970(Aminoacyl-tRNA biosynthesis)	K02433	EC:6.3.5.6;EC:6.3.5.7		2.00613	2.8699	1.61458	5.41508	16.135	12.3796	0.191296	-2.38612	8.69464e-10	6.81085e-08	down
	TraesCS2A02G268400	TraesCS2A02G268400.1	GO:0016021(integral component of membrane)	NA	NA	NA		15.2739	16.386	13.4581	3.3224	2.70844	4.15515	4.42942	2.14712	8.72465e-10	6.81766e-08	up
	TraesCS7D02G227300	TraesCS7D02G227300.1	GO:0009507(chloroplast);GO:0009522(photosystem I);GO:0009523(photosystem II);GO:0009535(chloroplast thylakoid membrane);GO:0009536(plastid);GO:0009579(thylakoid);GO:0009765(photosynthesis, light harvesting);GO:0015979(photosynthesis);GO:0016020(membrane);GO:0016021(integral component of membrane);GO:0016168(chlorophyll binding);GO:0018298(protein-chromophore linkage)	00196(Photosynthesis - antenna proteins)	K08907	NA	Chlorophyll a-b binding protein, chloroplastic [Source:UniProtKB/TrEMBL;Acc:A0A341YEW4]	18.7254	32.1094	9.8822	65.9715	128.472	154.825	0.173841	-2.52416	8.73984e-10	6.81766e-08	down
	TraesCS3B02G331100	TraesCS3B02G331100.1;TraesCS3B02G331100.2	GO:0003824(catalytic activity);GO:0004069(L-aspartate:2-oxoglutarate aminotransferase activity);GO:0006520(cellular amino acid metabolic process);GO:0008483(transaminase activity);GO:0009058(biosynthetic process);GO:0016740(transferase activity);GO:0030170(pyridoxal phosphate binding);GO:0030170(pyridoxal phosphate binding)	00710(Carbon fixation in photosynthetic organisms);00250(Alanine, aspartate and glutamate metabolism);00270(Cysteine and methionine metabolism);00220(Arginine biosynthesis);00330(Arginine and proline metabolism);00350(Tyrosine metabolism);00360(Phenylalanine metabolism);00400(Phenylalanine, tyrosine and tryptophan biosynthesis);00950(Isoquinoline alkaloid biosynthesis);00960(Tropane, piperidine a…	K14454	EC:2.6.1.1	Aspartate aminotransferase [Source:UniProtKB/TrEMBL;Acc:A0A077S3V2]	41.0935	26.0502	64.1098	9.49968	9.34553	6.61116	5.15602	2.36626	8.74484e-10	6.81766e-08	up
	TraesCS3B02G096900	TraesCS3B02G096900.1	GO:0043531(ADP binding)	04626(Plant-pathogen interaction)	K13457	NA		0.385608	0.393539	0.407468	0.0001	0.0001	0.0001	3955.38	11.9496	8.78136e-10	6.83531e-08	up
	TraesCS1D02G265400	TraesCS1D02G265400.1	GO:0008643(carbohydrate transport);GO:0016021(integral component of membrane)	NA	NA	NA	Bidirectional sugar transporter SWEET [Source:UniProtKB/TrEMBL;Acc:A0A1D5SPS7]	2.0619	0.698363	1.95836	0.0001	0.0001	0.0001	15728.8	13.9411	8.86244e-10	6.88754e-08	up
	TraesCS5B02G189100	TraesCS5B02G189100.4;TraesCS5B02G189100.2;TraesCS5B02G189100.3;TraesCS5B02G189100.1	GO:0008909(isochorismate synthase activity);GO:0009058(biosynthetic process);GO:0009058(biosynthetic process)	00130(Ubiquinone and other terpenoid-quinone biosynthesis);01053(Biosynthesis of siderophore group nonribosomal peptides);01053(Biosynthesis of siderophore group nonribosomal peptides)	K02552	EC:5.4.4.2		2.45147	3.31313	1.8194	7.31118	10.9318	10.6216	0.262744	-1.92827	8.89235e-10	6.8999e-08	down
	TraesCS4A02G135400	TraesCS4A02G135400.1	GO:0005515(protein binding)	NA	NA	NA		1.33119	0.725187	0.393838	4.09291	6.05045	7.21652	0.141142	-2.82478	8.9899e-10	6.96462e-08	down
	TraesCS4A02G091100	TraesCS4A02G091100.1	GO:0003735(structural constituent of ribosome);GO:0005840(ribosome);GO:0006412(translation)	03010(Ribosome)	K02926	NA		13.7967	23.2394	7.74122	45.5527	108.148	98.7065	0.177401	-2.49491	9.2284e-10	7.13817e-08	down
	TraesCS2D02G434600	TraesCS2D02G434600.1	GO:0016554(cytidine to uridine editing)	00561(Glycerolipid metabolism);00564(Glycerophospholipid metabolism)	K00655	EC:2.3.1.51		35.4131	42.6067	21.4377	91.0096	140.832	129.942	0.274909	-1.86297	9.5122e-10	7.34616e-08	down
	TraesCS6A02G086300	TraesCS6A02G086300.1	NA	NA	NA	NA		5.64669	10.6792	4.24205	20.3138	42.0567	59.7748	0.168389	-2.57013	9.53599e-10	7.35301e-08	down
	TraesCS3B02G108500	TraesCS3B02G108500.1	NA	NA	NA	NA		0.926806	0.830509	1.14148	0.0001	0.0001	0.0001	9662.64	13.2382	9.57811e-10	7.37395e-08	up
	TraesCS3B02G601700	TraesCS3B02G601700.1	GO:0046872(metal ion binding)	NA	NA	NA		71.0372	35.8671	71.9824	7.40346	10.4284	14.6269	5.51121	2.46237	9.70675e-10	7.46132e-08	up
	TraesCS5D02G465300	TraesCS5D02G465300.1	GO:0004462(lactoylglutathione lyase activity);GO:0046872(metal ion binding)	00620(Pyruvate metabolism)	K01759	EC:4.4.1.5		7.48012	11.466	4.23738	22.4586	64.7427	46.0462	0.173988	-2.52294	9.73223e-10	7.46926e-08	down
	TraesCS6A02G224000	TraesCS6A02G224000.1	GO:0003677(DNA binding)	NA	NA	NA		2.59416	4.78858	6.75107	15.7369	23.3189	24.0852	0.223845	-2.15943	9.79031e-10	7.50215e-08	down
	TraesCS7D02G333900	TraesCS7D02G333900.1	GO:0003824(catalytic activity);GO:0006099(tricarboxylic acid cycle);GO:0008964(phosphoenolpyruvate carboxylase activity);GO:0015977(carbon fixation)	00620(Pyruvate metabolism);00710(Carbon fixation in photosynthetic organisms)	K01595	EC:4.1.1.31		0.715128	0.869664	0.500494	2.13577	5.73109	4.3883	0.170156	-2.55507	9.82471e-10	7.51682e-08	down
	TraesCS4A02G319000	TraesCS4A02G319000.2;TraesCS4A02G319000.1	GO:0009535(chloroplast thylakoid membrane);GO:0009773(photosynthetic electron transport in photosystem I);GO:0016021(integral component of membrane);GO:0016730(oxidoreductase activity, acting on iron-sulfur proteins as donors);GO:0016730(oxidoreductase activity, acting on iron-sulfur proteins as donors)	NA	NA	NA		2.60894	6.71215	2.5892	14.0757	26.7847	23.7028	0.184475	-2.4385	9.89683e-10	7.56026e-08	down
	TraesCS1D02G255100	TraesCS1D02G255100.1	GO:0003824(catalytic activity);GO:0008661(1-deoxy-D-xylulose-5-phosphate synthase activity);GO:0016114(terpenoid biosynthetic process)	00730(Thiamine metabolism);00900(Terpenoid backbone biosynthesis)	K01662	EC:2.2.1.7		4.66466	5.91174	6.31313	13.5961	20.1171	19.4714	0.317565	-1.65488	1.0066e-09	7.66933e-08	down
	TraesCS4A02G206400	TraesCS4A02G206400.1	GO:0003824(catalytic activity);GO:0004332(fructose-bisphosphate aldolase activity);GO:0006096(glycolytic process);GO:0016829(lyase activity)	00010(Glycolysis / Gluconeogenesis);00030(Pentose phosphate pathway);00051(Fructose and mannose metabolism);00710(Carbon fixation in photosynthetic organisms)	K01623	EC:4.1.2.13	Fructose-bisphosphate aldolase [Source:UniProtKB/TrEMBL;Acc:W5DTC2]	21.2589	26.1871	12.7299	50.8185	105.8	107.645	0.227712	-2.13472	1.00707e-09	7.66933e-08	down
	TraesCS4A02G314800	TraesCS4A02G314800.1	NA	NA	NA	NA		0.803641	0.279738	0.978491	0.0001	0.0001	0.0001	6872.9	12.7467	1.01103e-09	7.68754e-08	up
	TraesCS5A02G513500	TraesCS5A02G513500.1	GO:0003735(structural constituent of ribosome);GO:0005622(intracellular);GO:0005840(ribosome);GO:0006412(translation);GO:0009570(chloroplast stroma);GO:0009735(response to cytokinin);GO:0009941(chloroplast envelope);GO:0016020(membrane);GO:0022626(cytosolic ribosome)	03010(Ribosome)	K02931	NA		39.0644	59.0715	22.0183	119.891	212.735	239.321	0.210079	-2.251	1.01298e-09	7.69052e-08	down
	TraesCS2B02G130300	TraesCS2B02G130300.1	GO:0009523(photosystem II);GO:0015979(photosynthesis);GO:0016020(membrane);GO:0016021(integral component of membrane)	NA	NA	NA		8.99977	12.5917	4.76757	25.1578	51.3019	58.4619	0.195365	-2.35575	1.01801e-09	7.7099e-08	down
	TraesCS1B02G017700	TraesCS1B02G017700.1	GO:0006952(defense response)	NA	NA	NA		224.402	168.829	200.781	59.0624	39.6326	57.3577	3.80648	1.92846	1.01961e-09	7.7099e-08	up
	TraesCS6A02G210200	TraesCS6A02G210200.1	GO:0009507(chloroplast)	NA	NA	NA		18.5684	24.9385	11.4098	49.966	86.6992	85.483	0.247207	-2.01621	1.02154e-09	7.7099e-08	down
	TraesCS2A02G249600	TraesCS2A02G249600.1	GO:0003676(nucleic acid binding);GO:0003729(mRNA binding);GO:0009570(chloroplast stroma);GO:0009579(thylakoid);GO:0031425(chloroplast RNA processing);GO:1901259(chloroplast rRNA processing)	NA	NA	NA		27.1231	27.5107	15.4916	56.4572	126.719	119.43	0.231738	-2.10943	1.02179e-09	7.7099e-08	down
	TraesCS7B02G261100	TraesCS7B02G261100.1	NA	NA	NA	NA		1.83586	2.98556	4.79138	11.3158	29.8265	24.9985	0.145338	-2.78251	1.0539e-09	7.93829e-08	down
	TraesCS6D02G178600	TraesCS6D02G178600.1	NA	NA	NA	NA		2.82132	0.619039	0.948225	0.0001	0.0001	0.0001	14628.6	13.8365	1.05528e-09	7.93829e-08	up
	TraesCS1D02G176300	TraesCS1D02G176300.1	GO:0003723(RNA binding)	NA	NA	NA		12.8528	18.3848	6.9006	39.0488	71.0388	61.937	0.221702	-2.17331	1.06753e-09	8.01799e-08	down
	TraesCS5A02G077300	TraesCS5A02G077300.1	NA	NA	NA	NA		47.9935	35.0263	56.6974	7.20541	11.2855	9.13716	5.05708	2.3383	1.07013e-09	8.01799e-08	up
	TraesCS2D02G047700	TraesCS2D02G047700.1	NA	NA	NA	NA		1.86736	1.95524	2.0398	0.0001	0.0001	0.0001	19541.3	14.2542	1.07076e-09	8.01799e-08	up
	TraesCS5B02G426800	TraesCS5B02G426800.1	GO:0009415(response to water)	NA	NA	NA		62.2941	60.7548	26.2075	7.21566	11.2265	6.51853	5.97966	2.58006	1.07479e-09	8.03597e-08	up
	TraesCS6A02G282300	TraesCS6A02G282300.1	GO:0000166(nucleotide binding);GO:0004812(aminoacyl-tRNA ligase activity);GO:0004829(threonine-tRNA ligase activity);GO:0005524(ATP binding);GO:0005737(cytoplasm);GO:0006418(tRNA aminoacylation for protein translation);GO:0006435(threonyl-tRNA aminoacylation);GO:0043039(tRNA aminoacylation)	00970(Aminoacyl-tRNA biosynthesis)	K01868	EC:6.1.1.3		5.80011	6.33126	3.29279	13.2006	29.553	23.635	0.232332	-2.10574	1.07651e-09	8.03665e-08	down
	TraesCS2D02G358500	TraesCS2D02G358500.1	NA	NA	NA	NA		1.28477	0.506967	0.842583	0.0001	0.0001	0.0001	8781.08	13.1002	1.0867e-09	8.09942e-08	up
	TraesCS1B02G277100	TraesCS1B02G277100.1	GO:0006629(lipid metabolic process);GO:0008970(phospholipase A1 activity)	00220(Arginine biosynthesis)	K00145	EC:1.2.1.38		88.8945	54.2026	71.2543	12.6554	19.8482	9.03241	5.16062	2.36754	1.08972e-09	8.09942e-08	up
	TraesCS7B02G176100	TraesCS7B02G176100.1	GO:0003676(nucleic acid binding)	NA	NA	NA		40.2476	62.8437	20.4348	128.746	260.137	274.46	0.186217	-2.42494	1.08985e-09	8.09942e-08	down
	TraesCS5D02G099000	TraesCS5D02G099000.1	GO:0005509(calcium ion binding);GO:0009523(photosystem II);GO:0009535(chloroplast thylakoid membrane);GO:0009543(chloroplast thylakoid lumen);GO:0009570(chloroplast stroma);GO:0009654(photosystem II oxygen evolving complex);GO:0015979(photosynthesis);GO:0019898(extrinsic component of membrane);GO:0048564(photosystem I assembly)	NA	NA	NA		8.03414	9.32465	4.17018	20.1436	39.9594	34.4618	0.227664	-2.13503	1.09738e-09	8.1431e-08	down
	TraesCS2A02G130800	TraesCS2A02G130800.1	GO:0005524(ATP binding);GO:0016307(phosphatidylinositol phosphate kinase activity);GO:0016308(1-phosphatidylinositol-4-phosphate 5-kinase activity);GO:0046488(phosphatidylinositol metabolic process)	00562(Inositol phosphate metabolism);04070(Phosphatidylinositol signaling system);04144(Endocytosis)	K00889	EC:2.7.1.68	Phosphatidylinositol 4-phosphate 5-kinase [Source:UniProtKB/TrEMBL;Acc:A0A1D5TQH5]	1.21051	2.91238	2.27538	7.23018	8.55648	9.83144	0.249756	-2.00141	1.11399e-09	8.25068e-08	down
	TraesCS5B02G542600	TraesCS5B02G542600.1	GO:0005515(protein binding)	NA	NA	NA		5.01048	7.39557	2.74558	14.0122	41.6635	33.7852	0.169366	-2.56178	1.11837e-09	8.25068e-08	down
	TraesCS2B02G457600	TraesCS2B02G457600.1	GO:0004601(peroxidase activity);GO:0006979(response to oxidative stress);GO:0020037(heme binding);GO:0055114(oxidation-reduction process)	00053(Ascorbate and aldarate metabolism);00480(Glutathione metabolism)	K00434	EC:1.11.1.11		9.82531	17.2532	5.7219	35.9871	64.9731	59.7111	0.204146	-2.29233	1.11837e-09	8.25068e-08	down
	TraesCS5B02G322900	TraesCS5B02G322900.1	GO:0009507(chloroplast);GO:0009522(photosystem I);GO:0009523(photosystem II);GO:0009535(chloroplast thylakoid membrane);GO:0009536(plastid);GO:0009579(thylakoid);GO:0009765(photosynthesis, light harvesting);GO:0015979(photosynthesis);GO:0016020(membrane);GO:0016021(integral component of membrane);GO:0016168(chlorophyll binding);GO:0018298(protein-chromophore linkage)	00196(Photosynthesis - antenna proteins)	K08913	NA	Chlorophyll a-b binding protein, chloroplastic [Source:UniProtKB/TrEMBL;Acc:W5F8Z5]	11.9882	14.4557	4.7332	30.946	71.928	95.7854	0.156937	-2.67174	1.11858e-09	8.25068e-08	down
	TraesCS2B02G561400	TraesCS2B02G561400.1	NA	NA	NA	NA		11.4208	20.2845	87.7386	1.25513	0.797411	2.86571	24.2859	4.60205	1.12156e-09	8.26035e-08	up
	TraesCS4B02G223400	TraesCS4B02G223400.1;TraesCS4B02G223400.2	GO:0005509(calcium ion binding);GO:0005509(calcium ion binding)	NA	NA	NA		7.00562	3.80746	4.54468	0.888526	0.533205	0.662434	7.36878	2.88143	1.138e-09	8.3689e-08	up
	TraesCS4A02G031700	TraesCS4A02G031700.1	GO:0003824(catalytic activity);GO:0005975(carbohydrate metabolic process);GO:0009535(chloroplast thylakoid membrane);GO:0009773(photosynthetic electron transport in photosystem I);GO:0010598(NAD(P)H dehydrogenase complex (plastoquinone));GO:0030246(carbohydrate binding)	NA	NA	NA		2.64891	3.15047	1.2545	7.68632	14.1127	19.2373	0.171893	-2.54042	1.1412e-09	8.37745e-08	down
	TraesCS5D02G364100	TraesCS5D02G364100.1	GO:0015996(chlorophyll catabolic process);GO:0047746(chlorophyllase activity)	00860(Porphyrin and chlorophyll metabolism)	K08099	EC:3.1.1.14		0.0001	0.0001	0.0001	0.080184	6.0813	2.57251	3.43486e-05	-14.8294	1.14257e-09	8.37745e-08	down
	TraesCS7A02G252000	TraesCS7A02G252000.2;TraesCS7A02G252000.1;TraesCS7A02G252000.5;TraesCS7A02G252000.3;TraesCS7A02G252000.4	GO:0003677(DNA binding);GO:0005515(protein binding);GO:0005634(nucleus);GO:0006351(transcription, DNA-templated);GO:0006355(regulation of transcription, DNA-templated);GO:0009725(response to hormone);GO:0009734(auxin-activated signaling pathway);GO:0009734(auxin-activated signaling pathway)	04075(Plant hormone signal transduction);04075(Plant hormone signal transduction)	K14486	NA	Auxin response factor [Source:UniProtKB/TrEMBL;Acc:A0A1D6BUS8]	19.4495	15.1356	17.1841	5.93216	3.12393	3.76346	4.0383	2.01375	1.14473e-09	8.38088e-08	up
	TraesCS4B02G348300	TraesCS4B02G348300.1	GO:0005576(extracellular region);GO:0009405(pathogenesis)	NA	NA	NA		6.47836	35.0725	29.9352	138.627	624.914	207.725	0.0736008	-3.76413	1.18957e-09	8.69623e-08	down
	TraesCS1B02G266500	TraesCS1B02G266500.1	GO:0003824(catalytic activity);GO:0008661(1-deoxy-D-xylulose-5-phosphate synthase activity);GO:0016114(terpenoid biosynthetic process)	00730(Thiamine metabolism);00900(Terpenoid backbone biosynthesis)	K01662	EC:2.2.1.7		5.05483	6.9482	4.52884	14.1253	21.05	18.9939	0.30519	-1.71222	1.19533e-09	8.71919e-08	down
	TraesCS2B02G090100	TraesCS2B02G090100.1	GO:0003824(catalytic activity);GO:0004802(transketolase activity)	00030(Pentose phosphate pathway);00710(Carbon fixation in photosynthetic organisms);01051(Biosynthesis of ansamycins)	K00615	EC:2.2.1.1		0.881777	0.408418	0.7902	0.0001	0.0001	0.0001	6934.65	12.7596	1.19625e-09	8.71919e-08	up
	TraesCS5D02G104600	TraesCS5D02G104600.2;TraesCS5D02G104600.1	GO:0004550(nucleoside diphosphate kinase activity);GO:0005524(ATP binding);GO:0005634(nucleus);GO:0006165(nucleoside diphosphate phosphorylation);GO:0006183(GTP biosynthetic process);GO:0006228(UTP biosynthetic process);GO:0006241(CTP biosynthetic process);GO:0009570(chloroplast stroma);GO:0009579(thylakoid);GO:0009585(red, far-red light phototransduction);GO:0009734(auxin-activated signaling pat…	00230(Purine metabolism);00240(Pyrimidine metabolism);04016(MAPK signaling pathway - plant);04016(MAPK signaling pathway - plant)	K00940	EC:2.7.4.6	Nucleoside diphosphate kinase [Source:UniProtKB/TrEMBL;Acc:W5G396]	31.0172	33.4781	22.7874	66.1255	138.608	121.722	0.267365	-1.90312	1.20065e-09	8.73831e-08	down
	TraesCS2D02G292400	TraesCS2D02G292400.1	GO:0009055(electron transfer activity);GO:0009507(chloroplast);GO:0009536(plastid);GO:0022900(electron transport chain);GO:0046872(metal ion binding);GO:0051536(iron-sulfur cluster binding);GO:0051537(2 iron, 2 sulfur cluster binding);GO:0055114(oxidation-reduction process)	00195(Photosynthesis)	K02639	NA	Ferredoxin [Source:UniProtKB/TrEMBL;Acc:A0A1D5USI3]	15.8996	16.6816	11.4952	38.0472	64.8243	47.3054	0.293497	-1.76858	1.21004e-09	8.79365e-08	down
	TraesCS3D02G194000	TraesCS3D02G194000.1	NA	NA	NA	NA		35.9829	48.4917	18.937	93.4565	223.242	220.738	0.192416	-2.3777	1.21363e-09	8.80678e-08	down
	TraesCS6B02G381700	TraesCS6B02G381700.2;TraesCS6B02G381700.1;TraesCS6B02G381700.3	GO:0005515(protein binding);GO:0005515(protein binding)	NA	NA	NA		5.51178	7.47968	3.92386	14.0286	31.9313	32.346	0.216016	-2.21079	1.21776e-09	8.82179e-08	down
	TraesCS3D02G076200	TraesCS3D02G076200.1	GO:0005783(endoplasmic reticulum);GO:0009507(chloroplast);GO:0015979(photosynthesis);GO:0047134(protein-disulfide reductase activity)	NA	NA	NA		1.34493	1.4264	0.759084	6.3949	9.37335	12.1794	0.126322	-2.98482	1.22022e-09	8.82179e-08	down
	TraesCS5D02G422800	TraesCS5D02G422800.1	GO:0009522(photosystem I);GO:0009538(photosystem I reaction center);GO:0015979(photosynthesis)	00195(Photosynthesis)	K02694	NA		27.7919	33.4752	12.7779	72.0859	135.168	142.065	0.21197	-2.23807	1.22107e-09	8.82179e-08	down
	TraesCS6D02G340700	TraesCS6D02G340700.1	GO:0009523(photosystem II);GO:0009654(photosystem II oxygen evolving complex);GO:0015979(photosynthesis);GO:0016020(membrane);GO:0016021(integral component of membrane);GO:0042651(thylakoid membrane)	00195(Photosynthesis)	K03541	NA		13.3011	23.2541	6.68366	45.055	123.885	119.289	0.150016	-2.73681	1.22532e-09	8.83953e-08	down
	TraesCS5D02G117100	TraesCS5D02G117100.1	GO:0016021(integral component of membrane)	NA	NA	NA		2.61164	4.6712	1.70338	9.59268	24.5784	23.4375	0.155988	-2.6805	1.23388e-09	8.8883e-08	down
	TraesCS7D02G467500	TraesCS7D02G467500.1	GO:0005524(ATP binding);GO:0009507(chloroplast);GO:0015979(photosynthesis);GO:0015995(chlorophyll biosynthetic process);GO:0016851(magnesium chelatase activity)	00860(Porphyrin and chlorophyll metabolism)	K03405	EC:6.6.1.1	Mg-protoporphyrin IX chelatase [Source:UniProtKB/TrEMBL;Acc:A0A1D6CV31]	28.7227	34.2531	15.9015	68.7346	140.637	131.531	0.231378	-2.11168	1.24947e-09	8.9874e-08	down
	TraesCS3A02G399600	TraesCS3A02G399600.2;TraesCS3A02G399600.1	GO:0006457(protein folding);GO:0015031(protein transport);GO:0015031(protein transport)	NA	NA	NA		13.5567	19.9425	8.88135	38.6583	75.2581	65.3458	0.236416	-2.0806	1.25595e-09	9.0209e-08	down
	TraesCS5D02G006100	TraesCS5D02G006100.1	GO:0005525(GTP binding)	00220(Arginine biosynthesis);00330(Arginine and proline metabolism);04626(Plant-pathogen interaction)	K13427	EC:1.14.13.39		8.759	9.73946	5.55217	19.6735	35.782	34.1929	0.268277	-1.8982	1.26133e-09	9.04635e-08	down
	TraesCS6B02G259000	TraesCS6B02G259000.1	GO:0015267(channel activity);GO:0016020(membrane);GO:0016021(integral component of membrane);GO:0055085(transmembrane transport)	NA	NA	NA		15.9151	13.6558	8.75316	1.66998	1.72508	2.22169	6.82316	2.77044	1.26377e-09	9.05068e-08	up
	TraesCS2D02G582900	TraesCS2D02G582900.1	GO:0004601(peroxidase activity);GO:0005576(extracellular region);GO:0006979(response to oxidative stress);GO:0016491(oxidoreductase activity);GO:0020037(heme binding);GO:0042744(hydrogen peroxide catabolic process);GO:0046872(metal ion binding);GO:0055114(oxidation-reduction process);GO:0098869(cellular oxidant detoxification)	00940(Phenylpropanoid biosynthesis)	K00430	EC:1.11.1.7	Peroxidase [Source:UniProtKB/TrEMBL;Acc:A0A1D5UL37]	10.9787	8.91992	10.5687	2.49088	1.21903	1.00117	6.46717	2.69314	1.27492e-09	9.1126e-08	up
	TraesCS2D02G048000	TraesCS2D02G048000.1	NA	NA	NA	NA		1.55284	1.95453	2.43656	0.0001	0.0001	0.0001	19813.1	14.2742	1.27612e-09	9.1126e-08	up
	TraesCS7D02G087600	TraesCS7D02G087600.1	GO:0016021(integral component of membrane)	NA	NA	NA		5.74936	14.9604	97.9412	0.672182	0.0001	0.098943	153.847	7.26536	1.28331e-09	9.15069e-08	up
	TraesCS4A02G110900	TraesCS4A02G110900.2;TraesCS4A02G110900.1	GO:0000287(magnesium ion binding);GO:0003824(catalytic activity);GO:0016831(carboxy-lyase activity);GO:0030976(thiamine pyrophosphate binding);GO:0030976(thiamine pyrophosphate binding)	00010(Glycolysis / Gluconeogenesis);00010(Glycolysis / Gluconeogenesis)	K01568	EC:4.1.1.1		33.1767	29.1479	82.9894	9.83671	6.93007	4.31763	6.89201	2.78493	1.28842e-09	9.16869e-08	up
	TraesCS2A02G234900	TraesCS2A02G234900.1	GO:0004751(ribose-5-phosphate isomerase activity);GO:0009052(pentose-phosphate shunt, non-oxidative branch)	00030(Pentose phosphate pathway);00710(Carbon fixation in photosynthetic organisms)	K01807	EC:5.3.1.6		7.12388	9.41569	5.41268	16.9909	47.9239	39.6459	0.209947	-2.2519	1.29019e-09	9.16869e-08	down
	TraesCS2A02G290900	TraesCS2A02G290900.2;TraesCS2A02G290900.1;TraesCS2A02G290900.3	GO:0003824(catalytic activity);GO:0003987(acetate-CoA ligase activity);GO:0016208(AMP binding);GO:0019427(acetyl-CoA biosynthetic process from acetate);GO:0019427(acetyl-CoA biosynthetic process from acetate)	00010(Glycolysis / Gluconeogenesis);00620(Pyruvate metabolism);00630(Glyoxylate and dicarboxylate metabolism);00640(Propanoate metabolism);00640(Propanoate metabolism)	K01895	EC:6.2.1.1	Acetyl-coenzyme A synthetase [Source:UniProtKB/TrEMBL;Acc:A0A341Q1N6]	12.821	6.99994	11.5217	1.70997	2.24466	2.59039	4.78878	2.25966	1.29142e-09	9.16869e-08	up
	TraesCS6A02G231900	TraesCS6A02G231900.1	GO:0000774(adenyl-nucleotide exchange factor activity);GO:0006457(protein folding);GO:0042803(protein homodimerization activity);GO:0051087(chaperone binding)	NA	NA	NA		13.414	15.6732	6.27509	33.9111	69.8879	59.881	0.216045	-2.2106	1.29562e-09	9.18533e-08	down
	TraesCSU02G134900	TraesCSU02G134900.1	NA	NA	NA	NA		1.483	0.539879	1.33754	0.0001	0.0001	0.0001	11201.4	13.4514	1.29834e-09	9.19134e-08	up
	TraesCS6D02G207100	TraesCS6D02G207100.1;TraesCS6D02G207100.2	GO:0000160(phosphorelay signal transduction system);GO:0003677(DNA binding);GO:0003700(DNA-binding transcription factor activity);GO:0005515(protein binding);GO:0005634(nucleus);GO:0007623(circadian rhythm);GO:0010031(circumnutation);GO:0010629(negative regulation of gene expression);GO:0016021(integral component of membrane);GO:0016021(integral component of membrane)	04712(Circadian rhythm - plant);04712(Circadian rhythm - plant)	K12127	NA		13.4927	9.6634	14.8623	3.72553	2.74323	1.94309	4.51962	2.1762	1.30234e-09	9.20644e-08	up
	TraesCS3D02G342900	TraesCS3D02G342900.1	NA	NA	NA	NA		7.96048	9.98105	3.89747	22.5408	41.8582	32.9455	0.224347	-2.15619	1.3094e-09	9.24309e-08	down
	TraesCS3A02G153300	TraesCS3A02G153300.1	GO:0005515(protein binding)	NA	NA	NA		1.59314	2.04932	0.905323	5.48633	8.33478	7.19259	0.21642	-2.20809	1.31927e-09	9.29941e-08	down
	TraesCS4D02G282400	TraesCS4D02G282400.1	NA	NA	NA	NA		15.8717	11.2387	22.1803	0.610393	2.28173	2.50624	9.13066	3.19072	1.33486e-09	9.37931e-08	up
	TraesCS2D02G057900	TraesCS2D02G057900.1	GO:0009507(chloroplast);GO:0009534(chloroplast thylakoid);GO:0009535(chloroplast thylakoid membrane);GO:0009561(megagametogenesis);GO:0010027(thylakoid membrane organization);GO:0048564(photosystem I assembly)	03018(RNA degradation)	K12603	EC:3.1.13.4		10.8582	14.6021	5.16196	30.0748	73.5136	60.1798	0.186985	-2.419	1.33528e-09	9.37931e-08	down
	TraesCS1A02G195500	TraesCS1A02G195500.2;TraesCS1A02G195500.1	GO:0009507(chloroplast);GO:0009507(chloroplast)	00400(Phenylalanine, tyrosine and tryptophan biosynthesis);00400(Phenylalanine, tyrosine and tryptophan biosynthesis)	K00891	EC:2.7.1.71		15.044	20.1155	11.3723	37.3916	89.8406	68.9763	0.237155	-2.0761	1.33631e-09	9.37931e-08	down
	TraesCS4A02G368800	TraesCS4A02G368800.1	GO:0003735(structural constituent of ribosome);GO:0005622(intracellular);GO:0005840(ribosome);GO:0006412(translation)	03010(Ribosome)	K02881	NA		37.6117	72.9107	27.4746	134.374	278.615	298.27	0.194018	-2.36574	1.34289e-09	9.41204e-08	down
	TraesCS3B02G102900	TraesCS3B02G102900.1	GO:0003723(RNA binding);GO:0009507(chloroplast);GO:0042646(plastid nucleoid);GO:1901259(chloroplast rRNA processing)	NA	NA	NA		6.8372	9.12994	4.19637	18.4821	33.9606	28.2151	0.249989	-2.00007	1.35544e-09	9.48654e-08	down
	TraesCS3A02G136900	TraesCS3A02G136900.1	GO:0006353(DNA-templated transcription, termination)	NA	NA	NA		6.41893	8.52731	3.65173	17.5599	35.7208	40.9948	0.197272	-2.34174	1.36157e-09	9.51594e-08	down
	TraesCS4A02G342800	TraesCS4A02G342800.1	GO:0003735(structural constituent of ribosome);GO:0005840(ribosome);GO:0006412(translation);GO:0019843(rRNA binding)	03010(Ribosome)	K02990	NA		24.9592	42.9288	13.7615	84.9185	171.063	180.592	0.187024	-2.41871	1.38285e-09	9.65098e-08	down
	TraesCS2B02G099500	TraesCS2B02G099500.1	GO:0006629(lipid metabolic process);GO:0016020(membrane);GO:0016021(integral component of membrane);GO:0016717(oxidoreductase activity, acting on paired donors, with oxidation of a pair of donors resulting in the reduction of molecular oxygen to two molecules of water);GO:0055114(oxidation-reduction process)	NA	NA	NA		4.34307	7.8887	2.58122	14.6365	42.8994	34.9363	0.160188	-2.64216	1.38636e-09	9.66175e-08	down
	TraesCS4B02G089500	TraesCS4B02G089500.1	GO:0009507(chloroplast);GO:0009522(photosystem I);GO:0009523(photosystem II);GO:0009535(chloroplast thylakoid membrane);GO:0009536(plastid);GO:0009579(thylakoid);GO:0009765(photosynthesis, light harvesting);GO:0015979(photosynthesis);GO:0016020(membrane);GO:0016021(integral component of membrane);GO:0016168(chlorophyll binding);GO:0018298(protein-chromophore linkage)	00196(Photosynthesis - antenna proteins)	K08916	NA	Chlorophyll a-b binding protein, chloroplastic [Source:UniProtKB/TrEMBL;Acc:A0A096URP1]	22.9536	37.6712	9.04739	89.1013	151.89	199.891	0.158029	-2.66174	1.39466e-09	9.70588e-08	down
	TraesCS1A02G246800	TraesCS1A02G246800.1	GO:0009536(plastid);GO:0009658(chloroplast organization);GO:0010239(chloroplast mRNA processing);GO:0048366(leaf development)	NA	NA	NA		11.7917	14.0752	9.3861	28.2385	44.7864	40.5759	0.310324	-1.68815	1.44346e-09	1.00314e-07	down
	TraesCS1D02G315000	TraesCS1D02G315000.1	GO:0016020(membrane);GO:0016021(integral component of membrane)	NA	NA	NA		0.160744	0.293213	0.208081	1.17975	13.0602	6.2498	0.0323108	-4.95184	1.45001e-09	1.00627e-07	down
	TraesCS5A02G468600	TraesCS5A02G468600.2;TraesCS5A02G468600.1	GO:0003735(structural constituent of ribosome);GO:0005622(intracellular);GO:0005840(ribosome);GO:0006412(translation);GO:0006412(translation)	03010(Ribosome);03010(Ribosome)	K02879	NA		35.9622	62.0303	18.5122	129.279	251.335	249.97	0.184757	-2.4363	1.46102e-09	1.01229e-07	down
	TraesCS7B02G313800	TraesCS7B02G313800.1	GO:0010206(photosystem II repair)	NA	NA	NA		3.39049	6.11334	2.83923	10.7062	28.261	30.6642	0.177263	-2.49604	1.4628e-09	1.01229e-07	down
	TraesCS6B02G112800	TraesCS6B02G112800.1	NA	NA	NA	NA		56.4744	72.4187	37.1648	137.912	269.105	259.876	0.249003	-2.00577	1.50193e-09	1.03725e-07	down
	TraesCS3A02G183900	TraesCS3A02G183900.1	GO:0016021(integral component of membrane);GO:0055085(transmembrane transport)	03040(Spliceosome)	K12818	EC:3.6.4.13		0.961395	2.88801	0.206685	11.03	66.5025	31.0519	0.0373543	-4.74258	1.50307e-09	1.03725e-07	down
	TraesCS4B02G134600	TraesCS4B02G134600.1	GO:0003824(catalytic activity);GO:0009507(chloroplast)	NA	NA	NA		2.63925	2.79094	1.60477	6.93297	10.381	11.2053	0.246673	-2.01933	1.52757e-09	1.05268e-07	down
	TraesCS6D02G094200	TraesCS6D02G094200.1	GO:0003735(structural constituent of ribosome);GO:0005622(intracellular);GO:0005840(ribosome);GO:0006412(translation);GO:0009570(chloroplast stroma);GO:0009941(chloroplast envelope);GO:0016020(membrane)	03010(Ribosome)	K02906	NA		54.3505	86.2326	32.1015	164.227	350.577	338.937	0.202268	-2.30566	1.55511e-09	1.07016e-07	down
	TraesCS6D02G114200	TraesCS6D02G114200.1	GO:0016021(integral component of membrane)	NA	NA	NA		13.3011	18.013	7.90202	35.025	73.7698	65.9529	0.224415	-2.15576	1.56041e-09	1.07231e-07	down
	TraesCS1A02G187000	TraesCS1A02G187000.1	GO:0005515(protein binding)	00480(Glutathione metabolism)	K00799	EC:2.5.1.18		2.33067	0.451022	1.94252	0.0001	0.0001	0.0001	15747.3	13.9428	1.57766e-09	1.08266e-07	up
	TraesCS2B02G561500	TraesCS2B02G561500.1	NA	NA	NA	NA		3.76009	10.315	39.0216	0.40085	0.0001	0.328956	72.7445	6.18477	1.57987e-09	1.08266e-07	up
	TraesCS5D02G342800	TraesCS5D02G342800.1	GO:0016747(transferase activity, transferring acyl groups other than amino-acyl groups)	00940(Phenylpropanoid biosynthesis);00945(Stilbenoid, diarylheptanoid and gingerol biosynthesis);00941(Flavonoid biosynthesis)	K13065	EC:2.3.1.133		0.77226	0.867727	0.698368	0.0001	0.0001	0.0001	7794.52	12.9282	1.58539e-09	1.08494e-07	up
	TraesCS3D02G072000	TraesCS3D02G072000.1	GO:0008270(zinc ion binding);GO:0061630(ubiquitin protein ligase activity);GO:0071596(ubiquitin-dependent protein catabolic process via the N-end rule pathway)	NA	NA	NA		1.97921	0.898276	1.35231	0.066575	0.094315	0.145998	13.7829	3.7848	1.60032e-09	1.09282e-07	up
	TraesCS6D02G088800	TraesCS6D02G088800.1	GO:0009522(photosystem I);GO:0009523(photosystem II);GO:0009535(chloroplast thylakoid membrane);GO:0009765(photosynthesis, light harvesting);GO:0016020(membrane);GO:0016021(integral component of membrane);GO:0016168(chlorophyll binding);GO:0018298(protein-chromophore linkage)	00196(Photosynthesis - antenna proteins)	K08912	NA	Chlorophyll a-b binding protein, chloroplastic [Source:UniProtKB/TrEMBL;Acc:W5H2N5]	1.93313	8.15877	1.02775	23.6047	73.7647	65.35	0.0683364	-3.8712	1.60302e-09	1.09282e-07	down
	TraesCS4D02G242400	TraesCS4D02G242400.1	GO:0003735(structural constituent of ribosome);GO:0005622(intracellular);GO:0005840(ribosome);GO:0006412(translation);GO:0015934(large ribosomal subunit)	03010(Ribosome)	K02876	NA		30.0072	50.437	17.7515	93.7387	226.664	208.656	0.185604	-2.4297	1.60539e-09	1.09282e-07	down
	TraesCS2B02G112800	TraesCS2B02G112800.1	GO:0006012(galactose metabolic process);GO:0016740(transferase activity);GO:0016757(transferase activity, transferring glycosyl groups);GO:0047216(inositol 3-alpha-galactosyltransferase activity)	00052(Galactose metabolism)	K18819	EC:2.4.1.123	Hexosyltransferase [Source:UniProtKB/TrEMBL;Acc:A0A1D6RMU2]	8.35133	3.81656	5.46357	0.182943	0.629443	0.138459	18.5429	4.2128	1.60683e-09	1.09282e-07	up
	TraesCS1B02G186300	TraesCS1B02G186300.1	GO:0016630(protochlorophyllide reductase activity);GO:0055114(oxidation-reduction process)	00860(Porphyrin and chlorophyll metabolism)	K00218	EC:1.3.1.33	NADPH-protochlorophyllide oxidoreductase [Source:UniProtKB/TrEMBL;Acc:A0A341P2Z0]	46.5887	57.624	27.825	115.57	187.104	210.796	0.257148	-1.95933	1.60801e-09	1.09282e-07	down
	TraesCS3B02G610600	TraesCS3B02G610600.1;TraesCS3B02G610600.2	GO:0005576(extracellular region);GO:0005618(cell wall);GO:0016020(membrane);GO:0016021(integral component of membrane);GO:0016787(hydrolase activity);GO:0071555(cell wall organization);GO:0071555(cell wall organization)	NA	NA	NA	Pectin acetylesterase [Source:UniProtKB/TrEMBL;Acc:A0A080YUW6]	0.932158	0.743331	0.563225	0.0001	0.0001	0.0001	7462.38	12.8654	1.6118e-09	1.09389e-07	up
	TraesCS3A02G072400	TraesCS3A02G072400.1;TraesCS3A02G072400.2	GO:0008270(zinc ion binding);GO:0061630(ubiquitin protein ligase activity);GO:0071596(ubiquitin-dependent protein catabolic process via the N-end rule pathway);GO:0071596(ubiquitin-dependent protein catabolic process via the N-end rule pathway)	NA	NA	NA		4.79125	3.26558	3.65604	0.956298	0.449784	0.750139	5.43213	2.44152	1.61621e-09	1.09538e-07	up
	TraesCS2A02G112400	TraesCS2A02G112400.1	NA	NA	NA	NA		1.60854	0.955546	6.90616	0.0001	0.0001	0.0001	31567.5	14.9462	1.63608e-09	1.10732e-07	up
	TraesCS4D02G015600	TraesCS4D02G015600.1	NA	NA	NA	NA		1.47138	0.52917	3.13416	0.0001	0.0001	0.0001	17115.7	14.063	1.64635e-09	1.11274e-07	up
	TraesCSU02G129700	TraesCSU02G129700.1	GO:0006729(tetrahydrobiopterin biosynthetic process);GO:0008124(4-alpha-hydroxytetrahydrobiopterin dehydratase activity)	00790(Folate biosynthesis)	K01724	EC:4.2.1.96		4.92162	8.54109	2.18207	18.4284	43.8112	41.353	0.151022	-2.72717	1.66085e-09	1.12101e-07	down
	TraesCS6D02G286900	TraesCS6D02G286900.1	GO:0009507(chloroplast);GO:0009534(chloroplast thylakoid);GO:0009535(chloroplast thylakoid membrane);GO:0009941(chloroplast envelope);GO:0015979(photosynthesis);GO:0015995(chlorophyll biosynthetic process);GO:0016628(oxidoreductase activity, acting on the CH-CH group of donors, NAD or NADP as acceptor);GO:0045550(geranylgeranyl reductase activity);GO:0051188(cofactor biosynthetic process);GO:0055…	00860(Porphyrin and chlorophyll metabolism);00900(Terpenoid backbone biosynthesis)	K10960	EC:1.3.1.83;EC:1.3.1.111		17.3738	20.3082	8.96698	40.1549	82.424	91.4006	0.218007	-2.19755	1.67069e-09	1.1261e-07	down
	TraesCS5D02G218700	TraesCS5D02G218700.1	NA	NA	NA	NA		1.22977	0.802959	0.928527	0.0001	0.0001	0.0001	9870.86	13.269	1.69069e-09	1.13803e-07	up
	TraesCS7A02G314900	TraesCS7A02G314900.1;TraesCS7A02G314900.2	GO:0005886(plasma membrane);GO:0005886(plasma membrane)	NA	NA	NA		9.85811	12.1593	12.3264	2.21805	2.80715	2.12978	4.79999	2.26303	1.69693e-09	1.14067e-07	up
	TraesCS4D02G323400	TraesCS4D02G323400.1	GO:0005515(protein binding);GO:0009416(response to light stimulus);GO:0009507(chloroplast);GO:0009535(chloroplast thylakoid membrane);GO:0009644(response to high light intensity);GO:0009941(chloroplast envelope);GO:0030674(protein binding, bridging);GO:0042802(identical protein binding);GO:0045038(protein import into chloroplast thylakoid membrane);GO:0070208(protein heterotrimerization);GO:00800…	NA	NA	NA		3.34184	3.89418	2.09509	8.68592	16.615	16.5207	0.223117	-2.16413	1.7006e-09	1.14158e-07	down
	TraesCS7D02G190900	TraesCS7D02G190900.1	NA	NA	NA	NA		0.106337	0.710243	1.0289	3.90841	17.2469	13.2396	0.0536555	-4.22013	1.70301e-09	1.14164e-07	down
	TraesCS3D02G159200	TraesCS3D02G159200.1;TraesCS3D02G159200.2	GO:0005524(ATP binding);GO:0005524(ATP binding)	03013(RNA transport);03013(RNA transport)	K03231	NA		3.58462	3.14678	3.21647	0.532299	0.258585	0.085618	11.3495	3.50456	1.71487e-09	1.14803e-07	up
	TraesCS5D02G414600	TraesCS5D02G414600.1	GO:0003735(structural constituent of ribosome);GO:0005840(ribosome);GO:0006412(translation)	03010(Ribosome)	K02996	NA		18.6575	33.767	12.2951	62.7973	122.929	135.846	0.20126	-2.31287	1.72512e-09	1.15333e-07	down
	TraesCS5A02G271400	TraesCS5A02G271400.1	GO:0009507(chloroplast)	NA	NA	NA		14.361	20.9465	8.37076	41.2641	69.5495	76.4019	0.233305	-2.09971	1.7744e-09	1.18466e-07	down
	TraesCS4D02G171700	TraesCS4D02G171700.2;TraesCS4D02G171700.1	GO:0003700(DNA-binding transcription factor activity);GO:0006355(regulation of transcription, DNA-templated);GO:0006355(regulation of transcription, DNA-templated)	04016(MAPK signaling pathway - plant);04016(MAPK signaling pathway - plant)	K20557	NA		3.98257	4.16932	4.01949	10.8422	12.4123	13.5981	0.330273	-1.59827	1.78632e-09	1.19101e-07	down
	TraesCS2D02G236100	TraesCS2D02G236100.1	GO:0005515(protein binding)	NA	NA	NA		8.26939	9.23714	5.66309	17.7833	38.4527	38.1228	0.245548	-2.02592	1.79195e-09	1.19315e-07	down
	TraesCS5B02G419300	TraesCS5B02G419300.1	GO:0004751(ribose-5-phosphate isomerase activity);GO:0009052(pentose-phosphate shunt, non-oxidative branch)	00030(Pentose phosphate pathway);00710(Carbon fixation in photosynthetic organisms)	K01807	EC:5.3.1.6		4.64254	4.97698	2.44736	11.8916	19.2229	18.6793	0.242337	-2.04491	1.81994e-09	1.20861e-07	down
	TraesCS6B02G294100	TraesCS6B02G294100.1	GO:0003824(catalytic activity);GO:0010584(pollen exine formation);GO:0016207(4-coumarate-CoA ligase activity)	00360(Phenylalanine metabolism);00130(Ubiquinone and other terpenoid-quinone biosynthesis);00940(Phenylpropanoid biosynthesis)	K01904	EC:6.2.1.12		0.322258	0.805465	0.311114	2.18876	6.53149	4.86107	0.105942	-3.23865	1.82171e-09	1.20861e-07	down
	TraesCS3B02G561800	TraesCS3B02G561800.1	NA	00564(Glycerophospholipid metabolism);00592(alpha-Linolenic acid metabolism)	K16818	EC:3.1.1.32		0.0001	0.27666	0.266069	1.76421	31.1624	15.7652	0.0111483	-6.48704	1.82253e-09	1.20861e-07	down
	TraesCS3B02G558400	TraesCS3B02G558400.1;TraesCS3B02G558400.2	GO:0016021(integral component of membrane);GO:0016021(integral component of membrane)	NA	NA	NA		0.903842	1.40989	0.568655	4.00016	4.40095	6.66183	0.191357	-2.38566	1.83009e-09	1.21199e-07	down
	TraesCS3D02G325100	TraesCS3D02G325100.1	GO:0004869(cysteine-type endopeptidase inhibitor activity);GO:0010466(negative regulation of peptidase activity);GO:0010951(negative regulation of endopeptidase activity);GO:0030414(peptidase inhibitor activity)	NA	NA	NA	Cysteine proteinase inhibitor [Source:UniProtKB/TrEMBL;Acc:A0A1D5WN60]	272.18	167.525	228.439	40.7714	57.3647	60.3443	4.21595	2.07586	1.83429e-09	1.21314e-07	up
	TraesCS7A02G093600	TraesCS7A02G093600.1	NA	NA	NA	NA		1.29624	1.66252	2.62381	0.0001	0.0001	0.0001	18608.6	14.1837	1.844e-09	1.21793e-07	up
	TraesCS4D02G334600	TraesCS4D02G334600.1;TraesCS4D02G334600.2	NA	NA	NA	NA		3.64445	1.64482	3.2367	0.30844	0.148975	0.242006	12.19	3.60763	1.84867e-09	1.21938e-07	up
	TraesCS7B02G306300	TraesCS7B02G306300.1	NA	NA	NA	NA		0.498827	0.684657	0.586651	0.0001	0.0001	0.0001	5900.45	12.5266	1.87755e-09	1.23578e-07	up
	TraesCS6A02G105400	TraesCS6A02G105400.1	GO:0003735(structural constituent of ribosome);GO:0005622(intracellular);GO:0005840(ribosome);GO:0006412(translation);GO:0009570(chloroplast stroma);GO:0009941(chloroplast envelope);GO:0016020(membrane)	03010(Ribosome)	K02906	NA		64.1405	92.8587	34.171	180.064	399.247	368.857	0.201621	-2.31028	1.87921e-09	1.23578e-07	down
	TraesCS7D02G549100	TraesCS7D02G549100.1	GO:0005515(protein binding)	NA	NA	NA		10.0297	14.7136	5.09314	28.3153	64.228	63.7069	0.190953	-2.38871	1.88105e-09	1.23578e-07	down
	TraesCS1B02G129800	TraesCS1B02G129800.1	GO:0003677(DNA binding);GO:0005634(nucleus)	04712(Circadian rhythm - plant)	K12133	NA		2.8159	6.81016	14.0104	36.1409	58.4286	58.9734	0.15394	-2.69956	1.89252e-09	1.24051e-07	down
	TraesCS2D02G320900	TraesCS2D02G320900.1	GO:0009507(chloroplast);GO:0009522(photosystem I);GO:0009523(photosystem II);GO:0009535(chloroplast thylakoid membrane);GO:0009536(plastid);GO:0009579(thylakoid);GO:0009765(photosynthesis, light harvesting);GO:0009941(chloroplast envelope);GO:0010196(nonphotochemical quenching);GO:0010287(plastoglobule);GO:0015979(photosynthesis);GO:0016020(membrane);GO:0016021(integral component of membrane);GO:…	00196(Photosynthesis - antenna proteins)	K08917	NA	Chlorophyll a-b binding protein, chloroplastic [Source:UniProtKB/TrEMBL;Acc:W5AY52]	17.7113	30.2535	9.89704	60.1491	103.152	135.86	0.193414	-2.37024	1.8933e-09	1.24051e-07	down
	TraesCS6D02G077700	TraesCS6D02G077700.1	GO:0016021(integral component of membrane)	NA	NA	NA		46.5824	67.2206	35.7489	122.987	218.907	230.625	0.261218	-1.93668	1.897e-09	1.24129e-07	down
	TraesCS6D02G359300	TraesCS6D02G359300.1	GO:0016491(oxidoreductase activity);GO:0046872(metal ion binding);GO:0055114(oxidation-reduction process)	00941(Flavonoid biosynthesis)	K05278	EC:1.14.20.6		2.93104	0.177216	3.332	0.0001	0.0001	0.0001	21467.5	14.3899	1.90619e-09	1.24565e-07	up
	TraesCS2B02G062200	TraesCS2B02G062200.1	NA	NA	NA	NA		2.43988	4.87689	2.86734	0.0001	0.0001	0.0001	33947.1	15.051	1.91417e-09	1.24921e-07	up
	TraesCS7D02G306700	TraesCS7D02G306700.1;TraesCS7D02G306700.2	GO:0003824(catalytic activity);GO:0005777(peroxisome);GO:0009507(chloroplast);GO:0042372(phylloquinone biosynthetic process);GO:0042372(phylloquinone biosynthetic process)	00130(Ubiquinone and other terpenoid-quinone biosynthesis);00130(Ubiquinone and other terpenoid-quinone biosynthesis)	K14760	EC:6.2.1.26		3.3635	4.71361	2.22537	9.79877	14.7802	14.9342	0.260735	-1.93934	1.93869e-09	1.26353e-07	down
	TraesCS2D02G206500	TraesCS2D02G206500.1	NA	NA	NA	NA		1.61085	2.43649	1.03939	7.05143	10.0316	12.008	0.174856	-2.51576	1.94634e-09	1.26684e-07	down
	TraesCS5B02G529100	TraesCS5B02G529100.1;TraesCS5B02G529100.2	GO:0006629(lipid metabolic process);GO:0016042(lipid catabolic process);GO:0016787(hydrolase activity);GO:0016787(hydrolase activity)	NA	NA	NA	Patatin [Source:UniProtKB/TrEMBL;Acc:W5F8F3]	0.714005	0.573147	1.28648	0.0001	0.0001	0.0001	8578.78	13.0666	1.95644e-09	1.2715e-07	up
	TraesCS2D02G292500	TraesCS2D02G292500.2;TraesCS2D02G292500.1	GO:0004553(hydrolase activity, hydrolyzing O-glycosyl compounds);GO:0005975(carbohydrate metabolic process);GO:0016020(membrane);GO:0016021(integral component of membrane);GO:0016787(hydrolase activity);GO:0016787(hydrolase activity)	00500(Starch and sucrose metabolism);00500(Starch and sucrose metabolism)	K19891	EC:3.2.1.39		0.190212	0.254151	0.456781	2.86895	2.44122	3.10602	0.107073	-3.22334	1.95866e-09	1.2715e-07	down
	TraesCS5B02G481100	TraesCS5B02G481100.1	GO:0003735(structural constituent of ribosome);GO:0005622(intracellular);GO:0005840(ribosome);GO:0006412(translation);GO:0009570(chloroplast stroma);GO:0009941(chloroplast envelope)	03010(Ribosome)	K02879	NA		36.3365	60.2095	19.8168	117.347	266.851	232.024	0.188833	-2.40482	1.97837e-09	1.28261e-07	down
	TraesCS4D02G317900	TraesCS4D02G317900.3;TraesCS4D02G317900.6;TraesCS4D02G317900.5;TraesCS4D02G317900.2;TraesCS4D02G317900.4;TraesCS4D02G317900.1	GO:0000148(1,3-beta-D-glucan synthase complex);GO:0003843(1,3-beta-D-glucan synthase activity);GO:0006075((1->3)-beta-D-glucan biosynthetic process);GO:0016020(membrane);GO:0016020(membrane)	NA	NA	NA		7.06948	6.4739	7.78791	1.47482	2.23233	1.36586	4.20487	2.07206	1.99931e-09	1.29382e-07	up
	TraesCS4D02G353900	TraesCS4D02G353900.1	GO:0004861(cyclin-dependent protein serine/threonine kinase inhibitor activity)	NA	NA	NA		5.22794	5.29578	12.0039	24.8461	34.988	49.8408	0.205404	-2.28346	2.00091e-09	1.29382e-07	down
	TraesCS1D02G168700	TraesCS1D02G168700.1;TraesCS1D02G168700.2	GO:0016630(protochlorophyllide reductase activity);GO:0055114(oxidation-reduction process);GO:0055114(oxidation-reduction process)	00860(Porphyrin and chlorophyll metabolism);00860(Porphyrin and chlorophyll metabolism)	K00218	EC:1.3.1.33	NADPH-protochlorophyllide oxidoreductase [Source:UniProtKB/TrEMBL;Acc:A0A341PKC9]	23.8221	35.4273	15.1337	67.869	120.839	118.506	0.242122	-2.04619	2.02563e-09	1.30808e-07	down
	TraesCS5D02G406400	TraesCS5D02G406400.1	GO:0032955(regulation of division septum assembly);GO:0051301(cell division)	00400(Phenylalanine, tyrosine and tryptophan biosynthesis)	K01850	EC:5.4.99.5		11.091	12.3333	6.95947	24.2459	48.399	43.8509	0.260814	-1.93891	2.04972e-09	1.32191e-07	down
	TraesCS7D02G134300	TraesCS7D02G134300.3;TraesCS7D02G134300.2;TraesCS7D02G134300.4;TraesCS7D02G134300.1	GO:0004672(protein kinase activity);GO:0004674(protein serine/threonine kinase activity);GO:0005515(protein binding);GO:0005524(ATP binding);GO:0006468(protein phosphorylation);GO:0016021(integral component of membrane);GO:0016021(integral component of membrane)	NA	NA	NA		2.39513	1.91742	2.50419	0.241222	0.158818	0.218408	11.0223	3.46236	2.05363e-09	1.3227e-07	up
	TraesCS2B02G181600	TraesCS2B02G181600.1	GO:0003676(nucleic acid binding)	NA	NA	NA		120.817	163.107	68.4507	326.818	642.219	535.007	0.234285	-2.09366	2.06206e-09	1.32555e-07	down
	TraesCS4B02G344600	TraesCS4B02G344600.1;TraesCS4B02G344600.2	GO:0003735(structural constituent of ribosome);GO:0005622(intracellular);GO:0005840(ribosome);GO:0006412(translation);GO:0009570(chloroplast stroma);GO:0009735(response to cytokinin);GO:0009941(chloroplast envelope);GO:0016020(membrane);GO:0022626(cytosolic ribosome);GO:0022626(cytosolic ribosome)	03010(Ribosome);03010(Ribosome)	K02931	NA		40.405	60.5595	20.2839	118.675	266.476	252.669	0.190098	-2.39518	2.06637e-09	1.32555e-07	down
	TraesCS7A02G267900	TraesCS7A02G267900.1	GO:0003735(structural constituent of ribosome);GO:0005840(ribosome);GO:0006412(translation);GO:0009507(chloroplast);GO:0019843(rRNA binding)	NA	NA	NA		63.7893	75.3121	31.4623	155.34	309.393	281.822	0.228468	-2.12994	2.06776e-09	1.32555e-07	down
	TraesCS6B02G262000	TraesCS6B02G262000.1	GO:0004252(serine-type endopeptidase activity);GO:0006508(proteolysis)	NA	NA	NA	ATP-dependent Clp protease proteolytic subunit [Source:UniProtKB/TrEMBL;Acc:A0A1D6AKZ2]	15.5508	23.2757	16.6693	43.1156	67.6634	75.071	0.298606	-1.74369	2.06882e-09	1.32555e-07	down
	TraesCS2D02G317800	TraesCS2D02G317800.1	GO:0004864(protein phosphatase inhibitor activity);GO:0006952(defense response);GO:0009607(response to biotic stimulus);GO:0009738(abscisic acid-activated signaling pathway);GO:0010427(abscisic acid binding);GO:0032515(negative regulation of phosphoprotein phosphatase activity);GO:0038023(signaling receptor activity)	NA	NA	NA	Pathogenesis-related protein [Source:UniProtKB/TrEMBL;Acc:H2KXF7]	15.9864	20.9606	27.9029	2.01502	4.54487	3.87515	6.21463	2.63567	2.08751e-09	1.33579e-07	up
	TraesCS3A02G332300	TraesCS3A02G332300.1	GO:0003735(structural constituent of ribosome);GO:0005622(intracellular);GO:0005840(ribosome);GO:0006412(translation)	03010(Ribosome)	K02914	NA		71.3444	107.242	46.6383	190.467	420.511	443.839	0.21352	-2.22756	2.09357e-09	1.33793e-07	down
	TraesCS1A02G372700	TraesCS1A02G372700.1	NA	NA	NA	NA		0.417052	1.07103	0.374126	0.0001	0.0001	0.0001	6207.36	12.5998	2.09755e-09	1.33874e-07	up
	TraesCS2A02G058700	TraesCS2A02G058700.1	GO:0009535(chloroplast thylakoid membrane);GO:0009561(megagametogenesis);GO:0010027(thylakoid membrane organization);GO:0048564(photosystem I assembly)	03018(RNA degradation)	K12603	EC:3.1.13.4		9.30633	14.0305	5.42692	25.2323	62.003	63.5553	0.190753	-2.39022	2.10737e-09	1.34326e-07	down
	TraesCS1D02G195000	TraesCS1D02G195000.1	GO:0016301(kinase activity);GO:0016773(phosphotransferase activity, alcohol group as acceptor)	NA	NA	NA		6.38034	7.56618	4.68982	15.7499	20.3504	23.3712	0.313366	-1.67408	2.15874e-09	1.37423e-07	down
	TraesCS7A02G454600	TraesCS7A02G454600.1	GO:0009055(electron transfer activity);GO:0022900(electron transport chain)	00230(Purine metabolism);00240(Pyrimidine metabolism);03020(RNA polymerase)	K03006	EC:2.7.7.6	Early salt-stress induced 2-2 [Source:UniProtKB/TrEMBL;Acc:F1DPS1]	8.19726	5.65205	8.49633	0.70452	1.26185	0.989647	7.55938	2.91827	2.16877e-09	1.37884e-07	up
	TraesCS5B02G531900	TraesCS5B02G531900.2;TraesCS5B02G531900.1	GO:0003735(structural constituent of ribosome);GO:0005840(ribosome);GO:0006412(translation);GO:0019843(rRNA binding);GO:0019843(rRNA binding)	03010(Ribosome);03010(Ribosome)	K02990	NA		19.5863	25.3364	9.58429	46.5925	125.452	135.367	0.17731	-2.49566	2.1852e-09	1.38749e-07	down
	TraesCS3D02G333100	TraesCS3D02G333100.1	GO:0003677(DNA binding);GO:0005634(nucleus);GO:0006355(regulation of transcription, DNA-templated)	NA	NA	NA		0.522624	0.734808	1.62338	3.86129	7.87837	14.4063	0.110182	-3.18204	2.18942e-09	1.38838e-07	down
	TraesCS6B02G128300	TraesCS6B02G128300.1	GO:0016746(transferase activity, transferring acyl groups);GO:0016747(transferase activity, transferring acyl groups other than amino-acyl groups)	NA	NA	NA		0.26718	0.27364	0.105482	1.33238	3.12626	2.36829	0.0946695	-3.40096	2.19269e-09	1.38843e-07	down
	TraesCS6A02G173100	TraesCS6A02G173100.1	GO:0003735(structural constituent of ribosome);GO:0005840(ribosome);GO:0006412(translation)	NA	NA	NA		44.7423	62.7575	25.6148	115.679	272.084	252.515	0.207901	-2.26603	2.19514e-09	1.38843e-07	down
	TraesCS6D02G233800	TraesCS6D02G233800.1	GO:0016021(integral component of membrane);GO:0055085(transmembrane transport)	NA	NA	NA		1.0686	0.410539	0.759027	0.0001	0.0001	0.0001	7460.56	12.8651	2.20562e-09	1.39328e-07	up
	TraesCS3B02G362500	TraesCS3B02G362500.2;TraesCS3B02G362500.1	GO:0016020(membrane);GO:0016021(integral component of membrane);GO:0016021(integral component of membrane)	NA	NA	NA		7.78688	14.8432	6.95965	26.7838	53.3371	49.7937	0.227763	-2.1344	2.21125e-09	1.39504e-07	down
	TraesCS7D02G463700	TraesCS7D02G463700.1	GO:0004672(protein kinase activity);GO:0004674(protein serine/threonine kinase activity);GO:0005515(protein binding);GO:0005524(ATP binding);GO:0006468(protein phosphorylation);GO:0016021(integral component of membrane)	NA	NA	NA		0.708481	0.208512	0.453961	0.0001	0.0001	0.0001	4569.85	12.1579	2.22091e-09	1.39935e-07	up
	TraesCS3A02G365700	TraesCS3A02G365700.1	GO:0005634(nucleus);GO:0009658(chloroplast organization);GO:0042644(chloroplast nucleoid);GO:0042793(plastid transcription);GO:0043621(protein self-association)	00051(Fructose and mannose metabolism);00500(Starch and sucrose metabolism);00520(Amino sugar and nucleotide sugar metabolism)	K00847	EC:2.7.1.4		9.70283	11.2526	7.10817	22.3893	36.6338	32.6538	0.306114	-1.70786	2.23422e-09	1.40593e-07	down
	TraesCS1D02G060000	TraesCS1D02G060000.1;TraesCS1D02G060000.2	GO:0005975(carbohydrate metabolic process);GO:0016773(phosphotransferase activity, alcohol group as acceptor);GO:0016773(phosphotransferase activity, alcohol group as acceptor)	NA	NA	NA		0.675138	1.23217	0.54051	4.03869	5.09614	7.47843	0.147341	-2.76276	2.25565e-09	1.41761e-07	down
	TraesCS4A02G069000	TraesCS4A02G069000.1;TraesCS4A02G069000.2	GO:0008839(4-hydroxy-tetrahydrodipicolinate reductase);GO:0009089(lysine biosynthetic process via diaminopimelate);GO:0055114(oxidation-reduction process);GO:0070402(NADPH binding);GO:0070402(NADPH binding)	00300(Lysine biosynthesis);00261(Monobactam biosynthesis);00261(Monobactam biosynthesis)	K00215	EC:1.17.1.8		9.76151	11.7591	7.08689	22.9719	39.1263	37.3596	0.287635	-1.79769	2.26009e-09	1.41859e-07	down
	TraesCS4A02G255600	TraesCS4A02G255600.1	GO:0009507(chloroplast);GO:0016021(integral component of membrane)	NA	NA	NA		7.68707	8.96418	4.23594	18.4348	34.038	33.3866	0.243272	-2.03936	2.26853e-09	1.42208e-07	down
	TraesCS7B02G240200	TraesCS7B02G240200.1;TraesCS7B02G240200.3;TraesCS7B02G240200.2	GO:0005886(plasma membrane);GO:0008565(obsolete protein transporter activity);GO:0009306(protein secretion);GO:0015031(protein transport);GO:0016021(integral component of membrane);GO:0016021(integral component of membrane)	03060(Protein export);03060(Protein export)	K03116	NA		12.1441	16.4484	5.84235	33.1936	64.6931	64.9789	0.211431	-2.24174	2.29319e-09	1.43571e-07	down
	TraesCS1A02G427200	TraesCS1A02G427200.1;TraesCS1A02G427200.2	GO:0000427(plastid-encoded plastid RNA polymerase complex);GO:0005515(protein binding);GO:0009416(response to light stimulus);GO:0009508(plastid chromosome);GO:0009534(chloroplast thylakoid);GO:0009658(chloroplast organization);GO:0010027(thylakoid membrane organization);GO:0042793(plastid transcription);GO:0042793(plastid transcription)	NA	NA	NA		11.9188	15.9638	5.34702	39.5955	52.7196	47.0381	0.238456	-2.0682	2.30419e-09	1.44077e-07	down
	TraesCS1A02G168400	TraesCS1A02G168400.1;TraesCS1A02G168400.3;TraesCS1A02G168400.2	NA	NA	NA	NA		4.29265	5.96095	2.62459	12.9554	22.5557	18.8203	0.23703	-2.07686	2.32681e-09	1.45232e-07	down
	TraesCS7D02G159800	TraesCS7D02G159800.3;TraesCS7D02G159800.1;TraesCS7D02G159800.2	GO:0005985(sucrose metabolic process);GO:0016157(sucrose synthase activity);GO:0016157(sucrose synthase activity)	00500(Starch and sucrose metabolism);00500(Starch and sucrose metabolism)	K00695	EC:2.4.1.13	Sucrose synthase [Source:UniProtKB/TrEMBL;Acc:A0A341Z619]	54.8389	64.1985	160.101	20.5628	9.91181	12.6094	6.47892	2.69575	2.32856e-09	1.45232e-07	up
	TraesCS4D02G232700	TraesCS4D02G232700.2;TraesCS4D02G232700.1	GO:0003824(catalytic activity);GO:0004351(glutamate decarboxylase activity);GO:0006536(glutamate metabolic process);GO:0016831(carboxy-lyase activity);GO:0019752(carboxylic acid metabolic process);GO:0030170(pyridoxal phosphate binding);GO:0030170(pyridoxal phosphate binding)	00650(Butanoate metabolism);00250(Alanine, aspartate and glutamate metabolism);00410(beta-Alanine metabolism);00430(Taurine and hypotaurine metabolism);00430(Taurine and hypotaurine metabolism)	K01580	EC:4.1.1.15	Glutamate decarboxylase [Source:UniProtKB/TrEMBL;Acc:A0A341ULX4]	1.89878	3.53386	9.09898	0.206672	0.0001	0.137884	42.1627	5.39789	2.35526e-09	1.46711e-07	up
	TraesCS4D02G199500	TraesCS4D02G199500.1	GO:0005622(intracellular);GO:0042254(ribosome biogenesis)	03010(Ribosome)	K02864	NA		7.16487	12.9319	4.32286	23.0337	56.1774	59.3333	0.176258	-2.50424	2.39931e-09	1.49266e-07	down
	TraesCS5D02G178300	TraesCS5D02G178300.1	GO:0003676(nucleic acid binding);GO:0003697(single-stranded DNA binding);GO:0003723(RNA binding);GO:0009409(response to cold);GO:0009414(response to water deprivation);GO:0009535(chloroplast thylakoid membrane);GO:0009570(chloroplast stroma);GO:0009651(response to salt stress);GO:0009941(chloroplast envelope);GO:0010029(regulation of seed germination);GO:0080148(negative regulation of response to…	03013(RNA transport);03015(mRNA surveillance pathway);03018(RNA degradation)	K13126	NA		27.4588	49.8936	16.5361	95.806	185.322	188.008	0.200131	-2.32099	2.41276e-09	1.49913e-07	down
	TraesCS5D02G302700	TraesCS5D02G302700.1	GO:0004553(hydrolase activity, hydrolyzing O-glycosyl compounds);GO:0005975(carbohydrate metabolic process)	00500(Starch and sucrose metabolism);00460(Cyanoamino acid metabolism);00940(Phenylpropanoid biosynthesis)	K01188	EC:3.2.1.21		5.73222	4.07019	7.87189	0.110736	0.642075	0.563724	13.4249	3.74683	2.42412e-09	1.5043e-07	up
	TraesCS3D02G455000	TraesCS3D02G455000.1;TraesCS3D02G455000.3;TraesCS3D02G455000.2	GO:0005515(protein binding);GO:0005515(protein binding)	00230(Purine metabolism);00230(Purine metabolism)	K00988	EC:2.7.7.53		1.67845	0.422426	1.23701	0.0001	0.0001	0.0001	11126.3	13.4417	2.42988e-09	1.50598e-07	up
	TraesCS1D02G411300	TraesCS1D02G411300.1	GO:0009507(chloroplast);GO:0009522(photosystem I);GO:0009523(photosystem II);GO:0009535(chloroplast thylakoid membrane);GO:0009536(plastid);GO:0009579(thylakoid);GO:0009765(photosynthesis, light harvesting);GO:0015979(photosynthesis);GO:0016020(membrane);GO:0016021(integral component of membrane);GO:0016168(chlorophyll binding);GO:0018298(protein-chromophore linkage)	00196(Photosynthesis - antenna proteins)	K08912	NA	Chlorophyll a-b binding protein, chloroplastic [Source:UniProtKB/TrEMBL;Acc:F6K744]	20.7879	33.6371	7.6366	74.8382	169.215	171.818	0.149233	-2.74436	2.45426e-09	1.51917e-07	down
	TraesCS5D02G474200	TraesCS5D02G474200.1	GO:0005509(calcium ion binding);GO:0009523(photosystem II);GO:0009654(photosystem II oxygen evolving complex);GO:0015979(photosynthesis);GO:0019898(extrinsic component of membrane)	00195(Photosynthesis)	K08901	NA		1.80386	2.13639	0.609169	5.31794	22.4626	19.0231	0.0972023	-3.36286	2.46017e-09	1.52092e-07	down
	TraesCS2B02G131300	TraesCS2B02G131300.1	NA	NA	NA	NA		1.37589	0.960383	5.34938	0.0001	0.0001	0.0001	25618.9	14.6449	2.49921e-09	1.54312e-07	up
	TraesCS4A02G328600	TraesCS4A02G328600.1	GO:0005515(protein binding)	NA	NA	NA		6.71236	7.64527	4.64714	13.8406	35.4351	32.3427	0.232849	-2.10253	2.52436e-09	1.55557e-07	down
	TraesCSU02G009400	TraesCSU02G009400.1	GO:0004672(protein kinase activity);GO:0005524(ATP binding);GO:0005789(endoplasmic reticulum membrane);GO:0006468(protein phosphorylation)	NA	NA	NA		18.3482	23.0919	49.6731	5.10661	5.37837	5.76626	5.60654	2.48711	2.52568e-09	1.55557e-07	up
	TraesCS3B02G518700	TraesCS3B02G518700.1	NA	NA	NA	NA		2.00821	0.695712	0.642701	0.0001	0.0001	0.0001	11155.4	13.4455	2.53016e-09	1.55638e-07	up
	TraesCS2D02G251000	TraesCS2D02G251000.1	GO:0003676(nucleic acid binding);GO:0003729(mRNA binding);GO:0009570(chloroplast stroma);GO:0009579(thylakoid);GO:0031425(chloroplast RNA processing);GO:1901259(chloroplast rRNA processing)	NA	NA	NA		30.3801	37.9046	13.5721	80.7026	169.374	141.025	0.209298	-2.25637	2.54471e-09	1.56338e-07	down
	TraesCS2D02G533800	TraesCS2D02G533800.1	NA	NA	NA	NA		22.2644	24.2084	121.912	4.45178	3.33496	5.26536	12.901	3.68941	2.54947e-09	1.5639e-07	up
	TraesCS3B02G277300	TraesCS3B02G277300.2;TraesCS3B02G277300.1	GO:0003677(DNA binding);GO:0003700(DNA-binding transcription factor activity);GO:0005634(nucleus);GO:0006355(regulation of transcription, DNA-templated);GO:0043565(sequence-specific DNA binding);GO:0043565(sequence-specific DNA binding)	04626(Plant-pathogen interaction);04016(MAPK signaling pathway - plant);04016(MAPK signaling pathway - plant)	K13424;K18835	NA		0.0001	0.0001	0.0001	1.28657	0.979493	2.72365	6.01237e-05	-14.0217	2.55191e-09	1.5639e-07	down
	TraesCS5A02G301200	TraesCS5A02G301200.1;TraesCS5A02G301200.2	GO:0006457(protein folding);GO:0009570(chloroplast stroma);GO:0015031(protein transport);GO:0015031(protein transport)	NA	NA	NA		5.00411	4.72789	2.51144	11.9369	21.0137	20.4499	0.229276	-2.12484	2.59417e-09	1.58783e-07	down
	TraesCS2A02G134000	TraesCS2A02G134000.1	GO:0005739(mitochondrion);GO:0009058(biosynthetic process);GO:0009507(chloroplast);GO:0015995(chlorophyll biosynthetic process);GO:0016851(magnesium chelatase activity)	00860(Porphyrin and chlorophyll metabolism)	K03403	EC:6.6.1.1		10.2734	11.5642	5.83162	23.7966	42.7773	37.0379	0.267047	-1.90484	2.62294e-09	1.60344e-07	down
	TraesCS2A02G350800	TraesCS2A02G350800.1	GO:0004568(chitinase activity);GO:0005975(carbohydrate metabolic process);GO:0006032(chitin catabolic process);GO:0008061(chitin binding);GO:0016998(cell wall macromolecule catabolic process)	00520(Amino sugar and nucleotide sugar metabolism)	K01183	EC:3.2.1.14		1.40154	1.02524	3.14419	0.0001	0.0001	0.0001	18569.9	14.1807	2.63618e-09	1.60954e-07	up
	TraesCS3A02G418400	TraesCS3A02G418400.1	GO:0005623(cell);GO:0006662(glycerol ether metabolic process);GO:0015035(protein disulfide oxidoreductase activity);GO:0045454(cell redox homeostasis)	NA	NA	NA		8.15118	12.9846	4.46274	26.7441	47.8005	44.2909	0.215412	-2.21483	2.64106e-09	1.61052e-07	down
	TraesCS3D02G176600	TraesCS3D02G176600.1;TraesCS3D02G176600.2;TraesCS3D02G176600.4;TraesCS3D02G176600.3	NA	00230(Purine metabolism);00240(Pyrimidine metabolism);00760(Nicotinate and nicotinamide metabolism);00760(Nicotinate and nicotinamide metabolism)	K01081	EC:3.1.3.5		3.99256	2.99714	2.25478	7.56651	13.4803	13.6324	0.266571	-1.90741	2.65701e-09	1.61679e-07	down
	TraesCS6A02G234900	TraesCS6A02G234900.1	GO:0015979(photosynthesis)	00785(Lipoic acid metabolism)	K03644	EC:2.8.1.8		2.09621	2.11632	1.04774	6.11751	15.2329	12.2295	0.156649	-2.67439	2.65858e-09	1.61679e-07	down
	TraesCS3A02G082700	TraesCS3A02G082700.1	NA	00400(Phenylalanine, tyrosine and tryptophan biosynthesis)	K00891	EC:2.7.1.71		5.64404	10.3259	3.5388	18.8376	42.1471	42.5378	0.188449	-2.40775	2.664e-09	1.61679e-07	down
	TraesCS1D02G148500	TraesCS1D02G148500.1	GO:0000166(nucleotide binding);GO:0003723(RNA binding);GO:0004812(aminoacyl-tRNA ligase activity);GO:0004831(tyrosine-tRNA ligase activity);GO:0005524(ATP binding);GO:0005737(cytoplasm);GO:0006418(tRNA aminoacylation for protein translation);GO:0006437(tyrosyl-tRNA aminoacylation)	00970(Aminoacyl-tRNA biosynthesis)	K01866	EC:6.1.1.1	Tyrosine--tRNA ligase [Source:UniProtKB/TrEMBL;Acc:A0A341PIR4]	5.09626	4.24419	3.02354	10.0193	22.2816	16.4913	0.253401	-1.9805	2.66445e-09	1.61679e-07	down
	TraesCS1B02G436700	TraesCS1B02G436700.1	GO:0003735(structural constituent of ribosome);GO:0005622(intracellular);GO:0005840(ribosome);GO:0006412(translation)	03010(Ribosome)	K02935	NA		8.05623	13.2942	4.0981	24.728	60.6989	64.3647	0.169893	-2.5573	2.67163e-09	1.61914e-07	down
	TraesCS4D02G263300	TraesCS4D02G263300.1	GO:0003723(RNA binding);GO:0003735(structural constituent of ribosome);GO:0005622(intracellular);GO:0005840(ribosome);GO:0006412(translation);GO:0009570(chloroplast stroma)	03010(Ribosome)	K02946	NA		58.8733	98.9975	37.2662	181.437	381.076	367.588	0.209802	-2.2529	2.68113e-09	1.62291e-07	down
	TraesCS5D02G504600	TraesCS5D02G504600.1	GO:0003735(structural constituent of ribosome);GO:0005622(intracellular);GO:0005840(ribosome);GO:0006412(translation)	03010(Ribosome)	K02881	NA		41.7359	64.4794	24.8498	116.269	269.951	254.487	0.204564	-2.28938	2.69003e-09	1.6263e-07	down
	TraesCS2A02G313500	TraesCS2A02G313500.1	GO:0003824(catalytic activity);GO:0006633(fatty acid biosynthetic process);GO:0016747(transferase activity, transferring acyl groups other than amino-acyl groups)	00061(Fatty acid biosynthesis);00780(Biotin metabolism)	K09458	EC:2.3.1.179	3-oxoacyl-[acyl-carrier-protein] synthase [Source:UniProtKB/TrEMBL;Acc:A0A1D5TD10]	9.55867	13.3474	5.20418	26.2343	48.4562	46.7585	0.231458	-2.11118	2.69804e-09	1.62914e-07	down
	TraesCS3B02G097800	TraesCS3B02G097800.1	GO:0009570(chloroplast stroma);GO:0009658(chloroplast organization);GO:0010027(thylakoid membrane organization)	00400(Phenylalanine, tyrosine and tryptophan biosynthesis)	K00891	EC:2.7.1.71		6.28083	7.29	3.15551	14.7589	31.0005	31.8207	0.215601	-2.21357	2.71077e-09	1.63467e-07	down
	TraesCS5A02G377100	TraesCS5A02G377100.1	GO:0003779(actin binding)	NA	NA	NA		7.90182	7.79618	7.87242	2.02727	1.92053	2.53968	3.63322	1.86125	2.71384e-09	1.63467e-07	up
	TraesCS7B02G000600	TraesCS7B02G000600.1	GO:0005515(protein binding)	NA	NA	NA		0.853958	0.493718	1.24832	0.0001	0.0001	0.0001	8653.33	13.079	2.72406e-09	1.63882e-07	up
	TraesCS1B02G091600	TraesCS1B02G091600.1	GO:0003677(DNA binding);GO:0005634(nucleus);GO:0006355(regulation of transcription, DNA-templated);GO:0043565(sequence-specific DNA binding)	NA	NA	NA		1.20899	0.622428	1.35484	0.0001	0.0001	0.0001	10620.9	13.3746	2.73228e-09	1.64177e-07	up
	TraesCS5A02G256900	TraesCS5A02G256900.1	GO:0009522(photosystem I);GO:0015979(photosynthesis);GO:0016020(membrane)	00195(Photosynthesis)	K08905	NA		4.39199	13.4863	3.30979	28.9922	61.7382	83.8648	0.121356	-3.04269	2.74342e-09	1.6464e-07	down
	TraesCS7A02G266500	TraesCS7A02G266500.1;TraesCS7A02G266500.2	GO:0003755(peptidyl-prolyl cis-trans isomerase activity);GO:0003755(peptidyl-prolyl cis-trans isomerase activity)	NA	NA	NA	Peptidylprolyl isomerase [Source:UniProtKB/TrEMBL;Acc:A0A341XW91]	3.29476	7.04301	3.13777	12.3899	25.7357	30.9346	0.195127	-2.35751	2.74667e-09	1.6464e-07	down
	TraesCS7D02G203100	TraesCS7D02G203100.1	GO:0005216(ion channel activity);GO:0005249(voltage-gated potassium channel activity);GO:0005515(protein binding);GO:0006811(ion transport);GO:0006813(potassium ion transport);GO:0016020(membrane);GO:0016021(integral component of membrane);GO:0034765(regulation of ion transmembrane transport);GO:0055085(transmembrane transport)	NA	NA	NA		2.47418	1.83197	1.9314	0.130119	0.210158	0.244852	10.6601	3.41415	2.77074e-09	1.65804e-07	up
	TraesCS4B02G348200	TraesCS4B02G348200.1	GO:0005576(extracellular region);GO:0009405(pathogenesis)	NA	NA	NA		3.4826	20.0073	16.7521	73.1493	356.32	117.133	0.0736221	-3.76372	2.77904e-09	1.65804e-07	down
	TraesCS4A02G226900	TraesCS4A02G226900.1;TraesCS4A02G226900.2;TraesCS4A02G226900.3	GO:0009507(chloroplast);GO:0009522(photosystem I);GO:0009523(photosystem II);GO:0009535(chloroplast thylakoid membrane);GO:0009536(plastid);GO:0009579(thylakoid);GO:0009765(photosynthesis, light harvesting);GO:0015979(photosynthesis);GO:0016020(membrane);GO:0016021(integral component of membrane);GO:0016168(chlorophyll binding);GO:0018298(protein-chromophore linkage);GO:0018298(protein-chromophor…	00196(Photosynthesis - antenna proteins);00196(Photosynthesis - antenna proteins)	K08916	NA	Chlorophyll a-b binding protein, chloroplastic [Source:UniProtKB/TrEMBL;Acc:A0A1D5X8C5]	10.6047	21.8533	5.7616	49.0849	111.138	68.5695	0.167049	-2.58165	2.78132e-09	1.65804e-07	down
	TraesCS1A02G142000	TraesCS1A02G142000.1	NA	NA	NA	NA		8.37303	9.7695	3.78922	18.8504	48.3315	49.3275	0.18824	-2.40935	2.78198e-09	1.65804e-07	down
	TraesCS5B02G459100	TraesCS5B02G459100.2;TraesCS5B02G459100.1	GO:0005506(iron ion binding);GO:0016491(oxidoreductase activity);GO:0016705(oxidoreductase activity, acting on paired donors, with incorporation or reduction of molecular oxygen);GO:0031418(L-ascorbic acid binding);GO:0055114(oxidation-reduction process);GO:0055114(oxidation-reduction process)	00330(Arginine and proline metabolism);00330(Arginine and proline metabolism)	K00472	EC:1.14.11.2		4.35986	8.58207	27.7868	0.953054	0.586136	1.33003	14.1951	3.82732	2.78291e-09	1.65804e-07	up
	TraesCS2B02G264100	TraesCS2B02G264100.2;TraesCS2B02G264100.1	GO:0003824(catalytic activity);GO:0010181(FMN binding);GO:0016491(oxidoreductase activity);GO:0055114(oxidation-reduction process);GO:0055114(oxidation-reduction process)	00630(Glyoxylate and dicarboxylate metabolism);04146(Peroxisome);04146(Peroxisome)	K11517	EC:1.1.3.15		3.87711	5.85398	2.18955	10.7639	25.1515	26.7233	0.190308	-2.39359	2.80262e-09	1.66776e-07	down
	TraesCS6D02G162200	TraesCS6D02G162200.1	GO:0003735(structural constituent of ribosome);GO:0005840(ribosome);GO:0006412(translation)	NA	NA	NA		50.4507	86.5477	29.9483	158.07	339.405	366.386	0.193256	-2.37141	2.80962e-09	1.66991e-07	down
	TraesCS1D02G428200	TraesCS1D02G428200.1	GO:0009507(chloroplast);GO:0009522(photosystem I);GO:0009523(photosystem II);GO:0009535(chloroplast thylakoid membrane);GO:0009536(plastid);GO:0009579(thylakoid);GO:0009765(photosynthesis, light harvesting);GO:0015979(photosynthesis);GO:0016020(membrane);GO:0016021(integral component of membrane);GO:0016168(chlorophyll binding);GO:0018298(protein-chromophore linkage)	00196(Photosynthesis - antenna proteins)	K08914	NA	Chlorophyll a-b binding protein, chloroplastic [Source:UniProtKB/TrEMBL;Acc:A0A1D5SV65]	8.83233	14.9791	2.65087	33.7078	96.7031	134.043	0.100064	-3.321	2.83434e-09	1.68257e-07	down
	TraesCS3B02G362600	TraesCS3B02G362600.1	GO:0005509(calcium ion binding);GO:0009507(chloroplast);GO:0009523(photosystem II);GO:0009534(chloroplast thylakoid);GO:0009570(chloroplast stroma);GO:0009579(thylakoid);GO:0009654(photosystem II oxygen evolving complex);GO:0015979(photosynthesis);GO:0019898(extrinsic component of membrane);GO:0031977(thylakoid lumen)	NA	NA	NA		2.22364	2.54772	2.50496	6.33743	13.3356	14.5314	0.212731	-2.2329	2.88892e-09	1.71238e-07	down
	TraesCS4D02G251900	TraesCS4D02G251900.1	NA	NA	NA	NA		8.631	10.9887	5.03728	22.6042	43.678	41.5883	0.228579	-2.12923	2.89151e-09	1.71238e-07	down
	TraesCS3D02G423300	TraesCS3D02G423300.1	GO:0006396(RNA processing);GO:0008173(RNA methyltransferase activity)	NA	NA	NA		9.24395	11.9133	5.71364	23.6754	39.8152	34.848	0.273248	-1.87171	2.89579e-09	1.71286e-07	down
	TraesCS7B02G271700	TraesCS7B02G271700.2;TraesCS7B02G271700.1	GO:0003777(microtubule motor activity);GO:0005515(protein binding);GO:0005524(ATP binding);GO:0007018(microtubule-based movement);GO:0008017(microtubule binding);GO:0008017(microtubule binding)	NA	NA	NA		3.77785	2.89108	2.87841	0.525579	0.715853	0.477085	5.55557	2.47394	2.91168e-09	1.72019e-07	up
	TraesCS1B02G376000	TraesCS1B02G376000.1	GO:0004672(protein kinase activity);GO:0005524(ATP binding);GO:0006468(protein phosphorylation)	04626(Plant-pathogen interaction)	K13430	EC:2.7.11.1		0.907273	1.01015	1.34967	0.0001	0.0001	0.0001	10890.3	13.4108	2.92258e-09	1.72456e-07	up
	TraesCS7B02G167600	TraesCS7B02G167600.1;TraesCS7B02G167600.2	NA	00630(Glyoxylate and dicarboxylate metabolism);00380(Tryptophan metabolism);04016(MAPK signaling pathway - plant);04146(Peroxisome);04146(Peroxisome)	K03781	EC:1.11.1.6		2.77437	3.23877	2.08555	7.51343	13.8702	13.1607	0.234443	-2.09269	2.97281e-09	1.75211e-07	down
	TraesCS5D02G464700	TraesCS5D02G464700.1	GO:0009522(photosystem I);GO:0009523(photosystem II);GO:0009535(chloroplast thylakoid membrane);GO:0009765(photosynthesis, light harvesting);GO:0016020(membrane);GO:0016021(integral component of membrane);GO:0016168(chlorophyll binding);GO:0018298(protein-chromophore linkage)	00196(Photosynthesis - antenna proteins)	K08912	NA	Chlorophyll a-b binding protein, chloroplastic [Source:UniProtKB/TrEMBL;Acc:W5FTZ9]	4.20187	7.43268	1.75849	18.2958	25.2454	36.0185	0.16834	-2.57055	2.97889e-09	1.75359e-07	down
	TraesCS5A02G045700	TraesCS5A02G045700.2;TraesCS5A02G045700.1	GO:0004729(oxygen-dependent protoporphyrinogen oxidase activity);GO:0006779(porphyrin-containing compound biosynthetic process);GO:0006782(protoporphyrinogen IX biosynthetic process);GO:0009534(chloroplast thylakoid);GO:0009941(chloroplast envelope);GO:0016491(oxidoreductase activity);GO:0055114(oxidation-reduction process);GO:0055114(oxidation-reduction process)	00860(Porphyrin and chlorophyll metabolism);00860(Porphyrin and chlorophyll metabolism)	K00231	EC:1.3.3.4;EC:1.3.3.15	Protoporphyrinogen oxidase [Source:UniProtKB/TrEMBL;Acc:A0A1D5YRZ9]	11.0737	14.2108	6.21685	29.2244	42.9993	45.8435	0.266808	-1.90612	2.98405e-09	1.75454e-07	down
	TraesCS2D02G048300	TraesCS2D02G048300.1	NA	NA	NA	NA		1.32785	2.38945	2.79982	0.0001	0.0001	0.0001	21723.7	14.407	2.98837e-09	1.75498e-07	up
	TraesCS5D02G238000	TraesCS5D02G238000.2;TraesCS5D02G238000.1	GO:0005515(protein binding);GO:0009507(chloroplast);GO:0009570(chloroplast stroma);GO:0016279(protein-lysine N-methyltransferase activity);GO:0018023(peptidyl-lysine trimethylation);GO:0030785([ribulose-bisphosphate carboxylase]-lysine N-methyltransferase activity);GO:0030785([ribulose-bisphosphate carboxylase]-lysine N-methyltransferase activity)	NA	NA	NA		1.68403	3.34376	1.63167	6.72044	17.0359	11.6648	0.188008	-2.41114	3.00303e-09	1.75994e-07	down
	TraesCS6B02G371500	TraesCS6B02G371500.1	GO:0005524(ATP binding);GO:0005737(cytoplasm);GO:0006457(protein folding);GO:0046914(transition metal ion binding);GO:1901671(positive regulation of superoxide dismutase activity)	NA	NA	NA		27.6553	38.8691	20.401	68.7494	145.047	129.404	0.253278	-1.9812	3.00395e-09	1.75994e-07	down
	TraesCS2D02G207100	TraesCS2D02G207100.1	GO:0016020(membrane);GO:0016021(integral component of membrane)	NA	NA	NA		3.37909	4.00918	1.13415	13.3592	21.1735	18.4521	0.160846	-2.63624	3.03678e-09	1.77555e-07	down
	SSU_rRNA_eukarya	ENSRNA050024740-T1	NA	NA	NA	NA	Eukaryotic small subunit ribosomal RNA	1.23583	2.32385	0.598027	17.4187	18.0131	11.3813	0.088815	-3.49305	3.03781e-09	1.77555e-07	down
	TraesCS5A02G454900	TraesCS5A02G454900.1	GO:0004462(lactoylglutathione lyase activity);GO:0016829(lyase activity);GO:0046872(metal ion binding)	00620(Pyruvate metabolism)	K01759	EC:4.4.1.5		7.70428	11.4907	3.39353	22.987	51.4403	49.3641	0.182472	-2.45425	3.04605e-09	1.77826e-07	down
	TraesCS2B02G483100	TraesCS2B02G483100.1	NA	NA	NA	NA		1313.72	991.359	1314.45	81.818	3.79791	6.69121	39.2118	5.29321	3.06162e-09	1.78523e-07	up
	TraesCS6D02G203300	TraesCS6D02G203300.1	GO:0000774(adenyl-nucleotide exchange factor activity);GO:0005507(copper ion binding);GO:0005759(mitochondrial matrix);GO:0006457(protein folding);GO:0009570(chloroplast stroma);GO:0009579(thylakoid);GO:0042803(protein homodimerization activity);GO:0051087(chaperone binding)	NA	NA	NA	GrpE protein homolog [Source:UniProtKB/TrEMBL;Acc:A0A1D6B4W1]	13.1304	17.418	7.51668	31.6742	83.4184	67.7533	0.208182	-2.26409	3.07783e-09	1.79257e-07	down
	TraesCS3D02G502900	TraesCS3D02G502900.1	NA	NA	NA	NA		13.2897	5.25758	32.5357	0.513469	0.038881	0.177842	69.9583	6.12842	3.08996e-09	1.7975e-07	up
	TraesCS7A02G369400	TraesCS7A02G369400.1	GO:0016491(oxidoreductase activity);GO:0016620(oxidoreductase activity, acting on the aldehyde or oxo group of donors, NAD or NADP as acceptor);GO:0055114(oxidation-reduction process)	00940(Phenylpropanoid biosynthesis)	K12355	EC:1.2.1.68		2.81063	2.82698	1.72196	6.26076	15.5778	11.6022	0.220078	-2.18391	3.11527e-09	1.81009e-07	down
	TraesCS6D02G092200	TraesCS6D02G092200.1	NA	NA	NA	NA		4.18943	10.0492	4.75136	15.1247	84.2753	62.9151	0.116995	-3.09549	3.13154e-09	1.8174e-07	down
	TraesCS4A02G434000	TraesCS4A02G434000.1	GO:0004784(superoxide dismutase activity);GO:0006801(superoxide metabolic process);GO:0046872(metal ion binding);GO:0055114(oxidation-reduction process)	04146(Peroxisome)	K04564	EC:1.15.1.1		34.8436	46.5571	26.5436	84.909	153.491	146.859	0.280186	-1.83554	3.14938e-09	1.8256e-07	down
	TraesCS5B02G566900	TraesCS5B02G566900.1	GO:0043531(ADP binding)	NA	NA	NA		0.347089	0.201569	0.247077	0.0001	0.0001	0.0001	2652.45	11.3731	3.16023e-09	1.82974e-07	up
	TraesCS3B02G561300	TraesCS3B02G561300.1	GO:0005525(GTP binding);GO:0005622(intracellular);GO:0006614(SRP-dependent cotranslational protein targeting to membrane)	03060(Protein export)	K03110	NA		7.17963	10.1309	5.03802	19.1739	34.0682	30.729	0.266146	-1.90971	3.16662e-09	1.83129e-07	down
	TraesCS4D02G081500	TraesCS4D02G081500.1	NA	NA	NA	NA		4.56754	6.53648	5.52215	13.5937	21.3544	26.1102	0.2723	-1.87673	3.17495e-09	1.83395e-07	down
	TraesCS4D02G086900	TraesCS4D02G086900.1	GO:0008942(nitrite reductase [NAD(P)H] activity);GO:0016491(oxidoreductase activity);GO:0042128(nitrate assimilation);GO:0051537(2 iron, 2 sulfur cluster binding);GO:0055114(oxidation-reduction process)	NA	NA	NA		2.80023	4.41042	1.77076	9.40154	18.5465	14.7876	0.210162	-2.25043	3.20524e-09	1.84928e-07	down
	TraesCS3D02G393700	TraesCS3D02G393700.2;TraesCS3D02G393700.1	GO:0006457(protein folding);GO:0015031(protein transport);GO:0015031(protein transport)	NA	NA	NA		15.5537	16.6704	9.1185	35.1287	60.9145	49.3795	0.284293	-1.81455	3.21618e-09	1.85342e-07	down
	TraesCS3D02G436100	TraesCS3D02G436100.1	GO:0006979(response to oxidative stress);GO:0009507(chloroplast);GO:0009535(chloroplast thylakoid membrane);GO:0016021(integral component of membrane)	NA	NA	NA		0.58532	0.848955	0.670535	1.84425	3.75606	3.87313	0.22218	-2.1702	3.24184e-09	1.86603e-07	down
	TraesCS3D02G426300	TraesCS3D02G426300.1	NA	NA	NA	NA		8.40846	12.4432	5.3912	21.7666	46.0302	50.9382	0.22102	-2.17775	3.25894e-09	1.87182e-07	down
	TraesCS3A02G117800	TraesCS3A02G117800.1;TraesCS3A02G117800.2	NA	NA	NA	NA		15.9996	17.4888	9.6273	37.7367	53.8314	48.2775	0.30831	-1.69755	3.2595e-09	1.87182e-07	down
	TraesCS3D02G501400	TraesCS3D02G501400.1	GO:0004672(protein kinase activity);GO:0005524(ATP binding);GO:0006468(protein phosphorylation);GO:0016021(integral component of membrane)	NA	NA	NA		0.656959	0.213479	0.951055	0.0001	0.0001	0.0001	6071.64	12.5679	3.29527e-09	1.89016e-07	up
	TraesCS4B02G168300	TraesCS4B02G168300.1	GO:0004853(uroporphyrinogen decarboxylase activity);GO:0006779(porphyrin-containing compound biosynthetic process);GO:0006782(protoporphyrinogen IX biosynthetic process)	00860(Porphyrin and chlorophyll metabolism)	K01599	EC:4.1.1.37	Uroporphyrinogen decarboxylase [Source:UniProtKB/TrEMBL;Acc:A0A1D5XNQ5]	18.9656	27.6221	10.8391	52.3925	104.247	94.4472	0.228713	-2.12839	3.3139e-09	1.89863e-07	down
	TraesCS6D02G293900	TraesCS6D02G293900.1	GO:0009579(thylakoid)	00562(Inositol phosphate metabolism);04070(Phosphatidylinositol signaling system)	K01092	EC:3.1.3.25		4.74667	8.47905	4.43891	16.7401	28.9635	30.5188	0.231751	-2.10935	3.31926e-09	1.8995e-07	down
	TraesCS4D02G126600	TraesCS4D02G126600.1	GO:0004392(heme oxygenase (decyclizing) activity);GO:0006788(heme oxidation);GO:0009507(chloroplast);GO:0010024(phytochromobilin biosynthetic process);GO:0055114(oxidation-reduction process)	00860(Porphyrin and chlorophyll metabolism)	K21480	EC:1.14.15.20		6.3584	7.12919	4.13104	15.6837	21.7788	20.38	0.304597	-1.71503	3.34432e-09	1.91162e-07	down
	TraesCS1D02G301100	TraesCS1D02G301100.1	GO:0004672(protein kinase activity);GO:0005524(ATP binding);GO:0006468(protein phosphorylation)	NA	NA	NA		0.986271	1.70205	0.85133	3.93548	6.41623	7.45847	0.198743	-2.33102	3.35231e-09	1.91396e-07	down
	TraesCS1B02G276500	TraesCS1B02G276500.1	GO:0004867(serine-type endopeptidase inhibitor activity);GO:0005576(extracellular region)	NA	NA	NA		61.1682	30.2481	119.823	1.09919	4.46673	7.91425	15.6704	3.96997	3.39161e-09	1.93416e-07	up
	TraesCS6A02G340300	TraesCS6A02G340300.2;TraesCS6A02G340300.1;TraesCS6A02G340300.3	GO:0005524(ATP binding);GO:0005737(cytoplasm);GO:0006457(protein folding);GO:0046914(transition metal ion binding);GO:1901671(positive regulation of superoxide dismutase activity);GO:1901671(positive regulation of superoxide dismutase activity)	NA	NA	NA		49.4408	81.1945	41.1838	146.089	263.072	239.933	0.264706	-1.91753	3.47066e-09	1.97695e-07	down
	TraesCS1D02G092600	TraesCS1D02G092600.1	GO:0005515(protein binding);GO:0016021(integral component of membrane)	NA	NA	NA		1.51237	0.51633	0.609961	0.0001	0.0001	0.0001	8795.55	13.1026	3.4855e-09	1.98117e-07	up
	TraesCS5B02G114900	TraesCS5B02G114900.2;TraesCS5B02G114900.1	NA	NA	NA	NA		1.49307	2.71751	1.94175	5.80168	15.5491	17.6045	0.157933	-2.66261	3.48611e-09	1.98117e-07	down
	TraesCS5A02G378900	TraesCS5A02G378900.1	GO:0005515(protein binding);GO:0016491(oxidoreductase activity);GO:0016702(oxidoreductase activity, acting on single donors with incorporation of molecular oxygen, incorporation of two atoms of oxygen);GO:0031408(oxylipin biosynthetic process);GO:0046872(metal ion binding);GO:0055114(oxidation-reduction process)	00591(Linoleic acid metabolism)	K15718	EC:1.13.11.58	Lipoxygenase [Source:UniProtKB/TrEMBL;Acc:A0A1D5YBH2]	1.72217	4.56239	5.82066	10.9906	49.0071	38.9363	0.122357	-3.03084	3.49604e-09	1.98249e-07	down
	TraesCS2A02G448400	TraesCS2A02G448400.1	GO:0003676(nucleic acid binding);GO:0003729(mRNA binding);GO:0009570(chloroplast stroma);GO:0009579(thylakoid)	03013(RNA transport);03015(mRNA surveillance pathway);03018(RNA degradation)	K13126	NA		8.49788	12.7456	4.66187	25.2705	41.2582	44.4024	0.233527	-2.09834	3.49804e-09	1.98249e-07	down
	TraesCS3B02G257700	TraesCS3B02G257700.1	GO:0003735(structural constituent of ribosome);GO:0005840(ribosome);GO:0006412(translation)	03010(Ribosome)	K02909	NA	50S ribosomal protein L31 [Source:UniProtKB/TrEMBL;Acc:W5CQ20]	37.2944	46.9712	20.8125	84.9153	199.087	194.414	0.219637	-2.18681	3.50049e-09	1.98249e-07	down
	TraesCS3A02G371200	TraesCS3A02G371200.1	GO:0005506(iron ion binding);GO:0016021(integral component of membrane);GO:0016705(oxidoreductase activity, acting on paired donors, with incorporation or reduction of molecular oxygen);GO:0020037(heme binding);GO:0055114(oxidation-reduction process)	NA	NA	NA		1.1696	2.18943	1.26459	5.19784	7.96515	6.90569	0.23039	-2.11785	3.52471e-09	1.98983e-07	down
	TraesCS5A02G173700	TraesCS5A02G173700.1	GO:0009535(chloroplast thylakoid membrane);GO:0016021(integral component of membrane)	00073(Cutin, suberine and wax biosynthesis);04146(Peroxisome)	K13356	EC:1.2.1.84		6.34535	9.81675	3.03822	19.3619	38.6944	46.6017	0.183458	-2.44648	3.52485e-09	1.98983e-07	down
	TraesCS2B02G620600	TraesCS2B02G620600.1	NA	NA	NA	NA		2.74283	6.77158	3.27772	13.1243	21.5934	21.9203	0.225857	-2.14652	3.52557e-09	1.98983e-07	down
	TraesCS1A02G057200	TraesCS1A02G057200.1;TraesCS1A02G057200.2	GO:0006782(protoporphyrinogen IX biosynthetic process);GO:0008883(glutamyl-tRNA reductase activity);GO:0033014(tetrapyrrole biosynthetic process);GO:0050661(NADP binding);GO:0055114(oxidation-reduction process);GO:0055114(oxidation-reduction process)	00860(Porphyrin and chlorophyll metabolism);00860(Porphyrin and chlorophyll metabolism)	K02492	EC:1.2.1.70	Glutamyl-tRNA reductase [Source:UniProtKB/TrEMBL;Acc:A0A1D5S176]	4.29385	7.6012	2.879	15.009	22.4807	23.6348	0.241704	-2.04869	3.53576e-09	1.99218e-07	down
	TraesCS7B02G350400	TraesCS7B02G350400.1	GO:0003735(structural constituent of ribosome);GO:0005622(intracellular);GO:0005840(ribosome);GO:0006412(translation);GO:0009570(chloroplast stroma);GO:0009941(chloroplast envelope);GO:0032544(plastid translation)	03010(Ribosome)	K02895	NA		86.9229	128.561	50.9828	235.681	482.16	481.371	0.222201	-2.17006	3.53783e-09	1.99218e-07	down
	TraesCS7D02G492200	TraesCS7D02G492200.2;TraesCS7D02G492200.3;TraesCS7D02G492200.1	GO:0005509(calcium ion binding);GO:0009523(photosystem II);GO:0009654(photosystem II oxygen evolving complex);GO:0015979(photosynthesis);GO:0019898(extrinsic component of membrane);GO:0019898(extrinsic component of membrane)	NA	NA	NA		15.5892	23.5467	9.95688	44.3959	74.9567	75.0583	0.25252	-1.98553	3.55168e-09	1.9977e-07	down
	TraesCS7D02G553300	TraesCS7D02G553300.1	GO:0004310(farnesyl-diphosphate farnesyltransferase activity);GO:0006696(ergosterol biosynthetic process);GO:0009058(biosynthetic process);GO:0009507(chloroplast);GO:0010287(plastoglobule);GO:0016117(carotenoid biosynthetic process);GO:0016120(carotene biosynthetic process);GO:0016740(transferase activity);GO:0016765(transferase activity, transferring alkyl or aryl (other than methyl) groups);GO:…	00906(Carotenoid biosynthesis)	K02291	EC:2.5.1.32	Phytoene synthase 1 [Source:UniProtKB/TrEMBL;Acc:C3RXR8]	3.60161	4.44624	2.65708	8.25722	16.1598	16.9256	0.258932	-1.94935	3.5692e-09	2.0037e-07	down
	TraesCS2B02G086900	TraesCS2B02G086900.1	GO:0009507(chloroplast);GO:0031977(thylakoid lumen)	NA	NA	NA		1.60743	2.49556	1.2162	6.87527	11.3432	11.2178	0.180702	-2.46831	3.57048e-09	2.0037e-07	down
	TraesCS4A02G109200	TraesCS4A02G109200.1	GO:0016491(oxidoreductase activity);GO:0046872(metal ion binding);GO:0055114(oxidation-reduction process)	00941(Flavonoid biosynthesis)	K05278	EC:1.14.20.6		4.59449	7.58405	5.62077	0.758781	0.902301	0.638191	7.74128	2.95257	3.62937e-09	2.03331e-07	up
	TraesCS2B02G457700	TraesCS2B02G457700.1	GO:0016554(cytidine to uridine editing)	00561(Glycerolipid metabolism);00564(Glycerophospholipid metabolism)	K00655	EC:2.3.1.51		29.0247	39.6365	21.6198	71.2456	122.019	130.159	0.279141	-1.84093	3.63149e-09	2.03331e-07	down
	TraesCS2A02G254600	TraesCS2A02G254600.3;TraesCS2A02G254600.2;TraesCS2A02G254600.4;TraesCS2A02G254600.1	GO:0005509(calcium ion binding);GO:0009507(chloroplast);GO:0009523(photosystem II);GO:0009535(chloroplast thylakoid membrane);GO:0009536(plastid);GO:0009579(thylakoid);GO:0009654(photosystem II oxygen evolving complex);GO:0015979(photosynthesis);GO:0016020(membrane);GO:0019898(extrinsic component of membrane);GO:0019898(extrinsic component of membrane)	00195(Photosynthesis);00195(Photosynthesis)	K02717	NA		44.5175	59.2074	23.5545	113.995	215.184	217.832	0.232681	-2.10357	3.67555e-09	2.05563e-07	down
	TraesCS2A02G407700	TraesCS2A02G407700.1;TraesCS2A02G407700.2	GO:0015267(channel activity);GO:0016020(membrane);GO:0016021(integral component of membrane);GO:0055085(transmembrane transport);GO:0055085(transmembrane transport)	NA	NA	NA		3.68936	7.46339	3.71143	12.8071	25.6487	26.5094	0.228802	-2.12783	3.6797e-09	2.05563e-07	down
	TraesCS4B02G240900	TraesCS4B02G240900.1	GO:0000166(nucleotide binding);GO:0003824(catalytic activity);GO:0004356(glutamate-ammonia ligase activity);GO:0005524(ATP binding);GO:0006542(glutamine biosynthetic process);GO:0006807(nitrogen compound metabolic process);GO:0016874(ligase activity)	00630(Glyoxylate and dicarboxylate metabolism);00910(Nitrogen metabolism);00250(Alanine, aspartate and glutamate metabolism);00220(Arginine biosynthesis)	K01915	EC:6.3.1.2	Glutamine synthetase [Source:UniProtKB/TrEMBL;Acc:Q6RUJ2]	8.10005	6.29354	7.65388	1.50922	1.14522	1.18716	5.73915	2.52084	3.71399e-09	2.071e-07	up
	TraesCS1D02G375000	TraesCS1D02G375000.1	GO:0009522(photosystem I);GO:0009523(photosystem II);GO:0009535(chloroplast thylakoid membrane);GO:0009765(photosynthesis, light harvesting);GO:0016020(membrane);GO:0016021(integral component of membrane);GO:0016168(chlorophyll binding);GO:0018298(protein-chromophore linkage)	00196(Photosynthesis - antenna proteins)	K08912	NA	Chlorophyll a-b binding protein, chloroplastic [Source:UniProtKB/TrEMBL;Acc:A0A1D5SSP2]	1.27536	2.62134	0.577868	6.78144	14.1156	23.2567	0.101341	-3.30271	3.71564e-09	2.071e-07	down
	TraesCS1D02G269600	TraesCS1D02G269600.1	GO:0005215(transporter activity);GO:0006857(oligopeptide transport);GO:0016020(membrane);GO:0016021(integral component of membrane);GO:0022857(transmembrane transporter activity);GO:0055085(transmembrane transport)	NA	NA	NA		1.10481	0.624409	0.491676	0.0001	0.0001	0.0001	7402.97	12.8539	3.73479e-09	2.07796e-07	up
	TraesCS3D02G083400	TraesCS3D02G083400.1	NA	00400(Phenylalanine, tyrosine and tryptophan biosynthesis)	K00891	EC:2.7.1.71		8.50978	11.1322	5.26067	20.3641	40.1789	43.4663	0.239427	-2.06234	3.73655e-09	2.07796e-07	down
	TraesCS2B02G546700	TraesCS2B02G546700.1	NA	NA	NA	NA		2.41524	5.03458	3.10545	8.76542	29.9394	28.9187	0.156089	-2.67956	3.74584e-09	2.08078e-07	down
	TraesCS5B02G503800	TraesCS5B02G503800.1	GO:0003735(structural constituent of ribosome);GO:0005622(intracellular);GO:0005840(ribosome);GO:0006412(translation)	03010(Ribosome)	K02881	NA		22.3418	33.22	10.5681	65.5271	130.091	132.902	0.201296	-2.31261	3.78142e-09	2.09818e-07	down
	TraesCS2A02G558500	TraesCS2A02G558500.1	GO:0004672(protein kinase activity);GO:0005524(ATP binding);GO:0006468(protein phosphorylation)	NA	NA	NA		2.12937	0.961036	1.12583	0.0001	0.0001	0.0001	14054.1	13.7787	3.81608e-09	2.11503e-07	up
	TraesCS2B02G405600	TraesCS2B02G405600.1	GO:0016655(oxidoreductase activity, acting on NAD(P)H, quinone or similar compound as acceptor);GO:0055114(oxidation-reduction process)	NA	NA	NA		1.2192	1.61926	0.581732	4.18137	13.021	11.9517	0.117315	-3.09154	3.85675e-09	2.13517e-07	down
	TraesCS5D02G460700	TraesCS5D02G460700.1	GO:0005506(iron ion binding);GO:0016491(oxidoreductase activity);GO:0016705(oxidoreductase activity, acting on paired donors, with incorporation or reduction of molecular oxygen);GO:0031418(L-ascorbic acid binding);GO:0055114(oxidation-reduction process)	00330(Arginine and proline metabolism)	K00472	EC:1.14.11.2		6.30265	10.7024	29.2875	1.17387	0.55198	1.90796	12.7394	3.67122	3.86319e-09	2.13633e-07	up
	TraesCS3B02G084500	TraesCS3B02G084500.1	NA	NA	NA	NA		0.907552	0.80113	0.650163	0.0001	0.0001	0.0001	7862.82	12.9408	3.89009e-09	2.1488e-07	up
	TraesCS2B02G246600	TraesCS2B02G246600.1	NA	NA	NA	NA		4.31227	7.09537	2.84935	12.6847	29.2392	27.5388	0.205247	-2.28457	3.90949e-09	2.15587e-07	down
	TraesCS4B02G348600	TraesCS4B02G348600.1	GO:0003993(acid phosphatase activity);GO:0016787(hydrolase activity);GO:0046872(metal ion binding)	NA	NA	NA	Purple acid phosphatase [Source:UniProtKB/TrEMBL;Acc:A0A1D5XG45]	4.96593	2.85056	3.08304	8.96762	35.3872	17.492	0.176234	-2.50444	3.91165e-09	2.15587e-07	down
	TraesCS2A02G156100	TraesCS2A02G156100.2;TraesCS2A02G156100.1	GO:0003676(nucleic acid binding);GO:0003723(RNA binding);GO:0003723(RNA binding)	NA	NA	NA		222.279	292.928	117.666	569.015	1092.48	1035.42	0.234666	-2.09132	3.94154e-09	2.16992e-07	down
	TraesCS2B02G277600	TraesCS2B02G277600.1	GO:0016020(membrane);GO:0016021(integral component of membrane);GO:0022857(transmembrane transporter activity);GO:0055085(transmembrane transport)	NA	NA	NA		0.550461	0.364051	1.04203	0.0001	0.0001	0.0001	6521.82	12.6711	4.01605e-09	2.20847e-07	up
	TraesCS6B02G206800	TraesCS6B02G206800.1	GO:0005471(ATP:ADP antiporter activity);GO:0005524(ATP binding);GO:0006862(nucleotide transport);GO:0016021(integral component of membrane);GO:0031969(chloroplast membrane)	NA	NA	NA	ADP,ATP carrier protein [Source:UniProtKB/TrEMBL;Acc:A0A1D6B0S9]	10.6709	12.0668	6.81691	24.5869	46.495	33.9761	0.281317	-1.82973	4.08149e-09	2.24192e-07	down
	TraesCSU02G250200	TraesCSU02G250200.1	GO:0050832(defense response to fungus)	NA	NA	NA		9.98874	5.31481	9.01313	0.532536	0.177739	0.0001	34.2308	5.09722	4.09127e-09	2.24192e-07	up
	TraesCS2A02G589300	TraesCS2A02G589300.1	GO:0016021(integral component of membrane)	NA	NA	NA		0.0001	0.04381	0.066595	0.42136	3.86061	1.65368	0.0186172	-5.74722	4.09399e-09	2.24192e-07	down
	TraesCS5D02G464800	TraesCS5D02G464800.1	GO:0009522(photosystem I);GO:0009523(photosystem II);GO:0009535(chloroplast thylakoid membrane);GO:0009765(photosynthesis, light harvesting);GO:0016020(membrane);GO:0016021(integral component of membrane);GO:0016168(chlorophyll binding);GO:0018298(protein-chromophore linkage)	00196(Photosynthesis - antenna proteins)	K08912	NA	Chlorophyll a-b binding protein, chloroplastic [Source:UniProtKB/TrEMBL;Acc:A0A1D5ZTH5]	18.4943	26.3951	7.79943	52.6425	107.644	127.817	0.182882	-2.45102	4.09508e-09	2.24192e-07	down
	TraesCS6A02G405600	TraesCS6A02G405600.1	GO:0015267(channel activity);GO:0016020(membrane);GO:0016021(integral component of membrane);GO:0055085(transmembrane transport)	NA	NA	NA	Aquaporin [Source:UniProtKB/TrEMBL;Acc:A0A1D6AM47]	8.31754	9.36385	7.35367	1.34453	1.73973	1.24507	5.78265	2.53173	4.16583e-09	2.27812e-07	up
	TraesCS2D02G066000	TraesCS2D02G066000.1	NA	NA	NA	NA		1.33332	0.709632	0.996613	0.0001	0.0001	0.0001	10131.9	13.3066	4.1709e-09	2.27837e-07	up
	TraesCS7A02G250000	TraesCS7A02G250000.3;TraesCS7A02G250000.1;TraesCS7A02G250000.2	GO:0003690(double-stranded DNA binding);GO:0006355(regulation of transcription, DNA-templated);GO:0006355(regulation of transcription, DNA-templated)	NA	NA	NA		2.38489	2.65038	1.72387	5.74195	8.35228	7.32612	0.315547	-1.66407	4.20596e-09	2.29498e-07	down
	TraesCS5B02G426700	TraesCS5B02G426700.1	GO:0009415(response to water)	NA	NA	NA		32.4791	22.0521	26.8864	6.36662	1.30737	1.67189	8.71161	3.12294	4.22778e-09	2.30432e-07	up
	TraesCS5A02G383800	TraesCS5A02G383800.1	GO:0003700(DNA-binding transcription factor activity);GO:0005634(nucleus);GO:0006355(regulation of transcription, DNA-templated);GO:0043565(sequence-specific DNA binding)	NA	NA	NA		24.9221	24.7904	37.9529	3.40358	7.19364	6.72682	5.06033	2.33923	4.25266e-09	2.31533e-07	up
	TraesCS4A02G119900	TraesCS4A02G119900.1;TraesCS4A02G119900.2	GO:0015171(amino acid transmembrane transporter activity);GO:0031359(integral component of chloroplast outer membrane);GO:0031359(integral component of chloroplast outer membrane)	NA	NA	NA		2.03758	0.752228	3.4971	0.0001	0.0001	0.0001	20956.4	14.3551	4.28734e-09	2.33163e-07	up
	TraesCS7D02G008100	TraesCS7D02G008100.1	GO:0006952(defense response)	NA	NA	NA		5.7436	11.0108	12.4051	23.0861	202.841	87.0783	0.0931598	-3.42415	4.2929e-09	2.33208e-07	down
	TraesCS2A02G160700	TraesCS2A02G160700.1	GO:0030001(metal ion transport);GO:0046872(metal ion binding)	NA	NA	NA		3.24678	1.54729	3.34453	0.061683	0.0001	0.0001	131.516	7.03909	4.30703e-09	2.33718e-07	up
	TraesCS2B02G340300	TraesCS2B02G340300.1	GO:0009507(chloroplast);GO:0009522(photosystem I);GO:0009523(photosystem II);GO:0009535(chloroplast thylakoid membrane);GO:0009536(plastid);GO:0009579(thylakoid);GO:0009765(photosynthesis, light harvesting);GO:0009941(chloroplast envelope);GO:0010196(nonphotochemical quenching);GO:0010287(plastoglobule);GO:0015979(photosynthesis);GO:0016020(membrane);GO:0016021(integral component of membrane);GO:…	00196(Photosynthesis - antenna proteins)	K08917	NA	Chlorophyll a-b binding protein, chloroplastic [Source:UniProtKB/TrEMBL;Acc:W5AY52]	16.0741	33.1888	12.9369	59.1542	100.579	129.691	0.214909	-2.2182	4.32144e-09	2.34242e-07	down
	TraesCS2A02G283000	TraesCS2A02G283000.1	GO:0016021(integral component of membrane)	03018(RNA degradation)	K12600	NA		1.63498	0.946607	0.735957	0.0001	0.0001	0.0001	11058.5	13.4329	4.32697e-09	2.34284e-07	up
	TraesCS6D02G193000	TraesCS6D02G193000.1	GO:0003746(translation elongation factor activity);GO:0003924(GTPase activity);GO:0005525(GTP binding);GO:0005622(intracellular);GO:0006414(translational elongation)	NA	NA	NA	Elongation factor Tu [Source:UniProtKB/TrEMBL;Acc:A0A341XUD8]	33.4876	71.3361	22.083	144.776	227.877	235.222	0.208771	-2.26001	4.33414e-09	2.34414e-07	down
	TraesCS5D02G118500	TraesCS5D02G118500.1	GO:0006662(glycerol ether metabolic process);GO:0009507(chloroplast);GO:0009657(plastid organization);GO:0015035(protein disulfide oxidoreductase activity);GO:0016671(oxidoreductase activity, acting on a sulfur group of donors, disulfide as acceptor);GO:0042744(hydrogen peroxide catabolic process);GO:0045454(cell redox homeostasis)	NA	NA	NA		14.8047	23.389	7.87767	41.589	99.1771	102.363	0.189493	-2.39978	4.3432e-09	2.34647e-07	down
	TraesCS1B02G420100	TraesCS1B02G420100.1	GO:0009522(photosystem I);GO:0009538(photosystem I reaction center);GO:0015979(photosynthesis)	00195(Photosynthesis)	K02695	NA		7.595	15.3042	5.25024	25.9651	63.5361	68.2574	0.178434	-2.48654	4.37032e-09	2.3579e-07	down
	TraesCS1D02G437000	TraesCS1D02G437000.1	GO:0000427(plastid-encoded plastid RNA polymerase complex);GO:0005515(protein binding);GO:0009416(response to light stimulus);GO:0009508(plastid chromosome);GO:0009534(chloroplast thylakoid);GO:0009658(chloroplast organization);GO:0010027(thylakoid membrane organization);GO:0042793(plastid transcription)	NA	NA	NA		13.5845	21.4182	9.31498	43.5825	63.1035	52.8131	0.277855	-1.84759	4.37392e-09	2.3579e-07	down
	TraesCS4D02G339700	TraesCS4D02G339700.1	GO:0003735(structural constituent of ribosome);GO:0005622(intracellular);GO:0005840(ribosome);GO:0006412(translation);GO:0009570(chloroplast stroma);GO:0009735(response to cytokinin);GO:0009941(chloroplast envelope);GO:0016020(membrane);GO:0022626(cytosolic ribosome)	03010(Ribosome)	K02931	NA		47.0296	75.9869	27.775	137.163	302.241	280.849	0.209359	-2.25595	4.39388e-09	2.36607e-07	down
	TraesCS4A02G499500	TraesCS4A02G499500.1	GO:0005507(copper ion binding);GO:0009055(electron transfer activity);GO:0009535(chloroplast thylakoid membrane)	00195(Photosynthesis)	K02638	NA	Plastocyanin [Source:UniProtKB/TrEMBL;Acc:W5DL22]	2.33177	7.08488	2.05493	16.4003	31.6497	50.1455	0.116824	-3.09759	4.3996e-09	2.36656e-07	down
	TraesCS7B02G164400	TraesCS7B02G164400.1	GO:0016021(integral component of membrane);GO:0022857(transmembrane transporter activity);GO:0055085(transmembrane transport)	NA	NA	NA		8.97116	11.7303	6.82962	20.3578	45.445	39.9121	0.260428	-1.94105	4.42122e-09	2.37361e-07	down
	TraesCS5A02G505800	TraesCS5A02G505800.1	GO:0005886(plasma membrane);GO:0016021(integral component of membrane)	NA	NA	NA		5.94739	9.93432	3.16716	19.821	49.4335	32.7589	0.186729	-2.42098	4.42234e-09	2.37361e-07	down
	TraesCS3B02G397500	TraesCS3B02G397500.1	GO:0005634(nucleus);GO:0005737(cytoplasm);GO:0009658(chloroplast organization);GO:0016301(kinase activity);GO:0016310(phosphorylation);GO:0042644(chloroplast nucleoid);GO:0042793(plastid transcription);GO:0043621(protein self-association)	00051(Fructose and mannose metabolism);00500(Starch and sucrose metabolism);00520(Amino sugar and nucleotide sugar metabolism)	K00847	EC:2.7.1.4	Protein kinase, putative, expressed [Source:UniProtKB/TrEMBL;Acc:D8L9H2]	5.43669	5.91731	3.43374	11.6384	21.7757	18.4894	0.284908	-1.81143	4.43413e-09	2.37707e-07	down
	TraesCS6D02G298300	TraesCS6D02G298300.1	GO:0003735(structural constituent of ribosome);GO:0005622(intracellular);GO:0005840(ribosome);GO:0006412(translation);GO:0009295(nucleoid);GO:0009570(chloroplast stroma);GO:0009941(chloroplast envelope)	03010(Ribosome)	K02904	NA		56.3275	86.8753	31.0268	160.003	311.635	367.264	0.207688	-2.26751	4.43844e-09	2.37707e-07	down
	TraesCS5A02G414400	TraesCS5A02G414400.1	GO:0009522(photosystem I);GO:0009538(photosystem I reaction center);GO:0015979(photosynthesis)	00195(Photosynthesis)	K02694	NA		11.6465	19.1085	5.01793	38.2729	84.067	82.7929	0.174389	-2.51962	4.46571e-09	2.38704e-07	down
	TraesCSU02G093800	TraesCSU02G093800.1	GO:0003735(structural constituent of ribosome);GO:0005622(intracellular);GO:0005840(ribosome);GO:0006412(translation);GO:0009507(chloroplast)	03010(Ribosome)	K02916	NA	50S ribosomal protein L35 [Source:UniProtKB/TrEMBL;Acc:A0A1D6BPE6]	28.2598	48.4257	17.8535	81.1415	198.186	214.889	0.19129	-2.38617	4.46674e-09	2.38704e-07	down
	TraesCS7A02G029600	TraesCS7A02G029600.1	GO:0004497(monooxygenase activity);GO:0005506(iron ion binding);GO:0016491(oxidoreductase activity);GO:0016705(oxidoreductase activity, acting on paired donors, with incorporation or reduction of molecular oxygen);GO:0020037(heme binding);GO:0046872(metal ion binding);GO:0055114(oxidation-reduction process)	00904(Diterpenoid biosynthesis)	K04123	EC:1.14.13.79		0.487775	0.577566	0.95711	0.0001	0.0001	0.0001	6741.5	12.7189	4.49594e-09	2.40005e-07	up
	TraesCS5A02G199900	TraesCS5A02G199900.1;TraesCS5A02G199900.2	NA	NA	NA	NA		4.51004	11.1729	5.07671	19.7214	40.4701	37.6257	0.212229	-2.23631	4.50309e-09	2.40126e-07	down
	TraesCS3A02G256200	TraesCS3A02G256200.1	GO:0004672(protein kinase activity);GO:0004674(protein serine/threonine kinase activity);GO:0005524(ATP binding);GO:0006468(protein phosphorylation)	04016(MAPK signaling pathway - plant)	K20716	NA		1.64691	4.35315	2.66797	9.69792	14.3863	13.0294	0.233553	-2.09818	4.52012e-09	2.40522e-07	down
	TraesCS3A02G212000	TraesCS3A02G212000.1	GO:0009507(chloroplast)	NA	NA	NA		3.29197	6.52904	3.29956	11.779	27.5666	27.8679	0.195207	-2.35692	4.52029e-09	2.40522e-07	down
	TraesCS7D02G016800	TraesCS7D02G016800.1	GO:0016491(oxidoreductase activity);GO:0055114(oxidation-reduction process)	00195(Photosynthesis)	K02641	EC:1.18.1.2	Ferredoxin--NADP reductase, chloroplastic [Source:UniProtKB/TrEMBL;Acc:A0A341YP63]	6.63107	10.547	3.77042	17.7996	46.1472	50.712	0.182703	-2.45243	4.53579e-09	2.41087e-07	down
	TraesCS7A02G282100	TraesCS7A02G282100.1	GO:0009644(response to high light intensity);GO:0009773(photosynthetic electron transport in photosystem I)	NA	NA	NA	Proton gradient regulation 5 [Source:UniProtKB/TrEMBL;Acc:H9C8A6]	5.94902	8.00721	4.33546	15.5937	29.8547	33.2124	0.232539	-2.10446	4.55318e-09	2.4175e-07	down
	TraesCS4A02G042500	TraesCS4A02G042500.1	GO:0003723(RNA binding);GO:0003735(structural constituent of ribosome);GO:0005622(intracellular);GO:0005840(ribosome);GO:0006412(translation);GO:0009570(chloroplast stroma)	03010(Ribosome)	K02946	NA		53.4431	88.7372	32.2931	163.289	315.713	313.266	0.22022	-2.18298	4.56749e-09	2.42155e-07	down
	TraesCS2A02G545000	TraesCS2A02G545000.1	GO:0016491(oxidoreductase activity);GO:0055114(oxidation-reduction process)	NA	NA	NA		4.54491	4.0659	10.5221	1.28776	0.545657	0.700568	7.5505	2.91657	4.57063e-09	2.42155e-07	up
	TraesCS7D02G484800	TraesCS7D02G484800.1	GO:0003824(catalytic activity);GO:0050662(coenzyme binding)	NA	NA	NA		5.50487	8.02438	2.57207	14.8685	39.3036	36.3067	0.177957	-2.4904	4.58525e-09	2.42541e-07	down
	TraesCS3A02G150800	TraesCS3A02G150800.1	GO:0009269(response to desiccation)	NA	NA	NA		123.108	96.4836	109.899	16.9558	30.2969	29.2799	4.30523	2.10609	4.58775e-09	2.42541e-07	up
	TraesCS2B02G271300	TraesCS2B02G271300.1	GO:0003676(nucleic acid binding);GO:0003729(mRNA binding);GO:0009570(chloroplast stroma);GO:0009579(thylakoid);GO:0031425(chloroplast RNA processing);GO:1901259(chloroplast rRNA processing)	NA	NA	NA		35.0095	46.7663	17.5963	90.9761	186.089	168.352	0.223099	-2.16424	4.59957e-09	2.42905e-07	down
	TraesCS5D02G094500	TraesCS5D02G094500.1	NA	NA	NA	NA		28.2235	18.3718	32.5815	5.35978	3.90227	1.98883	7.03739	2.81504	4.60537e-09	2.42951e-07	up
	TraesCS1D02G108100	TraesCS1D02G108100.1	GO:0016021(integral component of membrane)	NA	NA	NA		20.3371	8.5921	14.1909	2.31989	1.56916	2.73524	6.50939	2.70252	4.64139e-09	2.44589e-07	up
	TraesCS4A02G184100	TraesCS4A02G184100.1;TraesCS4A02G184100.2;TraesCS4A02G184100.3	GO:0003824(catalytic activity);GO:0003824(catalytic activity)	NA	NA	NA		2.09411	2.19838	1.75886	4.38245	13.9476	12.6295	0.19546	-2.35506	4.66863e-09	2.45761e-07	down
	TraesCS3B02G345800	TraesCS3B02G345800.1	GO:0003993(acid phosphatase activity);GO:0005618(cell wall);GO:0005829(cytosol);GO:0009505(plant-type cell wall);GO:0009506(plasmodesma);GO:0016036(cellular response to phosphate starvation);GO:0016311(dephosphorylation);GO:0016787(hydrolase activity);GO:0046872(metal ion binding)	00130(Ubiquinone and other terpenoid-quinone biosynthesis)	K03809	EC:1.6.5.2	Purple acid phosphatase [Source:UniProtKB/TrEMBL;Acc:A0A077S0P4]	0.64687	1.5891	0.48392	4.30346	9.12678	6.14104	0.138974	-2.84712	4.7884e-09	2.51691e-07	down
	TraesCS1D02G098000	TraesCS1D02G098000.1	GO:0016491(oxidoreductase activity);GO:0046872(metal ion binding);GO:0055114(oxidation-reduction process)	00270(Cysteine and methionine metabolism)	K05933	EC:1.14.17.4		3.54121	15.1821	11.7677	33.8636	102.389	85.1336	0.137728	-2.86011	4.79148e-09	2.51691e-07	down
	TraesCS7D02G088700	TraesCS7D02G088700.1	GO:0016021(integral component of membrane)	NA	NA	NA		4.41906	4.05363	40.5492	0.273407	0.250458	0.0001	93.5594	6.54781	4.82519e-09	2.53192e-07	up
	TraesCS2D02G447500	TraesCS2D02G447500.1	GO:0003676(nucleic acid binding);GO:0003723(RNA binding);GO:0003729(mRNA binding);GO:0009507(chloroplast);GO:0009570(chloroplast stroma);GO:0009579(thylakoid)	03013(RNA transport);03015(mRNA surveillance pathway);03018(RNA degradation)	K13126	NA		10.3175	16.8794	7.60512	29.794	60.7944	50.9931	0.245809	-2.02439	4.90144e-09	2.56724e-07	down
	TraesCS5B02G103400	TraesCS5B02G103400.1;TraesCS5B02G103400.2	GO:0005515(protein binding);GO:0005515(protein binding)	NA	NA	NA		13.8396	22.3006	21.8817	4.10765	4.14189	5.72955	4.15062	2.05333	4.90294e-09	2.56724e-07	up
	TraesCS7A02G096600	TraesCS7A02G096600.1;TraesCS7A02G096600.2	NA	NA	NA	NA		4.19734	6.49486	3.4706	12.6581	18.3043	20.1374	0.277159	-1.85121	4.91198e-09	2.56724e-07	down
	TraesCS6A02G084200	TraesCS6A02G084200.1	NA	NA	NA	NA		79.0307	114.921	69.6091	204.902	339.833	334.543	0.299747	-1.73818	4.91335e-09	2.56724e-07	down
	TraesCS5A02G165400	TraesCS5A02G165400.2;TraesCS5A02G165400.1	GO:0004497(monooxygenase activity);GO:0009507(chloroplast);GO:0009536(plastid);GO:0009853(photorespiration);GO:0015977(carbon fixation);GO:0015979(photosynthesis);GO:0016491(oxidoreductase activity);GO:0016829(lyase activity);GO:0016984(ribulose-bisphosphate carboxylase activity);GO:0019253(reductive pentose-phosphate cycle);GO:0055114(oxidation-reduction process);GO:0055114(oxidation-reduction p…	00630(Glyoxylate and dicarboxylate metabolism);00710(Carbon fixation in photosynthetic organisms);00710(Carbon fixation in photosynthetic organisms)	K01602	EC:4.1.1.39	Ribulose bisphosphate carboxylase small chain [Source:UniProtKB/TrEMBL;Acc:W5F0E6]	43.0599	83.0939	25.645	133.211	474.95	482.033	0.13924	-2.84435	4.9264e-09	2.57133e-07	down
	TraesCS7A02G286700	TraesCS7A02G286700.4;TraesCS7A02G286700.3;TraesCS7A02G286700.2;TraesCS7A02G286700.1	GO:0000413(protein peptidyl-prolyl isomerization);GO:0003755(peptidyl-prolyl cis-trans isomerase activity);GO:0003755(peptidyl-prolyl cis-trans isomerase activity)	NA	NA	NA		12.2562	14.8717	8.34611	29.8607	44.0891	38.4877	0.3155	-1.66429	5.03291e-09	2.62156e-07	down
	TraesCS2B02G307300	TraesCS2B02G307300.1	GO:0003824(catalytic activity);GO:0003987(acetate-CoA ligase activity);GO:0016208(AMP binding);GO:0019427(acetyl-CoA biosynthetic process from acetate)	00010(Glycolysis / Gluconeogenesis);00620(Pyruvate metabolism);00630(Glyoxylate and dicarboxylate metabolism);00640(Propanoate metabolism)	K01895	EC:6.2.1.1	Acetyl-coenzyme A synthetase [Source:UniProtKB/TrEMBL;Acc:A0A341QNL1]	17.9655	10.1858	17.1231	2.66063	4.20382	2.89081	4.64101	2.21444	5.03327e-09	2.62156e-07	up
	TraesCS6B02G122200	TraesCS6B02G122200.1	NA	NA	NA	NA		2.14683	1.43629	1.59465	0.323373	0.46792	0.374404	4.44178	2.15114	5.07413e-09	2.64005e-07	up
	TraesCS3B02G246300	TraesCS3B02G246300.1	GO:0000166(nucleotide binding);GO:0005524(ATP binding)	NA	NA	NA		0.386009	0.838298	1.02531	0.0001	0.0001	0.0001	7498.74	12.8724	5.08094e-09	2.6408e-07	up
	TraesCS1A02G250100	TraesCS1A02G250100.1	GO:0016787(hydrolase activity)	NA	NA	NA		2.29959	3.50275	1.23714	7.43385	18.3671	15.7889	0.16926	-2.56269	5.11372e-09	2.65504e-07	down
	TraesCS2B02G513800	TraesCS2B02G513800.1	NA	NA	NA	NA		17.4696	17.1879	102.149	2.895	2.6804	3.80813	14.5794	3.86586	5.1483e-09	2.67018e-07	up
	TraesCS1B02G317500	TraesCS1B02G317500.1	GO:0009765(photosynthesis, light harvesting);GO:0016020(membrane)	00196(Photosynthesis - antenna proteins)	K08912	NA	Chlorophyll a-b binding protein, chloroplastic [Source:UniProtKB/TrEMBL;Acc:A0A341P530]	0.541005	1.11587	0.72772	3.8872	7.68809	15.9009	0.0867879	-3.52636	5.18851e-09	2.68821e-07	down
	TraesCS7D02G116300	TraesCS7D02G116300.2;TraesCS7D02G116300.1	GO:0005524(ATP binding);GO:0016021(integral component of membrane);GO:0016887(ATPase activity);GO:0042626(ATPase-coupled transmembrane transporter activity);GO:0055085(transmembrane transport);GO:0055085(transmembrane transport)	02010(ABC transporters);02010(ABC transporters)	K05666	NA		6.5363	5.63655	5.88115	1.70315	1.79388	1.45219	3.64785	1.86705	5.21823e-09	2.69689e-07	up
	TraesCS6D02G291600	TraesCS6D02G291600.1;TraesCS6D02G291600.2	GO:0005739(mitochondrion);GO:0005960(glycine cleavage complex);GO:0019464(glycine decarboxylation via glycine cleavage system);GO:0019464(glycine decarboxylation via glycine cleavage system)	00630(Glyoxylate and dicarboxylate metabolism);00260(Glycine, serine and threonine metabolism);00260(Glycine, serine and threonine metabolism)	K02437	NA		47.7708	68.5629	24.4835	125.62	310.828	267.848	0.19994	-2.32236	5.21874e-09	2.69689e-07	down
	TraesCS4D02G205400	TraesCS4D02G205400.1	GO:0015078(proton transmembrane transporter activity);GO:0015986(ATP synthesis coupled proton transport);GO:0016021(integral component of membrane);GO:0045263(proton-transporting ATP synthase complex, coupling factor F(o))	00190(Oxidative phosphorylation);00195(Photosynthesis)	K02109	NA		9.36075	14.3114	5.56977	23.2849	63.4801	74.1805	0.181688	-2.46047	5.22169e-09	2.69689e-07	down
	TraesCS3A02G398500	TraesCS3A02G398500.1	GO:0005634(nucleus);GO:0009534(chloroplast thylakoid)	NA	NA	NA		1.31556	2.00527	1.30476	3.59402	10.0121	10.0045	0.195911	-2.35173	5.25042e-09	2.70889e-07	down
	TraesCS4A02G355600	TraesCS4A02G355600.1;TraesCS4A02G355600.3;TraesCS4A02G355600.2	GO:0009523(photosystem II);GO:0009654(photosystem II oxygen evolving complex);GO:0015979(photosynthesis);GO:0016020(membrane);GO:0016020(membrane)	00195(Photosynthesis);00195(Photosynthesis)	K08903	NA	Photosystem II reaction center Psb28 protein [Source:UniProtKB/TrEMBL;Acc:A0A341TP27]	1.40764	2.44762	0.714238	5.71071	15.6005	17.8477	0.116691	-3.09923	5.32712e-09	2.74558e-07	down
	TraesCS3B02G403400	TraesCS3B02G403400.1	GO:0005506(iron ion binding);GO:0016705(oxidoreductase activity, acting on paired donors, with incorporation or reduction of molecular oxygen);GO:0020037(heme binding);GO:0055114(oxidation-reduction process)	NA	NA	NA		0.742204	2.34111	1.82671	6.0224	10.1915	8.91962	0.195358	-2.35581	5.35551e-09	2.75733e-07	down
	TraesCS5B02G294600	TraesCS5B02G294600.1	GO:0004553(hydrolase activity, hydrolyzing O-glycosyl compounds);GO:0005975(carbohydrate metabolic process)	00500(Starch and sucrose metabolism);00460(Cyanoamino acid metabolism);00940(Phenylpropanoid biosynthesis)	K01188	EC:3.2.1.21		1.5403	2.01432	4.75525	0.0001	0.0001	0.093497	88.6888	6.47068	5.38553e-09	2.7699e-07	up
	TraesCS1D02G400100	TraesCS1D02G400100.1	GO:0009522(photosystem I);GO:0009538(photosystem I reaction center);GO:0015979(photosynthesis)	00195(Photosynthesis)	K02695	NA		9.0298	16.462	8.12991	26.9492	59.5311	60.7691	0.228332	-2.1308	5.44291e-09	2.79649e-07	down
	TraesCS2A02G003300	TraesCS2A02G003300.1	GO:0004497(monooxygenase activity);GO:0005506(iron ion binding);GO:0016705(oxidoreductase activity, acting on paired donors, with incorporation or reduction of molecular oxygen);GO:0020037(heme binding);GO:0055114(oxidation-reduction process)	00073(Cutin, suberine and wax biosynthesis)	K15405	NA		0.917838	0.627029	0.50908	0.0001	0.0001	0.0001	6846.49	12.7411	5.45011e-09	2.79727e-07	up
	TraesCS4B02G251700	TraesCS4B02G251700.1	NA	NA	NA	NA		5.36265	9.28382	2.29864	18.4882	43.6677	43.1268	0.160949	-2.63533	5.4576e-09	2.7982e-07	down
	TraesCS6A02G191400	TraesCS6A02G191400.2;TraesCS6A02G191400.1	GO:0003723(RNA binding);GO:0003735(structural constituent of ribosome);GO:0005622(intracellular);GO:0005634(nucleus);GO:0005840(ribosome);GO:0006412(translation);GO:0009409(response to cold);GO:0009570(chloroplast stroma);GO:0009658(chloroplast organization);GO:0009793(embryo development ending in seed dormancy);GO:0009941(chloroplast envelope);GO:0010027(thylakoid membrane organization);GO:00100…	03010(Ribosome);03010(Ribosome)	K02888	NA		55.184	94.7256	30.7911	178.44	342.501	342.7	0.209231	-2.25683	5.47444e-09	2.80251e-07	down
	TraesCS5A02G516100	TraesCS5A02G516100.1	GO:0005854(nascent polypeptide-associated complex)	NA	NA	NA		40.0501	48.5957	29.5268	95.6834	137.664	125.717	0.329113	-1.60335	5.47738e-09	2.80251e-07	down
	TraesCS1A02G069900	TraesCS1A02G069900.1	GO:0016021(integral component of membrane)	NA	NA	NA		2.13195	2.07799	1.25702	5.694	12.6232	11.7758	0.181668	-2.46062	5.49045e-09	2.80628e-07	down
	TraesCS4D02G170100	TraesCS4D02G170100.2;TraesCS4D02G170100.1	GO:0003723(RNA binding);GO:0003735(structural constituent of ribosome);GO:0005622(intracellular);GO:0005840(ribosome);GO:0006412(translation);GO:0022625(cytosolic large ribosomal subunit);GO:0022625(cytosolic large ribosomal subunit)	03010(Ribosome);03010(Ribosome)	K02885	NA	Ribosomal protein L19 [Source:UniProtKB/TrEMBL;Acc:A0A341UI75]	10.3295	11.994	5.87718	27.22	35.0832	32.3776	0.29785	-1.74734	5.49947e-09	2.80798e-07	down
	TraesCS7A02G409100	TraesCS7A02G409100.1	GO:0004665(prephenate dehydrogenase (NADP+) activity);GO:0006571(tyrosine biosynthetic process);GO:0008977(prephenate dehydrogenase (NAD+) activity);GO:0009507(chloroplast);GO:0055114(oxidation-reduction process)	00400(Phenylalanine, tyrosine and tryptophan biosynthesis)	K15227	EC:1.3.1.78		1.81396	2.61946	2.6416	6.09613	12.1525	10.8518	0.243124	-2.04023	5.5273e-09	2.81927e-07	down
	TraesCS1B02G311200	TraesCS1B02G311200.1	GO:0004672(protein kinase activity);GO:0005524(ATP binding);GO:0006468(protein phosphorylation)	NA	NA	NA		1.27906	2.37077	1.27946	5.00758	9.73093	7.82618	0.218451	-2.19462	5.53451e-09	2.82003e-07	down
	TraesCS5D02G055700	TraesCS5D02G055700.1	GO:0004729(oxygen-dependent protoporphyrinogen oxidase activity);GO:0006779(porphyrin-containing compound biosynthetic process);GO:0006782(protoporphyrinogen IX biosynthetic process);GO:0009534(chloroplast thylakoid);GO:0009941(chloroplast envelope);GO:0016491(oxidoreductase activity);GO:0055114(oxidation-reduction process)	00860(Porphyrin and chlorophyll metabolism)	K00231	EC:1.3.3.4;EC:1.3.3.15	Protoporphyrinogen oxidase [Source:UniProtKB/TrEMBL;Acc:A0A1D6A242]	8.16213	14.4174	5.13358	27.9121	47.381	42.0289	0.236214	-2.08183	5.55072e-09	2.82536e-07	down
	TraesCS7A02G356000	TraesCS7A02G356000.1	GO:0003777(microtubule motor activity);GO:0005515(protein binding);GO:0005524(ATP binding);GO:0007018(microtubule-based movement);GO:0008017(microtubule binding)	NA	NA	NA		1.85785	1.62901	1.58096	0.20046	0.231191	0.253298	7.39884	2.8873	5.58443e-09	2.83959e-07	up
	TraesCS3D02G309400	TraesCS3D02G309400.1	GO:0009507(chloroplast);GO:0009523(photosystem II);GO:0015979(photosynthesis);GO:0016020(membrane);GO:0016021(integral component of membrane)	00195(Photosynthesis)	K02721	NA		13.7496	13.8834	5.86206	29.6332	53.7092	69.8327	0.218672	-2.19316	5.64026e-09	2.86437e-07	down
	TraesCS5A02G295200	TraesCS5A02G295200.1	GO:0004553(hydrolase activity, hydrolyzing O-glycosyl compounds);GO:0005975(carbohydrate metabolic process)	00500(Starch and sucrose metabolism);00460(Cyanoamino acid metabolism);00940(Phenylpropanoid biosynthesis)	K01188	EC:3.2.1.21		6.74596	6.11726	13.766	0.253053	1.31526	0.710847	11.6838	3.54644	5.64479e-09	2.86437e-07	up
	TraesCS2A02G063100	TraesCS2A02G063100.1	NA	NA	NA	NA		2.11028	1.30391	2.50284	3.91197	38.4472	22.7737	0.0908455	-3.46044	5.68888e-09	2.88377e-07	down
	TraesCS3B02G470400	TraesCS3B02G470400.1	GO:0003735(structural constituent of ribosome);GO:0005622(intracellular);GO:0005840(ribosome);GO:0006412(translation);GO:0009507(chloroplast);GO:0009570(chloroplast stroma);GO:0009579(thylakoid);GO:0009735(response to cytokinin);GO:0009941(chloroplast envelope)	03010(Ribosome)	K02899	NA		41.8528	75.6908	22.0711	139.78	327.314	299.095	0.18222	-2.45625	5.80089e-09	2.93566e-07	down
	TraesCS4A02G010700	TraesCS4A02G010700.1	GO:0016020(membrane)	NA	NA	NA		6.03305	6.55139	3.51568	15.0955	26.4498	29.6945	0.225999	-2.14561	5.80315e-09	2.93566e-07	down
	TraesCS7D02G473300	TraesCS7D02G473300.1	GO:0004519(endonuclease activity);GO:0006281(DNA repair)	NA	NA	NA		1.77244	0.601942	1.14392	0.0001	0.0001	0.0001	11727.7	13.5176	5.83698e-09	2.94974e-07	up
	TraesCS6A02G295000	TraesCS6A02G295000.1	NA	NA	NA	NA		2.89167	0.49286	1.2721	0.0001	0.0001	0.0001	15522.1	13.922	5.86224e-09	2.95947e-07	up
	TraesCS5A02G216400	TraesCS5A02G216400.1;TraesCS5A02G216400.2	NA	NA	NA	NA		1.27491	0.432564	0.751369	0.0001	0.0001	0.0001	8196.15	13.0007	5.91071e-09	2.98088e-07	up
	TraesCS7D02G336600	TraesCS7D02G336600.2;TraesCS7D02G336600.3;TraesCS7D02G336600.1	GO:0005886(plasma membrane);GO:0008565(obsolete protein transporter activity);GO:0009306(protein secretion);GO:0015031(protein transport);GO:0016021(integral component of membrane);GO:0016021(integral component of membrane)	03060(Protein export);03060(Protein export)	K03116	NA		13.3754	9.09492	6.72828	28.0132	63.3208	31.664	0.237391	-2.07466	5.92624e-09	2.98566e-07	down
	TraesCS5A02G498700	TraesCS5A02G498700.1	GO:0005515(protein binding);GO:0009416(response to light stimulus);GO:0009507(chloroplast);GO:0009535(chloroplast thylakoid membrane);GO:0009644(response to high light intensity);GO:0009941(chloroplast envelope);GO:0030674(protein binding, bridging);GO:0042802(identical protein binding);GO:0045038(protein import into chloroplast thylakoid membrane);GO:0070208(protein heterotrimerization);GO:00800…	NA	NA	NA		4.0987	5.62003	2.6398	10.4765	20.8425	25.5301	0.217392	-2.20163	5.95018e-09	2.99466e-07	down
	TraesCS1B02G231900	TraesCS1B02G231900.1	GO:0005524(ATP binding);GO:0016887(ATPase activity)	NA	NA	NA		0.621708	0.342198	0.408449	0.0001	0.0001	0.0001	4574.52	12.1594	5.98606e-09	3.00817e-07	up
	TraesCS7A02G276000	TraesCS7A02G276000.1	NA	00860(Porphyrin and chlorophyll metabolism)	K19073	EC:1.3.1.75		2.17809	3.35282	1.96354	6.26613	11.6675	11.8099	0.251969	-1.98868	5.98924e-09	3.00817e-07	down
	TraesCS3B02G090100	TraesCS3B02G090100.1	GO:0005783(endoplasmic reticulum);GO:0009507(chloroplast);GO:0015979(photosynthesis);GO:0047134(protein-disulfide reductase activity);GO:0055114(oxidation-reduction process)	NA	NA	NA		1.26096	1.52793	0.970837	4.94454	12.9717	10.0316	0.134527	-2.89403	6.00796e-09	3.01004e-07	down
	TraesCS6B02G239000	TraesCS6B02G239000.1	GO:0009507(chloroplast)	NA	NA	NA		19.421	22.4084	11.0115	41.2011	81.0178	86.7599	0.252853	-1.98363	6.01436e-09	3.01004e-07	down
	TraesCS7D02G276200	TraesCS7D02G276200.1;TraesCS7D02G276200.3;TraesCS7D02G276200.2	GO:0003824(catalytic activity);GO:0005975(carbohydrate metabolic process);GO:0030246(carbohydrate binding);GO:0030246(carbohydrate binding)	NA	NA	NA		2.85481	1.83704	1.94322	0.148931	0.0001	0.0779725	29.2289	4.86933	6.01673e-09	3.01004e-07	up
	TraesCS6B02G036400	TraesCS6B02G036400.1	GO:0003824(catalytic activity);GO:0050662(coenzyme binding)	NA	NA	NA		3.15441	4.20258	1.17462	8.45402	28.4803	21.9114	0.144983	-2.78605	6.01739e-09	3.01004e-07	down
	TraesCS7A02G547500	TraesCS7A02G547500.1	GO:0004222(metalloendopeptidase activity);GO:0005524(ATP binding);GO:0006508(proteolysis);GO:0016020(membrane);GO:0016021(integral component of membrane)	NA	NA	NA		6.4457	8.56444	3.78404	14.9377	38.5807	31.8108	0.220255	-2.18275	6.0445e-09	3.02054e-07	down
	TraesCS1A02G437500	TraesCS1A02G437500.2;TraesCS1A02G437500.1	GO:0004252(serine-type endopeptidase activity);GO:0006508(proteolysis);GO:0006508(proteolysis)	NA	NA	NA	ATP-dependent Clp protease proteolytic subunit [Source:UniProtKB/TrEMBL;Acc:W4ZNH0]	15.1093	19.9699	12.7539	36.0372	63.6202	56.1093	0.307081	-1.70331	6.07556e-09	3.03298e-07	down
	TraesCS2A02G102500	TraesCS2A02G102500.1	GO:0016491(oxidoreductase activity);GO:0055114(oxidation-reduction process)	00514(Other types of O-glycan biosynthesis)	K20784	EC:2.4.2.-		4.87609	9.27407	4.80664	15.5961	37.5819	32.3605	0.221617	-2.17386	6.10891e-09	3.04654e-07	down
	TraesCS3B02G014900	TraesCS3B02G014900.2;TraesCS3B02G014900.1	GO:0005515(protein binding);GO:0016020(membrane);GO:0016021(integral component of membrane);GO:0016021(integral component of membrane)	00195(Photosynthesis);00195(Photosynthesis)	K02717	NA		9.22135	9.7924	5.15172	18.774	39.4082	37.6686	0.252115	-1.98784	6.12021e-09	3.04909e-07	down
	TraesCS3A02G510000	TraesCS3A02G510000.1	NA	NA	NA	NA		11.6041	7.7555	21.0771	0.494805	0.903693	1.38535	14.5254	3.86051	6.1414e-09	3.05656e-07	up
	TraesCS2B02G469100	TraesCS2B02G469100.1	GO:0003676(nucleic acid binding);GO:0003729(mRNA binding);GO:0009570(chloroplast stroma);GO:0009579(thylakoid)	03013(RNA transport);03015(mRNA surveillance pathway);03018(RNA degradation)	K13126	NA		14.8603	19.3549	8.30342	36.961	60.987	66.0556	0.259255	-1.94756	6.17382e-09	3.06959e-07	down
	TraesCS3D02G535600	TraesCS3D02G535600.1	GO:0003824(catalytic activity);GO:0006364(rRNA processing);GO:0008173(RNA methyltransferase activity);GO:0030488(tRNA methylation);GO:0051536(iron-sulfur cluster binding);GO:0070475(rRNA base methylation)	NA	NA	NA		18.1552	19.5271	10.862	39.0413	62.1515	59.2061	0.302647	-1.72429	6.2534e-09	3.10548e-07	down
	TraesCS2A02G304200	TraesCS2A02G304200.3;TraesCS2A02G304200.2;TraesCS2A02G304200.1	GO:0003824(catalytic activity);GO:0033926(glycopeptide alpha-N-acetylgalactosaminidase activity);GO:0033926(glycopeptide alpha-N-acetylgalactosaminidase activity)	03010(Ribosome);03010(Ribosome)	K02986	NA		0.0001	0.0001	0.0001	0.205837	0.64434	0.747205	0.000187807	-12.3785	6.2596e-09	3.10548e-07	down
	TraesCS2B02G135100	TraesCS2B02G135100.1	NA	00230(Purine metabolism);00240(Pyrimidine metabolism);03020(RNA polymerase)	K03006	EC:2.7.7.6		0.692528	0.322085	0.68309	0.0001	0.0001	0.0001	5659.01	12.4663	6.26492e-09	3.10548e-07	up
	TraesCS2A02G200300	TraesCS2A02G200300.1	GO:0004672(protein kinase activity);GO:0005524(ATP binding);GO:0006468(protein phosphorylation)	NA	NA	NA		0.77636	0.367326	0.965931	0.0001	0.0001	0.0001	7032.06	12.7797	6.32151e-09	3.13039e-07	up
	TraesCS3A02G407200	TraesCS3A02G407200.1	GO:0009535(chloroplast thylakoid membrane);GO:0009817(defense response to fungus, incompatible interaction);GO:0009941(chloroplast envelope);GO:0010258(NADH dehydrogenase complex (plastoquinone) assembly);GO:0016020(membrane);GO:0016655(oxidoreductase activity, acting on NAD(P)H, quinone or similar compound as acceptor);GO:0055114(oxidation-reduction process)	NA	NA	NA		1.16069	0.789817	0.489712	4.11477	10.0179	12.6192	0.0912172	-3.45455	6.34356e-09	3.13158e-07	down
	TraesCS3B02G378800	TraesCS3B02G378800.1	NA	NA	NA	NA		0.503789	0.509565	0.623853	0.0001	0.0001	0.0001	5457.36	12.414	6.34386e-09	3.13158e-07	up
	TraesCS1D02G299700	TraesCS1D02G299700.1	GO:0005576(extracellular region);GO:0005618(cell wall);GO:0009664(plant-type cell wall organization);GO:0016020(membrane);GO:0071555(cell wall organization)	NA	NA	NA	Expansin [Source:UniProtKB/TrEMBL;Acc:A0A1D5SZY2]	5.04254	12.2001	4.15824	25.5213	40.1262	36.5306	0.209446	-2.25535	6.34564e-09	3.13158e-07	down
	TraesCS1A02G252700	TraesCS1A02G252700.1;TraesCS1A02G252700.2	GO:0016021(integral component of membrane);GO:0016021(integral component of membrane)	NA	NA	NA		3.23187	3.35663	2.68162	8.47474	13.2196	14.7822	0.25414	-1.97631	6.34933e-09	3.13158e-07	down
	TraesCSU02G077300	TraesCSU02G077300.1	NA	NA	NA	NA		6.47555	12.7334	3.12038	28.7579	39.527	67.4057	0.164561	-2.60331	6.39162e-09	3.14928e-07	down
	TraesCS2A02G206800	TraesCS2A02G206800.1	GO:0016020(membrane)	NA	NA	NA		11.8771	12.3545	6.70631	25.117	40.5357	42.3889	0.286352	-1.80414	6.498e-09	3.19624e-07	down
	TraesCS5B02G315100	TraesCS5B02G315100.2;TraesCS5B02G315100.1	GO:0003677(DNA binding);GO:0006355(regulation of transcription, DNA-templated);GO:0008289(lipid binding);GO:0043565(sequence-specific DNA binding);GO:0043565(sequence-specific DNA binding)	NA	NA	NA		1.25924	0.810386	0.964878	3.107	3.67133	4.13649	0.278017	-1.84675	6.49991e-09	3.19624e-07	down
	TraesCS5A02G092400	TraesCS5A02G092400.1;TraesCS5A02G092400.2	GO:0004550(nucleoside diphosphate kinase activity);GO:0005524(ATP binding);GO:0005634(nucleus);GO:0006165(nucleoside diphosphate phosphorylation);GO:0006183(GTP biosynthetic process);GO:0006228(UTP biosynthetic process);GO:0006241(CTP biosynthetic process);GO:0009570(chloroplast stroma);GO:0009579(thylakoid);GO:0009585(red, far-red light phototransduction);GO:0009734(auxin-activated signaling pat…	00230(Purine metabolism);00240(Pyrimidine metabolism);04016(MAPK signaling pathway - plant);04016(MAPK signaling pathway - plant)	K00940	EC:2.7.4.6	Nucleoside diphosphate kinase [Source:UniProtKB/TrEMBL;Acc:A0A1D5YVM4]	28.1824	29.0743	14.8825	56.0153	122.489	110.094	0.249964	-2.00021	6.55515e-09	3.22019e-07	down
	TraesCS1B02G396000	TraesCS1B02G396000.1;TraesCS1B02G396000.2;TraesCS1B02G396000.3	GO:0003700(DNA-binding transcription factor activity);GO:0005634(nucleus);GO:0006355(regulation of transcription, DNA-templated);GO:0042802(identical protein binding);GO:0043565(sequence-specific DNA binding);GO:0043565(sequence-specific DNA binding)	NA	NA	NA		41.3814	11.6514	22.8855	5.77354	3.02541	2.52282	6.70551	2.74535	6.58125e-09	3.2298e-07	up
	TraesCS6A02G385300	TraesCS6A02G385300.1	GO:0009055(electron transfer activity);GO:0020037(heme binding);GO:0046872(metal ion binding)	NA	NA	NA		1.15289	1.09959	1.38489	0.0001	0.0001	0.0001	12124.6	13.5656	6.60574e-09	3.23859e-07	up
	TraesCS3A02G498700	TraesCS3A02G498700.1	GO:0006629(lipid metabolic process);GO:0016787(hydrolase activity)	00564(Glycerophospholipid metabolism);00592(alpha-Linolenic acid metabolism)	K16818	EC:3.1.1.32		1.12601	3.50872	0.458351	7.03413	60.3232	32.0153	0.0512524	-4.28624	6.62843e-09	3.24369e-07	down
	TraesCS4A02G240000	TraesCS4A02G240000.1	GO:0045454(cell redox homeostasis)	NA	NA	NA		14.5918	17.511	9.99529	33.0558	60.3582	57.3999	0.279139	-1.84094	6.63353e-09	3.24369e-07	down
	TraesCS6A02G027900	TraesCS6A02G027900.1	GO:0005506(iron ion binding);GO:0009611(response to wounding);GO:0009941(chloroplast envelope);GO:0016021(integral component of membrane);GO:0016705(oxidoreductase activity, acting on paired donors, with incorporation or reduction of molecular oxygen);GO:0020037(heme binding);GO:0055114(oxidation-reduction process)	00592(alpha-Linolenic acid metabolism)	K10528	EC:4.1.2.-		0.806696	1.05948	0.723542	2.81627	5.48109	5.74498	0.184422	-2.43892	6.6359e-09	3.24369e-07	down
	TraesCS5A02G165700	TraesCS5A02G165700.1	GO:0004497(monooxygenase activity);GO:0009507(chloroplast);GO:0009536(plastid);GO:0009853(photorespiration);GO:0015977(carbon fixation);GO:0015979(photosynthesis);GO:0016491(oxidoreductase activity);GO:0016829(lyase activity);GO:0016984(ribulose-bisphosphate carboxylase activity);GO:0055114(oxidation-reduction process)	00630(Glyoxylate and dicarboxylate metabolism);00710(Carbon fixation in photosynthetic organisms)	K01602	EC:4.1.1.39	Ribulose bisphosphate carboxylase small chain [Source:UniProtKB/TrEMBL;Acc:W5F0E6]	36.9757	88.0307	20.0675	147.715	573.972	612.54	0.108733	-3.20114	6.66103e-09	3.25275e-07	down
	TraesCS6A02G350700	TraesCS6A02G350700.1	GO:0009415(response to water)	NA	NA	NA	Dehydrin WZY2 [Source:UniProtKB/TrEMBL;Acc:B0LXL4]	5.92751	4.0694	7.90997	0.0001	0.310403	0.087745	44.9641	5.4907	6.75781e-09	3.29355e-07	up
	TraesCS6D02G267500	TraesCS6D02G267500.2;TraesCS6D02G267500.1	GO:0005515(protein binding);GO:0005515(protein binding)	00310(Lysine degradation);00310(Lysine degradation)	K19199	EC:2.1.1.43		8.06577	10.0181	5.92726	18.4816	30.9086	29.4358	0.30461	-1.71497	6.75795e-09	3.29355e-07	down
	TraesCS5D02G276400	TraesCS5D02G276400.2;TraesCS5D02G276400.1	GO:0003824(catalytic activity);GO:0050662(coenzyme binding);GO:0050662(coenzyme binding)	00940(Phenylpropanoid biosynthesis);00940(Phenylpropanoid biosynthesis)	K09753	EC:1.2.1.44		1.00299	0.666081	0.73203	0.0001	0.0001	0.0001	8003.67	12.9664	6.87227e-09	3.34595e-07	up
	TraesCS1B02G443700	TraesCS1B02G443700.1;TraesCS1B02G443700.2	GO:0004040(amidase activity);GO:0004040(amidase activity)	00970(Aminoacyl-tRNA biosynthesis);00970(Aminoacyl-tRNA biosynthesis)	K02433	EC:6.3.5.6;EC:6.3.5.7		3.60944	4.02156	1.90124	7.43374	20.523	16.863	0.21268	-2.23325	6.88185e-09	3.34731e-07	down
	TraesCS4B02G170800	TraesCS4B02G170800.1	GO:0010207(photosystem II assembly)	00195(Photosynthesis)	K08902	NA		2.04408	3.76468	1.47567	7.30062	22.3995	19.9529	0.146707	-2.76899	6.89653e-09	3.35114e-07	down
	TraesCS1B02G374900	TraesCS1B02G374900.1	GO:0003700(DNA-binding transcription factor activity);GO:0005634(nucleus);GO:0006355(regulation of transcription, DNA-templated);GO:0043565(sequence-specific DNA binding)	04626(Plant-pathogen interaction)	K18835	NA		1.88638	0.81886	2.02815	6.13333	8.95326	10.6564	0.183871	-2.44323	6.95982e-09	3.37856e-07	down
	TraesCS2A02G532400	TraesCS2A02G532400.1	NA	NA	NA	NA		6.58285	12.3818	42.8452	1.88027	1.05758	0.908841	16.0683	4.00615	7.0045e-09	3.39398e-07	up
	TraesCS6B02G205000	TraesCS6B02G205000.1	GO:0004601(peroxidase activity);GO:0005509(calcium ion binding);GO:0016020(membrane);GO:0016021(integral component of membrane);GO:0016491(oxidoreductase activity);GO:0050664(oxidoreductase activity, acting on NAD(P)H, oxygen as acceptor);GO:0055114(oxidation-reduction process)	04016(MAPK signaling pathway - plant);04626(Plant-pathogen interaction)	K13447	EC:1.6.3.-;EC:1.11.1.-		0.419773	0.222362	0.384862	0.0001	0.0001	0.0001	3423.32	11.7412	7.00588e-09	3.39398e-07	up
	FBP	TraesCS4A02G093100.1	GO:0005975(carbohydrate metabolic process);GO:0005985(sucrose metabolic process);GO:0009409(response to cold);GO:0009507(chloroplast);GO:0009536(plastid);GO:0009570(chloroplast stroma);GO:0009735(response to cytokinin);GO:0009773(photosynthetic electron transport in photosystem I);GO:0010319(stromule);GO:0016311(dephosphorylation);GO:0016787(hydrolase activity);GO:0016791(phosphatase activity);GO…	00010(Glycolysis / Gluconeogenesis);00030(Pentose phosphate pathway);00051(Fructose and mannose metabolism);00710(Carbon fixation in photosynthetic organisms)	K03841	EC:3.1.3.11	Fructose-1,6-bisphosphatase, chloroplastic [Source:UniProtKB/Swiss-Prot;Acc:P09195]	3.17299	3.45964	1.54277	6.13605	22.3669	20.2213	0.167789	-2.57528	7.01224e-09	3.39398e-07	down
	TraesCS2A02G198700	TraesCS2A02G198700.1	NA	NA	NA	NA		0.671936	1.67877	0.391045	4.80322	9.32156	10.2821	0.112335	-3.15412	7.04686e-09	3.40739e-07	down
	TraesCS2B02G040600	TraesCS2B02G040600.1	GO:0016740(transferase activity);GO:0016758(transferase activity, transferring hexosyl groups)	00944(Flavone and flavonol biosynthesis)	K22771	EC:2.4.1.-		0.639579	0.356653	2.15332	0.0001	0.0001	0.0001	10498.5	13.3579	7.12941e-09	3.44393e-07	up
	TraesCS4B02G010200	TraesCS4B02G010200.1	GO:0016788(hydrolase activity, acting on ester bonds)	NA	NA	NA		0.0001	0.0001	0.0001	0.154736	2.05996	1.65917	7.7442e-05	-13.6565	7.19613e-09	3.47275e-07	down
	TraesCS7B02G065200	TraesCS7B02G065200.2;TraesCS7B02G065200.1	GO:0004601(peroxidase activity);GO:0009507(chloroplast);GO:0009536(plastid);GO:0009543(chloroplast thylakoid lumen);GO:0009579(thylakoid);GO:0016020(membrane);GO:0016021(integral component of membrane);GO:0016209(antioxidant activity);GO:0016491(oxidoreductase activity);GO:0045454(cell redox homeostasis);GO:0051920(peroxiredoxin activity);GO:0055114(oxidation-reduction process);GO:0098869(cellula…	NA	NA	NA		8.68497	14.2362	4.12677	26.1645	64.2072	57.704	0.182663	-2.45274	7.20683e-09	3.47451e-07	down
	TraesCS7B02G412200	TraesCS7B02G412200.2;TraesCS7B02G412200.1	GO:0005509(calcium ion binding);GO:0009523(photosystem II);GO:0009654(photosystem II oxygen evolving complex);GO:0015979(photosynthesis);GO:0019898(extrinsic component of membrane);GO:0019898(extrinsic component of membrane)	NA	NA	NA		14.6439	25.6658	11.0607	46.4954	70.3634	75.5173	0.267031	-1.90492	7.21892e-09	3.47693e-07	down
	TraesCS3D02G137700	TraesCS3D02G137700.1	GO:0006353(DNA-templated transcription, termination)	NA	NA	NA		10.3339	14.501	5.56996	26.709	59.6733	52.1141	0.219536	-2.18747	7.26438e-09	3.49542e-07	down
	TraesCS3B02G268900	TraesCS3B02G268900.1	GO:0003735(structural constituent of ribosome);GO:0005622(intracellular);GO:0005840(ribosome);GO:0006412(translation)	03010(Ribosome)	K02935	NA		29.3163	55.5811	16.2563	98.1959	221.877	241.114	0.18025	-2.47193	7.28608e-09	3.50244e-07	down
	TraesCS6B02G253900	TraesCS6B02G253900.1	GO:0000160(phosphorelay signal transduction system);GO:0003677(DNA binding);GO:0003700(DNA-binding transcription factor activity);GO:0005515(protein binding);GO:0005634(nucleus);GO:0006355(regulation of transcription, DNA-templated);GO:0007623(circadian rhythm);GO:0010031(circumnutation);GO:0010629(negative regulation of gene expression)	04712(Circadian rhythm - plant)	K12127	NA	Timing of cab expression 1 [Source:UniProtKB/TrEMBL;Acc:A0A126SNS4]	13.4983	9.66694	15.154	3.62357	3.32098	2.05284	4.25893	2.09049	7.33149e-09	3.52083e-07	up
	TraesCS7B02G166000	TraesCS7B02G166000.3;TraesCS7B02G166000.1;TraesCS7B02G166000.2	GO:0003755(peptidyl-prolyl cis-trans isomerase activity);GO:0003755(peptidyl-prolyl cis-trans isomerase activity)	NA	NA	NA	Peptidylprolyl isomerase [Source:UniProtKB/TrEMBL;Acc:A0A341YBJ7]	1.7655	3.75148	3.22311	8.26317	14.3141	18.7181	0.211648	-2.24026	7.35811e-09	3.52752e-07	down
	TraesCS2D02G161900	TraesCS2D02G161900.1;TraesCS2D02G161900.2	GO:0003676(nucleic acid binding);GO:0003723(RNA binding);GO:0003723(RNA binding)	NA	NA	NA		232.782	309.558	131.305	586.002	1106.61	959.226	0.25403	-1.97693	7.35974e-09	3.52752e-07	down
	TraesCS4B02G347000	TraesCS4B02G347000.1	GO:0003735(structural constituent of ribosome);GO:0005840(ribosome);GO:0006412(translation)	03010(Ribosome)	K02867	NA		38.0898	50.6227	18.7099	96.6791	195.026	179.54	0.227954	-2.13318	7.41332e-09	3.54975e-07	down
	TraesCS5B02G527100	TraesCS5B02G527100.1	GO:0005515(protein binding)	NA	NA	NA		76.0977	50.5895	61.252	11.3279	1.20847	2.40164	12.5813	3.65321	7.44294e-09	3.56047e-07	up
	TraesCS2D02G261100	TraesCS2D02G261100.1	GO:0004497(monooxygenase activity);GO:0005506(iron ion binding);GO:0016020(membrane);GO:0016021(integral component of membrane);GO:0016491(oxidoreductase activity);GO:0016705(oxidoreductase activity, acting on paired donors, with incorporation or reduction of molecular oxygen);GO:0020037(heme binding);GO:0046872(metal ion binding);GO:0055114(oxidation-reduction process)	NA	NA	NA		0.540704	0.489195	0.653988	0.0001	0.0001	0.0001	5612.96	12.4545	7.47478e-09	3.57223e-07	up
	TraesCS1D02G375700	TraesCS1D02G375700.1	GO:0000234(phosphoethanolamine N-methyltransferase activity);GO:0006656(phosphatidylcholine biosynthetic process);GO:0008168(methyltransferase activity);GO:0016740(transferase activity);GO:0032259(methylation)	00564(Glycerophospholipid metabolism)	K05929	EC:2.1.1.103	Phosphoethanolamine methyltransferase [Source:UniProtKB/TrEMBL;Acc:Q8VYX1]	463.24	302.121	337.263	84.523	116.078	75.184	3.99813	1.99933	7.51109e-09	3.58611e-07	up
	TraesCS2B02G106000	TraesCS2B02G106000.1	GO:0005856(cytoskeleton);GO:0030036(actin cytoskeleton organization)	00620(Pyruvate metabolism);00710(Carbon fixation in photosynthetic organisms)	K01595	EC:4.1.1.31		4.50538	3.48624	2.08066	9.7181	13.6769	15.1633	0.261222	-1.93665	7.53217e-09	3.59269e-07	down
	TraesCS3A02G074600	TraesCS3A02G074600.1	GO:0046872(metal ion binding)	NA	NA	NA		148.992	84.2362	147.824	18.2305	36.5146	22.3644	4.9417	2.30501	7.56007e-09	3.60251e-07	up
	TraesCS7B02G098300	TraesCS7B02G098300.1	GO:0005515(protein binding)	NA	NA	NA		11.6137	12.0739	6.67786	25.1494	41.7424	34.7108	0.298865	-1.74243	7.58654e-09	3.61163e-07	down
	TraesCS6A02G312200	TraesCS6A02G312200.1	GO:0005739(mitochondrion);GO:0005960(glycine cleavage complex);GO:0019464(glycine decarboxylation via glycine cleavage system)	00630(Glyoxylate and dicarboxylate metabolism);00260(Glycine, serine and threonine metabolism)	K02437	NA	Glycine cleavage system H protein [Source:UniProtKB/TrEMBL;Acc:A0A0C4BK40]	41.4323	55.1407	19.4947	104.148	246.918	204.497	0.208919	-2.25898	7.61049e-09	3.61626e-07	down
	TraesCS2B02G061300	TraesCS2B02G061300.1	NA	NA	NA	NA		1.57168	1.45134	1.63216	0.0001	0.0001	0.0001	15517.3	13.9216	7.61093e-09	3.61626e-07	up
	TraesCS7D02G408000	TraesCS7D02G408000.2;TraesCS7D02G408000.1;TraesCS7D02G408000.3	GO:0003824(catalytic activity);GO:0004655(porphobilinogen synthase activity);GO:0006779(porphyrin-containing compound biosynthetic process);GO:0016829(lyase activity);GO:0033014(tetrapyrrole biosynthetic process);GO:0046872(metal ion binding);GO:0046872(metal ion binding)	00860(Porphyrin and chlorophyll metabolism);00860(Porphyrin and chlorophyll metabolism)	K01698	EC:4.2.1.24	Delta-aminolevulinic acid dehydratase [Source:UniProtKB/TrEMBL;Acc:A0A1D6CUN0]	17.686	21.3399	13.0247	39.0971	70.2889	61.0004	0.305486	-1.71082	7.62052e-09	3.61733e-07	down
	TraesCS2B02G320000	TraesCS2B02G320000.1	GO:0000774(adenyl-nucleotide exchange factor activity);GO:0005507(copper ion binding);GO:0005759(mitochondrial matrix);GO:0006457(protein folding);GO:0009570(chloroplast stroma);GO:0042803(protein homodimerization activity);GO:0051087(chaperone binding)	NA	NA	NA	GrpE protein homolog [Source:UniProtKB/TrEMBL;Acc:W5BH99]	23.2463	30.6904	17.264	53.5659	116.516	92.7046	0.270946	-1.88393	7.6503e-09	3.62635e-07	down
	TraesCS1A02G186100	TraesCS1A02G186100.1	GO:0005515(protein binding)	00480(Glutathione metabolism)	K00799	EC:2.5.1.18		6.28831	3.12133	9.66708	0.82803	0.312102	0.518782	11.4995	3.5235	7.65425e-09	3.62635e-07	up
	TraesCS4A02G077300	TraesCS4A02G077300.1	NA	NA	NA	NA		4.0874	5.71669	3.12502	11.3874	23.7874	19.7213	0.23552	-2.08608	7.6629e-09	3.62696e-07	down
	TraesCS6B02G293300	TraesCS6B02G293300.1	GO:0005515(protein binding)	NA	NA	NA		1.45638	0.490531	1.11046	0.0001	0.0001	0.0001	10191.2	13.315	7.69332e-09	3.63786e-07	up
	TraesCS3A02G367000	TraesCS3A02G367000.1	GO:0005975(carbohydrate metabolic process);GO:0005986(sucrose biosynthetic process);GO:0009507(chloroplast);GO:0009536(plastid);GO:0009570(chloroplast stroma);GO:0009579(thylakoid);GO:0009941(chloroplast envelope);GO:0016051(carbohydrate biosynthetic process);GO:0016311(dephosphorylation);GO:0016787(hydrolase activity);GO:0016791(phosphatase activity);GO:0019252(starch biosynthetic process);GO:00…	00710(Carbon fixation in photosynthetic organisms)	K01100	EC:3.1.3.37	Sedoheptulose-1,7-bisphosphatase, chloroplastic [Source:UniProtKB/Swiss-Prot;Acc:P46285]	0.941557	2.2991	0.630185	4.68455	9.76361	18.1908	0.118596	-3.07588	7.72395e-09	3.64884e-07	down
	TraesCS7A02G504900	TraesCS7A02G504900.2;TraesCS7A02G504900.3;TraesCS7A02G504900.1	GO:0005509(calcium ion binding);GO:0009523(photosystem II);GO:0009654(photosystem II oxygen evolving complex);GO:0015979(photosynthesis);GO:0019898(extrinsic component of membrane);GO:0019898(extrinsic component of membrane)	NA	NA	NA		20.4498	32.6432	12.5364	58.0845	113.237	106.913	0.235878	-2.08389	7.78496e-09	3.67414e-07	down
	TraesCS3B02G003600	TraesCS3B02G003600.1	GO:0003677(DNA binding);GO:0006357(regulation of transcription by RNA polymerase II);GO:0046983(protein dimerization activity)	NA	NA	NA		0.0001	0.0001	0.0001	1.2065	3.30477	0.690097	5.7677e-05	-14.0816	7.84159e-09	3.69733e-07	down
	TraesCS6A02G159800	TraesCS6A02G159800.1	GO:0009507(chloroplast);GO:0009522(photosystem I);GO:0009523(photosystem II);GO:0009535(chloroplast thylakoid membrane);GO:0009536(plastid);GO:0009579(thylakoid);GO:0009765(photosynthesis, light harvesting);GO:0015979(photosynthesis);GO:0016020(membrane);GO:0016021(integral component of membrane);GO:0016168(chlorophyll binding);GO:0018298(protein-chromophore linkage)	00196(Photosynthesis - antenna proteins)	K08909	NA	Chlorophyll a-b binding protein, chloroplastic [Source:UniProtKB/TrEMBL;Acc:W5GFA4]	11.6034	18.8421	4.03424	41.0174	82.2812	88.6801	0.162657	-2.6201	7.85092e-09	3.69819e-07	down
	TraesCS5D02G256400	TraesCS5D02G256400.1	GO:0004601(peroxidase activity);GO:0005576(extracellular region);GO:0006979(response to oxidative stress);GO:0020037(heme binding);GO:0042744(hydrogen peroxide catabolic process);GO:0046872(metal ion binding);GO:0055114(oxidation-reduction process)	00940(Phenylpropanoid biosynthesis)	K00430	EC:1.11.1.7	Peroxidase [Source:UniProtKB/TrEMBL;Acc:A0A1D5ZID1]	0.797655	0.725161	0.534253	0.0001	0.0001	0.0001	6856.9	12.7433	7.86921e-09	3.70327e-07	up
	TraesCS7B02G084000	TraesCS7B02G084000.1	GO:0005576(extracellular region);GO:0005618(cell wall);GO:0030145(manganese ion binding);GO:0045735(nutrient reservoir activity);GO:0046872(metal ion binding);GO:0048046(apoplast)	NA	NA	NA		38.3534	53.3496	16.8092	101.552	268.075	206.51	0.188344	-2.40855	7.87785e-09	3.70379e-07	down
	TraesCS7A02G342800	TraesCS7A02G342800.1	GO:0005886(plasma membrane);GO:0008565(obsolete protein transporter activity);GO:0009306(protein secretion);GO:0015031(protein transport);GO:0016021(integral component of membrane)	03060(Protein export)	K03116	NA		14.89	16.5574	6.96666	32.8117	63.7835	61.8053	0.242512	-2.04387	7.89874e-09	3.70621e-07	down
	TraesCS2D02G013700	TraesCS2D02G013700.1	GO:0004672(protein kinase activity);GO:0005515(protein binding);GO:0005524(ATP binding);GO:0006468(protein phosphorylation)	NA	NA	NA		0.279495	0.315181	0.228155	0.0001	0.0001	0.0001	2742.77	11.4214	7.90025e-09	3.70621e-07	up
	TraesCS3D02G391900	TraesCS3D02G391900.1	GO:0004553(hydrolase activity, hydrolyzing O-glycosyl compounds);GO:0005975(carbohydrate metabolic process);GO:0008422(beta-glucosidase activity);GO:0030245(cellulose catabolic process)	00500(Starch and sucrose metabolism);00460(Cyanoamino acid metabolism);00940(Phenylpropanoid biosynthesis)	K01188	EC:3.2.1.21	Beta-glucosidase [Source:UniProtKB/TrEMBL;Acc:A0A341TD08]	47.3489	35.6685	37.5694	13.3985	11.1151	10.2732	3.46646	1.79346	7.91152e-09	3.70621e-07	up
	TraesCS5B02G163300	TraesCS5B02G163300.1	GO:0005515(protein binding)	NA	NA	NA		9.00022	11.227	6.68811	22.457	29.5134	27.2342	0.33982	-1.55716	7.91308e-09	3.70621e-07	down
	TraesCS5B02G370400	TraesCS5B02G370400.1	GO:0004672(protein kinase activity);GO:0004674(protein serine/threonine kinase activity);GO:0005524(ATP binding);GO:0006468(protein phosphorylation);GO:0016021(integral component of membrane);GO:0048544(recognition of pollen)	NA	NA	NA	Serine/threonine-protein kinase [Source:UniProtKB/TrEMBL;Acc:W5FIJ2]	0.434489	0.244107	0.33104	0.0001	0.0001	0.0001	3365.45	11.7166	7.94233e-09	3.71638e-07	up
	TraesCS3B02G219700	TraesCS3B02G219700.1;TraesCS3B02G219700.2	GO:0009535(chloroplast thylakoid membrane);GO:0009658(chloroplast organization);GO:0009706(chloroplast inner membrane);GO:0015979(photosynthesis);GO:0015995(chlorophyll biosynthetic process);GO:0016491(oxidoreductase activity);GO:0046872(metal ion binding);GO:0048529(magnesium-protoporphyrin IX monomethyl ester (oxidative) cyclase activity);GO:0055114(oxidation-reduction process);GO:1901401(regul…	00860(Porphyrin and chlorophyll metabolism);00860(Porphyrin and chlorophyll metabolism)	K04035	EC:1.14.13.81		32.1698	50.3802	21.3879	94.0612	133.932	162.146	0.266412	-1.90827	7.95621e-09	3.71934e-07	down
	TraesCS5B02G197300	TraesCS5B02G197300.1;TraesCS5B02G197300.2	GO:0015079(potassium ion transmembrane transporter activity);GO:0016020(membrane);GO:0016021(integral component of membrane);GO:0071805(potassium ion transmembrane transport);GO:0071805(potassium ion transmembrane transport)	NA	NA	NA	Potassium transporter [Source:UniProtKB/TrEMBL;Acc:A0A1D5Z8W1]	6.64867	5.10142	6.7145	1.91092	0.918139	1.08217	4.72092	2.23907	7.99172e-09	3.72921e-07	up
	TraesCS1A02G007500	TraesCS1A02G007500.1	GO:0000413(protein peptidyl-prolyl isomerization);GO:0003755(peptidyl-prolyl cis-trans isomerase activity);GO:0006457(protein folding);GO:0009533(chloroplast stromal thylakoid);GO:0009535(chloroplast thylakoid membrane);GO:0010275(NAD(P)H dehydrogenase complex assembly);GO:0031977(thylakoid lumen);GO:0043424(protein histidine kinase binding)	NA	NA	NA	Peptidyl-prolyl cis-trans isomerase [Source:UniProtKB/TrEMBL;Acc:W4ZWP2]	71.4276	87.7074	48.6512	161.894	335.961	254.868	0.276046	-1.85702	7.99246e-09	3.72921e-07	down
	TraesCS3D02G060600	TraesCS3D02G060600.1	NA	NA	NA	NA		8.65206	12.731	5.72365	21.1458	47.8435	50.4338	0.22698	-2.13936	8.04512e-09	3.75023e-07	down
	TraesCS7B02G173700	TraesCS7B02G173700.1	NA	00860(Porphyrin and chlorophyll metabolism)	K19073	EC:1.3.1.75		2.70764	3.9168	1.35067	8.46964	15.4307	13.3962	0.21383	-2.22547	8.10962e-09	3.77672e-07	down
	TraesCS6D02G002300	TraesCS6D02G002300.1	NA	NA	NA	NA		1.51886	1.48263	1.2578	5.65551	4.61962	5.24985	0.274351	-1.8659	8.17362e-09	3.80114e-07	down
	TraesCS2D02G102000	TraesCS2D02G102000.1	GO:0005507(copper ion binding);GO:0009570(chloroplast stroma);GO:0009579(thylakoid);GO:0009735(response to cytokinin);GO:0009941(chloroplast envelope);GO:0016491(oxidoreductase activity);GO:0055114(oxidation-reduction process)	00514(Other types of O-glycan biosynthesis)	K20784	EC:2.4.2.-		6.22485	9.0106	3.10724	16.5642	39.8343	33.7096	0.203563	-2.29645	8.17747e-09	3.80114e-07	down
	TraesCS5B02G227900	TraesCS5B02G227900.1	GO:0009507(chloroplast);GO:0009522(photosystem I);GO:0009523(photosystem II);GO:0009535(chloroplast thylakoid membrane);GO:0009536(plastid);GO:0009579(thylakoid);GO:0009765(photosynthesis, light harvesting);GO:0015979(photosynthesis);GO:0016020(membrane);GO:0016021(integral component of membrane);GO:0016168(chlorophyll binding);GO:0018298(protein-chromophore linkage)	00196(Photosynthesis - antenna proteins)	K08910	NA	Chlorophyll a-b binding protein, chloroplastic [Source:UniProtKB/TrEMBL;Acc:W5FIZ2]	9.0977	19.7575	2.82355	54.6104	79.7795	159.426	0.107818	-3.21333	8.19546e-09	3.80591e-07	down
	TraesCS5B02G102600	TraesCS5B02G102600.1	GO:0000049(tRNA binding);GO:0000166(nucleotide binding);GO:0004812(aminoacyl-tRNA ligase activity);GO:0004826(phenylalanine-tRNA ligase activity);GO:0005524(ATP binding);GO:0005737(cytoplasm);GO:0006432(phenylalanyl-tRNA aminoacylation);GO:0043039(tRNA aminoacylation)	00970(Aminoacyl-tRNA biosynthesis)	K01889	EC:6.1.1.20		8.92302	9.17963	6.13392	17.8801	31.224	29.6785	0.307639	-1.70069	8.20528e-09	3.80688e-07	down
	TraesCSU02G009200	TraesCSU02G009200.1	GO:0005524(ATP binding);GO:0005737(cytoplasm);GO:0005739(mitochondrion);GO:0006457(protein folding);GO:0009570(chloroplast stroma);GO:0009579(thylakoid);GO:0009658(chloroplast organization);GO:0009793(embryo development ending in seed dormancy);GO:0009941(chloroplast envelope);GO:0016020(membrane);GO:0022626(cytosolic ribosome);GO:0042026(protein refolding);GO:0048046(apoplast)	03018(RNA degradation)	K04077	NA		111.87	146.752	60.4923	292.015	528.699	419.318	0.257343	-1.95824	8.21362e-09	3.80716e-07	down
	TraesCS2A02G215000	TraesCS2A02G215000.1	GO:0005509(calcium ion binding);GO:0009523(photosystem II);GO:0009654(photosystem II oxygen evolving complex);GO:0015979(photosynthesis);GO:0019898(extrinsic component of membrane)	00195(Photosynthesis)	K08901	NA		27.2555	41.2933	15.1837	75.5197	130.417	155.029	0.231968	-2.108	8.27873e-09	3.83374e-07	down
	TraesCS1A02G358400	TraesCS1A02G358400.1	GO:0003700(DNA-binding transcription factor activity);GO:0005634(nucleus);GO:0006355(regulation of transcription, DNA-templated);GO:0043565(sequence-specific DNA binding)	04016(MAPK signaling pathway - plant);04626(Plant-pathogen interaction)	K13424	NA		1.8938	0.473677	0.81131	6.14248	8.19088	11.3065	0.123978	-3.01184	8.29297e-09	3.83672e-07	down
	TraesCS3D02G325800	TraesCS3D02G325800.1	GO:0003735(structural constituent of ribosome);GO:0005622(intracellular);GO:0005840(ribosome);GO:0006412(translation)	03010(Ribosome)	K02914	NA		58.0387	94.749	35.7301	163.263	356.763	335.334	0.220396	-2.18183	8.33833e-09	3.85409e-07	down
	TraesCS2B02G188700	TraesCS2B02G188700.1;TraesCS2B02G188700.2	GO:0030001(metal ion transport);GO:0046872(metal ion binding);GO:0046872(metal ion binding)	NA	NA	NA		7.8036	10.7988	5.76706	19.5968	33.5132	37.0223	0.270374	-1.88697	8.36336e-09	3.86204e-07	down
	TraesCS5B02G496000	TraesCS5B02G496000.1	GO:0009522(photosystem I);GO:0009538(photosystem I reaction center);GO:0015979(photosynthesis)	00195(Photosynthesis)	K02693	NA		22.4774	40.1615	13.3196	71.2996	139.371	146.749	0.212519	-2.23433	8.38479e-09	3.86831e-07	down
	TraesCS2B02G012600	TraesCS2B02G012600.2;TraesCS2B02G012600.1	GO:0008289(lipid binding);GO:0016021(integral component of membrane);GO:0016021(integral component of membrane)	NA	NA	NA		4.99089	9.91865	6.84348	19.0546	30.378	24.0891	0.295872	-1.75695	8.52276e-09	3.92828e-07	down
	TraesCS2D02G112000	TraesCS2D02G112000.1	GO:0009523(photosystem II);GO:0015979(photosynthesis);GO:0016020(membrane)	NA	NA	NA		6.62506	10.8094	4.74584	17.9318	43.3369	43.1693	0.212377	-2.2353	8.53454e-09	3.93004e-07	down
	TraesCS2B02G227100	TraesCS2B02G227100.1	GO:0016021(integral component of membrane)	NA	NA	NA		5.93262	4.05541	1.95713	12.0539	26.6024	20.0029	0.203636	-2.29593	8.54264e-09	3.93009e-07	down
	TraesCS1D02G257300	TraesCS1D02G257300.1	GO:0071949(FAD binding)	NA	NA	NA		10.1196	12.4863	7.51366	23.4799	38.6436	32.8115	0.317265	-1.65624	8.57721e-09	3.94103e-07	down
	TraesCS2A02G437600	TraesCS2A02G437600.1	GO:0016554(cytidine to uridine editing)	00561(Glycerolipid metabolism);00564(Glycerophospholipid metabolism)	K00655	EC:2.3.1.51		42.8942	54.8734	29.3217	97.4908	170.118	174.198	0.287659	-1.79757	8.58242e-09	3.94103e-07	down
	TraesCS6B02G197100	TraesCS6B02G197100.1	GO:0005623(cell);GO:0016491(oxidoreductase activity);GO:0045454(cell redox homeostasis)	NA	NA	NA		16.3094	19.8896	8.35244	37.4156	69.0549	72.86	0.248432	-2.00908	8.64949e-09	3.96814e-07	down
	TraesCS6B02G352100	TraesCS6B02G352100.1	GO:0004861(cyclin-dependent protein serine/threonine kinase inhibitor activity);GO:0005634(nucleus);GO:0007050(cell cycle arrest)	NA	NA	NA		3.48487	4.07814	4.2475	8.36939	20.079	18.7444	0.250261	-1.99849	8.76505e-09	4.0168e-07	down
	TraesCS6B02G304000	TraesCS6B02G304000.1	GO:0004190(aspartic-type endopeptidase activity);GO:0006508(proteolysis)	NA	NA	NA		4.29026	3.27484	6.04184	0.614977	0.159772	0.468352	10.946	3.45233	8.77188e-09	4.0168e-07	up
	TraesCS4A02G319500	TraesCS4A02G319500.1	GO:0005515(protein binding)	NA	NA	NA		3.2267	4.0672	1.80143	8.09441	15.1191	12.6692	0.253474	-1.98009	8.83169e-09	4.03683e-07	down
	TraesCS7A02G091900	TraesCS7A02G091900.1	GO:0016021(integral component of membrane)	NA	NA	NA		10.1107	19.0872	105.802	1.26218	0.0001	0.432117	79.6745	6.31605	8.83199e-09	4.03683e-07	up
	TraesCS7D02G319500	TraesCS7D02G319500.1;TraesCS7D02G319500.2	GO:0005737(cytoplasm);GO:0120009(intermembrane lipid transfer);GO:0120013(lipid transfer activity);GO:0120013(lipid transfer activity)	NA	NA	NA		1.33076	1.58801	0.774099	0.0001	0.0001	0.0001	12309.5	13.5875	8.84493e-09	4.03899e-07	up
	TraesCS7B02G242200	TraesCS7B02G242200.1	NA	NA	NA	NA		54.2068	66.2799	28.5197	119.279	277.74	245.903	0.231764	-2.10927	8.90816e-09	4.06402e-07	down
	TraesCS2B02G483300	TraesCS2B02G483300.1;TraesCS2B02G483300.2	GO:0046983(protein dimerization activity);GO:0046983(protein dimerization activity)	04075(Plant hormone signal transduction);04075(Plant hormone signal transduction)	K16189	NA		1.10372	0.823591	1.53987	0.0001	0.0001	0.0001	11557.3	13.4965	8.91622e-09	4.06402e-07	up
	TraesCS2B02G233400	TraesCS2B02G233400.1	GO:0009522(photosystem I);GO:0009523(photosystem II);GO:0009535(chloroplast thylakoid membrane);GO:0009765(photosynthesis, light harvesting);GO:0016020(membrane);GO:0016021(integral component of membrane);GO:0016168(chlorophyll binding);GO:0018298(protein-chromophore linkage)	00196(Photosynthesis - antenna proteins)	K08915	NA	Chlorophyll a-b binding protein, chloroplastic [Source:UniProtKB/TrEMBL;Acc:A0A0C4BJ37]	9.96095	15.6488	3.51132	32.8235	63.9108	92.7517	0.153685	-2.70195	8.93221e-09	4.06481e-07	down
	TraesCS3B02G339200	TraesCS3B02G339200.1;TraesCS3B02G339200.3;TraesCS3B02G339200.2	GO:0005634(nucleus);GO:0006355(regulation of transcription, DNA-templated);GO:0009416(response to light stimulus);GO:0009507(chloroplast);GO:0090228(positive regulation of red or far-red light signaling pathway);GO:0090228(positive regulation of red or far-red light signaling pathway)	NA	NA	NA		12.8609	17.5339	8.56851	32.9094	51.8479	46.6392	0.296532	-1.75374	8.93447e-09	4.06481e-07	down
	TraesCS3A02G309100	TraesCS3A02G309100.1;TraesCS3A02G309100.2	GO:0005515(protein binding);GO:0005515(protein binding)	00480(Glutathione metabolism);00480(Glutathione metabolism)	K00799	EC:2.5.1.18		17.3832	25.3693	30.2291	3.14484	4.48071	6.88717	5.0288	2.33022	8.94947e-09	4.06608e-07	up
	TraesCS1B02G265300	TraesCS1B02G265300.2;TraesCS1B02G265300.1	GO:0016021(integral component of membrane);GO:0016021(integral component of membrane)	NA	NA	NA		4.15349	5.73581	2.88796	11.4537	21.3517	18.8351	0.247427	-2.01493	8.95376e-09	4.06608e-07	down
	TraesCS1A02G214600	TraesCS1A02G214600.1	GO:0005737(cytoplasm);GO:0006457(protein folding)	NA	NA	NA		44.6128	65.7779	37.6658	111.799	184.693	209.738	0.292469	-1.77364	8.9986e-09	4.08268e-07	down
	TraesCS5D02G027200	TraesCS5D02G027200.2;TraesCS5D02G027200.1	GO:0003824(catalytic activity);GO:0016021(integral component of membrane);GO:0016021(integral component of membrane)	00620(Pyruvate metabolism);00290(Valine, leucine and isoleucine biosynthesis);00290(Valine, leucine and isoleucine biosynthesis)	K01649	EC:2.3.3.13		1.01245	0.398413	0.852881	0.0001	0.0001	0.0001	7545.8	12.8815	9.01668e-09	4.08712e-07	up
	TraesCS3D02G358800	TraesCS3D02G358800.1	GO:0005634(nucleus);GO:0009658(chloroplast organization);GO:0042644(chloroplast nucleoid);GO:0042793(plastid transcription);GO:0043621(protein self-association)	00051(Fructose and mannose metabolism);00500(Starch and sucrose metabolism);00520(Amino sugar and nucleotide sugar metabolism)	K00847	EC:2.7.1.4		10.3135	10.2039	6.26938	20.0747	34.94	33.8537	0.301421	-1.73015	9.03966e-09	4.09377e-07	down
	TraesCS5D02G488900	TraesCS5D02G488900.1	GO:0008168(methyltransferase activity);GO:0008171(O-methyltransferase activity);GO:0046983(protein dimerization activity)	NA	NA	NA		2.5941	0.191567	1.82563	0.0001	0.0001	0.0001	15371	13.9079	9.10591e-09	4.11998e-07	up
	TraesCS7D02G338600	TraesCS7D02G338600.1	NA	NA	NA	NA		38.9572	46.9811	20.2507	84.716	182.191	183.146	0.235948	-2.08346	9.12009e-09	4.12261e-07	down
	TraesCS1A02G346600	TraesCS1A02G346600.1	GO:0048564(photosystem I assembly)	NA	NA	NA		12.8	15.9422	6.54552	29.5604	60.9793	56.0163	0.24078	-2.05421	9.12898e-09	4.12285e-07	down
	TraesCS2D02G313100	TraesCS2D02G313100.1	GO:0005515(protein binding)	NA	NA	NA		2.45694	3.36905	1.99866	7.95616	8.10717	9.57236	0.305225	-1.71205	9.20845e-09	4.15493e-07	down
	TraesCS1B02G212600	TraesCS1B02G212600.1	NA	NA	NA	NA		8.98993	9.47888	4.01489	20.7176	43.3762	34.4173	0.228235	-2.13141	9.24183e-09	4.16459e-07	down
	TraesCS2B02G227700	TraesCS2B02G227700.1	GO:0004672(protein kinase activity);GO:0005524(ATP binding);GO:0006468(protein phosphorylation)	NA	NA	NA		0.517265	0.35202	0.550653	0.0001	0.0001	0.0001	4733.13	12.2086	9.24676e-09	4.16459e-07	up
	TraesCS5B02G108300	TraesCS5B02G108300.1	GO:0005515(protein binding)	NA	NA	NA		37.0016	48.2692	22.5591	92.1286	133.712	141.076	0.293881	-1.7667	9.35317e-09	4.20626e-07	down
	TraesCS3D02G087600	TraesCS3D02G087600.1	GO:0003723(RNA binding);GO:0009507(chloroplast);GO:0042646(plastid nucleoid);GO:1901259(chloroplast rRNA processing)	NA	NA	NA		7.20299	9.09143	4.03595	17.0001	30.1342	28.9719	0.267132	-1.90438	9.35635e-09	4.20626e-07	down
	TraesCS5D02G453800	TraesCS5D02G453800.1	GO:0016021(integral component of membrane);GO:0055085(transmembrane transport)	NA	NA	NA		0.468158	0.300509	0.618184	0.0001	0.0001	0.0001	4622.84	12.1746	9.3712e-09	4.2091e-07	up
	TraesCS2A02G462700	TraesCS2A02G462700.1	GO:0004672(protein kinase activity);GO:0004674(protein serine/threonine kinase activity);GO:0005524(ATP binding);GO:0006468(protein phosphorylation)	NA	NA	NA		9.16551	6.14372	17.8531	35.0006	47.9694	52.339	0.245086	-2.02864	9.38534e-09	4.21161e-07	down
	TraesCS6D02G379900	TraesCS6D02G379900.2;TraesCS6D02G379900.1	NA	NA	NA	NA		5.62928	6.88933	7.52378	1.87657	1.53505	1.31304	4.24207	2.08477	9.43032e-09	4.22588e-07	up
	TraesCS7D02G215700	TraesCS7D02G215700.1	NA	NA	NA	NA		0.464516	0.817191	1.6898	3.88872	22.4851	12.764	0.0759241	-3.7193	9.43431e-09	4.22588e-07	down
	TraesCS7D02G261800	TraesCS7D02G261800.1;TraesCS7D02G261800.2	GO:0003824(catalytic activity);GO:0008483(transaminase activity);GO:0030170(pyridoxal phosphate binding);GO:0033014(tetrapyrrole biosynthetic process);GO:0042286(glutamate-1-semialdehyde 2,1-aminomutase activity);GO:0042286(glutamate-1-semialdehyde 2,1-aminomutase activity)	00860(Porphyrin and chlorophyll metabolism);00860(Porphyrin and chlorophyll metabolism)	K01845	EC:5.4.3.8		38.7184	50.198	26.0785	88.7459	183.836	153.721	0.269749	-1.89031	9.48024e-09	4.24191e-07	down
	TraesCS2D02G109700	TraesCS2D02G109700.1	GO:0005623(cell);GO:0016209(antioxidant activity);GO:0016491(oxidoreductase activity);GO:0045454(cell redox homeostasis);GO:0055114(oxidation-reduction process);GO:0098869(cellular oxidant detoxification)	NA	NA	NA		7.08308	9.16525	5.14295	15.4941	35.7361	37.1578	0.242016	-2.04683	9.48731e-09	4.24191e-07	down
	TraesCSU02G058200	TraesCSU02G058200.1;TraesCSU02G058200.2;TraesCSU02G058200.3	GO:0005525(GTP binding);GO:0005622(intracellular);GO:0006614(SRP-dependent cotranslational protein targeting to membrane);GO:0006614(SRP-dependent cotranslational protein targeting to membrane)	03060(Protein export);03060(Protein export)	K03110	NA		10.7984	14.3903	8.27636	26.4418	42.8094	37.7434	0.312774	-1.67681	9.52963e-09	4.25697e-07	down
	TraesCS1D02G253800	TraesCS1D02G253800.1	GO:0016021(integral component of membrane);GO:0022857(transmembrane transporter activity)	NA	NA	NA		11.3512	17.087	11.7713	29.5546	54.4733	48.723	0.302894	-1.72311	9.54433e-09	4.25968e-07	down
	TraesCSU02G082900	TraesCSU02G082900.1	GO:0043531(ADP binding)	04626(Plant-pathogen interaction)	K13457	NA		0.499251	0.435713	0.471503	0.0001	0.0001	0.0001	4688.22	12.1948	9.56144e-09	4.26345e-07	up
	TraesCS2D02G572300	TraesCS2D02G572300.1	GO:0003735(structural constituent of ribosome);GO:0005622(intracellular);GO:0005840(ribosome);GO:0006412(translation)	03010(Ribosome)	K02961	NA		67.6216	96.3542	32.2473	180.908	376.932	345.063	0.217325	-2.20208	9.57311e-09	4.26479e-07	down
	TraesCS3B02G362100	TraesCS3B02G362100.1	GO:0003735(structural constituent of ribosome);GO:0005622(intracellular);GO:0005840(ribosome);GO:0006412(translation)	03010(Ribosome)	K02914	NA		62.5876	105.181	37.4973	179.106	417.494	383.326	0.209471	-2.25518	9.60081e-09	4.27327e-07	down
	TraesCS7B02G254000	TraesCS7B02G254000.2;TraesCS7B02G254000.1	GO:0003924(GTPase activity);GO:0005525(GTP binding);GO:0006913(nucleocytoplasmic transport);GO:0006913(nucleocytoplasmic transport)	03013(RNA transport);03008(Ribosome biogenesis in eukaryotes);03008(Ribosome biogenesis in eukaryotes)	K07936	NA	GTP-binding nuclear protein [Source:UniProtKB/TrEMBL;Acc:A0A341YHA3]	16.5328	14.6183	14.8875	2.95115	3.85258	3.10501	4.64626	2.21607	9.67607e-09	4.30288e-07	up
	TraesCS1D02G265800	TraesCS1D02G265800.1	GO:0004867(serine-type endopeptidase inhibitor activity);GO:0005576(extracellular region);GO:0010951(negative regulation of endopeptidase activity)	NA	NA	NA	Wali5 protein [Source:UniProtKB/TrEMBL;Acc:Q43665]	162.18	92.3831	251.361	13.5509	30.0884	34.8766	6.44359	2.68786	9.69503e-09	4.30475e-07	up
	TraesCS3D02G225000	TraesCS3D02G225000.1	GO:0004190(aspartic-type endopeptidase activity);GO:0006508(proteolysis);GO:0006629(lipid metabolic process)	NA	NA	NA		0.861869	1.35923	0.98294	0.030212	0.0001	0.0001	105.354	6.71911	9.69775e-09	4.30475e-07	up
	TraesCS7A02G415000	TraesCS7A02G415000.1	GO:0003824(catalytic activity);GO:0004655(porphobilinogen synthase activity);GO:0006779(porphyrin-containing compound biosynthetic process);GO:0016829(lyase activity);GO:0033014(tetrapyrrole biosynthetic process);GO:0046872(metal ion binding)	00860(Porphyrin and chlorophyll metabolism)	K01698	EC:4.2.1.24	Delta-aminolevulinic acid dehydratase [Source:UniProtKB/TrEMBL;Acc:F8WTQ5]	13.2404	17.5365	10.8103	30.3868	57.1114	50.8199	0.300664	-1.73378	9.72048e-09	4.31096e-07	down
	TraesCS5B02G345400	TraesCS5B02G345400.1	GO:0016021(integral component of membrane)	NA	NA	NA		0.0001	0.0001	0.0001	0.378357	1.78781	1.94767	7.29246e-05	-13.7432	9.73775e-09	4.31473e-07	down
	TraesCS2B02G058200	TraesCS2B02G058200.1	GO:0016491(oxidoreductase activity);GO:0055114(oxidation-reduction process)	NA	NA	NA		3.89563	5.9761	1.95625	11.7489	22.798	18.2241	0.224137	-2.15754	9.75359e-09	4.31682e-07	down
	TraesCS1B02G429200	TraesCS1B02G429200.1	GO:0003824(catalytic activity)	NA	NA	NA		32.3143	50.5047	18.6233	87.6919	202.628	175.718	0.21767	-2.19979	9.75998e-09	4.31682e-07	down
	TraesCS1D02G413800	TraesCS1D02G413800.1	GO:0008168(methyltransferase activity);GO:0008171(O-methyltransferase activity);GO:0046983(protein dimerization activity)	00380(Tryptophan metabolism)	K22588	EC:2.1.1.4		1.74089	0.293893	2.13116	0.0001	0.0001	0.0001	13886.5	13.7614	9.83736e-09	4.34714e-07	up
	TraesCS1D02G191100	TraesCS1D02G191100.1	GO:0004364(glutathione transferase activity);GO:0005515(protein binding);GO:0016740(transferase activity)	00480(Glutathione metabolism)	K00799	EC:2.5.1.18	Glutathione transferase [Source:UniProtKB/TrEMBL;Acc:Q8RW01]	11.2831	5.90623	12.6165	0.313831	0.782575	1.15235	13.2544	3.7284	9.85558e-09	4.35129e-07	up
	TraesCS6D02G054100	TraesCS6D02G054100.1	GO:0009570(chloroplast stroma);GO:0009735(response to cytokinin)	NA	NA	NA		10.4688	13.9448	7.04926	24.8593	44.7272	40.9633	0.284604	-1.81297	9.87094e-09	4.35412e-07	down
	TraesCS3D02G397100	TraesCS3D02G397100.2;TraesCS3D02G397100.1	NA	NA	NA	NA		4.9092	6.99655	3.78619	12.6666	21.4886	19.3676	0.293182	-1.77013	9.88782e-09	4.35412e-07	down
	TraesCS3A02G256400	TraesCS3A02G256400.2;TraesCS3A02G256400.1	GO:0007623(circadian rhythm);GO:0009508(plastid chromosome);GO:0009535(chloroplast thylakoid membrane);GO:0009941(chloroplast envelope);GO:0042644(chloroplast nucleoid);GO:0098572(stromal side of plastid thylakoid membrane);GO:0098572(stromal side of plastid thylakoid membrane)	NA	NA	NA		4.84157	7.52251	1.51713	15.2095	45.4232	43.0857	0.133836	-2.90147	9.88849e-09	4.35412e-07	down
	TraesCSU02G098300	TraesCSU02G098300.1	GO:0018024(histone-lysine N-methyltransferase activity)	NA	NA	NA		3.25148	3.36793	3.02761	0.113852	0.0001	0.0001	84.5844	6.40232	9.98632e-09	4.39327e-07	up
	TraesCS4D02G151500	TraesCS4D02G151500.4;TraesCS4D02G151500.1;TraesCS4D02G151500.2;TraesCS4D02G151500.3	GO:0003723(RNA binding);GO:0003735(structural constituent of ribosome);GO:0005840(ribosome);GO:0006412(translation);GO:0015935(small ribosomal subunit);GO:0015935(small ribosomal subunit)	03010(Ribosome);03010(Ribosome)	K02988	NA		45.5309	65.9038	30.6968	112.206	232.392	212.57	0.255096	-1.97089	9.9964e-09	4.39378e-07	down
	TraesCS4B02G033100	TraesCS4B02G033100.1	GO:0005576(extracellular region);GO:0030145(manganese ion binding);GO:0045735(nutrient reservoir activity)	NA	NA	NA		10.6852	3.39626	13.1702	0.043047	0.380549	0.506804	29.2902	4.87235	1.00705e-08	4.42242e-07	up
	TraesCS3D02G254100	TraesCS3D02G254100.1	GO:0005634(nucleus)	NA	NA	NA	WSI18 protein [Source:UniProtKB/TrEMBL;Acc:A0A0F7GA49]	11.3978	9.32055	9.24258	2.42837	1.18524	1.07563	6.38929	2.67566	1.01324e-08	4.4456e-07	up
	TraesCS7B02G421100	TraesCS7B02G421100.1	GO:0003735(structural constituent of ribosome);GO:0005622(intracellular);GO:0005840(ribosome);GO:0006412(translation)	03010(Ribosome)	K02916	NA	50S ribosomal protein L35 [Source:UniProtKB/TrEMBL;Acc:A0A1D6C381]	32.8075	51.7978	18.0802	86.9851	197.304	225.388	0.201472	-2.31135	1.02105e-08	4.47592e-07	down
	TraesCS1B02G033900	TraesCS1B02G033900.1	GO:0004867(serine-type endopeptidase inhibitor activity);GO:0009611(response to wounding)	NA	NA	NA		0.783627	13.2818	3.9165	50.7276	135.438	113.088	0.0600894	-4.05675	1.02486e-08	4.48737e-07	down
	TraesCS6B02G134800	TraesCS6B02G134800.1	GO:0003735(structural constituent of ribosome);GO:0005622(intracellular);GO:0005840(ribosome);GO:0006412(translation);GO:0009570(chloroplast stroma);GO:0009941(chloroplast envelope);GO:0016020(membrane)	03010(Ribosome)	K02906	NA		41.3708	59.9074	18.8722	110.367	250.001	243.066	0.199111	-2.32835	1.02668e-08	4.48737e-07	down
	TraesCS3A02G168100	TraesCS3A02G168100.1	NA	NA	NA	NA		0.752588	0.51753	0.587762	0.0001	0.0001	0.0001	6192.93	12.5964	1.02719e-08	4.48737e-07	up
	TraesCS4D02G107400	TraesCS4D02G107400.1	GO:0003824(catalytic activity);GO:0004332(fructose-bisphosphate aldolase activity);GO:0006096(glycolytic process);GO:0016829(lyase activity)	00010(Glycolysis / Gluconeogenesis);00030(Pentose phosphate pathway);00051(Fructose and mannose metabolism);00710(Carbon fixation in photosynthetic organisms)	K01623	EC:4.1.2.13	Fructose-bisphosphate aldolase [Source:UniProtKB/TrEMBL;Acc:W5ETU1]	19.2439	29.4778	10.6686	50.7746	109.219	113.437	0.217204	-2.20287	1.02731e-08	4.48737e-07	down
	TraesCS2D02G081400	TraesCS2D02G081400.1;TraesCS2D02G081400.2	GO:0005516(calmodulin binding);GO:0006952(defense response);GO:0009607(response to biotic stimulus);GO:0016020(membrane);GO:0016021(integral component of membrane);GO:0016021(integral component of membrane)	NA	NA	NA		0.691331	0.239326	2.26769	0.0001	0.0001	0.0001	10661.2	13.3801	1.03573e-08	4.52017e-07	up
	TraesCS7B02G107800	TraesCS7B02G107800.1	NA	04075(Plant hormone signal transduction)	K13464	NA		5.99074	8.57725	11.4723	24.4099	43.4309	29.279	0.268125	-1.89902	1.03696e-08	4.52152e-07	down
	TraesCS1B02G270000	TraesCS1B02G270000.1	GO:0030001(metal ion transport);GO:0046872(metal ion binding)	NA	NA	NA		40.4497	43.7242	20.516	82.0828	164.303	171.389	0.250589	-1.9966	1.04007e-08	4.53108e-07	down
	TraesCS4B02G193400	TraesCS4B02G193400.1	GO:0009535(chloroplast thylakoid membrane);GO:0016021(integral component of membrane)	NA	NA	NA		9.41976	8.91276	4.5239	17.3035	45.9469	42.2943	0.216557	-2.20718	1.04301e-08	4.53986e-07	down
	TraesCS5B02G418000	TraesCS5B02G418000.1	GO:0004553(hydrolase activity, hydrolyzing O-glycosyl compounds);GO:0005975(carbohydrate metabolic process)	00500(Starch and sucrose metabolism);00460(Cyanoamino acid metabolism);00940(Phenylpropanoid biosynthesis)	K01188	EC:3.2.1.21		0.046362	0.224156	0.041818	1.3055	2.57642	2.28355	0.0506589	-4.30304	1.04559e-08	4.54707e-07	down
	TraesCS1D02G408300	TraesCS1D02G408300.1	GO:0003824(catalytic activity)	NA	NA	NA		61.7802	83.5035	34.6023	154.941	308.102	254.758	0.250607	-1.9965	1.04806e-08	4.55379e-07	down
	TraesCS5D02G219100	TraesCS5D02G219100.1	GO:0009522(photosystem I);GO:0009523(photosystem II);GO:0009535(chloroplast thylakoid membrane);GO:0009637(response to blue light);GO:0009765(photosynthesis, light harvesting);GO:0009768(photosynthesis, light harvesting in photosystem I);GO:0010114(response to red light);GO:0010218(response to far red light);GO:0016020(membrane);GO:0016021(integral component of membrane);GO:0016168(chlorophyll bi…	00196(Photosynthesis - antenna proteins)	K08908	NA	Chlorophyll a-b binding protein, chloroplastic [Source:UniProtKB/TrEMBL;Acc:A0A1D5ZXA8]	2.35349	4.15893	1.70082	7.13945	18.1953	19.8918	0.181602	-2.46115	1.05884e-08	4.5966e-07	down
	TraesCS4D02G089300	TraesCS4D02G089300.1;TraesCS4D02G089300.3;TraesCS4D02G089300.2	GO:0004672(protein kinase activity);GO:0005515(protein binding);GO:0005524(ATP binding);GO:0006468(protein phosphorylation);GO:0006468(protein phosphorylation)	NA	NA	NA		0.199871	0.614297	0.494675	0.0001	0.0001	0.0001	4362.81	12.091	1.06011e-08	4.59803e-07	up
	TraesCS2B02G593000	TraesCS2B02G593000.1;TraesCS2B02G593000.2	GO:0009507(chloroplast);GO:0015979(photosynthesis);GO:0015995(chlorophyll biosynthetic process);GO:0016630(protochlorophyllide reductase activity);GO:0055114(oxidation-reduction process);GO:0055114(oxidation-reduction process)	00860(Porphyrin and chlorophyll metabolism);00860(Porphyrin and chlorophyll metabolism)	K00218	EC:1.3.1.33	NADPH-protochlorophyllide oxidoreductase [Source:UniProtKB/TrEMBL;Acc:A0A1D5TXJ7]	21.1081	55.4461	18.9651	90.2114	225.135	225.691	0.176548	-2.50186	1.06492e-08	4.61484e-07	down
	TraesCS6B02G308600	TraesCS6B02G308600.1	GO:0016021(integral component of membrane)	NA	NA	NA		4.02692	4.80135	2.77088	11.9617	17.0368	15.2495	0.262139	-1.93159	1.06627e-08	4.61661e-07	down
	TraesCS5A02G473800	TraesCS5A02G473800.1;TraesCS5A02G473800.3;TraesCS5A02G473800.2	GO:0003677(DNA binding);GO:0003700(DNA-binding transcription factor activity);GO:0005634(nucleus);GO:0006351(transcription, DNA-templated);GO:0006355(regulation of transcription, DNA-templated);GO:0009909(regulation of flower development);GO:0010228(vegetative to reproductive phase transition of meristem);GO:0080050(regulation of seed development);GO:0080050(regulation of seed development)	NA	NA	NA	Floral homeotic protein [Source:UniProtKB/TrEMBL;Acc:Q5Y386]	25.586	18.3224	26.2265	7.84683	5.35194	6.14718	3.6253	1.8581	1.06835e-08	4.6216e-07	up
	TraesCS7D02G522100	TraesCS7D02G522100.1	NA	NA	NA	NA		0.047938	0.439362	0.0001	3.24398	13.6118	9.71611	0.0183427	-5.76865	1.06999e-08	4.6246e-07	down
	TraesCS4D02G119200	TraesCS4D02G119200.2;TraesCS4D02G119200.1	GO:0003746(translation elongation factor activity);GO:0005737(cytoplasm);GO:0006414(translational elongation);GO:0009570(chloroplast stroma);GO:0043043(peptide biosynthetic process);GO:0043043(peptide biosynthetic process)	NA	NA	NA		46.261	54.2982	25.8226	97.2452	208.911	196.246	0.251555	-1.99106	1.07222e-08	4.63021e-07	down
	TraesCS3D02G283100	TraesCS3D02G283100.1	NA	NA	NA	NA		1.22371	1.19348	0.85989	0.0001	0.0001	0.0001	10923.6	13.4152	1.08123e-08	4.665e-07	up
	TraesCS5D02G481500	TraesCS5D02G481500.1	GO:0003735(structural constituent of ribosome);GO:0005622(intracellular);GO:0005840(ribosome);GO:0006412(translation);GO:0009570(chloroplast stroma);GO:0009941(chloroplast envelope)	03010(Ribosome)	K02879	NA		34.4107	57.587	16.9938	107.198	234.422	204.774	0.199474	-2.32573	1.08485e-08	4.67653e-07	down
	TraesCS7D02G142000	TraesCS7D02G142000.2;TraesCS7D02G142000.1	GO:0016491(oxidoreductase activity);GO:0046872(metal ion binding);GO:0055114(oxidation-reduction process);GO:0055114(oxidation-reduction process)	00941(Flavonoid biosynthesis);00941(Flavonoid biosynthesis)	K05278	EC:1.14.20.6		2.27744	0.171399	2.06492	0.0001	0.0001	0.0001	15045.9	13.8771	1.08649e-08	4.67949e-07	up
	TraesCS5B02G562400	TraesCS5B02G562400.2;TraesCS5B02G562400.1;TraesCS5B02G562400.3	NA	NA	NA	NA		8.17705	9.84442	6.54179	17.7431	34.4705	31.2667	0.294241	-1.76493	1.10585e-08	4.75871e-07	down
	TraesCS7A02G560200	TraesCS7A02G560200.1	GO:0005515(protein binding)	NA	NA	NA		8.14481	10.5566	3.19906	19.8306	47.682	49.745	0.186772	-2.42065	1.10948e-08	4.7702e-07	down
	TraesCS7B02G289200	TraesCS7B02G289200.1	GO:0009570(chloroplast stroma);GO:0009579(thylakoid);GO:0010478(chlororespiration)	NA	NA	NA		1.41696	1.57388	0.624407	4.58241	9.43596	7.64958	0.166848	-2.5834	1.11505e-08	4.78996e-07	down
	TraesCS7D02G520700	TraesCS7D02G520700.1	GO:0006508(proteolysis);GO:0008236(serine-type peptidase activity);GO:0016020(membrane);GO:0016021(integral component of membrane)	03060(Protein export)	K03100	EC:3.4.21.89		7.46207	10.1212	3.84536	19.3681	34.436	33.7887	0.244639	-2.03127	1.11764e-08	4.79691e-07	down
	TraesCS4A02G136400	TraesCS4A02G136400.1	GO:0004853(uroporphyrinogen decarboxylase activity);GO:0006779(porphyrin-containing compound biosynthetic process);GO:0006782(protoporphyrinogen IX biosynthetic process)	00860(Porphyrin and chlorophyll metabolism)	K01599	EC:4.1.1.37	Uroporphyrinogen decarboxylase [Source:UniProtKB/TrEMBL;Acc:W5DYL0]	21.2933	31.6696	13.7159	53.2217	112.528	106.613	0.244816	-2.03023	1.11945e-08	4.80046e-07	down
	TraesCS4B02G348000	TraesCS4B02G348000.1	NA	NA	NA	NA		3.63117	25.2357	7.87237	64.6502	142.794	115.747	0.113676	-3.137	1.12463e-08	4.8185e-07	down
	TraesCS4A02G157300	TraesCS4A02G157300.1;TraesCS4A02G157300.2	GO:0003676(nucleic acid binding);GO:0003723(RNA binding);GO:0003723(RNA binding)	NA	NA	NA		38.3429	47.2311	26.9854	87.2234	138.744	129.308	0.316823	-1.65825	1.12907e-08	4.82678e-07	down
	TraesCS4A02G448000	TraesCS4A02G448000.1	GO:0043531(ADP binding)	04626(Plant-pathogen interaction)	K13457	NA		1.62335	0.900659	0.665647	0.034686	0.0001	0.0001	91.4308	6.51461	1.1293e-08	4.82678e-07	up
	TraesCS1A02G110700	TraesCS1A02G110700.1	GO:0005515(protein binding)	NA	NA	NA		0.829987	0.906283	0.323134	0.0001	0.0001	0.0001	6864.68	12.745	1.1295e-08	4.82678e-07	up
	TraesCS5B02G372100	TraesCS5B02G372100.1	GO:0009415(response to water)	NA	NA	NA		15.1579	8.11629	8.14373	0.608464	0.494161	0.0001	28.4911	4.83244	1.14002e-08	4.86753e-07	up
	TraesCS5A02G515700	TraesCS5A02G515700.1	GO:0003735(structural constituent of ribosome);GO:0005840(ribosome);GO:0006412(translation)	03010(Ribosome)	K02867	NA		30.32	45.5945	16.312	79.9282	178.101	161.646	0.219756	-2.18602	1.14681e-08	4.89227e-07	down
	TraesCS3D02G118300	TraesCS3D02G118300.1	NA	NA	NA	NA		3.30238	3.52931	40.9171	0.569525	0.047888	0.14144	62.9223	5.9755	1.14947e-08	4.89938e-07	up
	TraesCS4B02G347400	TraesCS4B02G347400.1	GO:0005854(nascent polypeptide-associated complex)	NA	NA	NA		36.9744	45.4882	22.0193	85.3012	144.671	132.339	0.288376	-1.79398	1.15149e-08	4.90375e-07	down
	TraesCS2A02G351500	TraesCS2A02G351500.1	NA	NA	NA	NA		0.801517	0.608298	0.745123	0.0001	0.0001	0.0001	7183.13	12.8104	1.15288e-08	4.90543e-07	up
	TraesCS6D02G012200	TraesCS6D02G012200.1	GO:0004324(ferredoxin-NADP+ reductase activity);GO:0016491(oxidoreductase activity);GO:0055114(oxidation-reduction process);GO:0098807(chloroplast thylakoid membrane protein complex)	00195(Photosynthesis)	K02641	EC:1.18.1.2	Ferredoxin--NADP reductase, chloroplastic [Source:UniProtKB/TrEMBL;Acc:A0A1D6BF30]	12.8752	20.2215	7.82244	33.2118	74.6089	77.2395	0.221113	-2.17715	1.15466e-08	4.90875e-07	down
	TraesCS2A02G223600	TraesCS2A02G223600.1	GO:0006754(ATP biosynthetic process);GO:0009507(chloroplast);GO:0009534(chloroplast thylakoid);GO:0009535(chloroplast thylakoid membrane);GO:0009579(thylakoid);GO:0009772(photosynthetic electron transport in photosystem II);GO:0009941(chloroplast envelope);GO:0015986(ATP synthesis coupled proton transport);GO:0045261(proton-transporting ATP synthase complex, catalytic core F(1));GO:0046933(proton…	00190(Oxidative phosphorylation);00195(Photosynthesis)	K02115	NA		6.04551	8.88936	3.27015	14.8016	38.8797	39.8345	0.194673	-2.36087	1.15719e-08	4.91524e-07	down
	TraesCS1D02G417900	TraesCS1D02G417900.1	NA	03010(Ribosome)	K02885	NA		11.8477	10.8548	6.40414	23.1103	38.0293	34.3737	0.304739	-1.71436	1.16967e-08	4.96308e-07	down
	TraesCS1A02G259700	TraesCS1A02G259700.1;TraesCS1A02G259700.2	GO:0030001(metal ion transport);GO:0046872(metal ion binding);GO:0046872(metal ion binding)	NA	NA	NA		24.627	44.0783	17.2651	72.3056	146.825	157.193	0.228448	-2.13006	1.17046e-08	4.96308e-07	down
	TraesCS5D02G279000	TraesCS5D02G279000.1	GO:0009507(chloroplast)	NA	NA	NA		12.5585	17.7318	6.7232	31.8526	62.9262	60.2435	0.238762	-2.06635	1.17524e-08	4.9749e-07	down
	TraesCS1A02G249500	TraesCS1A02G249500.1	GO:0004672(protein kinase activity);GO:0005524(ATP binding);GO:0006468(protein phosphorylation)	NA	NA	NA		0.846264	0.843728	0.583599	2.86142	5.15329	4.22834	0.185705	-2.42892	1.17527e-08	4.9749e-07	down
	TraesCS2D02G049500	TraesCS2D02G049500.1	GO:0000166(nucleotide binding);GO:0005524(ATP binding);GO:0005737(cytoplasm);GO:0006457(protein folding);GO:0009507(chloroplast);GO:0009536(plastid);GO:0042026(protein refolding)	03018(RNA degradation)	K04077	NA		114.529	137.771	60.7921	262.485	535.576	426.656	0.255645	-1.96779	1.17709e-08	4.97834e-07	down
	TraesCS6A02G228200	TraesCS6A02G228200.1	GO:0016788(hydrolase activity, acting on ester bonds)	00561(Glycerolipid metabolism)	K00679	EC:2.3.1.158		0.0001	0.0001	0.0001	0.241763	1.55284	1.37353	9.46931e-05	-13.3664	1.18046e-08	4.98829e-07	down
	TraesCS5A02G492900	TraesCS5A02G492900.1	NA	NA	NA	NA		7.65832	11.8158	4.22798	21.8843	36.6556	38.9232	0.243191	-2.03984	1.18162e-08	4.98892e-07	down
	TraesCS5D02G271500	TraesCS5D02G271500.1	GO:0004185(serine-type carboxypeptidase activity);GO:0006508(proteolysis)	NA	NA	NA		0.741241	0.377754	1.21677	0.0001	0.0001	0.0001	7785.87	12.9266	1.18565e-08	5.00167e-07	up
	TraesCS6B02G262800	TraesCS6B02G262800.1	GO:0003676(nucleic acid binding);GO:0005524(ATP binding);GO:0005739(mitochondrion);GO:0009663(plasmodesma organization);GO:0010497(plasmodesmata-mediated intercellular transport)	NA	NA	NA		10.8505	8.76333	6.93356	20.1583	36.9744	27.1526	0.314971	-1.66671	1.1867e-08	5.00182e-07	down
	TraesCS6A02G319100	TraesCS6A02G319100.1	GO:0003735(structural constituent of ribosome);GO:0005622(intracellular);GO:0005840(ribosome);GO:0006412(translation);GO:0009295(nucleoid);GO:0009570(chloroplast stroma);GO:0009941(chloroplast envelope)	03010(Ribosome)	K02904	NA		118.179	183.541	66.2797	322.943	595.647	721.866	0.224328	-2.15632	1.19374e-08	5.02717e-07	down
	TraesCS6D02G291500	TraesCS6D02G291500.1	GO:0003676(nucleic acid binding);GO:0005524(ATP binding)	03018(RNA degradation)	K12599	EC:3.6.4.-		4.98828	5.79502	3.5218	13.2666	16.3684	11.8968	0.344437	-1.53769	1.20599e-08	5.07444e-07	down
	TraesCS2D02G294300	TraesCS2D02G294300.1	GO:0016020(membrane);GO:0016021(integral component of membrane)	00195(Photosynthesis)	K14332	NA		7.819	12.8586	3.95212	23.3477	46.8969	51.9916	0.201493	-2.3112	1.21273e-08	5.09842e-07	down
	TraesCS2A02G122000	TraesCS2A02G122000.2;TraesCS2A02G122000.3;TraesCS2A02G122000.1	NA	NA	NA	NA		11.1694	14.421	7.89694	25.5953	44.9656	44.081	0.292104	-1.77545	1.22217e-08	5.13374e-07	down
	TraesCS7D02G091500	TraesCS7D02G091500.1	GO:0003677(DNA binding);GO:0003697(single-stranded DNA binding);GO:0006355(regulation of transcription, DNA-templated);GO:0006952(defense response)	NA	NA	NA		21.3549	26.1233	12.567	46.0208	87.0926	93.5733	0.264882	-1.91658	1.22741e-08	5.15135e-07	down
	TraesCS4D02G341900	TraesCS4D02G341900.1	GO:0003735(structural constituent of ribosome);GO:0005840(ribosome);GO:0006412(translation)	03010(Ribosome)	K02867	NA		31.7118	49.5149	17.1749	86.7686	186.035	175.476	0.219509	-2.18765	1.23002e-08	5.1579e-07	down
	TraesCS7D02G523500	TraesCS7D02G523500.1	GO:0004089(carbonate dehydratase activity);GO:0008270(zinc ion binding)	00910(Nitrogen metabolism)	K01674	EC:4.2.1.1		3.40349	16.5041	9.22559	34.571	158.357	74.1712	0.109072	-3.19664	1.23717e-08	5.18349e-07	down
	TraesCS7A02G565000	TraesCS7A02G565000.3;TraesCS7A02G565000.1;TraesCS7A02G565000.4;TraesCS7A02G565000.2	GO:0016021(integral component of membrane);GO:0016021(integral component of membrane)	00052(Galactose metabolism);00500(Starch and sucrose metabolism);00500(Starch and sucrose metabolism)	K01193	EC:3.2.1.26		0.618142	0.328465	0.826481	0.0001	0.0001	0.0001	5910.29	12.529	1.2391e-08	5.18717e-07	up
	TraesCS2B02G623400	TraesCS2B02G623400.1	GO:0003735(structural constituent of ribosome);GO:0005622(intracellular);GO:0005840(ribosome);GO:0006412(translation);GO:0009534(chloroplast thylakoid);GO:0009570(chloroplast stroma);GO:0009941(chloroplast envelope);GO:0032544(plastid translation)	03010(Ribosome)	K02961	NA		8.92784	35.7555	12.4992	66.5075	143.178	146.684	0.160459	-2.63973	1.24321e-08	5.19996e-07	down
	TraesCS3A02G078200	TraesCS3A02G078200.1	NA	NA	NA	NA		38.0875	26.3482	32.8557	8.82821	9.73214	8.23492	3.63092	1.86033	1.25899e-08	5.26147e-07	up
	TraesCS3D02G054600	TraesCS3D02G054600.2;TraesCS3D02G054600.1;TraesCS3D02G054600.3	GO:0016021(integral component of membrane);GO:0016021(integral component of membrane)	NA	NA	NA		8.5592	9.81448	5.07914	19.3695	29.4383	26.7509	0.310392	-1.68784	1.26593e-08	5.28602e-07	down
	TraesCS2D02G522500	TraesCS2D02G522500.1	GO:0006952(defense response)	NA	NA	NA		0.0001	0.0001	0.0001	0.623399	1.10551	1.53801	9.18297e-05	-13.4107	1.27238e-08	5.30424e-07	down
	TraesCS6D02G370900	TraesCS6D02G370900.1	GO:0003676(nucleic acid binding);GO:0003729(mRNA binding)	NA	NA	NA		1.71913	2.62037	0.679095	5.55386	13.4005	14.6641	0.149281	-2.7439	1.273e-08	5.30424e-07	down
	TraesCS7A02G357800	TraesCS7A02G357800.1;TraesCS7A02G357800.2	GO:0005506(iron ion binding);GO:0005737(cytoplasm);GO:0019310(inositol catabolic process);GO:0050113(inositol oxygenase activity);GO:0055114(oxidation-reduction process);GO:0055114(oxidation-reduction process)	00053(Ascorbate and aldarate metabolism);00562(Inositol phosphate metabolism);00562(Inositol phosphate metabolism)	K00469	EC:1.13.99.1		1.80647	3.8654	1.19799	7.64958	16.7415	13.7967	0.179897	-2.47476	1.27352e-08	5.30424e-07	down
	TraesCS7A02G238400	TraesCS7A02G238400.1	GO:0009522(photosystem I);GO:0009523(photosystem II);GO:0009535(chloroplast thylakoid membrane);GO:0009765(photosynthesis, light harvesting);GO:0016020(membrane);GO:0016021(integral component of membrane);GO:0016168(chlorophyll binding);GO:0018298(protein-chromophore linkage)	00196(Photosynthesis - antenna proteins)	K08912	NA	Chlorophyll a-b binding protein, chloroplastic [Source:UniProtKB/TrEMBL;Acc:A0A1D6BSD3]	5.93843	6.98259	3.83761	14.6314	21.9951	32.7773	0.241465	-2.05011	1.27613e-08	5.31059e-07	down
	TraesCS3D02G183500	TraesCS3D02G183500.1	NA	NA	NA	NA		12.9855	7.22096	11.7293	1.18987	1.47891	0.781499	9.25597	3.21038	1.28076e-08	5.32537e-07	up
	TraesCS5A02G110300	TraesCS5A02G110300.1	GO:0006662(glycerol ether metabolic process);GO:0009507(chloroplast);GO:0009657(plastid organization);GO:0015035(protein disulfide oxidoreductase activity);GO:0016671(oxidoreductase activity, acting on a sulfur group of donors, disulfide as acceptor);GO:0042744(hydrogen peroxide catabolic process);GO:0045454(cell redox homeostasis)	NA	NA	NA		23.3005	30.7921	8.7805	59.4881	128.866	143.924	0.189218	-2.40188	1.28338e-08	5.33178e-07	down
	TraesCS6D02G224200	TraesCS6D02G224200.1	GO:0003735(structural constituent of ribosome);GO:0005622(intracellular);GO:0005840(ribosome);GO:0006412(translation)	03010(Ribosome)	K02884	NA		33.4645	52.0892	18.0692	94.7069	168.43	186.857	0.230276	-2.11856	1.28854e-08	5.34479e-07	down
	TraesCS7B02G063400	TraesCS7B02G063400.2;TraesCS7B02G063400.3;TraesCS7B02G063400.1	GO:0005985(sucrose metabolic process);GO:0016157(sucrose synthase activity);GO:0016740(transferase activity);GO:0016757(transferase activity, transferring glycosyl groups);GO:0016757(transferase activity, transferring glycosyl groups)	00500(Starch and sucrose metabolism);00500(Starch and sucrose metabolism)	K00695	EC:2.4.1.13	Sucrose synthase [Source:UniProtKB/TrEMBL;Acc:A0A341YPC9]	90.2871	70.3879	183.382	27.3352	6.29638	11.771	7.57792	2.9218	1.28868e-08	5.34479e-07	up
	TraesCS2B02G404600	TraesCS2B02G404600.1	GO:0003746(translation elongation factor activity);GO:0003924(GTPase activity);GO:0005525(GTP binding);GO:0005622(intracellular);GO:0006414(translational elongation);GO:0009507(chloroplast)	NA	NA	NA	Elongation factor G, chloroplastic [Source:UniProtKB/TrEMBL;Acc:A0A341R2Z7]	21.2436	23.939	10.9951	45.0408	97.2126	80.6892	0.251983	-1.9886	1.30081e-08	5.38927e-07	down
	TraesCS3D02G504200	TraesCS3D02G504200.1	GO:0016021(integral component of membrane)	NA	NA	NA		0.315483	0.833324	0.484449	3.28697	2.56187	4.34679	0.160192	-2.64213	1.3016e-08	5.38927e-07	down
	TraesCS4A02G194100	TraesCS4A02G194100.2;TraesCS4A02G194100.1	GO:0003746(translation elongation factor activity);GO:0005737(cytoplasm);GO:0006414(translational elongation);GO:0009570(chloroplast stroma);GO:0043043(peptide biosynthetic process);GO:0043043(peptide biosynthetic process)	NA	NA	NA		42.7611	57.4988	22.1735	104.662	208.003	194.769	0.241279	-2.05122	1.30882e-08	5.41083e-07	down
	TraesCS3B02G137100	TraesCS3B02G137100.2;TraesCS3B02G137100.1;TraesCS3B02G137100.3	NA	NA	NA	NA		14.2557	17.4322	9.93098	34.3733	47.1938	41.7173	0.337584	-1.56668	1.309e-08	5.41083e-07	down
	TraesCS6B02G115900	TraesCS6B02G115900.1	NA	NA	NA	NA		3.56446	7.15605	1.65307	15.4405	26.7043	48.0357	0.137209	-2.86555	1.31381e-08	5.42312e-07	down
	SSU_rRNA_eukarya	ENSRNA050024744-T1	NA	NA	NA	NA	Eukaryotic small subunit ribosomal RNA	2.58244	6.31932	3.04626	41.0281	39.522	32.2828	0.105891	-3.23935	1.31418e-08	5.42312e-07	down
	TraesCS6B02G249700	TraesCS6B02G249700.2;TraesCS6B02G249700.1	GO:0000774(adenyl-nucleotide exchange factor activity);GO:0005507(copper ion binding);GO:0005759(mitochondrial matrix);GO:0006457(protein folding);GO:0009570(chloroplast stroma);GO:0009579(thylakoid);GO:0042803(protein homodimerization activity);GO:0051087(chaperone binding);GO:0051087(chaperone binding)	NA	NA	NA	GrpE protein homolog [Source:UniProtKB/TrEMBL;Acc:A0A1D6APT2]	11.7139	15.7425	6.12047	28.0619	65.706	52.9453	0.228861	-2.12746	1.32139e-08	5.44177e-07	down
	TraesCS1A02G200000	TraesCS1A02G200000.1;TraesCS1A02G200000.2	GO:0009579(thylakoid);GO:0009579(thylakoid)	00562(Inositol phosphate metabolism);04070(Phosphatidylinositol signaling system);04070(Phosphatidylinositol signaling system)	K01092	EC:3.1.3.25		0.9869	3.23018	0.970253	6.03453	20.2388	20.1933	0.111636	-3.16313	1.32189e-08	5.44177e-07	down
	TraesCS3A02G093900	TraesCS3A02G093900.1	GO:0004867(serine-type endopeptidase inhibitor activity);GO:0009611(response to wounding)	NA	NA	NA		39.0946	20.6578	73.4012	0.462904	4.30356	3.1996	16.7151	4.06308	1.32201e-08	5.44177e-07	up
	TraesCS5D02G205500	TraesCS5D02G205500.1;TraesCS5D02G205500.2	GO:0016021(integral component of membrane);GO:0016021(integral component of membrane)	NA	NA	NA		8.47357	10.5396	5.11723	20.5591	32.7384	29.2793	0.292218	-1.77489	1.32417e-08	5.44612e-07	down
	TraesCS2B02G328500	TraesCS2B02G328500.3;TraesCS2B02G328500.4;TraesCS2B02G328500.2;TraesCS2B02G328500.1	GO:0005524(ATP binding);GO:0005737(cytoplasm);GO:0006457(protein folding);GO:0009570(chloroplast stroma);GO:0009941(chloroplast envelope);GO:0042026(protein refolding);GO:0042026(protein refolding)	03018(RNA degradation);03018(RNA degradation)	K04077	NA		5.58763	5.5414	3.43108	11.0191	22.6404	17.3019	0.285709	-1.80738	1.32661e-08	5.4516e-07	down
	TraesCS5B02G171200	TraesCS5B02G171200.1	GO:0003676(nucleic acid binding);GO:0003697(single-stranded DNA binding);GO:0003723(RNA binding);GO:0009409(response to cold);GO:0009414(response to water deprivation);GO:0009535(chloroplast thylakoid membrane);GO:0009570(chloroplast stroma);GO:0009651(response to salt stress);GO:0009941(chloroplast envelope);GO:0010029(regulation of seed germination);GO:0080148(negative regulation of response to…	03013(RNA transport);03015(mRNA surveillance pathway);03018(RNA degradation)	K13126	NA		31.8017	52.9741	21.5811	88.2209	178.991	172.365	0.241953	-2.0472	1.34116e-08	5.50681e-07	down
	TraesCS5A02G108400	TraesCS5A02G108400.1;TraesCS5A02G108400.2	GO:0016021(integral component of membrane);GO:0016021(integral component of membrane)	NA	NA	NA		5.08537	6.2096	3.18565	10.2909	33.4499	29.0774	0.19886	-2.33018	1.34686e-08	5.52561e-07	down
	TraesCS2D02G505600	TraesCS2D02G505600.1	GO:0005506(iron ion binding);GO:0016705(oxidoreductase activity, acting on paired donors, with incorporation or reduction of molecular oxygen);GO:0020037(heme binding);GO:0055114(oxidation-reduction process)	NA	NA	NA		1.03531	0.263558	0.673701	0.0001	0.0001	0.0001	6575.25	12.6828	1.35401e-08	5.55032e-07	up
	TraesCS7A02G496400	TraesCS7A02G496400.1	GO:0005886(plasma membrane);GO:0016021(integral component of membrane)	NA	NA	NA	CASP-like protein [Source:UniProtKB/TrEMBL;Acc:A0A1D6BMH5]	1.47559	1.58142	2.60838	4.70414	21.6544	12.0917	0.147343	-2.76274	1.35754e-08	5.56015e-07	down
	TraesCS3B02G217900	TraesCS3B02G217900.1	NA	NA	NA	NA		1.18747	0.256793	1.80537	0.0001	0.0001	0.0001	10832.1	13.403	1.36358e-08	5.58011e-07	up
	TraesCS1A02G278800	TraesCS1A02G278800.1	GO:0016747(transferase activity, transferring acyl groups other than amino-acyl groups)	NA	NA	NA		2.13046	1.37716	1.17321	5.15811	6.58492	9.62475	0.21906	-2.1906	1.36468e-08	5.58011e-07	down
	TraesCS2B02G312600	TraesCS2B02G312600.1	GO:0016020(membrane);GO:0016021(integral component of membrane)	00195(Photosynthesis)	K14332	NA	Putative membrane protein [Source:UniProtKB/TrEMBL;Acc:A0MAU8]	11.0587	17.4725	6.51796	30.1308	62.6369	84.341	0.197897	-2.33718	1.37289e-08	5.60902e-07	down
	TraesCS7B02G382800	TraesCS7B02G382800.3;TraesCS7B02G382800.2;TraesCS7B02G382800.1	GO:0005524(ATP binding);GO:0009507(chloroplast);GO:0015979(photosynthesis);GO:0015995(chlorophyll biosynthetic process);GO:0016851(magnesium chelatase activity);GO:0016851(magnesium chelatase activity)	00860(Porphyrin and chlorophyll metabolism);00860(Porphyrin and chlorophyll metabolism)	K03405	EC:6.6.1.1	Mg-protoporphyrin IX chelatase [Source:UniProtKB/TrEMBL;Acc:A0A1D6CBT5]	23.7125	27.7417	10.4924	53.3309	102.609	109.566	0.233315	-2.09965	1.38404e-08	5.64993e-07	down
	TraesCS6B02G462300	TraesCS6B02G462300.3;TraesCS6B02G462300.2;TraesCS6B02G462300.1	GO:0004601(peroxidase activity);GO:0006979(response to oxidative stress);GO:0016020(membrane);GO:0016021(integral component of membrane);GO:0016491(oxidoreductase activity);GO:0016688(L-ascorbate peroxidase activity);GO:0020037(heme binding);GO:0055114(oxidation-reduction process);GO:0098869(cellular oxidant detoxification);GO:0098869(cellular oxidant detoxification)	00053(Ascorbate and aldarate metabolism);00480(Glutathione metabolism);00480(Glutathione metabolism)	K00434	EC:1.11.1.11		2.16991	2.94452	1.50053	4.6006	15.4806	17.5181	0.175933	-2.5069	1.39326e-08	5.6805e-07	down
	TraesCS4D02G342900	TraesCS4D02G342900.1	GO:0005576(extracellular region);GO:0009405(pathogenesis)	NA	NA	NA		4.25191	38.3107	11.3609	107.783	332.674	200.989	0.0840655	-3.57234	1.39384e-08	5.6805e-07	down
	TraesCS6D02G031100	TraesCS6D02G031100.2;TraesCS6D02G031100.1	GO:0005506(iron ion binding);GO:0016705(oxidoreductase activity, acting on paired donors, with incorporation or reduction of molecular oxygen);GO:0020037(heme binding);GO:0055114(oxidation-reduction process);GO:0055114(oxidation-reduction process)	00592(alpha-Linolenic acid metabolism);00592(alpha-Linolenic acid metabolism)	K10528	EC:4.1.2.-		1.59649	2.57797	0.874465	5.22567	11.9294	9.41693	0.190009	-2.39586	1.40424e-08	5.71818e-07	down
	TraesCS6B02G191500	TraesCS6B02G191500.1	GO:0009522(photosystem I);GO:0009523(photosystem II);GO:0009535(chloroplast thylakoid membrane);GO:0009765(photosynthesis, light harvesting);GO:0016020(membrane);GO:0016021(integral component of membrane);GO:0016168(chlorophyll binding);GO:0018298(protein-chromophore linkage)	00196(Photosynthesis - antenna proteins)	K08909	NA	Chlorophyll a-b binding protein, chloroplastic [Source:UniProtKB/TrEMBL;Acc:A0A1D6AWF0]	17.1743	29.1627	8.13861	53.5878	103.075	119.916	0.196962	-2.34401	1.40755e-08	5.72689e-07	down
	TraesCS3A02G248700	TraesCS3A02G248700.1	GO:0003700(DNA-binding transcription factor activity);GO:0006355(regulation of transcription, DNA-templated);GO:0043565(sequence-specific DNA binding)	04626(Plant-pathogen interaction)	K18835	NA		0.214748	0.536781	0.65615	3.77577	5.64331	6.23246	0.0899387	-3.47491	1.41727e-08	5.7617e-07	down
	TraesCS2D02G486300	TraesCS2D02G486300.1	GO:0004672(protein kinase activity);GO:0004674(protein serine/threonine kinase activity);GO:0005524(ATP binding);GO:0006468(protein phosphorylation);GO:0016021(integral component of membrane);GO:0048544(recognition of pollen)	NA	NA	NA	Serine/threonine-protein kinase [Source:UniProtKB/TrEMBL;Acc:A0A1D5US51]	0.253257	0.106089	0.820079	0.0001	0.0001	0.0001	3931.42	11.9408	1.41993e-08	5.76722e-07	up
	TraesCS3B02G306000	TraesCS3B02G306000.1	GO:0003735(structural constituent of ribosome);GO:0005840(ribosome);GO:0006412(translation)	03010(Ribosome)	K02871	NA		70.1857	102.52	40.4707	176.695	340.04	372.207	0.23981	-2.06004	1.42158e-08	5.76722e-07	down
	TraesCS5B02G107500	TraesCS5B02G107500.1	NA	NA	NA	NA		1.04006	0.658925	0.969785	4.02925	5.48404	5.48354	0.177956	-2.49041	1.42214e-08	5.76722e-07	down
	TraesCS6A02G412900	TraesCS6A02G412900.1	GO:0004601(peroxidase activity);GO:0006979(response to oxidative stress);GO:0016020(membrane);GO:0016021(integral component of membrane);GO:0020037(heme binding);GO:0055114(oxidation-reduction process);GO:0098869(cellular oxidant detoxification)	00053(Ascorbate and aldarate metabolism);00480(Glutathione metabolism)	K00434	EC:1.11.1.11		0.837252	2.34147	0.680725	3.99403	11.8885	18.7118	0.111563	-3.16407	1.43481e-08	5.81107e-07	down
	TraesCS5D02G183700	TraesCS5D02G183700.1	GO:0001561(fatty acid alpha-oxidation);GO:0004601(peroxidase activity);GO:0006979(response to oxidative stress);GO:0008219(cell death);GO:0009627(systemic acquired resistance);GO:0009737(response to abscisic acid);GO:0009751(response to salicylic acid);GO:0012511(monolayer-surrounded lipid storage body);GO:0016491(oxidoreductase activity);GO:0016702(oxidoreductase activity, acting on single donor…	00592(alpha-Linolenic acid metabolism)	K10529	EC:1.-.-.-		1.12507	1.92204	4.58675	0.139518	0.0001	0.043627	41.6593	5.38057	1.43588e-08	5.81107e-07	up
	TraesCS5D02G044900	TraesCS5D02G044900.1	NA	NA	NA	NA		17.4005	21.8134	9.95691	40.5021	79.4882	62.5102	0.269428	-1.89203	1.43649e-08	5.81107e-07	down
	TraesCS1B02G099600	TraesCS1B02G099600.1	GO:0004190(aspartic-type endopeptidase activity);GO:0006508(proteolysis);GO:0006629(lipid metabolic process)	NA	NA	NA		7.41732	7.04354	9.86053	1.36149	1.57247	2.14501	4.78863	2.25961	1.44626e-08	5.84579e-07	up
	TraesCS1B02G075200	TraesCS1B02G075200.1	GO:0006782(protoporphyrinogen IX biosynthetic process);GO:0008883(glutamyl-tRNA reductase activity);GO:0033014(tetrapyrrole biosynthetic process);GO:0050661(NADP binding);GO:0055114(oxidation-reduction process)	00860(Porphyrin and chlorophyll metabolism)	K02492	EC:1.2.1.70	Glutamyl-tRNA reductase [Source:UniProtKB/TrEMBL;Acc:A0A1D5SNF8]	5.2331	6.92808	3.26935	12.75	18.8484	22.8348	0.283476	-1.8187	1.4486e-08	5.85045e-07	down
	TraesCS5B02G111800	TraesCS5B02G111800.1	GO:0006662(glycerol ether metabolic process);GO:0009507(chloroplast);GO:0009536(plastid);GO:0009657(plastid organization);GO:0015035(protein disulfide oxidoreductase activity);GO:0016671(oxidoreductase activity, acting on a sulfur group of donors, disulfide as acceptor);GO:0042744(hydrogen peroxide catabolic process);GO:0045454(cell redox homeostasis);GO:0055114(oxidation-reduction process)	NA	NA	NA	Thioredoxin M-type, chloroplastic [Source:UniProtKB/Swiss-Prot;Acc:Q9ZP21]	18.135	32.2429	7.57288	60.6049	130.711	152.718	0.168445	-2.56965	1.45192e-08	5.85905e-07	down
	TraesCS6D02G166400	TraesCS6D02G166400.1	GO:0005471(ATP:ADP antiporter activity);GO:0005524(ATP binding);GO:0006862(nucleotide transport);GO:0016021(integral component of membrane);GO:0031969(chloroplast membrane)	NA	NA	NA	ADP,ATP carrier protein [Source:UniProtKB/TrEMBL;Acc:A0A1D6BDA9]	17.8467	24.0551	13.1075	41.6472	85.8892	67.0898	0.282641	-1.82296	1.45457e-08	5.86493e-07	down
	TraesCS4B02G263100	TraesCS4B02G263100.1	GO:0003723(RNA binding);GO:0003735(structural constituent of ribosome);GO:0005622(intracellular);GO:0005840(ribosome);GO:0006412(translation);GO:0009570(chloroplast stroma)	03010(Ribosome)	K02946	NA		67.0717	108.885	33.7425	197.077	437.131	374.959	0.207794	-2.26677	1.46179e-08	5.88576e-07	down
	TraesCS1B02G000600	TraesCS1B02G000600.1	GO:0003735(structural constituent of ribosome);GO:0005840(ribosome);GO:0006412(translation)	03010(Ribosome)	K02902	NA		73.4281	106.998	40.8492	194.679	351.736	337.33	0.250384	-1.99778	1.46212e-08	5.88576e-07	down
	TraesCS2D02G255100	TraesCS2D02G255100.1	GO:0005509(calcium ion binding);GO:0009523(photosystem II);GO:0009654(photosystem II oxygen evolving complex);GO:0015979(photosynthesis);GO:0019898(extrinsic component of membrane)	00195(Photosynthesis)	K02717	NA		35.0798	55.2208	18.6279	96.9198	188.201	212.29	0.218991	-2.19106	1.47145e-08	5.91846e-07	down
	TraesCS6D02G206200	TraesCS6D02G206200.1	NA	NA	NA	NA		4.89879	13.3039	0.89329	44.4454	125.329	113.429	0.0674281	-3.89051	1.48591e-08	5.97174e-07	down
	TraesCS5A02G087200	TraesCS5A02G087200.1	GO:0005509(calcium ion binding);GO:0009523(photosystem II);GO:0009535(chloroplast thylakoid membrane);GO:0009543(chloroplast thylakoid lumen);GO:0009570(chloroplast stroma);GO:0009654(photosystem II oxygen evolving complex);GO:0015979(photosynthesis);GO:0019898(extrinsic component of membrane);GO:0048564(photosystem I assembly)	NA	NA	NA		7.92726	9.42742	2.93208	19.6272	36.4603	38.6571	0.21412	-2.22351	1.49285e-08	5.99474e-07	down
	TraesCS3D02G051800	TraesCS3D02G051800.1	GO:0009522(photosystem I);GO:0009538(photosystem I reaction center);GO:0015979(photosynthesis)	00195(Photosynthesis)	K02699	NA		13.1299	26.9136	9.17749	44.1224	95.661	95.9317	0.208815	-2.2597	1.49973e-08	6.01749e-07	down
	TraesCS7B02G450600	TraesCS7B02G450600.1	GO:0006508(proteolysis);GO:0008236(serine-type peptidase activity);GO:0016020(membrane);GO:0016021(integral component of membrane)	03060(Protein export)	K03100	EC:3.4.21.89		5.71016	7.43646	3.54263	13.7335	25.2112	23.2474	0.26835	-1.89781	1.50434e-08	6.02807e-07	down
	TraesCS3A02G354800	TraesCS3A02G354800.1	GO:0005515(protein binding);GO:0016021(integral component of membrane)	NA	NA	NA		7.99275	11.1319	15.5213	34.3089	30.7799	37.4609	0.337846	-1.56556	1.50598e-08	6.02807e-07	down
	TraesCS2B02G513100	TraesCS2B02G513100.1	GO:0004672(protein kinase activity);GO:0005524(ATP binding);GO:0006468(protein phosphorylation);GO:0016021(integral component of membrane);GO:0048544(recognition of pollen)	NA	NA	NA		0.559105	0.233979	0.687141	0.0001	0.0001	0.0001	4934.08	12.2686	1.50722e-08	6.02807e-07	up
	TraesCS3B02G344200	TraesCS3B02G344200.1	GO:0009507(chloroplast);GO:0009523(photosystem II);GO:0015979(photosynthesis);GO:0016020(membrane);GO:0016021(integral component of membrane)	00195(Photosynthesis)	K02721	NA		10.5875	16.4079	5.36673	28.9833	57.6817	67.0936	0.210474	-2.24829	1.50726e-08	6.02807e-07	down
	TraesCS5D02G216100	TraesCS5D02G216100.1	GO:0015969(guanosine tetraphosphate metabolic process)	NA	NA	NA		8.36587	7.31431	10.3833	18.9179	26.6065	29.2561	0.348533	-1.52063	1.51215e-08	6.03712e-07	down
	TraesCS7A02G004000	TraesCS7A02G004000.1	GO:0000166(nucleotide binding);GO:0004820(glycine-tRNA ligase activity);GO:0005524(ATP binding);GO:0005737(cytoplasm);GO:0006426(glycyl-tRNA aminoacylation)	00970(Aminoacyl-tRNA biosynthesis)	K14164	EC:6.1.1.14		5.92518	7.72201	4.77468	15.0379	17.8647	18.5639	0.357939	-1.48221	1.5131e-08	6.03712e-07	down
	TraesCS3A02G309000	TraesCS3A02G309000.1;TraesCS3A02G309000.2	GO:0005515(protein binding);GO:0005515(protein binding)	00480(Glutathione metabolism);00480(Glutathione metabolism)	K00799	EC:2.5.1.18		21.4007	40.1199	42.8125	5.26695	9.50908	7.04562	4.78117	2.25737	1.5149e-08	6.03712e-07	up
	TraesCS2D02G324900	TraesCS2D02G324900.1	GO:0003735(structural constituent of ribosome);GO:0005840(ribosome);GO:0006412(translation)	NA	NA	NA		45.6246	69.9953	25.6075	116.861	263.844	265.897	0.218415	-2.19486	1.515e-08	6.03712e-07	down
	TraesCS1B02G021000	TraesCS1B02G021000.1;TraesCS1B02G021000.2	GO:0008168(methyltransferase activity);GO:0008171(O-methyltransferase activity);GO:0046983(protein dimerization activity);GO:0046983(protein dimerization activity)	00380(Tryptophan metabolism);00380(Tryptophan metabolism)	K22588	EC:2.1.1.4		2.89648	3.70367	6.81487	0.201147	0.0001	0.0001	66.6262	6.05802	1.51565e-08	6.03712e-07	up
	TraesCS1D02G280900	TraesCS1D02G280900.1	GO:0004845(uracil phosphoribosyltransferase activity);GO:0005829(cytosol);GO:0006223(uracil salvage);GO:0009116(nucleoside metabolic process);GO:0009570(chloroplast stroma);GO:0016036(cellular response to phosphate starvation);GO:0032502(developmental process)	00240(Pyrimidine metabolism)	K00761	EC:2.4.2.9		5.37172	4.10601	2.13082	10.2499	25.534	18.7436	0.212893	-2.2318	1.52152e-08	6.04705e-07	down
	TraesCS5D02G169600	TraesCS5D02G169600.2;TraesCS5D02G169600.1	GO:0004497(monooxygenase activity);GO:0009507(chloroplast);GO:0009536(plastid);GO:0009853(photorespiration);GO:0015977(carbon fixation);GO:0015979(photosynthesis);GO:0016491(oxidoreductase activity);GO:0016829(lyase activity);GO:0016984(ribulose-bisphosphate carboxylase activity);GO:0055114(oxidation-reduction process);GO:0055114(oxidation-reduction process)	00630(Glyoxylate and dicarboxylate metabolism);00710(Carbon fixation in photosynthetic organisms);00710(Carbon fixation in photosynthetic organisms)	K01602	EC:4.1.1.39	Ribulose bisphosphate carboxylase small chain [Source:UniProtKB/TrEMBL;Acc:W5F0E6]	29.6894	68.3129	17.4609	103.984	393.938	415.363	0.126426	-2.98363	1.52253e-08	6.04705e-07	down
	TraesCS4B02G059400	TraesCS4B02G059400.1	NA	NA	NA	NA		4.08539	4.83881	1.88123	10.5471	23.0345	23.3117	0.189924	-2.3965	1.52272e-08	6.04705e-07	down
	TraesCS5A02G175200	TraesCS5A02G175200.1;TraesCS5A02G175200.2	GO:0005515(protein binding);GO:0005515(protein binding)	NA	NA	NA		24.848	38.442	14.6857	66.8852	125.795	124.559	0.245795	-2.02447	1.52431e-08	6.04705e-07	down
	TraesCS2B02G290200	TraesCS2B02G290200.1;TraesCS2B02G290200.2	GO:0000049(tRNA binding);GO:0000049(tRNA binding)	NA	NA	NA		14.5776	16.1634	11.3681	28.5121	56.1422	52.5069	0.307004	-1.70367	1.52515e-08	6.04705e-07	down
	TraesCS7B02G071100	TraesCS7B02G071100.1	GO:0004672(protein kinase activity);GO:0004674(protein serine/threonine kinase activity);GO:0005524(ATP binding);GO:0006468(protein phosphorylation)	NA	NA	NA		4.90437	1.82516	2.88444	0.114917	0.0001	0.144339	37.0687	5.21213	1.52551e-08	6.04705e-07	up
	TraesCS6A02G385400	TraesCS6A02G385400.1	GO:0009055(electron transfer activity);GO:0020037(heme binding);GO:0046872(metal ion binding)	NA	NA	NA		2.58089	2.33376	1.89833	8.16334	13.4545	12.5948	0.199136	-2.32817	1.53174e-08	6.06685e-07	down
	TraesCS4B02G384500	TraesCS4B02G384500.1	GO:0005515(protein binding)	NA	NA	NA		0.278849	0.443213	0.0001	12.0023	5.01547	3.89262	0.0345361	-4.85575	1.54857e-08	6.12859e-07	down
	TraesCS6D02G239200	TraesCS6D02G239200.1	GO:0007165(signal transduction)	NA	NA	NA		3.21904	4.2699	2.52511	9.72732	11.7796	10.3194	0.314646	-1.6682	1.55956e-08	6.16716e-07	down
	TraesCS2B02G447600	TraesCS2B02G447600.1	NA	NA	NA	NA	Cold acclimation protein WCS19 [Source:UniProtKB/TrEMBL;Acc:Q06540]	16.1304	28.9317	19.1699	39.1968	183.328	156.054	0.169666	-2.55923	1.57504e-08	6.22154e-07	down
	TraesCS4A02G052600	TraesCS4A02G052600.2;TraesCS4A02G052600.1	NA	NA	NA	NA		6.59921	10.5648	2.83069	21.8998	34.1336	48.5514	0.191182	-2.38698	1.57584e-08	6.22154e-07	down
	TraesCS6A02G243900	TraesCS6A02G243900.1	GO:0004553(hydrolase activity, hydrolyzing O-glycosyl compounds);GO:0005975(carbohydrate metabolic process)	00520(Amino sugar and nucleotide sugar metabolism)	K15920	EC:3.2.1.37		0.229094	0.454513	0.357909	1.20803	3.55046	2.65445	0.1405	-2.83136	1.58179e-08	6.24002e-07	down
	TraesCS2D02G190900	TraesCS2D02G190900.1	GO:0016020(membrane);GO:0016021(integral component of membrane)	NA	NA	NA		2.9299	3.40618	1.09293	7.1002	24.9094	17.4603	0.150172	-2.73531	1.5851e-08	6.2481e-07	down
	TraesCS7A02G020500	TraesCS7A02G020500.1	GO:0004324(ferredoxin-NADP+ reductase activity);GO:0009507(chloroplast);GO:0016491(oxidoreductase activity);GO:0055114(oxidation-reduction process)	00195(Photosynthesis)	K02641	EC:1.18.1.2	Ferredoxin--NADP reductase, chloroplastic [Source:UniProtKB/TrEMBL;Acc:A0A1D6BXL7]	6.75389	11.4323	3.38924	19.3148	49.1882	46.3739	0.187814	-2.41263	1.59475e-08	6.27797e-07	down
	TraesCS4A02G235500	TraesCS4A02G235500.1	GO:0016491(oxidoreductase activity);GO:0055114(oxidation-reduction process)	03008(Ribosome biogenesis in eukaryotes)	K14521	EC:2.3.1.-		6.70056	8.91704	3.63392	15.5811	37.2216	30.4356	0.231282	-2.11228	1.59523e-08	6.27797e-07	down
	TraesCS5D02G302600	TraesCS5D02G302600.1	GO:0004553(hydrolase activity, hydrolyzing O-glycosyl compounds);GO:0005975(carbohydrate metabolic process)	00500(Starch and sucrose metabolism);00460(Cyanoamino acid metabolism);00940(Phenylpropanoid biosynthesis)	K01188	EC:3.2.1.21		6.84418	3.15171	8.79389	0.348005	1.03179	0.644727	9.28112	3.2143	1.60003e-08	6.29136e-07	up
	TraesCS1D02G166400	TraesCS1D02G166400.1	NA	NA	NA	NA		4.88536	7.74158	3.21488	13.9012	24.4375	24.9642	0.250254	-1.99853	1.60119e-08	6.29136e-07	down
	TraesCS1B02G326900	TraesCS1B02G326900.1	GO:0016021(integral component of membrane)	NA	NA	NA		1.22295	1.5663	0.854493	2.42394	38.2009	16.6773	0.0635882	-3.9751	1.60299e-08	6.29343e-07	down
	TraesCS2D02G132200	TraesCS2D02G132200.1;TraesCS2D02G132200.2	GO:0016787(hydrolase activity);GO:0016787(hydrolase activity)	NA	NA	NA		33.0827	21.5452	55.1283	10.3233	6.02143	6.81174	4.73976	2.24481	1.6046e-08	6.29475e-07	up
	TraesCS1B02G472100	TraesCS1B02G472100.1	GO:0004252(serine-type endopeptidase activity);GO:0006508(proteolysis)	NA	NA	NA	ATP-dependent Clp protease proteolytic subunit [Source:UniProtKB/TrEMBL;Acc:A0A341PLR4]	19.9294	25.0856	13.6197	45.8649	71.2894	66.5874	0.319116	-1.64785	1.61456e-08	6.32409e-07	down
	TraesCS3A02G060300	TraesCS3A02G060300.1	NA	NA	NA	NA		7.89757	10.5979	5.98184	19.8609	35.2556	40.4619	0.256097	-1.96524	1.61465e-08	6.32409e-07	down
	TraesCS3D02G296900	TraesCS3D02G296900.1	GO:0009579(thylakoid);GO:0016021(integral component of membrane)	NA	NA	NA		4.95559	7.46571	3.45552	13.5185	28.5965	26.4997	0.231391	-2.1116	1.61763e-08	6.33071e-07	down
	TraesCS4A02G446600	TraesCS4A02G446600.1;TraesCS4A02G446600.2	GO:0004672(protein kinase activity);GO:0004674(protein serine/threonine kinase activity);GO:0005515(protein binding);GO:0005524(ATP binding);GO:0006468(protein phosphorylation);GO:0016021(integral component of membrane);GO:0016021(integral component of membrane)	04075(Plant hormone signal transduction);04075(Plant hormone signal transduction)	K13415	EC:2.7.10.1;EC:2.7.11.1		0.261874	0.166898	0.337609	0.0001	0.0001	0.0001	2554.6	11.3189	1.61984e-08	6.33433e-07	up
	TraesCS5A02G249400	TraesCS5A02G249400.1	GO:0004672(protein kinase activity);GO:0005509(calcium ion binding);GO:0005524(ATP binding);GO:0006468(protein phosphorylation);GO:0030247(polysaccharide binding)	NA	NA	NA		0.634134	0.322096	0.461638	0.0001	0.0001	0.0001	4726.23	12.2065	1.62557e-08	6.35171e-07	up
	TraesCS2B02G549500	TraesCS2B02G549500.1	GO:0000166(nucleotide binding);GO:0004040(amidase activity);GO:0005524(ATP binding);GO:0005739(mitochondrion);GO:0006412(translation);GO:0009507(chloroplast);GO:0009536(plastid);GO:0009570(chloroplast stroma);GO:0016874(ligase activity);GO:0016884(carbon-nitrogen ligase activity, with glutamine as amido-N-donor);GO:0030956(glutamyl-tRNA(Gln) amidotransferase complex);GO:0032543(mitochondrial tran…	00970(Aminoacyl-tRNA biosynthesis)	K02433	EC:6.3.5.6;EC:6.3.5.7	Glutamyl-tRNA(Gln) amidotransferase subunit A, chloroplastic/mitochondrial [Source:UniProtKB/TrEMBL;Acc:A0A1D5U015]	8.6446	19.8659	10.6614	33.6829	58.2285	56.0123	0.264811	-1.91696	1.63521e-08	6.38431e-07	down
	TraesCS3D02G283300	TraesCS3D02G283300.1	GO:0016788(hydrolase activity, acting on ester bonds)	00561(Glycerolipid metabolism)	K00679	EC:2.3.1.158		0.934179	2.22357	1.30377	3.45234	15.2948	12.663	0.142041	-2.81563	1.64198e-08	6.40568e-07	down
	TraesCS5B02G120800	TraesCS5B02G120800.1	GO:0016021(integral component of membrane)	NA	NA	NA		0.943937	0.389733	1.16702	0.0001	0.0001	0.0001	8335.64	13.0251	1.645e-08	6.41236e-07	up
	TraesCS5A02G105100	TraesCS5A02G105100.1	GO:0005515(protein binding)	NA	NA	NA		27.6795	35.4585	16.6912	63.6496	110.135	106.867	0.284441	-1.8138	1.65297e-08	6.43835e-07	down
	TraesCS2A02G338100	TraesCS2A02G338100.1	GO:0003735(structural constituent of ribosome);GO:0005840(ribosome);GO:0006412(translation)	NA	NA	NA		38.3709	61.7763	23.554	102.173	212.924	217.973	0.232054	-2.10747	1.65977e-08	6.45973e-07	down
	TraesCS2A02G559600	TraesCS2A02G559600.1	NA	NA	NA	NA		19.4739	28.9282	12.7131	48.9087	97.3019	87.1673	0.261872	-1.93307	1.66931e-08	6.49082e-07	down
	TraesCS6D02G331100	TraesCS6D02G331100.1	GO:0005515(protein binding)	NA	NA	NA		5.36632	9.27256	3.19801	17.7007	29.6827	29.1244	0.233138	-2.10075	1.67039e-08	6.49082e-07	down
	TraesCS7D02G311300	TraesCS7D02G311300.1	GO:0009523(photosystem II);GO:0015979(photosynthesis);GO:0016021(integral component of membrane);GO:0030145(manganese ion binding)	00195(Photosynthesis)	K02723	NA		5.2836	6.79404	2.4287	11.5349	37.2211	36.1419	0.170868	-2.54905	1.67701e-08	6.5114e-07	down
	TraesCS5A02G509000	TraesCS5A02G509000.1	GO:0009536(plastid)	NA	NA	NA		3.33383	3.88113	2.44164	8.88737	12.0772	13.303	0.2818	-1.82726	1.68031e-08	6.51345e-07	down
	TraesCS5A02G404500	TraesCS5A02G404500.1	GO:0003735(structural constituent of ribosome);GO:0005840(ribosome);GO:0006412(translation)	03010(Ribosome)	K02996	NA		20.5491	36.2165	9.20452	67.2245	132.331	156.005	0.185538	-2.43021	1.68139e-08	6.51345e-07	down
	TraesCS5B02G417400	TraesCS5B02G417400.1	GO:0009522(photosystem I);GO:0009538(photosystem I reaction center);GO:0015979(photosynthesis)	00195(Photosynthesis)	K02694	NA		7.60508	12.4815	4.22053	21.3837	42.8617	47.8972	0.216752	-2.20589	1.68151e-08	6.51345e-07	down
	TraesCS7D02G498300	TraesCS7D02G498300.1	GO:0005506(iron ion binding);GO:0009055(electron transfer activity);GO:0016491(oxidoreductase activity);GO:0046872(metal ion binding);GO:0050660(flavin adenine dinucleotide binding);GO:0051536(iron-sulfur cluster binding);GO:0051537(2 iron, 2 sulfur cluster binding);GO:0055114(oxidation-reduction process);GO:0071949(FAD binding)	00906(Carotenoid biosynthesis)	K09842	EC:1.2.3.14		4.51874	2.79972	3.34436	0.363973	0.761456	0.677082	5.91554	2.56451	1.68307e-08	6.51441e-07	up
	TraesCS3B02G398300	TraesCS3B02G398300.1	GO:0005975(carbohydrate metabolic process);GO:0005986(sucrose biosynthetic process);GO:0009507(chloroplast);GO:0009570(chloroplast stroma);GO:0009579(thylakoid);GO:0009941(chloroplast envelope);GO:0016051(carbohydrate biosynthetic process);GO:0016311(dephosphorylation);GO:0016791(phosphatase activity);GO:0019252(starch biosynthetic process);GO:0042578(phosphoric ester hydrolase activity);GO:00427…	00710(Carbon fixation in photosynthetic organisms)	K01100	EC:3.1.3.37	Sedoheptulose-1,7-bisphosphatase, chloroplast, expressed [Source:UniProtKB/TrEMBL;Acc:D8L9G3]	8.20278	8.82168	2.49358	20.0063	39.1347	39.2936	0.198284	-2.33436	1.69403e-08	6.55167e-07	down
	TraesCS5B02G228300	TraesCS5B02G228300.1;TraesCS5B02G228300.2	GO:0005515(protein binding);GO:0009507(chloroplast);GO:0009570(chloroplast stroma);GO:0016279(protein-lysine N-methyltransferase activity);GO:0018023(peptidyl-lysine trimethylation);GO:0030785([ribulose-bisphosphate carboxylase]-lysine N-methyltransferase activity);GO:0030785([ribulose-bisphosphate carboxylase]-lysine N-methyltransferase activity)	NA	NA	NA		1.66965	2.21087	1.46811	3.73809	9.8756	7.25037	0.256356	-1.96378	1.69824e-08	6.56282e-07	down
	TraesCS1A02G041500	TraesCS1A02G041500.1	GO:0004867(serine-type endopeptidase inhibitor activity);GO:0009611(response to wounding)	NA	NA	NA		0.660332	2.20011	0.180654	9.49879	37.1841	20.9383	0.0449726	-4.47481	1.70409e-08	6.5802e-07	down
	TraesCS3A02G052700	TraesCS3A02G052700.1	GO:0009522(photosystem I);GO:0009538(photosystem I reaction center);GO:0015979(photosynthesis);GO:0016021(integral component of membrane)	00195(Photosynthesis)	K02699	NA		9.95874	22.4492	6.09575	38.9983	88.0453	81.8832	0.184293	-2.43993	1.70669e-08	6.5802e-07	down
	TraesCS2A02G573400	TraesCS2A02G573400.1	GO:0004601(peroxidase activity);GO:0005576(extracellular region);GO:0006979(response to oxidative stress);GO:0020037(heme binding);GO:0042744(hydrogen peroxide catabolic process);GO:0046872(metal ion binding);GO:0055114(oxidation-reduction process)	00940(Phenylpropanoid biosynthesis)	K00430	EC:1.11.1.7	Peroxidase [Source:UniProtKB/TrEMBL;Acc:A0A1D6RHL9]	0.262784	0.876888	2.30149	0.0001	0.0001	0.0001	11470.5	13.4856	1.70675e-08	6.5802e-07	up
	TraesCS2A02G563100	TraesCS2A02G563100.1	GO:0003735(structural constituent of ribosome);GO:0005622(intracellular);GO:0005840(ribosome);GO:0006412(translation);GO:0009534(chloroplast thylakoid);GO:0009570(chloroplast stroma);GO:0009941(chloroplast envelope);GO:0032544(plastid translation)	03010(Ribosome)	K02961	NA		31.2576	37.6824	13.902	70.2134	165.904	134.754	0.223371	-2.16248	1.71616e-08	6.61129e-07	down
	TraesCS5B02G329200	TraesCS5B02G329200.1	GO:0006952(defense response)	NA	NA	NA	Defensin [Source:UniProtKB/TrEMBL;Acc:A0A060AQ78]	178.977	185.963	164.234	57.5414	22.6281	14.7673	5.57396	2.4787	1.72071e-08	6.62367e-07	up
	TraesCS2A02G183100	TraesCS2A02G183100.1	NA	NA	NA	NA		3.57576	4.09441	1.91877	7.82333	20.7558	18.6292	0.20312	-2.2996	1.72939e-08	6.65186e-07	down
	TraesCS2D02G487100	TraesCS2D02G487100.1	NA	NA	NA	NA		2.28691	3.96227	20.7896	0.0001	0.0001	0.01672	1598.04	10.6421	1.73087e-08	6.65237e-07	up
	TraesCS2A02G125100	TraesCS2A02G125100.2;TraesCS2A02G125100.1	GO:0005506(iron ion binding);GO:0016705(oxidoreductase activity, acting on paired donors, with incorporation or reduction of molecular oxygen);GO:0020037(heme binding);GO:0055114(oxidation-reduction process);GO:0055114(oxidation-reduction process)	NA	NA	NA		8.74279	4.30591	8.33337	1.29642	0.256583	0.689581	9.53457	3.25317	1.73726e-08	6.67172e-07	up
	TraesCS7D02G534500	TraesCS7D02G534500.1	GO:0004222(metalloendopeptidase activity);GO:0005524(ATP binding);GO:0006508(proteolysis);GO:0016020(membrane);GO:0016021(integral component of membrane)	NA	NA	NA		6.89158	8.71235	5.42921	13.8932	34.3404	31.0035	0.265446	-1.91351	1.75826e-08	6.74714e-07	down
	TraesCS6A02G372600	TraesCS6A02G372600.1	GO:0009507(chloroplast);GO:0016021(integral component of membrane)	NA	NA	NA		0.870679	1.25516	0.503821	6.47809	6.47505	8.51741	0.122478	-3.02941	1.76636e-08	6.77294e-07	down
	TraesCS2A02G247300	TraesCS2A02G247300.1;TraesCS2A02G247300.3;TraesCS2A02G247300.2	GO:0009654(photosystem II oxygen evolving complex);GO:0010207(photosystem II assembly);GO:0010242(oxygen evolving activity);GO:0042549(photosystem II stabilization);GO:0055114(oxidation-reduction process);GO:0055114(oxidation-reduction process)	00195(Photosynthesis);00195(Photosynthesis)	K02716	NA		38.9869	50.0968	22.8637	86.4256	157.283	193.474	0.256066	-1.96541	1.77248e-08	6.79112e-07	down
	TraesCS6B02G410500	TraesCS6B02G410500.1	GO:0009507(chloroplast);GO:0016021(integral component of membrane)	NA	NA	NA		1.32755	1.8376	1.53256	5.69956	9.37588	11.7973	0.174813	-2.51611	1.78738e-08	6.84289e-07	down
	TraesCS3D02G207600	TraesCS3D02G207600.1;TraesCS3D02G207600.2	GO:0006508(proteolysis);GO:0008233(peptidase activity);GO:0008233(peptidase activity)	NA	NA	NA		8.36051	4.02043	10.1938	1.32812	1.41921	0.822266	6.32418	2.66088	1.79522e-08	6.86756e-07	up
	TraesCS1A02G106500	TraesCS1A02G106500.2;TraesCS1A02G106500.1	NA	NA	NA	NA		2.78058	3.88992	2.4213	7.96509	12.3822	11.6409	0.284224	-1.8149	1.8097e-08	6.91457e-07	down
	TraesCS7A02G533400	TraesCS7A02G533400.1	GO:0006508(proteolysis);GO:0008236(serine-type peptidase activity);GO:0016020(membrane);GO:0016021(integral component of membrane)	03060(Protein export)	K03100	EC:3.4.21.89		5.29957	8.77524	4.93412	14.5249	26.7112	27.5113	0.276504	-1.85463	1.81032e-08	6.91457e-07	down
	TraesCS4D02G214300	TraesCS4D02G214300.1	GO:0003735(structural constituent of ribosome);GO:0005840(ribosome);GO:0006412(translation)	03010(Ribosome)	K02926	NA		17.1618	27.1698	8.23977	47.1377	111.651	103.504	0.20043	-2.31883	1.8258e-08	6.96831e-07	down
	TraesCS4A02G110700	TraesCS4A02G110700.1	NA	NA	NA	NA		7.08267	7.70646	2.68804	15.5685	44.4729	33.4854	0.186868	-2.41991	1.83395e-08	6.99401e-07	down
	TraesCS7D02G334900	TraesCS7D02G334900.2;TraesCS7D02G334900.1	NA	NA	NA	NA		11.8892	13.1892	14.02	25.8444	47.4976	43.9699	0.333286	-1.58517	1.8371e-08	7.0006e-07	down
	TraesCS3A02G250600	TraesCS3A02G250600.1	GO:0006629(lipid metabolic process);GO:0008970(phospholipase A1 activity)	00220(Arginine biosynthesis)	K00145	EC:1.2.1.38		0.799967	0.925887	0.531504	3.36655	4.47672	4.27147	0.186332	-2.42406	1.84273e-08	7.01663e-07	down
[truncated: 10,019 more rows]

## Sheet: -5℃vs5℃
gene_id	gene_name	transcript_id	GO	KEGG	KO_ENTRY	EC	Description	FPKM.Tn_M5_1	FPKM.Tn_M5_2	FPKM.Tn_M5_3	FPKM.Tn_5_1	FPKM.Tn_5_2	FPKM.Tn_5_3	fc	log2(fc)	pval	qval	regulation
[truncated: 8,313 more rows]

[truncated: 4 more sheets: -10℃vs5℃, -15℃vs5℃, -20℃vs5℃, -25℃vs5℃]
