# Supplementary material for: Transcriptome analysis of the winter wheat Dn1 in response to cold stress
Source: BMC Plant Biol. 2022 Jun 6;22:277. doi: 10.1186/s12870-022-03654-1 (PMC9169401; doi:10.1186/s12870-022-03654-1)
Supplement: Supplementary file 4 — Additional file 4. [file 12870_2022_3654_MOESM4_ESM.xlsx]

## Sheet: Sheet1
Table S7 Primer sequence
Gene id		Sequence
TraesCS5B01G124100	F	CCTTAGTACCTTCCAACAGATGT	TaACTIN
	R	CCAGACAACTCGCAACTTAGA
TraesCS1A01G355200	F	TTGATGAAACGGTAGGCGCA
	R	CCCCCAGCCAATGTTCCTAT
TraesCS1D01G346200	F	GCTCATGTGGAAGCTTGCAG
	R	CAAGCAGCAATCCACATCCC
TraesCS5B01G131000	F	TGCTGGATGGTAGTGATGCC
	R	AAGTGGGTCATGGGTTCTCC
TraesCS7D01G117800	F	CGTCGATTGGGTGTTTGTCG
	R	CAAGGATTAGTGGGGCCTCG
TraesCS7A01G158900	F	CTTCTTGAGGCCCCTGATCC
	R	ATGTACACAACCTGGCCACC
TraesCS5A01G002700	F	AGAAACGTGGGGTAGATGCG
	R	AGTGCTTGACCCTTTCCAGC
