# Supplementary material for: Transcriptome analysis of the winter wheat Dn1 in response to cold stress
Source: BMC Plant Biol. 2022 Jun 6;22:277. doi: 10.1186/s12870-022-03654-1 (PMC9169401; doi:10.1186/s12870-022-03654-1)
Supplement: Supplementary file 5 — Additional file 5. [file 12870_2022_3654_MOESM5_ESM.xlsx]

## Sheet: Sheet1
gene_id	Description	TF_ID	TF_family	FPKM.Tn_5_1	FPKM.Tn_5_2	FPKM.Tn_5_3		FPKM.Tn_0_1	FPKM.Tn_0_2	FPKM.Tn_0_3		FPKM.Tn_M5_1	FPKM.Tn_M5_2	FPKM.Tn_M5_3		FPKM.Tn_M10_1	FPKM.Tn_M10_2	FPKM.Tn_M10_3		FPKM.Tn_M15_1	FPKM.Tn_M15_2	FPKM.Tn_M15_3		FPKM.Tn_M20_1	FPKM.Tn_M20_2	FPKM.Tn_M20_3		FPKM.Tn_M25_1	FPKM.Tn_M25_2	FPKM.Tn_M25_3		pval	qval	significant
TraesCS1A02G058400		Traes_1DS_2BB06F54C.1;Traes_1DS_2BB06F54C.1;Traes_1DS_2BB06F54C.1	AP2;AP2;AP2	5.63252	9.7198	10.8655	8.73926	5.48702	6.09829	4.04298	5.20943	2.90315	3.7283	5.82628	4.15258	4.51667	7.03998	7.33862	6.29843	9.80495	7.4548	7.66145	8.30707	12.1933	5.90329	10.8211	9.63925	11.0115	6.64331	6.72144	8.12542	0.00405871	0.00969462	yes
TraesCS1A02G218100		Traes_1AL_7BE5906B2.1	ERF	8.94944	8.82108	16.3443	11.3716	3.27721	0.634681	3.62114	2.51101	0.362334	0.842918	0.468721	0.557991	0.04256	0.024623	0.09382	0.0536677	0.290968	0.209631	0.404558	0.301719	3.22066	0.467064	2.45507	2.0476	0.428813	0.045179	0.970178	0.48139	1.72495e-22	6.63858e-21	yes
TraesCS1A02G220000		Traes_1AL_88D49649D.1	ERF	0.240353	0.177947	0.669925	0.362742	0.466461	1.27318	0.7929	0.844182	1.65917	0.833806	0.941605	1.14486	0.129139	0.045275	0.310378	0.161597	0.042401	0.040898	0.099478	0.0609257	0.113652	0.092676	0.204145	0.136824	0.502473	0.044017	0.261939	0.269476	0.000138362	0.000473738	yes
TraesCS1A02G221900		Traes_1BL_BDF0801D01.2;Traes_1AL_A9FB6BF52.1;Traes_1AL_A9FB6BF52.1;Traes_1AL_A9FB6BF52.1	ERF;ERF;ERF;ERF	6.26897	8.04409	7.74656	7.35321	10.2036	5.87448	11.6446	9.2409	9.65559	8.00631	8.80387	8.82192	9.87728	10.4651	8.63844	9.66026	8.89254	9.27835	9.89378	9.35489	17.4518	23.3525	12.9768	17.927	15.2884	15.2087	12.5714	14.3562	5.32681e-06	2.50248e-05	yes
TraesCS1A02G231200		Traes_5DL_41E3B1B23.1	ERF	6.54456	1.05923	2.58028	3.39469	31.0878	45.6807	70.5368	49.1017	12.609	1.63637	1.03187	5.09242	17.573	7.11518	5.46652	10.0516	2.67082	4.75635	2.93782	3.455	7.55942	2.89166	6.55796	5.66968	1.14757	1.85742	5.02567	2.67689	1.04194e-12	1.49073e-11	yes
TraesCS1A02G314300	Ethylene-responsive factor-like transcription factor ERFL2c [Source:UniProtKB/TrEMBL;Acc:A7XA05]	TRAES3BF075600050CFD_t1	ERF	6.49652	5.1747	7.03132	6.23418	6.16592	3.07329	7.60085	5.61335	5.06813	4.84901	5.67831	5.19848	2.15781	3.41571	2.05708	2.54353	2.80842	4.12696	5.52651	4.15396	8.09958	3.20279	3.45663	4.91967	3.12636	3.10413	3.37757	3.20269	0.0216873	0.0419209	yes
TraesCS1A02G328800		Traes_5BL_FBC7AF288.1	ERF	0.682252	1.82713	2.16685	1.55874	0.0001	0.0001	0.029542	0.009914	0.0001	0.0001	0.0001	0.0001	0.0001	0.0001	0.0001	0.0001	0.0001	0.0001	0.0001	0.0001	0.0001	0.0001	0.0001	0.0001	0.0001	0.0001	0.0001	0.0001	6.7881e-05	0.000250279	yes
TraesCS1A02G370400		Traes_5BL_F5D379AFC.1	ERF	4.26292	5.42752	4.47332	4.72125	3.26317	3.0504	10.081	5.46485	4.81701	4.64166	8.50701	5.98856	0.041709	0.0001	0.0001	0.0139697	0.638649	0.270229	0.966091	0.62499	0.733186	0.859729	0.221147	0.604687	0.769952	0.567016	0.526209	0.621059	1.51411e-33	1.31918e-31	yes
TraesCS1A02G370600		Traes_1AL_258E7F2A3.1	ERF	13.2743	13.3602	13.1922	13.2755	4.5315	6.45655	19.1098	10.0326	8.88955	9.48214	12.8615	10.4111	0.8526	0.857	0.679392	0.796331	3.12473	1.00708	4.67063	2.93415	3.12553	2.77449	0.151782	2.01727	3.34396	1.56653	1.62634	2.17895	3.38442e-11	3.96343e-10	yes
TraesCS1A02G370700		Traes_5BL_F5D379AFC.1	ERF	6.49774	7.09833	7.11578	6.90395	3.63804	3.50506	9.47554	5.53955	4.1515	6.77383	9.3144	6.74658	0.12593	0.121843	0.141556	0.129776	0.54195	0.302046	1.75954	0.867847	1.34699	1.46504	0.316204	1.04274	1.8547	0.961367	0.903273	1.23978	9.256e-22	3.35467e-20	yes
TraesCS1A02G411100		Traes_5BL_4D65B66E2.1	ERF	0.0001	0.153238	0.0001	0.051146	0.290042	0.363544	0.535174	0.396253	0.515672	1.26987	1.24745	1.011	0.0001	0.200938	0.097558	0.099532	0.156244	0.051274	0.201522	0.136347	0.0001	0.0001	0.0001	0.0001	0.0001	0.0001	0.0001	0.0001	1.36043e-07	8.88706e-07	yes
TraesCS1B02G076300	Target of EAT1-B1 [Source:UniProtKB/TrEMBL;Acc:W5ABU9]	Traes_1BS_E68807072.2;Traes_1BS_E68807072.2;Traes_1BS_E68807072.2	AP2;AP2;AP2	11.4782	13.4335	17.7334	14.215	5.84554	8.45404	4.60108	6.30022	3.55599	2.3459	5.54889	3.81693	7.09986	9.01548	8.57561	8.23031	9.76481	8.4876	10.2176	9.49001	15.8599	7.57098	8.74472	10.7252	10.7318	6.23976	5.66181	7.54447	6.13219e-06	2.83847e-05	yes
TraesCS1B02G231500		Traes_1AL_7BE5906B2.1	ERF	2.96685	5.04058	5.81645	4.60796	1.10673	0.07017	0.636516	0.604472	0.509706	0.410652	0.644792	0.521717	0.0001	0.841441	0.424363	0.421968	0.403288	0.246815	0.070341	0.240148	1.36732	0.422157	1.27122	1.02023	0.122098	0.0001	0.596317	0.239505	0.000129233	0.000445647	yes
TraesCS1B02G233300		Traes_1BL_E39CD252E.1	ERF	0.757828	1.69789	1.14988	1.20187	0.697936	0.372353	0.755473	0.608587	1.33922	1.09458	1.90371	1.44584	0.078075	0.0001	0.178086	0.0854203	0.154034	0.414386	0.412083	0.326834	0.342711	0.64421	0.232784	0.406568	0.063406	0.287561	0.286191	0.212386	7.61183e-06	3.45139e-05	yes
TraesCS1B02G235100		Traes_1BL_BDF0801D01.2;Traes_1AL_A9FB6BF52.1	ERF;ERF	5.26061	9.29731	9.05049	7.86947	8.36774	7.72931	9.90531	8.66745	9.57735	7.79325	8.99577	8.78879	11.6326	12.8219	12.0965	12.1837	11.7745	13.3422	12.2364	12.4511	24.7853	35.2299	19.2403	26.4185	24.0125	26.5069	19.4259	23.3151	8.35705e-17	1.91051e-15	yes
TraesCS1B02G243200		TRAES3BF171600010CFD_t1	ERF	2.47188	0.0001	0.806059	1.09268	30.6112	22.2195	47.251	33.3606	10.0157	1.67028	0.51547	4.06714	12.9661	3.32599	3.33777	6.54329	1.13188	3.15437	2.33582	2.20735	7.37308	3.93315	3.43102	4.91242	1.61002	1.7843	2.95308	2.1158	6.13595e-09	5.09693e-08	yes
TraesCS1B02G326600	Ethylene-responsive factor-like transcription factor ERFL2a [Source:UniProtKB/TrEMBL;Acc:A7XA01]	TRAES3BF075600050CFD_t1	ERF	8.92029	8.50404	7.63559	8.35331	6.40174	4.25945	6.73605	5.79908	5.49933	7.42376	6.86829	6.59713	2.1806	3.15514	1.57776	2.3045	2.68742	4.04058	5.8151	4.18103	9.58246	3.22443	5.16185	5.98958	5.17473	2.76338	3.40554	3.78122	0.000269684	0.000865223	yes
TraesCS1B02G389700		Traes_1AL_258E7F2A3.1	ERF	6.21417	6.10904	4.85913	5.72745	3.95224	5.57152	13.9394	7.82106	6.5121	9.4929	10.4894	8.83148	0.11228	0.185809	0.0001	0.0993963	1.58049	0.264449	1.64375	1.1629	0.892657	2.17437	0.0001	1.02238	0.419317	0.507665	0.595044	0.507342	4.05242e-12	5.38193e-11	yes
TraesCS1B02G389900		Traes_5BL_F5D379AFC.1	ERF	2.39195	3.68757	2.51493	2.86482	2.56732	2.9156	9.95815	5.14702	2.97566	5.74476	7.0881	5.2695	0.0001	0.0001	0.0001	0.0001	0.844166	0.0001	1.71317	0.85248	0.311852	0.0001	0.061995	0.124649	1.4168	0.158681	0.477657	0.684379	4.86235e-12	6.38154e-11	yes
TraesCS1D02G059200		Traes_1DS_2BB06F54C.1;Traes_1DS_2BB06F54C.1;Traes_1DS_2BB06F54C.1;Traes_1DS_2BB06F54C.1	AP2;AP2;AP2;AP2	4.44403	4.71237	9.29708	6.15116	5.37145	8.52993	6.5166	6.80599	2.88987	4.33941	4.64537	3.95822	3.42968	3.61648	4.38696	3.81104	9.20806	7.97933	7.69649	8.29463	12.4091	5.40996	11.9896	9.93621	6.66502	7.17246	7.12816	6.98855	9.10155e-05	0.000325242	yes
TraesCS1D02G221500		Traes_1AL_88D49649D.1	ERF	2.21658	1.4336	4.27346	2.64122	1.44897	3.85428	2.6094	2.63755	2.62505	2.61021	3.59138	2.94221	0.1667	0.762931	0.845497	0.591709	0.454239	0.331704	0.399105	0.395016	0.804797	1.22612	0.783795	0.938238	1.16247	0.958954	0.557662	0.893028	4.19466e-07	2.48911e-06	yes
TraesCS1D02G223600		Traes_1AL_A9FB6BF52.1;Traes_1AL_A9FB6BF52.1	ERF;ERF	4.93985	4.89962	4.89419	4.91122	7.5716	5.03314	6.9756	6.52678	6.75223	4.52167	7.76418	6.34603	9.0671	8.82192	7.99808	8.62904	8.05297	8.94451	9.28856	8.76202	13.9658	17.6685	10.9467	14.1937	12.9493	13.3856	12.0337	12.7895	1.62618e-09	1.47595e-08	yes
TraesCS1D02G230900		Traes_5DL_41E3B1B23.1	ERF	0.968874	0.806633	1.01095	0.928818	16.0698	14.5362	33.6624	21.4228	5.70427	0.651966	0.0001	2.11878	3.24507	0.504616	1.15226	1.63398	0.922557	0.897828	0.554522	0.791636	2.48068	0.771753	1.82615	1.69286	0.847046	0.0001	1.11362	0.653588	5.90388e-08	4.13618e-07	yes
TraesCS1D02G314800	Ethylene-responsive factor-like transcription factor ERFL2b [Source:UniProtKB/TrEMBL;Acc:A7XA03]	TRAES3BF075600050CFD_t1	ERF	7.47728	6.3422	11.1727	8.33072	6.07856	4.0974	6.14518	5.44038	4.50614	4.54337	6.57549	5.20833	3.25707	2.65855	1.5867	2.50077	3.6891	3.89619	6.19482	4.59337	8.05507	3.87269	3.74739	5.22505	4.59863	3.19887	3.39408	3.73052	0.00124619	0.00340041	yes
TraesCS1D02G376500		Traes_1AL_258E7F2A3.1	ERF	6.1692	7.44998	7.14081	6.92	3.96183	3.6389	16.5653	8.05535	5.44474	7.59661	10.1684	7.73658	0.0001	0.067916	0.0001	0.0227053	1.10119	0.077382	0.709654	0.629408	1.42674	2.56868	0.0001	1.33184	1.258	0.378936	0.527471	0.721469	9.89638e-12	1.24508e-10	yes
TraesCS1D02G376600		Traes_1AL_258E7F2A3.1	ERF	7.91739	6.46154	6.21058	6.86317	3.05578	5.35635	14.0109	7.47434	6.04402	10.6648	12.262	9.65692	0.330638	0.50706	0.31715	0.384949	3.23262	1.02453	3.0572	2.43812	4.52851	3.17082	0.681513	2.79361	1.88776	1.38123	1.07181	1.44693	2.67349e-14	4.62693e-13	yes
TraesCS1D02G376700		Traes_1AL_258E7F2A3.1	ERF	11.3407	6.94372	9.77412	9.35285	4.82772	5.4458	12.0417	7.43842	7.42273	12.1046	15.5068	11.6781	0.429205	0.443421	0.270288	0.380971	1.42884	0.450572	2.50652	1.46198	2.35458	2.08267	0.103702	1.51365	1.06704	0.807101	0.585614	0.819917	1.26974e-17	3.15051e-16	yes
TraesCS1D02G376800		Traes_5BL_F5D379AFC.1	ERF	4.01448	5.86661	5.6256	5.16889	3.33358	3.02124	12.931	6.42861	6.69186	9.32194	9.79398	8.60259	0.0001	0.049572	0.037776	0.0291493	0.93929	0.345571	2.25402	1.17963	2.44856	2.72863	0.446755	1.87465	3.12886	1.44625	1.41949	1.9982	2.82528e-19	8.32718e-18	yes
TraesCS2A02G109800		Traes_2AS_72E9B68D2.2	ERF	0.0001	0.0001	0.0001	0.0001	0.0001	1.20992	7.64534	2.95179	0.0001	0.0001	0.0001	0.0001	0.0001	0.0001	0.0001	0.0001	0.0001	0.0001	0.0001	0.0001	0.0001	0.0001	0.0001	0.0001	0.0001	0.0001	0.0001	0.0001	2.3604e-06	1.20131e-05	yes
TraesCS2A02G415100		Traes_2AL_43491B9E0.1	ERF	2.62048	2.4491	2.58321	2.55093	0.933279	2.3583	3.86151	2.38436	1.23195	1.53827	0.883124	1.21778	0.153539	0.086178	0.0001	0.079939	0.546791	0.149532	0.498202	0.398175	1.33414	0.178887	1.40207	0.971699	0.337722	0.298585	0.66814	0.434816	2.13589e-06	1.09713e-05	yes
TraesCS2A02G415300		Traes_2AL_45E6314EF.1	ERF	5.43586	3.444	6.39584	5.0919	2.14073	6.01842	3.01777	3.72564	2.8008	2.59017	3.08119	2.82405	0.391413	0.794573	0.871223	0.685736	0.741603	0.309837	0.774885	0.608775	1.30187	1.18146	0.480724	0.988021	1.60317	0.921705	1.17719	1.23402	4.84138e-12	6.35869e-11	yes
TraesCS2A02G417300		Traes_2AL_158F8EE88.2	ERF	18.3935	12.4264	19.2655	16.6951	6.09758	6.15215	16.2461	9.49862	7.75895	6.07086	5.42084	6.41688	7.23788	4.9358	4.7759	5.64986	4.09453	4.85581	5.16415	4.70483	18.785	21.5705	9.90124	16.7522	17.144	17.0608	12.9437	15.7161	1.9429e-10	2.04316e-09	yes
TraesCS2A02G427700		TRAES3BF075600050CFD_t1	ERF	19.917	24.9263	24.3708	23.0714	14.2453	10.4769	28.8968	17.873	15.441	18.3473	20.0248	17.9377	3.5389	4.83191	3.26025	3.87702	4.89538	6.04187	10.7709	7.23604	9.58483	2.92458	6.30287	6.27076	2.319	1.59552	3.94223	2.61892	9.46385e-18	2.37797e-16	yes
TraesCS2A02G514200		Traes_1DS_2BB06F54C.1	AP2	1.54324	1.45351	3.49328	2.16334	4.39251	3.52124	3.37383	3.76253	3.70166	2.23731	4.87765	3.60554	7.98098	9.14982	10.5071	9.21262	11.243	7.71153	9.00242	9.319	9.76933	7.29487	9.24349	8.76923	13.1804	6.68774	6.63583	8.83466	4.68239e-10	4.61552e-09	yes
TraesCS2A02G514300		Traes_2BL_1E57B73B21.5	ERF	0.910271	0.74226	0.919686	0.857406	1.47168	2.76954	1.90229	2.04784	0.711167	0.412046	0.502581	0.541931	7.23355	7.83654	7.07355	7.38122	6.58594	6.68064	8.84284	7.36981	7.81498	8.41525	5.82221	7.35081	11.5045	7.05633	5.66247	8.07444	7.10616e-42	1.08303e-39	yes
TraesCS2A02G542700		TRAES3BF075600050CFD_t1	ERF	6.40051	13.7826	15.7456	11.9762	4.27027	1.48753	6.55796	4.10525	2.72112	4.58236	6.30343	4.53563	0.707752	1.88857	1.5682	1.38818	1.2435	0.839731	2.79117	1.6248	1.73229	0.511219	1.22555	1.15635	2.228	0.942123	0.884094	1.35141	4.56628e-12	6.01806e-11	yes
TraesCS2B02G127800		Traes_2BS_5E7287209.1	ERF	0.235735	0.03546	0.226557	0.165917	0.270386	0.51778	4.91114	1.89977	0.054165	0.0001	0.0001	0.0181217	0.0001	0.0001	0.0001	0.0001	0.0001	0.065561	0.022941	0.029534	0.0001	0.060577	0.187742	0.0828063	0.0001	0.0001	0.042968	0.0143893	1.3304e-08	1.04095e-07	yes
TraesCS2B02G417600		Traes_1AL_08BAD7CD3.1	ERF	0.034325	0.041695	0.147831	0.074617	0.525441	0.168419	0.290366	0.328075	0.537573	1.01728	0.965121	0.839991	0.075215	0.067326	0.169806	0.104116	0.944678	0.319906	0.404973	0.556519	0.046778	0.212674	0.128893	0.129448	0.311768	0.233552	0.031518	0.192279	0.00437178	0.01035	yes
TraesCS2B02G434100		Traes_2AL_43491B9E0.1	ERF	6.84749	4.20927	5.91872	5.65849	2.33158	8.06912	7.62234	6.00768	3.89382	2.44214	2.0418	2.79259	0.302675	0.717761	1.27553	0.765321	2.15712	1.60099	2.69464	2.15092	3.97153	2.2214	2.10337	2.76544	2.27477	0.919181	1.92549	1.70648	3.42121e-07	2.07127e-06	yes
TraesCS2B02G434200		Traes_2AL_0F08552FB.1	ERF	1.17939	0.924434	2.61892	1.57425	0.843257	2.72251	1.84134	1.80237	0.443461	0.108572	0.132367	0.228133	0.0001	0.0001	0.0001	0.0001	0.0001	0.0001	0.0001	0.0001	0.0001	0.0001	0.0001	0.0001	0.0001	0.0001	0.0001	0.0001	2.21433e-25	1.09377e-23	yes
TraesCS2B02G434300		Traes_2BL_593E1CCC2.1	ERF	2.41848	1.32481	3.06568	2.26966	1.55558	5.45142	2.30463	3.10388	1.67432	0.893647	1.45231	1.34009	0.119175	0.254449	0.12759	0.167071	0.541238	0.563383	0.65459	0.586404	0.726034	0.190356	0.136277	0.350889	2.19998	0.406789	0.297608	0.968127	1.65776e-07	1.06448e-06	yes
TraesCS2B02G436300		Traes_2BL_CF47A74CC.2	ERF	23.1294	28.2095	27.8693	26.4027	4.21983	4.00465	9.6839	5.96946	6.33194	9.0983	5.63261	7.02095	4.03489	2.88102	3.74296	3.55296	2.80447	3.40973	3.7629	3.3257	12.1115	12.9246	4.94172	9.99263	11.4311	11.7773	8.70377	10.6374	4.12631e-21	1.42411e-19	yes
TraesCS2B02G448100		TRAES3BF075600050CFD_t1	ERF	23.5006	28.4322	27.7001	26.5443	15.6559	12.4415	27.7903	18.6292	17.6118	20.317	21.0734	19.6674	4.04428	5.20035	4.06377	4.43613	7.06943	7.56138	14.9492	9.86	14.4405	3.17197	9.58458	9.0657	4.62051	2.78371	5.03537	4.14653	6.56354e-14	1.08236e-12	yes
TraesCS2B02G534000		Traes_2BL_8BDCCE9F8.1	AP2	1.20722	0.495144	0.273158	0.658508	1.40065	1.4058	1.95768	1.58804	0.387096	0.192622	0.071873	0.217197	0.876278	0.259914	0.079176	0.405123	0.247231	0.963279	0.19729	0.469267	0.98327	0.796097	1.68293	1.1541	0.133655	0.208377	1.33641	0.55948	0.0199451	0.0389575	yes
TraesCS2B02G542300		Traes_2BL_1E57B73B21.5	ERF	1.01433	0.802004	0.623559	0.813298	0.601708	1.48612	1.33737	1.14173	0.56354	0.440696	0.621586	0.541941	8.86245	7.29987	8.1029	8.08841	8.81654	6.57284	8.54731	7.9789	7.86723	10.4729	5.33156	7.89057	13.6408	8.04356	4.67498	8.78643	6.09702e-42	9.34556e-40	yes
TraesCS2B02G542400	TaAP2-B [Source:UniProtKB/TrEMBL;Acc:M5AAW8]	Traes_2BL_FE46FC938.1;Traes_2BL_FE46FC938.1	AP2;AP2	2.32586	2.58329	2.3569	2.42202	3.60609	3.43086	4.14044	3.7258	4.83364	5.58996	5.69893	5.37418	5.88878	12.221	12.0657	10.0585	9.65165	8.6399	10.0167	9.43609	13.3823	9.84673	11.0198	11.4163	16.3086	7.52435	7.60842	10.4805	1.49358e-14	2.67489e-13	yes
TraesCS2B02G572500		TRAES3BF075600050CFD_t1	ERF	3.49668	4.1069	6.286	4.62986	1.06004	0.747204	1.96051	1.25592	1.17341	1.54307	1.79192	1.5028	0.238455	1.07278	0.379115	0.56345	0.622547	0.888407	0.8308	0.780585	2.15001	0.566898	0.615312	1.11074	1.54688	0.595948	0.943347	1.02873	1.6704e-06	8.77692e-06	yes
TraesCS2D02G110000		Traes_2BS_5E7287209.1;Traes_2BS_5E7287209.1	ERF;ERF	0.952145	0.0001	1.34229	0.764844	2.36488	1.53498	21.689	8.52962	1.32005	0.22632	0.166119	0.57083	0.0001	0.0001	0.0001	0.0001	0.239348	0.0001	0.394225	0.211224	0.293911	0.0001	0.329371	0.207794	0.0001	0.0001	0.0001	0.0001	1.80558e-12	2.51208e-11	yes
TraesCS2D02G397000		Traes_5BL_8D6C8E27F.1	ERF	0.0001	0.0001	0.0001	0.0001	0.224912	0.0001	0.475022	0.233345	1.02836	0.592044	1.06821	0.896205	0.0001	0.0001	0.0001	0.0001	0.04151	0.0001	0.175133	0.0722477	0.0001	0.0001	0.0001	0.0001	0.0001	0.0001	0.0001	0.0001	0.00027495	0.000880533	yes
TraesCS2D02G397100		Traes_6DL_FD6D63D1A.1	ERF	0.234047	0.160532	0.405587	0.266722	0.883745	0.292582	1.27501	0.817111	1.76057	3.60475	1.5637	2.30967	0.268118	0.098916	0.0001	0.122378	0.237675	0.302374	0.358701	0.299583	0.109011	0.061626	0.08444	0.0850257	0.643451	0.122739	0.028515	0.264902	1.39963e-06	7.47534e-06	yes
TraesCS2D02G412200		Traes_2BL_FC0F8A3DC.1	ERF	4.75804	6.72614	7.62598	6.37005	0.949843	4.59741	5.04402	3.53042	1.65792	0.292243	0.054632	0.668266	0.028283	0.140596	0.0001	0.0563263	0.081844	0.768403	0.102866	0.317704	0.141582	0.358883	0.725859	0.408775	0.706416	0.297372	0.40076	0.468183	1.53926e-10	1.64422e-09	yes
TraesCS2D02G412400		Traes_2BL_593E1CCC2.1	ERF	1.86859	2.59147	2.65546	2.37184	1.1883	1.78752	1.38464	1.45348	0.209352	1.1737	1.42901	0.937353	0.450914	0.510577	0.200317	0.387269	0.595053	0.249664	0.577873	0.474197	0.31657	0.316848	0.238593	0.29067	0.566086	0.293862	0.275072	0.37834	3.83337e-06	1.86542e-05	yes
TraesCS2D02G414600		Traes_2BL_CF47A74CC.2	ERF	5.45448	3.8888	5.41986	4.92104	2.65261	1.38515	5.11991	3.05256	2.33764	2.27699	1.37358	1.99607	3.1669	2.94974	3.01774	3.04479	1.86079	1.89945	1.75742	1.83922	6.27293	5.40679	3.17157	4.95043	5.22317	6.11163	5.2927	5.5425	4.89299e-06	2.3209e-05	yes
TraesCS2D02G425700		TRAES3BF075600050CFD_t1	ERF	26.1457	31.3197	36.1298	31.1984	19.9558	8.73148	31.1993	19.9622	20.0382	24.4341	26.9026	23.7916	10.6383	10.0618	7.71798	9.4727	13.513	16.1292	24.5879	18.0767	21.559	9.79343	17.0165	16.123	6.0314	7.06975	10.5305	7.8772	3.23143e-07	1.96975e-06	yes
TraesCS2D02G506500		Traes_2BL_8BDCCE9F8.1	AP2	2.22672	0.830517	1.49542	1.51755	4.39416	4.26145	6.54569	5.0671	3.5685	0.544527	0.217257	1.44343	4.12518	0.697691	1.26084	2.0279	1.97179	3.42963	2.38122	2.59422	4.07614	2.80858	7.4992	4.79464	1.01709	1.94209	3.02465	1.99461	0.0310202	0.0572967	yes
TraesCS2D02G515800	TaAP2-D [Source:UniProtKB/TrEMBL;Acc:M5AB40]	Traes_2BL_FE46FC938.1	AP2	3.14812	2.76297	2.28747	2.73285	4.55756	2.50532	5.61511	4.226	4.62345	3.22561	3.6489	3.83265	5.16432	6.26607	7.58614	6.33885	10.9892	6.64943	7.73557	8.45805	9.32657	6.65815	9.71208	8.5656	12.8902	5.92562	6.39382	8.40323	1.27677e-07	8.38767e-07	yes
TraesCS2D02G515900		Traes_2BL_1E57B73B21.5	ERF	1.56693	1.08231	1.8515	1.50024	2.29153	3.3074	2.76557	2.78817	1.34817	0.997568	0.793273	1.04634	18.5624	20.6183	19.1053	19.4287	16.7314	12.2848	17.5077	15.5079	14.3124	17.9481	11.4749	14.5785	33.2968	13.138	9.73452	18.7231	1.08589e-47	2.40041e-45	yes
TraesCS2D02G543900	Salinity inducible transcription factor ERF4 [Source:UniProtKB/TrEMBL;Acc:I6U4A5]	TRAES3BF075600050CFD_t1	ERF	7.05516	8.72831	12.3705	9.38467	5.02855	1.25592	6.81113	4.3652	3.87382	4.82796	7.31854	5.34011	1.52443	2.57242	2.13593	2.07759	2.64781	2.43084	4.69078	3.25648	4.68647	2.36743	3.17406	3.40932	5.85314	2.60637	2.98191	3.81381	0.000281585	0.000899791	yes
TraesCS3A02G099200	Dehydration responsive element binding protein W73 [Source:UniProtKB/TrEMBL;Acc:Q4U0C8]	Traes_3AS_62742A0471.1	ERF	2.19132	1.51303	2.49654	2.06696	3.6896	4.57189	5.27466	4.51205	4.55022	1.90125	2.45143	2.96763	8.13072	5.48298	8.80541	7.47304	6.30609	7.34903	6.66739	6.77417	5.18509	6.95524	7.01664	6.38566	4.4144	7.41077	7.09551	6.30689	1.19803e-06	6.48735e-06	yes
TraesCS3A02G328000	Ethylene-responsive factor-like transcription factor ERFL1c [Source:UniProtKB/TrEMBL;Acc:A7XA11]	TRAES3BF075600050CFD_t1	ERF	13.4651	18.3909	16.4631	16.1063	10.0678	8.24833	12.3683	10.2281	12.0819	15.6049	15.4004	14.3624	5.51768	5.91815	4.11352	5.18312	8.9556	6.73996	12.1254	9.27365	11.2481	6.14435	11.1163	9.5029	6.65846	6.98591	8.02958	7.22465	6.75004e-07	3.83856e-06	yes
TraesCS3B02G357500		TRAES3BF075600050CFD_t1	ERF	9.46482	11.7549	11.4285	10.8827	9.77565	5.35166	11.4422	8.85652	8.71325	12.6063	13.8611	11.7269	4.00422	5.82315	3.84202	4.55646	8.30063	7.68623	9.68589	8.55758	12.4022	6.43637	7.81278	8.88377	8.68411	5.35019	5.83701	6.62377	0.0063499	0.0143589	yes
TraesCS3B02G412500		Traes_5BL_60FC12DA6.2	ERF	1.44894	4.47088	5.55103	3.82361	1.25224	4.82334	5.76516	3.94691	0.928131	1.00953	0.582354	0.840004	2.02244	3.42702	1.34753	2.26566	2.68266	1.18426	4.6256	2.83084	3.47082	3.88941	1.31013	2.89012	2.93265	1.88525	1.17748	1.99846	0.0122891	0.0256234	yes
TraesCS3D02G157100		TRAES3BF017100030CFD_t1	ERF	1.17784	0.946368	0.455414	0.859875	1.46177	0.933788	0.901165	1.09891	2.32631	0.840337	1.06935	1.412	0.428263	0.034487	0.089933	0.184228	0.356504	0.479661	0.30708	0.381082	1.24582	1.04304	1.44193	1.2436	0.347277	0.97304	0.980283	0.766867	0.000683078	0.00198832	yes
TraesCS3D02G321500	Ethylene-responsive factor-like transcription factor ERFL1a [Source:UniProtKB/TrEMBL;Acc:A7XA07]	TRAES3BF075600050CFD_t1	ERF	13.8199	16.0839	15.0908	14.9982	11.7087	8.81776	15.8426	12.123	11.0375	16.0441	13.6565	13.5794	4.30871	6.60651	4.49472	5.13665	6.96948	8.07954	9.75185	8.26696	10.2472	6.26663	8.73749	8.41712	9.5204	6.3912	7.20339	7.705	1.97603e-06	1.02261e-05	yes
TraesCS3D02G372900		Traes_5BL_60FC12DA6.2	ERF	2.29958	7.7511	10.0664	6.7057	1.10233	4.02185	3.95728	3.02715	0.740606	1.53792	0.618534	0.965686	3.48761	3.76208	2.34509	3.19826	3.56117	3.65132	5.70659	4.30636	4.59687	6.3247	1.68856	4.20338	7.20124	5.07604	3.26222	5.17983	0.000142001	0.000484615	yes
TraesCS4A02G005400		Traes_4BL_7EC2BFC7B.1	ERF	0.487558	0.198701	0.234137	0.306799	2.19051	0.97109	2.23632	1.7993	0.98621	0.299814	0.562208	0.616077	0.421557	0.720074	0.525304	0.555645	0.480012	1.60381	0.709074	0.930967	3.83908	1.71145	3.55993	3.03682	1.42426	1.08804	2.53907	1.68379	3.49755e-08	2.54041e-07	yes
TraesCS4A02G005500		Traes_4AS_8A64DBE8E.1	ERF	0.359136	0.538409	0.265811	0.387785	0.155766	0.115137	1.77097	0.680625	0.0001	0.370114	0.278901	0.216372	8.35199	12.4211	6.93616	9.23643	2.77924	5.51517	4.99323	4.42922	6.48965	7.65679	10.4348	8.19374	12.0409	5.37764	7.90348	8.44067	6.2774e-16	1.31329e-14	yes
TraesCS4A02G005600		Traes_4AS_094442636.2	ERF	0.0001	0.0001	0.0001	0.0001	1.33542	0.181176	0.210455	0.575683	0.0001	0.752537	1.18874	0.647127	0.0001	0.0001	0.559403	0.186534	0.322529	0.342653	0.416526	0.360569	0.474488	0.430041	0.321228	0.408586	0.0001	0.481444	0.120739	0.200761	0.0319594	0.0587636	yes
TraesCS4A02G011600		Traes_4BL_5D316DD23.1	AP2	0.614557	0.660828	1.31188	0.862422	0.19739	0.531899	0.977616	0.568968	0.142948	0.17207	0.267005	0.194008	0.444241	0.96437	0.312229	0.573613	0.75861	0.303145	0.661986	0.57458	1.35176	0.683825	1.09241	1.04266	0.729476	0.247913	0.406873	0.461421	0.0285363	0.0532603	yes
TraesCS4A02G035400	Dehydration responsive element binding protein [Source:UniProtKB/TrEMBL;Acc:A0MAU3]	Traes_4BL_71E35BBC1.1;Traes_4BL_71E35BBC1.1	ERF;ERF	0.946064	2.44582	0.43559	1.27583	2.52668	0.288377	0.741199	1.18542	1.30058	1.4525	1.33033	1.36114	0.182321	0.344512	0.24816	0.258331	5.37696	2.65212	7.03761	5.02223	1.67749	4.60359	2.05195	2.77768	4.8659	5.18245	2.38549	4.14461	3.49011e-08	2.53535e-07	yes
TraesCS4A02G433200	CBFII-5.3 [Source:UniProtKB/TrEMBL;Acc:A0MPJ2]	Traes_5BL_0C3609EF0.2	ERF	0.322032	0.413421	0.518949	0.418134	1.61489	0.316323	1.97242	1.30121	2.20748	0.856813	1.18437	1.41622	1.00938	0.050501	0.176188	0.412022	1.05909	1.41898	2.10721	1.52843	3.156	4.55807	1.66987	3.12798	2.10298	3.04033	4.29432	3.14588	8.14601e-05	0.0002945	yes
TraesCS4B02G268100		Traes_4BL_71E35BBC1.1	ERF	0.478912	1.321	0.479115	0.759677	1.76251	0.213674	0.270343	0.748842	0.576786	0.92111	1.38457	0.960822	0.166953	0.269688	0.244147	0.226929	4.65743	2.03049	5.11763	3.93518	3.49016	4.14302	1.99287	3.20868	6.23091	5.01562	3.16416	4.80356	9.3446e-12	1.18116e-10	yes
TraesCS4B02G299500		Traes_4AS_094442636.2	ERF	0.381889	0.0001	0.374916	0.252302	2.02938	0.659177	3.64195	2.11017	0.214375	1.17926	1.15528	0.849639	1.18676	1.53275	1.07656	1.26536	0.82798	1.00505	0.813459	0.882164	1.72261	1.95175	1.84	1.83812	0.338573	0.716751	1.45505	0.836793	0.00973439	0.0208957	yes
TraesCS4B02G299700		Traes_4BL_7EC2BFC7B.1	ERF	6.74756	8.13131	7.21514	7.36467	11.326	2.10805	17.411	10.2817	7.40446	7.36366	12.3299	9.03267	9.1939	8.9251	8.26989	8.7963	12.1499	14.2728	14.8077	13.7435	18.3111	17.7643	28.0441	21.3731	23.3783	19.9519	18.5705	20.6336	0.000207158	0.000681237	yes
TraesCS4D02G002400		Traes_5BL_7F0FD1538.2	ERF	3.46441	1.74111	1.5308	2.24544	2.54825	2.39704	1.5821	2.17579	2.67372	3.71194	2.943	3.10955	5.21654	4.1657	5.62274	5.00166	2.07958	1.78466	2.91956	2.26126	1.18169	3.23743	2.07112	2.16341	1.2769	2.90697	1.6923	1.95873	0.0102713	0.0218988	yes
TraesCS4D02G120200		TRAES3BF017100030CFD_t1	ERF	1.91245	1.6945	2.43173	2.0129	3.05633	3.91048	2.82635	3.26439	4.14657	1.56919	1.89626	2.53734	1.42589	1.38808	2.04491	1.61963	0.829788	1.52647	1.11006	1.15544	2.24599	1.78214	2.45812	2.16208	1.10474	1.26648	2.09904	1.49008	0.0141662	0.0289992	yes
TraesCS4D02G267500		Traes_4BL_71E35BBC1.1	ERF	0.266052	0.314954	0.176254	0.25242	1.16193	0.567234	0.134582	0.621248	0.535652	1.07905	0.961145	0.858615	0.233883	0.0001	0.196289	0.143424	2.73915	2.13007	2.91768	2.59563	1.89169	1.86707	1.114	1.62426	1.35696	2.76829	1.45985	1.8617	2.92571e-07	1.79753e-06	yes
TraesCS4D02G291300		Traes_4BL_5D316DD23.1	AP2	4.0795	4.53043	3.73646	4.11546	1.91815	2.58917	1.82747	2.1116	2.09734	2.22912	2.11453	2.14699	4.14879	2.08283	3.3185	3.18337	4.14175	4.20116	2.86486	3.73592	3.29395	3.24697	2.77132	3.10408	3.24994	4.32177	3.06561	3.54577	0.00805739	0.017676	yes
TraesCS4D02G298600		Traes_4BL_7EC2BFC7B.1	ERF	5.76735	4.15149	7.02263	5.64715	9.07937	3.17447	28.1324	13.4621	6.05303	4.86428	9.05281	6.65671	17.5332	17.2024	13.3267	16.0207	18.7222	18.3926	19.8296	18.9815	18.5177	24.1034	28.6855	23.7689	39.8013	25.8869	22.2648	29.3177	1.42674e-07	9.28056e-07	yes
TraesCS5A02G215900		Traes_5BL_7F84602F3.1	ERF	14.4054	13.0577	13.0213	13.4948	17.8241	14.567	23.7909	18.7273	20.6946	21.3535	18.9347	20.3276	19.3194	18.276	22.1824	19.9259	21.1386	25.2512	24.3789	23.5896	26.3453	28.0247	26.8905	27.0868	25.2647	19.7991	23.1044	22.7227	0.00110322	0.00304697	yes
TraesCS5A02G221600		Traes_5BL_B6C71B544.1	AP2	0.558407	0.53419	0.567326	0.553308	0.53983	0.210686	0.0001	0.250205	0.920369	0.830949	1.22499	0.992103	0.033804	0.0001	0.0001	0.0113347	0.0001	0.369284	0.0001	0.123161	0.200682	0.20295	0.336383	0.246672	0.0001	0.375413	0.300348	0.225287	0.0428039	0.0755408	yes
TraesCS5A02G238400		Traes_5BL_F5D379AFC.1	ERF	0.844186	0.687133	1.02619	0.852503	0.871069	0.364207	1.36825	0.867843	1.21847	2.41082	1.88809	1.83913	0.0001	0.0001	0.0001	0.0001	0.247374	0.0001	0.11826	0.121911	0.16619	0.138814	0.0001	0.101701	0.192186	0.0001	0.0001	0.0641287	4.11968e-07	2.44842e-06	yes
TraesCS5A02G310000		Traes_5BL_0C3609EF0.2	ERF	0.306247	0.400543	0.486137	0.397642	0.356759	0.049195	1.02439	0.476782	0.092759	0.046354	0.0001	0.0464043	0.798454	0.707655	0.749453	0.751854	3.09332	4.2567	3.0318	3.46061	13.615	4.33621	9.94293	9.29803	5.48705	5.21546	6.20781	5.63677	7.47313e-31	5.42436e-29	yes
TraesCS5A02G310100	AP2 domain CBF protein [Source:UniProtKB/TrEMBL;Acc:Q3T5M4]	Traes_5DL_62A4CE1CC.2	ERF	1.22341	0.173346	0.942665	0.779805	0.735762	0.0001	1.59879	0.778216	0.426299	0.347157	0.156141	0.309866	1.10111	0.146267	0.453904	0.567092	2.28104	4.26708	3.68366	3.41059	7.78505	1.29743	7.52289	5.53512	7.62252	2.31432	3.43231	4.45638	2.84859e-06	1.42516e-05	yes
TraesCS5A02G310200	AP2 domain CBF protein [Source:UniProtKB/TrEMBL;Acc:K9M7H7]	Traes_5DL_62A4CE1CC.2	ERF	0.215482	0.0001	0.0001	0.071894	0.0001	0.0001	0.23931	0.0798367	0.409798	0.0001	0.0001	0.136666	0.088471	0.0001	0.0001	0.029557	1.16107	1.43006	1.99929	1.53014	3.38238	3.88964	1.38329	2.8851	3.76538	2.62643	2.70235	3.03139	5.27432e-06	2.48044e-05	yes
TraesCS5A02G310400	AP2 domain CBF protein [Source:UniProtKB/TrEMBL;Acc:K9M7E9]	Traes_5BL_8D6C8E27F.1	ERF	1.03539	0.0001	0.0001	0.345196	0.064393	0.0001	0.0001	0.021531	0.021362	0.105561	0.249841	0.125588	1.20688	0.324978	0.290342	0.607399	1.57835	2.23842	1.45596	1.75758	2.26746	1.67579	2.00852	1.98393	1.4828	3.32822	4.13997	2.98366	1.51785e-06	8.04888e-06	yes
TraesCS5A02G310500	CBFIVd-A22 [Source:UniProtKB/TrEMBL;Acc:A0MPM3]	Traes_5DL_62A4CE1CC.2	ERF	1.30033	0.538595	1.71459	1.1845	0.858565	0.096101	1.37247	0.775711	0.044477	0.15368	0.37579	0.191316	15.1156	5.79511	6.82623	9.24564	22.5934	37.0559	18.4957	26.0483	52.2087	39.0069	46.5932	45.9363	25.2467	30.3789	40.7765	32.134	2.06239e-45	3.92624e-43	yes
TraesCS5A02G310600	CBFIVa-A2 [Source:UniProtKB/TrEMBL;Acc:A0MPK7]	Traes_5BL_8D6C8E27F.1	ERF	0.0001	0.0001	0.0001	0.0001	0.349006	0.063226	0.315277	0.242503	0.05181	0.0001	0.0001	0.0173367	3.81946	1.22954	1.1706	2.0732	4.44512	4.7586	2.92015	4.04129	7.99799	9.40928	5.05757	7.48828	5.95832	4.86736	5.63018	5.48529	6.07167e-46	1.22567e-43	yes
TraesCS5A02G310700		Traes_5BL_199A847E4.1	ERF	0.0001	0.0001	0.0001	0.0001	0.048066	0.370544	0.060655	0.159755	0.0001	0.0001	0.0001	0.0001	0.533823	0.421669	0.506093	0.487195	1.25435	1.42302	0.762422	1.1466	2.11321	2.00402	1.67597	1.93106	1.44203	0.873778	1.22153	1.17911	1.3331e-16	2.99262e-15	yes
TraesCS5A02G310800	AP2 domain CBF protein [Source:UniProtKB/TrEMBL;Acc:K9M7N7]	Traes_5DL_BFA40F938.1	ERF	0.0001	0.0001	0.094705	0.031635	0.068222	0.312591	0.0001	0.126971	0.0001	0.135291	0.0001	0.0451637	3.79998	4.34332	3.43079	3.85803	2.06553	1.79439	1.59105	1.81699	2.48635	3.87245	3.04974	3.13618	3.28472	2.64855	2.1983	2.71052	1.42272e-17	3.50086e-16	yes
TraesCS5A02G311000	Putative CBF transcription activator [Source:UniProtKB/TrEMBL;Acc:F5CPS2]	Traes_5BL_8D6C8E27F.1	ERF	0.0001	0.0001	0.0001	0.0001	0.145308	0.0001	0.0001	0.0485027	0.0001	0.0001	0.070673	0.0236243	2.36755	0.950955	1.69609	1.67153	1.68365	0.720073	0.693552	1.03242	0.213419	1.92852	0.302394	0.814778	0.917554	1.11144	0.201579	0.743523	4.74168e-06	2.25501e-05	yes
TraesCS5A02G311100	AP2 domain CBF protein [Source:UniProtKB/TrEMBL;Acc:K9M7W0]	Traes_5BL_60510E4A7.1	ERF	0.12549	0.521903	0.123737	0.257043	0.080157	0.319494	0.376258	0.258636	0.011181	0.270117	0.114284	0.131861	0.347199	0.016287	0.555116	0.306201	0.73339	1.43211	0.788354	0.984618	1.00174	1.62385	1.18934	1.27164	1.01583	1.16349	1.70556	1.29496	0.0068681	0.0153829	yes
TraesCS5A02G311300	C-repeat binding factor [Source:UniProtKB/TrEMBL;Acc:A0MPL5]	Traes_5DL_45B242D3E1.2	ERF	1.07673	1.6281	2.78195	1.82893	0.973121	0.446325	0.330453	0.5833	0.620413	0.409166	0.540419	0.523333	1.63828	1.71932	2.07406	1.81055	8.9682	12.8155	8.8522	10.212	17.5457	13.6539	13.5506	14.9167	10.2092	14.3371	11.5427	12.0297	2.10504e-47	4.59628e-45	yes
TraesCS5A02G311500	AP2 domain CBF protein [Source:UniProtKB/TrEMBL;Acc:K9M7N5]	Traes_5BL_5299B6B33.1	ERF	0.0001	0.0001	0.0001	0.0001	0.0001	0.0001	0.0001	0.0001	0.0001	0.0001	0.0001	0.0001	0.0001	0.0001	0.421762	0.140654	1.16705	0.935133	0.233532	0.778571	1.87111	0.532844	0.428236	0.944063	1.76617	0.580606	0.57091	0.972563	5.67008e-06	2.64447e-05	yes
TraesCS5A02G311600	C-repeat binding factor [Source:UniProtKB/TrEMBL;Acc:W8W3U5]	Traes_5BL_5299B6B33.1	ERF	0.568226	0.0001	0.056408	0.208245	0.454891	0.160214	1.8468	0.820634	0.075592	0.0001	0.049802	0.0418313	1.81382	1.02704	1.01039	1.28375	4.34755	6.80135	3.13783	4.76224	10.7262	7.40232	6.59023	8.23958	1.82002	2.62416	4.23933	2.8945	4.01968e-16	8.56704e-15	yes
TraesCS5A02G311800	AP2 domain CBF protein [Source:UniProtKB/TrEMBL;Acc:K9M7E8]	Traes_5DL_91AE6CA271.3	ERF	0.448604	0.0001	0.906215	0.45164	1.9696	0.123888	0.685443	0.92631	1.91535	1.75821	1.81528	1.82961	0.152585	0.0001	0.0001	0.0509283	0.594687	0.35311	1.12612	0.691305	0.539004	0.979543	0.151564	0.556704	0.333854	0.355517	0.14661	0.27866	0.0212949	0.0412503	yes
TraesCS5A02G311900	C-repeat binding factor 10 [Source:UniProtKB/TrEMBL;Acc:A0A1D5YFJ9]	Traes_5BL_6647931E2.1	ERF	0.400687	0.337709	0.527137	0.421844	3.19353	0.233334	3.87436	2.43374	3.7599	5.49739	6.49167	5.24965	0.118642	0.147595	0.053456	0.106564	0.520932	0.639597	1.68684	0.949123	0.389089	0.498242	0.460268	0.4492	0.149607	0.320791	0.359832	0.276743	3.21564e-15	6.21687e-14	yes
TraesCS5A02G312000	CBFIIIa-6.2 [Source:UniProtKB/TrEMBL;Acc:Q3T5M6]	Traes_5BL_D16B19610.1	ERF	0.216153	0.27504	0.170845	0.220679	0.792266	0.0001	3.87354	1.5553	1.36004	1.14952	1.12574	1.21177	0.0001	0.128414	0.058799	0.0624377	0.413535	0.387367	0.868361	0.556421	0.30254	0.284076	0.067156	0.217924	0.0001	0.0001	0.314788	0.104996	0.0135793	0.0279555	yes
TraesCS5A02G314600		Traes_5DL_41E3B1B23.1	ERF	0.0001	0.0001	0.0001	0.0001	0.270603	0.222373	12.2106	4.23452	0.494762	0.0001	0.0001	0.164987	1.89648	0.0001	0.0001	0.632227	0.0001	0.035146	0.0001	0.011782	0.148319	0.0001	0.0001	0.0495063	0.0001	0.0001	0.0001	0.0001	7.27318e-05	0.000266182	yes
TraesCS5A02G424600		TRAES3BF017100030CFD_t1	ERF	2.65876	1.34371	0.96989	1.65745	2.10642	1.52707	1.77409	1.80253	1.25923	0.924875	0.819878	1.00133	1.79156	1.07209	2.04844	1.63736	2.56341	2.35576	2.14417	2.35445	4.08916	2.80487	3.47188	3.45531	3.98211	2.90708	4.19195	3.69371	3.32934e-05	0.000131715	yes
TraesCS5A02G473800	Floral homeotic protein [Source:UniProtKB/TrEMBL;Acc:Q5Y386]	Traes_5BL_5117B3E2A.2;Traes_1BS_E68807072.2;Traes_1BS_E68807072.2	AP2;AP2;AP2	7.84683	5.35194	6.14718	6.44865	25.586	18.3224	26.2265	23.3783	19.7471	13.926	13.9202	15.8644	10.7225	13.3324	12.332	12.1289	14.9134	12.2749	14.0395	13.7426	22.6773	15.1789	16.1447	18.0003	18.1986	13.2018	14.5023	15.3009	1.02985e-09	9.65678e-09	yes
TraesCS5B02G178600		Traes_5BL_63E444E80.2	ERF	1.5515	1.34461	0.737796	1.2113	2.54627	2.71331	2.9284	2.72932	2.29475	1.69784	3.0484	2.347	1.35031	2.721	3.1316	2.40097	1.16232	0.833017	1.26921	1.08818	1.30926	1.2399	1.69493	1.4147	1.32704	1.45801	1.18433	1.32313	0.00947339	0.0204067	yes
TraesCS5B02G214400	Ethylene responsive transcription factor 5a [Source:UniProtKB/TrEMBL;Acc:K4GPS6]	Traes_5BL_7F84602F3.1	ERF	23.2017	22.0832	20.8617	22.0489	40.39	28.4425	43.969	37.6005	35.9924	36.9501	31.8745	34.939	42.8886	36.6922	41.1905	40.2571	36.5136	46.0936	49.3298	43.979	68.876	62.3701	49.22	60.1554	51.548	45.7269	43.8574	47.0441	9.21108e-07	5.11307e-06	yes
TraesCS5B02G236900		Traes_5BL_F5D379AFC.1	ERF	0.966858	1.19	1.22744	1.1281	1.11389	0.495684	1.73185	1.11381	1.55764	1.85023	2.87424	2.09404	0.0001	0.0001	0.0001	0.0001	0.356636	0.050731	0.206278	0.204548	0.0001	0.167544	0.047593	0.0717457	0.096959	0.0001	0.088317	0.061792	6.81633e-13	9.97414e-12	yes
TraesCS5B02G310800		Traes_5DL_62A4CE1CC.2	ERF	0.404594	0.489082	0.453365	0.449014	1.03616	0.050104	2.43804	1.17477	0.4948	0.349863	0.602878	0.482514	1.69146	0.840615	0.742386	1.09149	1.72413	3.31284	1.56181	2.19959	6.33003	2.72913	7.23175	5.43031	3.75175	2.51006	3.30906	3.19029	8.76928e-08	5.95094e-07	yes
TraesCS5B02G311300		Traes_5BL_B6A784025.1	ERF	0.63766	0.09817	0.245628	0.327153	0.620486	0.099068	0.361729	0.360428	0.21283	0.105766	0.102767	0.140454	0.807245	1.05811	0.444046	0.7698	0.721799	2.04785	0.364056	1.04457	2.35857	0.836865	2.6787	1.95805	1.04403	0.5446	1.55985	1.04949	0.000870396	0.00246985	yes
TraesCS5B02G311400		Traes_5BL_199A847E4.1	ERF	0.0001	0.0001	0.0001	0.0001	0.0001	0.0001	0.11488	0.03836	0.0001	0.0001	0.075789	0.0253297	0.691113	0.235884	1.35224	0.759747	3.64614	3.31107	1.88907	2.94876	2.82787	3.1003	3.74726	3.22515	3.12075	4.11187	2.76643	3.33302	2.80438e-23	1.16929e-21	yes
TraesCS5B02G312000	C repeat-binding factor 2 [Source:UniProtKB/TrEMBL;Acc:Q56UQ4]	Traes_5BL_B795CE108.2	ERF	1.61085	1.74582	1.81744	1.7247	2.76496	0.348	3.02927	2.04741	0.863062	0.919205	1.59816	1.12681	3.96226	4.49637	3.79787	4.0855	40.5722	29.7291	28.8035	33.0349	39.7782	31.8806	36.0449	35.9012	34.8051	31.0785	22.311	29.3982	3.9678e-56	1.3873e-53	yes
TraesCS5B02G312100	CBFIIId-A15 [Source:UniProtKB/TrEMBL;Acc:A0MPK2]	Traes_5BL_5299B6B33.1	ERF	0.0001	0.0001	0.053229	0.0178097	0.0001	0.0001	0.0001	0.0001	0.0001	0.0001	0.0001	0.0001	0.111549	0.273364	0.562553	0.315822	2.67458	2.25025	4.75392	3.22625	5.05703	2.57393	1.31438	2.98178	4.84738	3.23654	1.9492	3.34437	3.73648e-36	3.93471e-34	yes
TraesCS5B02G312200	C-repeat binding factor [Source:UniProtKB/TrEMBL;Acc:A0MPK1]	Traes_5BL_5299B6B33.1	ERF	0.3152	0.180247	0.168624	0.221357	0.066857	0.090249	1.1359	0.431003	0.0001	0.0001	0.0001	0.0001	1.98528	0.446056	0.387583	0.93964	6.49632	9.94865	5.13163	7.1922	17.1465	10.2744	13.1908	13.5373	2.16894	3.33752	6.23826	3.9149	5.65011e-31	4.1235e-29	yes
TraesCS5B02G312300	AP2 domain CBF protein [Source:UniProtKB/TrEMBL;Acc:K9M7D8]	Traes_5BL_5299B6B33.1	ERF	0.0001	0.0001	0.0001	0.0001	0.0001	0.0001	0.087285	0.0291617	0.0001	0.0001	0.0001	0.0001	0.0001	0.0001	0.161849	0.0540163	0.612995	0.510664	1.18423	0.769297	1.34848	0.223652	0.811732	0.794623	0.532172	0.349728	0.550602	0.477501	1.91924e-05	7.98738e-05	yes
TraesCS5B02G312500		Traes_5BL_0C3609EF0.2	ERF	0.0001	0.0001	0.084185	0.0281283	0.071495	0.0001	0.06015	0.043915	0.45233	0.27568	0.146159	0.29139	0.189834	0.0001	0.0001	0.0633447	2.60263	0.906163	1.95429	1.82103	5.13283	5.40155	3.31195	4.61544	11.2098	8.5319	6.11098	8.61756	5.08819e-33	4.2865e-31	yes
TraesCS5B02G312800	CBFIIIc-B10 [Source:UniProtKB/TrEMBL;Acc:A0MPJ9]	Traes_5BL_027509D0D.1	ERF	0.091073	0.0001	0.223159	0.104777	1.1471	0.0001	0.584625	0.577275	0.735017	0.970353	0.700179	0.80185	0.05533	0.0001	0.05351	0.0363133	0.52771	0.209621	0.050771	0.262701	0.0001	0.0001	0.063597	0.0212657	0.0001	0.110386	0.0001	0.036862	0.0487123	0.0843589	yes
TraesCS5B02G313000	CBFIIIa-6.1 [Source:UniProtKB/TrEMBL;Acc:A0MPJ3]	Traes_5BL_D16B19610.1	ERF	0.0001	0.245631	0.792534	0.346088	2.098	0.14674	5.49045	2.5784	1.89251	1.95327	1.67469	1.84016	0.236045	0.629522	0.0001	0.288556	0.329843	0.381562	1.01859	0.576664	0.22155	0.048689	0.397837	0.222692	0.0001	0.115021	0.0001	0.038407	0.000813332	0.00232496	yes
TraesCS5B02G315500		TRAES3BF171600010CFD_t1;TRAES3BF171600010CFD_t1	ERF;ERF	1.32469	0.493996	0.710433	0.843041	1.99739	6.17748	33.2713	13.8154	0.520355	0.205363	0.0001	0.241939	6.33633	1.01081	0.997866	2.78167	0.0001	0.334607	0.313167	0.215958	0.537979	0.098151	2.37676	1.0043	0.349601	0.0001	0.239783	0.196495	2.90298e-08	2.1417e-07	yes
TraesCS5B02G426600		TRAES3BF017100030CFD_t1	ERF	4.43229	2.59244	3.46136	3.49536	5.292	4.88454	5.57264	5.24972	4.01554	2.99164	3.52643	3.5112	3.86264	2.7656	3.90702	3.51175	5.64929	6.07992	5.45924	5.72948	8.98242	8.11451	8.47103	8.52266	9.35512	7.29577	7.04598	7.89896	2.85949e-09	2.49826e-08	yes
TraesCS5B02G486900		Traes_5BL_5117B3E2A.2	AP2	1.24599	0.0001	0.843096	0.696395	5.32411	3.00242	4.19176	4.17276	4.19799	2.19089	3.15082	3.1799	2.5673	3.17648	3.43104	3.05827	4.3034	3.27127	5.47027	4.34831	6.84705	5.63721	7.77855	6.75427	5.10165	3.88435	4.79956	4.59519	5.31671e-05	0.000200789	yes
TraesCS5D02G129400		Traes_5BL_60FC12DA6.2	ERF	0.811628	2.32091	3.34052	2.15769	0.253015	1.84912	0.997529	1.03322	0.0001	0.09965	0.266552	0.122101	0.432039	0.787868	0.458691	0.559533	0.202038	0.205194	0.177425	0.194886	0.481103	0.676497	0.0001	0.3859	0.522389	0.220644	0.089863	0.277632	0.000760259	0.00218787	yes
TraesCS5D02G150500		Traes_5DL_2CF55DD05.1	AP2	0.194	0.0001	0.364688	0.186263	0.251869	0.512118	0.225529	0.329839	0.733009	1.46657	2.24449	1.48136	0.562466	0.906279	1.0976	0.855447	0.83839	0.374214	1.15728	0.789961	0.838477	1.01403	0.083586	0.645364	0.326572	1.53674	0.763861	0.875725	0.0369606	0.0665794	yes
TraesCS5D02G180900		Traes_6AS_A9D28899F.1	ERF	0.0001	0.0001	0.0001	0.0001	0.0001	0.0001	0.0001	0.0001	0.0001	0.0001	0.0001	0.0001	1.72701	0.244563	0.731834	0.901136	0.0001	1.58594	0.402574	0.662872	0.579544	1.85845	0.21066	0.882884	1.77983	1.25282	1.81597	1.61621	2.05328e-07	1.29607e-06	yes
TraesCS5D02G185300		Traes_5DL_96CF2E239.2	ERF	0.141794	0.0001	0.081369	0.074421	0.357939	0.275598	0.480108	0.371215	1.10108	0.814503	0.49672	0.804099	0.486534	0.705731	1.66163	0.951299	0.525293	0.245786	0.578784	0.449954	0.709447	0.791537	0.41525	0.638745	0.425476	0.430582	0.413884	0.423314	0.00572914	0.0131265	yes
TraesCS5D02G200900	Drought-responsive factor-like transcription factor DRFL1a [Source:UniProtKB/TrEMBL;Acc:A7X9Z8]	Traes_5BL_4D65B66E2.1;Traes_5BL_4D65B66E2.1	ERF;ERF	30.3108	20.8906	23.2865	24.8293	29.2934	27.7028	30.3834	29.1265	28.513	21.0875	23.4332	24.3446	10.3729	6.34457	7.91485	8.21078	16.1555	21.8729	19.9592	19.3292	18.172	16.4339	15.1648	16.5902	14.4515	19.5402	20.3811	18.1243	7.20919e-10	6.92375e-09	yes
TraesCS5D02G223700		Traes_5BL_7F84602F3.1	ERF	22.516	19.6487	17.1961	19.7869	34.6609	28.4707	34.6328	32.5881	36.1808	29.3031	27.2448	30.9096	38.9652	32.8274	34.3869	35.3932	32.6032	49.9463	39.3511	40.6336	66.8476	59.1044	28.7724	51.5748	34.6381	45.6531	47.4042	42.5651	0.000145579	0.000495908	yes
TraesCS5D02G229400		Traes_5BL_B6C71B544.1	AP2	0.238337	0.524993	0.368541	0.37729	0.242583	0.171983	0.156987	0.190518	0.911347	0.475874	0.84407	0.743764	0.06376	0.155979	0.0001	0.0732797	0.946019	0.779675	0.876831	0.867508	0.491883	0.704122	0.124069	0.440025	0.405859	0.489153	0.38678	0.427264	0.000850195	0.00241947	yes
TraesCS5D02G245300		Traes_5BL_F5D379AFC.1	ERF	0.981387	2.59844	2.12928	1.90303	0.82152	0.377149	2.07947	1.09271	1.39871	3.65786	2.90718	2.65458	0.0001	0.0001	0.0001	0.0001	0.480581	0.127521	0.394577	0.334226	0.130631	0.068428	0.0001	0.0663863	0.394915	0.094485	0.062436	0.183945	9.2811e-16	1.90665e-14	yes
TraesCS5D02G317100	CBFIVd-D9 [Source:UniProtKB/TrEMBL;Acc:A0MPM2]	Traes_5DL_62A4CE1CC.2	ERF	0.62679	0.0001	0.049043	0.225311	0.232526	0.217015	1.76144	0.736994	0.371465	0.042722	0.086252	0.166813	1.79894	1.35872	1.03441	1.39736	2.47242	5.0838	2.48068	3.34563	5.87653	3.26591	4.39269	4.51171	6.98728	4.46591	6.4447	5.96596	3.61597e-10	3.64082e-09	yes
TraesCS5D02G317200	AP2 domain CBF protein [Source:UniProtKB/TrEMBL;Acc:K9M7H3]	Traes_5DL_62A4CE1CC.2	ERF	0.049419	0.0001	0.0001	0.0165397	0.411232	0.0001	1.08155	0.497627	0.0001	0.0001	0.0001	0.0001	1.14828	0.959489	0.323735	0.810501	1.26366	2.54816	1.57161	1.79448	5.33909	4.28408	1.9396	3.85426	4.18896	3.5721	2.90822	3.55643	1.62495e-17	3.96925e-16	yes
TraesCS5D02G317300	AP2 domain CBF protein [Source:UniProtKB/TrEMBL;Acc:K9M7D9]	Traes_5BL_8D6C8E27F.1	ERF	0.0001	0.0001	0.0001	0.0001	0.031146	0.0001	0.0001	0.0104487	0.0001	0.0001	0.07627	0.02549	0.726495	0.077957	0.618304	0.474252	0.816808	0.864602	1.034	0.905136	0.519656	0.699118	0.514825	0.577866	0.298007	2.07382	0.614833	0.995552	1.91374e-07	1.21442e-06	yes
TraesCS5D02G317400	CBFIVd-D22 [Source:UniProtKB/TrEMBL;Acc:A0MPM5]	Traes_5DL_62A4CE1CC.2	ERF	0.971571	0.481337	1.7967	1.0832	0.132244	0.235685	0.754816	0.374248	0.063188	0.0001	0.036176	0.0331547	1.93965	1.32119	1.19305	1.48463	3.97211	4.81343	3.024	3.93651	6.50991	3.69186	4.57836	4.92671	4.16563	3.87589	5.12102	4.38751	3.87623e-25	1.88332e-23	yes
TraesCS5D02G317500	CBFIVa-2.3 [Source:UniProtKB/TrEMBL;Acc:F5CPR1]	Traes_5BL_8D6C8E27F.1	ERF	0.061266	0.0001	0.0001	0.0204887	0.135045	0.0001	0.076192	0.0704457	0.0001	0.0001	0.0001	0.0001	0.789014	0.581019	0.549115	0.639716	0.701314	0.645668	0.441205	0.596062	1.20547	1.92617	0.840389	1.32401	1.00263	1.26061	0.433591	0.898946	6.37905e-10	6.18314e-09	yes
TraesCS5D02G317700	CBFIVb-D20 [Source:UniProtKB/TrEMBL;Acc:Q8W236]	Traes_5DL_BFA40F938.1	ERF	0.124793	0.11792	0.0001	0.0809377	0.239592	0.135622	0.257904	0.211039	0.2205	0.905635	0.106704	0.410946	9.9497	8.36595	6.19205	8.16923	8.63057	9.64404	4.75455	7.67639	5.79074	9.33657	3.00539	6.04423	6.35134	6.83959	7.81916	7.00336	7.07647e-35	6.84272e-33	yes
TraesCS5D02G317800	CBFIVb-D21 [Source:UniProtKB/TrEMBL;Acc:A0MPL4]	Traes_5DL_BFA40F938.1	ERF	0.275423	0.0001	0.0001	0.0918743	0.588802	0.0001	0.352237	0.313713	0.050861	0.096946	0.192974	0.113594	1.31246	1.75623	2.49153	1.85341	1.97664	1.16068	1.6437	1.59367	0.951747	1.49211	0.235251	0.893037	2.31222	1.63405	1.11408	1.68679	5.89181e-05	0.00022033	yes
TraesCS5D02G317900		Traes_5BL_60510E4A7.1	ERF	0.0001	0.137889	0.240071	0.12602	0.0001	0.054566	0.499684	0.184783	0.0001	0.170285	0.185192	0.118526	22.6837	12.094	13.516	16.0979	52.631	32.9322	70.4522	52.0052	21.4493	48.1706	8.29823	25.9727	56.0786	32.4	15.2266	34.5684	2.96076e-37	3.24561e-35	yes
TraesCS5D02G318000	Putative CBF2-like protein [Source:UniProtKB/TrEMBL;Acc:F5CPR4]	Traes_5BL_8D6C8E27F.1	ERF	0.0001	0.0001	0.0001	0.0001	0.075146	0.0001	0.042321	0.039189	0.0001	0.031983	0.0001	0.0107277	1.84082	0.79746	0.885906	1.17473	2.65199	0.814074	1.32237	1.59614	1.81615	1.78368	0.37253	1.32412	2.92909	2.31688	1.35709	2.20102	1.81185e-23	7.64393e-22	yes
TraesCS5D02G318100	CBFIIId-D19 [Source:UniProtKB/TrEMBL;Acc:A0MPK6]	Traes_5BL_60510E4A7.1	ERF	0.0001	0.0001	0.0001	0.0001	0.0001	0.0001	0.058784	0.0196613	0.161978	0.0001	0.092769	0.084949	0.287307	1.10307	0.650478	0.680285	1.79962	2.47708	1.93032	2.06901	2.34242	3.37267	0.490534	2.06854	1.47916	2.77637	2.56753	2.27435	6.16234e-18	1.58412e-16	yes
TraesCS5D02G318300	C-repeat binding factor [Source:UniProtKB/TrEMBL;Acc:A0MPL7]	Traes_5DL_45B242D3E1.2	ERF	0.932508	1.28026	0.766739	0.993171	0.714178	0.0001	0.305752	0.34001	0.128677	0.166843	0.721747	0.339089	0.767273	0.591991	0.886779	0.748681	8.59913	7.84039	5.92123	7.45358	10.9024	8.74948	3.92397	7.85863	8.00185	6.69592	4.52299	6.40692	1.65851e-18	4.53125e-17	yes
TraesCS5D02G318500	C-repeat binding factor [Source:UniProtKB/TrEMBL;Acc:W8W3S9]	Traes_5BL_5299B6B33.1	ERF	1.26312	0.0001	0.175988	0.479737	0.166365	0.041028	0.876439	0.361277	0.440469	0.177137	0.005725	0.207777	1.03029	0.144741	0.801422	0.658817	2.62486	4.94796	2.78016	3.45099	8.40314	3.78748	3.91455	5.36839	1.69989	3.22669	3.04615	2.65757	3.15681e-06	1.56451e-05	yes
TraesCS5D02G318600	AP2 domain CBF protein [Source:UniProtKB/TrEMBL;Acc:K9M7V7]	Traes_5BL_5299B6B33.1	ERF	0.0001	0.0001	0.0001	0.0001	0.0001	0.0001	0.0001	0.0001	0.0001	0.0001	0.0001	0.0001	0.0001	0.0001	0.0001	0.0001	0.403296	0.262025	0.115808	0.260376	0.988898	0.398016	0.217285	0.534733	0.274708	0.573366	0.611873	0.486649	6.41367e-10	6.21444e-09	yes
TraesCS5D02G318800	AP2 domain CBF protein [Source:UniProtKB/TrEMBL;Acc:K9M7N2]	Traes_5BL_6647931E2.1	ERF	0.250354	0.340138	0.292264	0.294252	1.66778	0.147811	1.66292	1.15951	2.80969	1.66999	1.92052	2.1334	0.0001	0.174152	0.0001	0.0581173	0.691692	0.053449	0.578716	0.441286	0.136097	0.0001	0.0001	0.0454323	0.099435	0.136623	0.141298	0.125785	3.56665e-05	0.000140087	yes
TraesCS5D02G320800		Traes_5DL_41E3B1B23.1	ERF	0.188343	0.0001	0.0001	0.0628477	0.337838	1.606	17.0813	6.34171	0.109159	0.0001	0.0001	0.036453	5.78968	0.302223	0.197456	2.09645	0.0001	0.0001	0.0001	0.0001	0.217138	0.0001	0.0001	0.072446	0.0001	0.554179	0.0001	0.184793	3.10132e-06	1.54044e-05	yes
TraesCS5D02G433100		TRAES3BF017100030CFD_t1	ERF	2.06172	0.858059	0.783651	1.23448	3.24997	1.48032	3.32476	2.68502	2.18041	1.08977	0.718324	1.3295	2.90222	2.22837	1.66237	2.26432	2.67029	2.56515	2.74789	2.66111	4.23834	4.20637	1.77474	3.40648	4.18553	4.89028	2.7459	3.94057	0.00300492	0.00742899	yes
TraesCS5D02G486600	Floral homeotic protein [Source:UniProtKB/TrEMBL;Acc:G8E2S5]	Traes_5DL_E88449625.2;Traes_5DL_E88449625.2	AP2;AP2	1.12625	1.02982	1.3598	1.17196	5.78979	3.48976	5.14123	4.80693	4.78361	3.70985	5.08165	4.52504	3.93643	4.15897	3.67073	3.92204	4.99676	5.39888	5.67295	5.3562	6.12189	7.28886	3.26305	5.55793	7.20561	4.40524	5.6153	5.74205	1.34046e-09	1.23252e-08	yes
TraesCS6A02G171900		TRAES3BF075600040CFD_t1	ERF	0.430453	0.409102	0.347321	0.395625	0.409867	0.676349	0.754061	0.613426	1.43526	1.49555	1.79853	1.57645	0.242857	0.490044	0.344504	0.359135	0.37205	0.204461	0.179213	0.251908	0.832799	0.30182	0.537574	0.557398	0.441236	0.505314	0.427087	0.457879	0.000326007	0.00102593	yes
TraesCS6A02G181400		Traes_6DS_E6A0BE6CD.1;Traes_6DS_E6A0BE6CD.1	ERF;ERF	1.35508	2.36025	1.28415	1.66649	0.673439	0.954066	0.229225	0.61891	1.66212	3.43693	7.56498	4.22134	2.65301	4.59414	4.82508	4.02408	9.40029	4.06787	12.7705	8.74623	5.12554	4.94798	2.46567	4.17973	7.54945	7.20411	3.37223	6.04193	1.04924e-08	8.37497e-08	yes
TraesCS6A02G196500		Traes_6AL_13895C140.1;Traes_6DS_43372C0A6.2	ERF;ERF	7.55315	12.2655	10.094	9.97086	7.55121	6.32837	5.95775	6.61244	9.49468	12.0644	15.1547	12.2379	14.0076	19.8542	12.4557	15.4392	19.5197	16.3191	20.7851	18.8747	12.4596	12.8113	14.7033	13.3247	21.5308	15.5411	13.119	16.7303	6.70506e-06	3.07675e-05	yes
TraesCS6A02G229500		Traes_2BL_EBA73F94F.1	AP2	0.0001	0.0001	0.0001	0.0001	0.867878	0.932554	0.651226	0.817219	0.0001	0.0001	0.0001	0.0001	0.0001	0.0001	0.0001	0.0001	0.0001	0.0001	0.0001	0.0001	0.0001	0.0001	0.0779	0.0260333	0.0001	0.0001	0.07781	0.0260033	1.61749e-05	6.84121e-05	yes
TraesCS6A02G235100		Traes_6DL_FECA3FE13.1	ERF	0.955794	0.648048	0.919247	0.84103	1.73819	0.666596	0.8652	1.09	1.63172	3.7709	5.38534	3.59599	0.557742	0.691182	0.350438	0.533121	3.44014	2.59357	4.20742	3.41371	3.14774	4.83082	2.61532	3.53129	6.21931	6.61404	4.81262	5.88199	5.2216e-18	1.35138e-16	yes
TraesCS6A02G243300		Traes_2AL_158F8EE88.2	ERF	2.43399	2.08856	4.39859	2.97371	0.476725	0.921453	0.570225	0.656134	0.270216	0.658889	0.758848	0.562651	0.097833	0.409326	0.250754	0.252638	0.13918	0.12782	0.228801	0.165267	0.411592	0.26403	0.370905	0.348842	0.586373	0.391563	0.294605	0.42418	3.1655e-13	4.80666e-12	yes
TraesCS6A02G256600		Traes_6DL_FD6D63D1A.1	ERF	0.270842	0.0001	0.668466	0.313136	0.209325	1.03614	2.24188	1.16245	1.6427	2.6874	1.30679	1.87897	0.0001	0.0001	0.070358	0.0235193	0.015779	0.0001	0.646944	0.220941	0.0001	0.0001	0.138826	0.046342	0.233464	0.0001	0.113961	0.115842	0.0107197	0.0227307	yes
TraesCS6A02G301900	DRF-like transcription factor DRFL2c [Source:UniProtKB/TrEMBL;Acc:A7XA64]	Traes_5BL_4D65B66E2.1	ERF	4.01382	5.96442	5.16108	5.04644	7.07058	9.50179	12.9379	9.83674	6.42398	9.15441	7.8916	7.82333	2.75125	4.92768	2.79361	3.49085	3.28295	2.19162	5.7863	3.75362	3.74671	3.08182	3.61748	3.482	5.53649	3.16056	3.21962	3.97223	3.99819e-06	1.93787e-05	yes
TraesCS6A02G306300		Traes_6AL_CE4E76E1A.1;Traes_6AL_CE4E76E1A.1	AP2;AP2	5.05779	4.08803	3.30031	4.14871	4.85843	4.02998	5.35164	4.74669	5.02732	7.10124	7.37791	6.50216	10.8871	8.68069	9.74211	9.76995	9.45173	5.91889	12.0142	9.12827	11.4968	10.9568	9.72988	10.7278	9.51069	11.1105	12.457	11.026	1.28704e-08	1.00983e-07	yes
TraesCS6A02G319500		Traes_6AL_AFC0B56BD.1	ERF	1.28842	4.06599	0.952228	2.10221	0.05109	0.779442	1.35313	0.727887	0.133631	0.918379	0.886667	0.646226	0.0001	0.0001	0.0001	0.0001	0.0001	0.09106	0.25564	0.1156	0.689214	0.255944	0.110703	0.351954	1.30837	0.301996	0.134017	0.58146	2.13006e-06	1.0946e-05	yes
TraesCS6A02G319600		Traes_6DL_7B2EC9B84.1	ERF	2.50856	4.66473	4.63008	3.93446	0.733173	2.1676	4.22869	2.37649	2.25044	2.83058	2.99831	2.69311	1.41888	0.221677	0.715698	0.785419	3.93581	1.37173	5.12675	3.4781	6.74564	5.64447	1.35581	4.58197	8.07927	2.51845	2.48938	4.36237	0.0229014	0.0439281	yes
TraesCS6A02G330500		Traes_6AL_9BE9CB5E8.1	ERF	0.146717	0.178466	0.399479	0.241554	1.84461	0.786799	2.88198	1.8378	0.954772	1.57925	1.03656	1.1902	0.017946	0.0001	0.0001	0.00604867	0.047546	0.049264	0.252638	0.116483	0.684221	0.231694	0.201418	0.372444	0.0001	0.079184	0.220202	0.0998287	3.34721e-11	3.92157e-10	yes
TraesCS6A02G343300		Traes_6AL_DAA2D7F8A.1	ERF	7.1196	7.73822	5.85121	6.90301	7.82072	8.83728	7.84434	8.16745	9.13596	7.0764	4.92932	7.04723	5.60356	6.47815	6.84701	6.30957	8.77076	10.4434	11.873	10.3624	11.8097	9.87529	9.61782	10.4343	8.08207	7.91359	13.1306	9.70876	0.0280324	0.0524095	yes
TraesCS6A02G381000		Traes_5BL_0C3609EF0.2	ERF	0.0001	0.156344	0.0001	0.0521813	0.0001	0.0001	0.1972	0.0658	0.0001	0.0001	0.032451	0.0108837	0.078147	0.067898	0.299474	0.148506	2.45593	0.988019	4.63229	2.69208	0.702931	1.99331	0.155567	0.950601	3.21445	0.937277	0.789349	1.64703	8.48197e-08	5.77354e-07	yes
TraesCS6A02G381200	C-repeat binding factor roughrider [Source:UniProtKB/TrEMBL;Acc:A0A1D6S7R3]	Traes_5BL_0C3609EF0.2	ERF	0.0001	0.228797	0.0001	0.0763323	0.0001	0.0001	0.0001	0.0001	0.0001	0.0001	0.0001	0.0001	0.076603	0.0001	0.0001	0.025601	3.23766	0.96795	4.15692	2.78751	1.86053	1.64217	0.793291	1.43199	3.31428	1.86464	0.503428	1.89412	2.32313e-13	3.5732e-12	yes
TraesCS6B02G199800		TRAES3BF075600040CFD_t1	ERF	0.54718	0.487478	1.04014	0.6916	0.727439	0.815441	0.852711	0.79853	1.15082	0.872032	0.854178	0.959011	0.152224	0.5298	0.721599	0.467874	0.113003	0.272331	0.453826	0.27972	0.195683	0.128206	0.288214	0.204034	0.367121	0.478494	0.075324	0.30698	0.0459286	0.0801981	yes
TraesCS6B02G210300		Traes_6DS_E6A0BE6CD.1	ERF	0.302107	1.58713	2.05412	1.31445	0.372516	0.667309	0.2346	0.424808	0.563478	2.36561	4.9804	2.6365	1.93533	6.59549	3.57325	4.03469	4.7108	2.56106	6.67512	4.649	3.08658	2.58841	1.00917	2.22805	8.35515	5.07563	2.43145	5.28741	3.98066e-05	0.000154499	yes
TraesCS6B02G218000	AP2 domain CBF protein [Source:UniProtKB/TrEMBL;Acc:K9M7V5]	Traes_5BL_0C3609EF0.2	ERF	0.046678	0.0001	0.3558	0.134193	0.064786	0.0001	0.121895	0.0622603	0.041388	0.0001	0.0001	0.0138627	0.043155	0.0001	0.164597	0.069284	3.52703	2.71999	6.36547	4.20416	4.91203	2.81786	1.02414	2.91801	2.97283	2.93818	2.04697	2.65266	1.36318e-17	3.36518e-16	yes
TraesCS6B02G229700		Traes_6DS_43372C0A6.2	ERF	8.66093	16.3879	12.3658	12.4715	9.09454	8.79678	6.28803	8.05978	12.8828	16.1098	16.4665	15.153	16.272	18.5003	13.3639	16.0454	28.3742	19.9139	28.7729	25.687	19.2154	16.6128	16.032	17.2867	25.4487	23.6683	17.2466	22.1212	1.67887e-07	1.07687e-06	yes
TraesCS6B02G263800		Traes_6DL_FECA3FE13.1	ERF	0.897868	1.53707	1.24783	1.22759	2.67156	0.547929	0.416767	1.21208	1.44306	3.87786	5.70228	3.6744	0.522804	0.395762	0.291112	0.403226	3.01001	2.98899	3.36397	3.12099	4.22879	4.85714	2.75116	3.9457	5.41081	5.85985	4.53537	5.26868	2.41787e-10	2.50521e-09	yes
TraesCS6B02G268100	AP2 domain CBF protein [Source:UniProtKB/TrEMBL;Acc:K9M7V3]	Traes_5BL_8D6C8E27F.1	ERF	0.0001	0.345977	0.218205	0.188094	0.541272	0.053725	1.37682	0.657272	0.479967	0.340147	1.06413	0.62808	0.0001	0.0001	0.0001	0.0001	0.0001	0.0001	0.074311	0.024837	0.0001	0.0001	0.0001	0.0001	0.0001	0.0001	0.0001	0.0001	7.3063e-05	0.000267267	yes
TraesCS6B02G268700		Traes_6DL_FD6D63D1A.1	ERF	0.206225	0.274537	0.191841	0.224201	0.161587	0.568547	0.591391	0.440508	0.575116	0.722662	0.388583	0.56212	0.045426	0.0001	0.0001	0.0152087	0.0001	0.0001	0.163979	0.0547263	0.0001	0.0001	0.0001	0.0001	0.0001	0.0001	0.026461	0.008887	3.85955e-05	0.000150179	yes
TraesCS6B02G274200		Traes_6DL_3019F176A.1	ERF	0.778652	0.616739	2.4352	1.27686	1.3801	1.88591	0.977741	1.41458	1.40486	1.37329	1.59435	1.4575	0.352286	0.55348	0.502445	0.469404	0.481159	0.894905	0.430317	0.602127	1.13542	0.627418	0.892601	0.885146	1.89072	1.05883	1.19012	1.37989	0.0337806	0.0616483	yes
TraesCS6B02G274500		Traes_6DL_901793D6D.2	ERF	0.105523	0.065704	0.0001	0.057109	0.159379	0.283114	0.150442	0.197645	0.771799	0.465909	0.803694	0.680467	0.658991	1.07423	0.792649	0.841955	0.500771	0.724364	1.77616	1.00043	0.538149	1.00278	0.565736	0.702222	1.52809	1.45725	0.629609	1.20498	2.41843e-05	9.86081e-05	yes
TraesCS6B02G281000		Traes_2AL_158F8EE88.2	ERF	3.65286	2.23692	6.05588	3.98189	0.291514	1.46785	2.06767	1.27568	0.310791	0.27643	0.095099	0.22744	0.0001	0.0001	0.0001	0.0001	0.07748	0.0001	0.0001	0.0258933	0.148858	0.029902	0.275291	0.15135	0.0001	0.0001	0.040825	0.013675	2.05184e-21	7.24032e-20	yes
TraesCS6B02G331000	DRF-like transcription factor DRFL2a [Source:UniProtKB/TrEMBL;Acc:A7XA61]	Traes_5BL_4D65B66E2.1	ERF	4.32254	4.65828	6.41754	5.13279	9.05483	12.2545	15.4126	12.2406	8.31602	9.88595	10.165	9.45566	2.08021	4.16521	3.60824	3.28455	3.62649	2.66048	3.89306	3.39334	4.68275	5.01188	2.98461	4.22641	2.80765	2.94813	2.87663	2.87747	3.90882e-16	8.36744e-15	yes
TraesCS6B02G334700		Traes_6BL_340C2A897.1;Traes_6BL_340C2A897.1	AP2;AP2	3.50183	4.40598	4.42812	4.11198	4.45866	5.04856	4.33629	4.6145	4.72756	4.51468	7.15488	5.46571	11.4003	9.69051	9.4913	10.194	10.4186	12.7972	10.4187	11.2115	10.5198	10.1742	10.2419	10.312	11.8893	11.6869	10.7686	11.4483	7.98724e-15	1.47898e-13	yes
TraesCS6B02G350100		Traes_6DL_7B2EC9B84.1	ERF	1.08303	2.62788	2.32742	2.01277	0.141357	0.703373	1.43228	0.759004	0.302412	0.508711	0.279986	0.363703	0.0001	0.0001	0.0001	0.0001	0.0001	0.0001	0.0001	0.0001	0.0001	0.0001	0.0001	0.0001	1.04595	0.119972	0.1337	0.433206	1.88073e-11	2.28191e-10	yes
TraesCS6B02G350400		Traes_6DL_7892214C8.1	ERF	2.0074	1.85759	3.05266	2.30588	0.709428	4.31148	7.42815	4.14969	2.56563	4.99008	2.23276	3.26282	1.1911	0.333675	0.165536	0.563437	3.53927	2.12872	5.63946	3.76915	8.72234	5.01539	0.908124	4.88195	9.32366	2.71177	1.79754	4.61099	0.00892171	0.0193476	yes
TraesCS6B02G361400		Traes_6AL_9BE9CB5E8.1	ERF	0.856107	0.68199	1.4815	1.00653	1.60916	3.46059	4.31229	3.12735	4.38312	4.95421	2.7255	4.02094	0.0001	0.163657	0.041277	0.0683447	0.338732	0.511974	1.85686	0.902521	0.465868	0.314222	0.250763	0.343618	0.169184	0.460208	0.591459	0.40695	1.90804e-14	3.3598e-13	yes
TraesCS6B02G371300		Traes_6DL_FA861D610.2	ERF	0.630991	1.75229	1.0553	1.14619	0.170081	0.051032	0.620027	0.28038	0.114344	0.22033	0.215395	0.183356	0.0001	0.0001	0.0001	0.0001	0.0001	0.0001	0.0001	0.0001	0.0001	0.0001	0.0001	0.0001	0.0001	0.0001	0.0001	0.0001	2.57235e-09	2.26069e-08	yes
TraesCS6B02G375400		Traes_6AL_DAA2D7F8A.1	ERF	11.9572	8.73699	8.33765	9.67726	12.8211	15.4988	13.7741	14.0313	8.06175	5.72192	5.3985	6.39406	4.26093	4.10178	3.91519	4.09263	6.56321	9.18588	9.83893	8.52934	10.3013	7.77558	11.4374	9.83809	7.66716	6.57297	10.6982	8.31277	4.93365e-08	3.49339e-07	yes
TraesCS6B02G420100		Traes_5BL_0C3609EF0.2	ERF	0.080801	0.0001	0.0001	0.0270003	0.0001	0.0001	0.0001	0.0001	0.0001	0.0001	0.0001	0.0001	0.0001	0.0001	0.065818	0.022006	2.29304	1.96863	2.84915	2.37028	2.20932	1.15179	0.275177	1.21209	2.03759	1.53022	0.723559	1.43046	5.09328e-14	8.50921e-13	yes
TraesCS6D02G161300		TRAES3BF075600050CFD_t1	ERF	0.719506	0.503275	0.712486	0.645089	1.00157	1.19461	1.10809	1.10142	1.01794	1.34541	1.49319	1.28551	0.138323	0.038221	0.271843	0.149462	0.207303	0.26673	0.35349	0.275841	0.735904	0.736579	0.372318	0.614934	0.121576	0.261012	0.638791	0.34046	0.00018657	0.000619444	yes
TraesCS6D02G179200		Traes_6DS_43372C0A6.2	ERF	9.46811	13.2567	13.1735	11.9661	7.25701	10.4537	6.06252	7.92441	12.0535	18.5898	27.1646	19.2693	20.4507	21.3629	17.2477	19.6871	27.5068	19.4434	32.2973	26.4158	19.2449	18.2245	19.772	19.0805	31.5259	28.1776	21.4398	27.0477	2.28299e-08	1.7124e-07	yes
TraesCS6D02G205300		Traes_2BL_EBA73F94F.1	AP2	0.146511	0.0001	0.0001	0.0489037	0.578243	0.301156	0.453133	0.444177	0.235787	0.0001	0.0001	0.0786623	0.0001	0.0001	0.0001	0.0001	0.0001	0.0001	0.0001	0.0001	0.155966	0.0001	0.181707	0.112591	0.0001	0.0001	0.31166	0.103953	0.0466384	0.081236	yes
TraesCS6D02G217800		Traes_6DL_FECA3FE13.1	ERF	0.751498	1.55019	0.389087	0.896924	0.750036	0.106335	0.312201	0.389524	1.3906	3.0698	2.84852	2.43631	0.634536	0.066866	0.378147	0.35985	2.00569	2.17578	2.25303	2.14483	2.56268	3.34235	2.74487	2.8833	3.42182	4.16005	3.08781	3.55656	2.60393e-09	2.28619e-08	yes
TraesCS6D02G225500		Traes_2AL_158F8EE88.2	ERF	4.77	2.69182	6.02419	4.49534	1.30927	2.07122	4.72608	2.70219	0.737262	0.379129	0.304032	0.473474	0.040329	0.0001	0.0001	0.0135097	0.193086	0.027189	0.0001	0.0734583	0.447988	0.126608	0.572295	0.382297	0.205993	0.177393	0.132746	0.172044	7.5297e-23	3.01272e-21	yes
TraesCS6D02G232700		Traes_6DL_901793D6D.2	ERF	0.0001	0.149545	0.099951	0.0831987	0.362123	0.287181	0.193798	0.281034	0.10429	0.409903	1.46246	0.658885	0.693141	0.925205	0.755533	0.791293	2.45101	1.4379	2.64231	2.17708	1.21647	2.76549	1.10318	1.69504	4.03677	4.1143	2.54996	3.56701	1.4477e-10	1.55107e-09	yes
TraesCS6D02G237800		Traes_6DL_FD6D63D1A.1;Traes_6DL_FD6D63D1A.1	ERF;ERF	0.135429	0.451406	0.0001	0.195645	0.362541	1.11841	1.27907	0.920006	0.663699	0.605541	0.835166	0.701469	0.0001	0.0001	0.0001	0.0001	0.0001	0.0001	0.206168	0.0687893	0.0001	0.148458	0.0001	0.0495527	0.0001	0.0001	0.0001	0.0001	0.000202998	0.000669133	yes
TraesCS6D02G238200	AP2 domain CBF protein [Source:UniProtKB/TrEMBL;Acc:K9M7G7]	Traes_5BL_8D6C8E27F.1	ERF	0.090219	0.447752	0.217537	0.251836	0.499792	0.649081	1.35263	0.833835	0.866491	1.35672	3.63382	1.95234	0.0001	0.0001	0.0001	0.0001	0.036537	0.042093	0.087121	0.0552503	0.43889	0.0001	0.237294	0.225428	0.12397	0.088663	0.090634	0.101089	1.08175e-10	1.18219e-09	yes
TraesCS6D02G281200	DRF-like transcription factor DRFL2b [Source:UniProtKB/TrEMBL;Acc:A7XA65]	Traes_5BL_4D65B66E2.1	ERF	4.12007	9.25445	10.1401	7.83821	8.38622	8.81254	13.387	10.1953	8.48308	9.98736	11.5879	10.0194	2.64617	5.79043	5.27362	4.57007	4.36289	3.32416	7.4927	5.05992	5.65749	4.45893	3.79654	4.63765	5.83746	2.74318	3.0277	3.86945	0.000160403	0.000540826	yes
TraesCS6D02G285400		Traes_6DL_2BAA4B7AA.1;Traes_6DL_2BAA4B7AA.1	AP2;AP2	4.2738	5.62979	3.60547	4.50302	4.90754	4.49836	5.31538	4.90709	9.62728	9.14531	8.9979	9.25683	11.5688	9.16775	8.87124	9.86927	10.7906	11.2356	12.7623	11.5962	7.28371	10.7176	11.3821	9.79445	9.24432	12.9261	12.6224	11.5976	9.28902e-10	8.77169e-09	yes
TraesCS6D02G298700		Traes_6DL_7B2EC9B84.1	ERF	0.301002	1.35767	2.48485	1.38117	0.547652	0.742154	1.36584	0.885216	0.351375	0.100722	0.084926	0.179008	0.0001	0.0001	0.0001	0.0001	0.0001	0.0001	0.0001	0.0001	0.21004	0.0001	0.0001	0.07008	0.341906	0.0001	0.076209	0.139405	3.14781e-07	1.92272e-06	yes
TraesCS6D02G299100		Traes_6DL_7892214C8.1	ERF	2.03688	4.96799	4.92173	3.97553	0.804592	3.20736	4.51798	2.84331	1.68207	2.39337	1.56274	1.87939	1.34437	0.336247	0.728098	0.802905	3.22486	1.86687	4.3374	3.14304	5.90434	4.7651	0.861218	3.84355	5.7421	2.67843	2.67745	3.69933	0.013091	0.0270733	yes
TraesCS6D02G309600		Traes_6AL_9BE9CB5E8.1	ERF	0.280616	0.251582	0.300827	0.277675	1.41996	0.629143	4.53522	2.19478	2.29987	1.4451	1.55259	1.76585	0.184186	0.0001	0.0001	0.061462	0.009439	0.213423	1.12022	0.447694	0.089952	0.561299	0.668347	0.439866	0.062473	0.363752	0.376882	0.267702	0.000871653	0.00247251	yes
TraesCS6D02G320700		Traes_6DL_FA861D610.2	ERF	0.599061	2.45104	0.526917	1.19234	1.07068	0.426712	1.09613	0.864507	0.320437	0.536052	0.800244	0.552244	0.0001	0.0001	0.044269	0.014823	0.0001	0.0001	0.070938	0.0237127	0.0001	0.0001	0.0001	0.0001	0.0001	0.0001	0.0001	0.0001	4.97539e-10	4.89172e-09	yes
TraesCS6D02G324200		Traes_6DL_DD82BD107.2;Traes_6DL_DD82BD107.2	ERF;ERF	6.83782	3.02178	4.71914	4.85958	7.44643	10.7046	8.99818	9.04974	6.34706	2.10638	3.17363	3.87569	1.66084	1.93456	0.819142	1.47151	2.7404	3.67662	3.06622	3.16108	6.53495	2.83319	6.26799	5.21204	2.19949	1.94311	4.26919	2.80393	4.54409e-07	2.67775e-06	yes
TraesCS6D02G365800		Traes_5BL_0C3609EF0.2	ERF	0.0001	0.0001	0.091402	0.030534	0.0001	0.0001	0.0001	0.0001	0.0001	0.0001	0.0001	0.0001	0.0001	0.0001	0.0001	0.0001	2.50332	0.999678	5.01595	2.83965	2.57408	3.31759	0.27319	2.05495	5.48351	2.35632	0.719221	2.85302	1.4437e-19	4.37074e-18	yes
TraesCS6D02G366100		Traes_5BL_0C3609EF0.2	ERF	0.052086	0.071913	0.0001	0.0413663	0.049911	0.0001	0.338576	0.129529	0.067799	0.0001	0.0001	0.0226663	0.0001	0.476133	0.142289	0.206174	3.39363	1.23436	8.29525	4.30775	2.48402	3.57279	0.296691	2.11783	5.9976	2.70222	1.2645	3.32144	3.70113e-10	3.71747e-09	yes
TraesCS7A02G057800	AP2 domain CBF protein [Source:UniProtKB/TrEMBL;Acc:K9M7E4]	Traes_5BL_0C3609EF0.2	ERF	0.056567	0.0001	0.0001	0.0189223	0.151813	0.0001	0.042952	0.064955	0.0001	0.0001	0.149066	0.0497553	0.282996	0.648421	0.0001	0.310506	0.483146	0.564207	1.52589	0.857747	0.570922	0.699084	0.257439	0.509148	1.12526	1.03074	0.746236	0.967411	0.00613473	0.013933	yes
TraesCS7A02G128800		Traes_2BL_1E57B73B21.5	ERF	1.93821	1.24812	1.9366	1.70765	3.62438	3.02313	3.25705	3.30152	1.08083	1.73237	1.79069	1.53463	2.87802	2.36298	1.91688	2.38596	3.44739	2.97885	3.54165	3.32263	3.46149	6.07082	3.37003	4.30078	4.43285	2.59584	2.48072	3.1698	0.00173835	0.00457802	yes
TraesCS7A02G158000		Traes_7DS_3570A0055.2	ERF	22.0185	19.8416	20.103	20.6544	39.2887	33.6636	33.511	35.4878	35.398	36.6278	38.8189	36.9482	40.9655	48.4144	44.7989	44.7263	37.6916	41.9029	41.9933	40.5293	49.9776	45.854	46.3876	47.4064	49.0152	41.8728	43.0248	44.6376	1.84918e-06	9.62928e-06	yes
TraesCS7A02G169300		Traes_6AS_84E7FEDB3.1	ERF	0.229094	0.0001	0.310704	0.179966	0.846741	0.046576	2.22077	1.03803	0.982882	2.25799	2.40221	1.88103	0.225591	0.109856	0.199558	0.178335	0.474663	0.65841	0.232951	0.455341	0.664906	0.275786	0.435155	0.458616	0.0001	0.081269	0.198104	0.0931577	0.000569968	0.00169016	yes
TraesCS7A02G180900		Traes_5BL_4D65B66E2.1	ERF	0.770322	1.90723	1.61364	1.4304	1.77198	1.55588	2.77084	2.0329	1.31734	1.96489	1.2355	1.50591	0.026856	0.024299	0.0001	0.017085	0.115609	0.068507	0.051527	0.0785477	0.119064	0.0001	0.060424	0.0598627	0.0001	0.050022	0.0001	0.0167407	1.66495e-25	8.29297e-24	yes
TraesCS7A02G264100		Traes_2DL_2536A1C8C.2	ERF	0.849218	0.50584	1.10929	0.821449	0.819473	0.27316	0.570842	0.554492	0.619668	0.852074	0.873868	0.78187	3.34859	4.81111	6.19696	4.78555	2.48138	1.62678	2.27029	2.12615	4.03634	5.77441	2.06882	3.95985	3.02387	2.61383	2.67435	2.77068	1.28131e-14	2.31019e-13	yes
TraesCS7A02G292900		Traes_7DL_AF3F7B5B2.1	AP2	7.65282	6.39849	5.77399	6.60844	11.6532	9.52388	9.45588	10.211	10.0675	9.35312	8.5498	9.32346	11.7674	9.78836	9.82083	10.4589	10.4104	11.2939	11.1283	10.9442	14.6116	9.8884	10.0348	11.5116	8.49743	11.9961	11.7582	10.7506	0.0475592	0.0826355	yes
TraesCS7A02G376300		Traes_7DL_E1D7A51C8.1	ERF	1.7813	4.1201	3.39508	3.09883	0.860637	0.495024	1.10711	0.820925	1.81253	3.96922	6.18945	3.9904	2.74455	7.46876	5.55908	5.25746	7.39402	1.62605	7.05433	5.35813	3.86621	3.27791	1.22567	2.78993	6.0483	4.52615	3.91701	4.83049	0.000203639	0.000670989	yes
TraesCS7B02G028700		Traes_2BL_1E57B73B21.5	ERF	0.403335	0.178012	0.0001	0.193816	0.745183	0.53153	0.85587	0.710861	0.148151	0.156334	0.651783	0.318756	3.87162	2.66416	4.36828	3.63468	3.14756	3.61121	4.13765	3.63214	3.57419	3.86879	3.20441	3.54913	5.27343	2.78979	2.61401	3.55908	7.67552e-13	1.11637e-11	yes
TraesCS7B02G062200	Ethylene-responsive element binding protein 1 [Source:UniProtKB/TrEMBL;Acc:Q2TN80]	Traes_7DS_3570A0055.2;Traes_7DS_3570A0055.2	ERF;ERF	13.566	13.8144	14.283	13.8878	37.2387	33.7373	31.899	34.2917	31.5352	34.4711	33.6197	33.2087	38.2308	49.3403	48.1752	45.2488	28.668	33.6566	38.9917	33.7721	50.039	50.3692	32.1089	44.1724	43.0392	36.7943	34.6481	38.1605	4.5029e-10	4.44844e-09	yes
TraesCS7B02G074500		Traes_6AS_84E7FEDB3.1	ERF	0.151572	0.0001	0.474377	0.208683	0.746958	0.681021	3.10677	1.51158	1.84387	2.34802	3.11501	2.43563	0.203796	0.374564	0.181083	0.253148	1.0344	0.719145	1.7294	1.16098	1.13521	0.398638	0.404851	0.646231	0.51668	0.38024	0.71617	0.537697	4.20434e-05	0.000162192	yes
TraesCS7B02G085900		Traes_5BL_4D65B66E2.1	ERF	0.718608	0.485957	1.5238	0.909454	2.72202	3.38543	3.13317	3.08021	1.27367	2.55946	2.07458	1.96923	0.0001	0.177072	0.02385	0.0670073	0.152064	0.100161	0.074964	0.109063	0.021973	0.083288	0.030605	0.0452887	0.074274	0.0001	0.0001	0.0248247	2.88298e-21	1.01065e-19	yes
TraesCS7B02G162100		Traes_2AL_6B6086A7C.2	ERF	0.0001	0.0001	0.0001	0.0001	0.194939	0.0001	0.061456	0.0854983	0.0001	0.0001	0.0001	0.0001	0.855624	0.314583	0.521595	0.563934	0.127162	0.337883	0.905276	0.456774	0.953454	1.09776	0.951852	1.00102	0.0001	0.399127	0.288776	0.229334	4.20515e-06	2.02552e-05	yes
TraesCS7B02G277800		Traes_7DL_E1D7A51C8.1	ERF	1.58675	1.80001	2.80501	2.06392	0.661453	1.51158	0.527977	0.900338	1.14968	3.28182	6.58195	3.67115	2.45349	4.84463	2.07282	3.12365	5.07508	1.63055	7.27941	4.66168	2.69312	2.09688	1.3561	2.0487	4.53287	4.14547	2.54713	3.74182	0.0042509	0.0100982	yes
TraesCS7B02G401400		Traes_7DL_FBE71A7AE.2	ERF	0.088471	0.0001	0.0001	0.029557	0.290298	1.43042	1.04859	0.9231	0.031668	0.0001	0.0001	0.0106227	0.0001	0.0001	0.0001	0.0001	0.0001	0.0001	0.0001	0.0001	0.21684	0.0001	0.253544	0.156828	0.0001	0.0001	0.0001	0.0001	5.93639e-05	0.00022178	yes
TraesCS7D02G052400	CBFII-5.2 [Source:UniProtKB/TrEMBL;Acc:A0MPJ1]	Traes_5BL_B795CE108.2	ERF	3.8768	4.22987	7.1584	5.08835	2.80557	0.197947	3.44636	2.14996	2.70769	4.0648	3.02323	3.26524	0.796981	0.811487	0.644056	0.750841	2.8582	3.23897	5.77345	3.95687	2.34065	2.03595	1.15579	1.84413	4.79419	3.68835	3.07499	3.85251	0.000416328	0.00127572	yes
TraesCS7D02G127600		Traes_2BL_1E57B73B21.5	ERF	3.7324	2.77382	2.45217	2.98613	8.06828	4.02779	4.79458	5.63022	3.47726	2.46379	2.82916	2.9234	34.787	25.5657	28.7818	29.7115	23.7265	20.1588	34.326	26.0705	25.2632	37.3809	19.3104	27.3182	47.5042	20.8226	15.7259	28.0176	1.14059e-35	1.14908e-33	yes
TraesCS7D02G158500		Traes_7DS_3570A0055.2;Traes_7DS_3570A0055.2	ERF;ERF	24.0716	23.5783	20.1147	22.5882	51.5884	45.2086	40.3325	45.7098	48.6818	52.0995	50.8082	50.5298	52.0068	49.7338	71.1931	57.6446	34.6996	44.2513	51.486	43.4789	45.7641	50.021	42.2925	46.0259	37.1286	41.1825	48.1594	42.1568	1.12744e-05	4.93069e-05	yes
TraesCS7D02G170600		Traes_6AS_84E7FEDB3.1	ERF	0.0001	0.072097	0.474263	0.182153	0.982974	0.578054	1.95202	1.17101	1.84053	1.23025	1.61894	1.56324	0.0001	0.495849	0.0001	0.16535	0.259615	0.251059	0.732471	0.414382	0.414993	0.304683	1.0288	0.582826	0.389569	0.141399	0.228602	0.25319	0.0415771	0.073648	yes
TraesCS7D02G182700		Traes_5BL_4D65B66E2.1	ERF	0.545719	0.936318	0.984262	0.8221	1.37644	2.38512	3.37663	2.3794	1.01604	1.53468	1.43645	1.32906	0.0001	0.0001	0.033321	0.0111737	0.146582	0.048591	0.150232	0.115135	0.131198	0.165597	0.456058	0.250951	0.071554	0.099811	0.123734	0.0983663	1.07644e-27	6.17392e-26	yes
TraesCS7D02G265000		Traes_2AL_6B6086A7C.2	ERF	0.0001	0.0001	0.0001	0.0001	0.0001	0.0001	0.0001	0.0001	0.075659	0.0001	0.0001	0.0252863	1.50454	1.8255	1.09603	1.47536	0.259088	0.36431	0.720143	0.447847	0.639775	1.09211	0.153615	0.6285	1.22757	0.637543	0.37523	0.746782	6.30933e-13	9.27247e-12	yes
TraesCS7D02G372700		Traes_7DL_E1D7A51C8.1	ERF	1.64344	3.44255	3.07118	2.71905	1.6715	1.14635	1.69949	1.50578	3.08894	5.95158	8.47968	5.84007	3.15356	6.52715	5.52518	5.06863	11.2417	3.8851	13.141	9.4226	4.72638	4.63891	3.14151	4.16893	7.28331	9.98828	5.71502	7.6622	9.2447e-08	6.24978e-07	yes
TraesCS7D02G512600		Traes_7DL_7B0ABD21E.2	AP2	0.887988	0.0001	0.497285	0.461791	0.792803	0.147664	0.365248	0.435238	1.12958	0.887401	0.546431	0.85447	0.502655	0.510368	0.50958	0.507534	0.72528	1.80274	0.990947	1.17299	1.66003	1.78919	2.65121	2.03348	0.191409	0.867823	1.52153	0.860254	0.0485925	0.0841846	yes
TraesCS1A02G083000		Traes_1DS_55E91A134.2	bHLH	2.59291	2.17663	2.94845	2.57266	3.21704	1.98489	2.56899	2.5903	2.43273	3.87719	4.70538	3.67177	3.48097	2.45301	4.06173	3.3319	4.46249	4.39462	4.19176	4.34962	4.32518	5.07118	5.18618	4.86085	5.22118	4.12326	4.59973	4.64806	0.00508268	0.0118247	yes
TraesCS1A02G110400		Traes_1AS_96F0745A2.1	bHLH	0.097214	0.0001	0.367563	0.154959	0.635624	3.08428	2.12283	1.94758	0.0001	0.729261	0.105157	0.278173	0.0001	0.0001	0.0001	0.0001	0.271047	0.562826	0.374746	0.402873	0.747089	0.557486	0.151521	0.485365	0.0001	0.115767	0.14118	0.0856823	0.000267284	0.000858604	yes
TraesCS1A02G128900		Traes_7AL_3EBEF985E.1;Traes_7AL_3EBEF985E.1;Traes_7AL_3EBEF985E.1	bHLH;bHLH;bHLH	2.57717	3.653	2.44023	2.89013	5.11476	3.56141	4.2629	4.31302	3.30718	4.99328	4.5174	4.27262	5.66249	6.78103	5.64451	6.02935	7.85169	6.42829	8.66457	7.64818	7.48344	5.84477	7.05379	6.794	9.48988	5.96172	6.85813	7.43658	2.62297e-06	1.32161e-05	yes
TraesCS1A02G193200		Traes_3B_5DC4D39A6.1	bHLH	25.617	20.0876	24.8642	23.523	7.96673	19.7512	22.0288	16.5822	9.80194	6.57579	6.63532	7.67102	2.43263	2.49509	2.45498	2.4609	2.8384	2.41021	2.74258	2.66373	4.76978	2.14287	4.75012	3.88759	4.01821	3.22661	3.92094	3.72192	3.04932e-38	3.59302e-36	yes
TraesCS1A02G281300		Traes_1DL_A2C6C77E8.1	bHLH	0.559952	0.8205	0.53227	0.637574	2.31456	1.71827	1.97736	2.0034	1.24329	1.05617	1.72072	1.34006	1.53194	2.53529	0.634137	1.56712	2.74254	0.93101	1.6376	1.77038	2.68239	2.60558	1.86042	2.3828	3.13206	2.16052	1.5406	2.27773	0.0120822	0.0252494	yes
TraesCS1A02G290800		Traes_5BL_DA72CE20D.2;Traes_5BL_DA72CE20D.2	bHLH;bHLH	0.967481	3.13356	0.412663	1.50457	0.0001	0.162879	0.0001	0.0543598	0.31096	1.41342	2.38084	1.36841	0.458734	1.50806	0.801387	0.922728	1.60005	0.866137	2.13841	1.53486	0.959526	0.569583	0.338489	0.622532	1.08048	1.81947	0.849445	1.2498	0.000410761	0.00126083	yes
TraesCS1A02G320300		TRAES3BF009600010CFD_t1;TRAES3BF009600010CFD_t1;TRAES3BF009600010CFD_t1	bHLH;bHLH;bHLH	0.0001	0.0001	0.192818	0.0643393	1.0977	1.58568	2.53047	1.73795	0.912232	0.58352	0.252649	0.5828	0.0001	0.0001	0.0001	0.0001	0.303608	0.065603	0.329933	0.233048	1.13938	0.0001	1.16431	0.767927	0.577067	0.0001	0.594636	0.390601	7.78639e-05	0.000282568	yes
TraesCS1A02G362800		TRAES3BF075800010CFD_t1	bHLH	0.302966	0.195717	0.649962	0.382882	0.06634	0.058775	0.0001	0.0417383	0.075059	0.984631	0.72679	0.595493	0.054541	0.142757	0.066648	0.087982	0.0001	0.0001	0.07368	0.0246267	0.102932	0.083934	0.055122	0.0806627	0.112276	0.0803	0.054529	0.0823683	0.00364845	0.00881902	yes
TraesCS1B02G100400		Traes_1DS_55E91A134.2;Traes_1DS_55E91A134.2	bHLH;bHLH	4.00461	4.58141	4.60288	4.3963	3.22971	2.71231	2.64099	2.861	4.60613	6.12208	5.39331	5.37384	5.37627	4.8123	5.33583	5.1748	8.23065	6.11461	7.82644	7.39057	7.91729	7.85944	7.64609	7.80761	6.75775	8.12727	6.59552	7.16018	6.63314e-09	5.48269e-08	yes
TraesCS1B02G129200		Traes_1BS_1F372BED3.1	bHLH	0.0001	0.212392	0.251995	0.154829	0.905186	2.5451	1.92275	1.79101	0.469288	0.706041	0.570461	0.58193	0.0001	0.0001	0.0001	0.0001	0.690394	0.309023	0.721604	0.573674	1.6951	0.423051	0.357711	0.825288	0.0001	0.196088	0.165341	0.12051	3.37036e-06	1.66005e-05	yes
TraesCS1B02G208000		Traes_3B_5DC4D39A6.1	bHLH	25.9816	17.3192	23.1067	22.1358	8.10496	21.8646	18.475	16.1482	12.6911	6.12815	7.27033	8.69653	1.33289	2.13069	2.43922	1.9676	2.81035	1.95242	2.92994	2.56423	4.01494	2.90285	4.45158	3.78979	4.45783	3.5879	2.6651	3.57028	2.60544e-34	2.44522e-32	yes
TraesCS1B02G300100		Traes_5BL_DA72CE20D.2	bHLH	0.472203	2.39068	1.72254	1.52847	0.13862	0.064107	0.0001	0.067609	0.309503	1.94911	1.61941	1.29267	0.430437	0.658265	1.29458	0.794427	1.47895	0.613094	1.14238	1.07814	1.04809	0.856903	0.259241	0.721413	0.524091	1.2125	0.114203	0.61693	0.00133214	0.00360989	yes
TraesCS1B02G332500		TRAES3BF009600010CFD_t1;TRAES3BF009600010CFD_t1;TRAES3BF009600010CFD_t1;TRAES3BF009600010CFD_t1	bHLH;bHLH;bHLH;bHLH	0.13813	0.159629	0.024811	0.107523	0.554176	0.456549	0.809579	0.606768	0.331074	0.0001	0.040473	0.123882	0.032728	0.0001	0.0001	0.010976	0.059092	0.041205	0.038411	0.046236	0.292614	0.0001	0.342892	0.211869	0.0001	0.0001	0.109199	0.0364663	0.0229831	0.044069	yes
TraesCS1D02G084200		Traes_1DS_55E91A134.2	bHLH	5.50787	3.96223	4.90639	4.79217	2.68294	2.05718	2.7024	2.48084	3.26014	4.99066	5.92045	4.72375	5.43105	5.03792	5.33963	5.26953	7.17276	7.55874	7.81998	7.51716	7.13329	7.11453	9.52981	7.92588	6.86871	8.23724	7.18267	7.42954	3.01271e-09	2.62399e-08	yes
TraesCS1D02G125100		Traes_7AL_3EBEF985E.1;Traes_7AL_3EBEF985E.1;Traes_7AL_3EBEF985E.1	bHLH;bHLH;bHLH	1.7783	1.79212	2.01142	1.86061	2.97956	1.9425	3.29243	2.73817	1.88748	3.12971	3.67914	2.89878	3.80575	4.27293	3.36509	3.81459	5.09474	5.70655	6.97445	5.92525	7.38507	4.42323	8.39164	6.73332	6.0401	5.54866	5.8316	5.80678	2.2964e-09	2.03522e-08	yes
TraesCS1D02G196900		Traes_3B_5DC4D39A6.1	bHLH	23.9501	15.5822	18.2518	19.2614	8.77307	18.2553	18.0685	15.0323	12.7991	6.99296	6.43012	8.74073	1.8504	3.34976	2.72764	2.6426	2.75888	1.781	2.95638	2.49875	3.93786	2.78174	3.9534	3.55766	4.13486	3.79684	2.77008	3.56726	3.51569e-31	2.61211e-29	yes
TraesCS1D02G289400		Traes_5BL_DA72CE20D.2;Traes_5BL_DA72CE20D.2	bHLH;bHLH	1.29976	3.13872	1.74699	2.06182	0.0001	0.408579	0.0001	0.13626	1.03388	3.46846	2.27992	2.26075	1.03474	1.26199	1.86472	1.38715	2.14243	0.68953	1.62224	1.48473	1.05185	0.476334	0.692094	0.740092	1.72892	1.42606	0.614836	1.25661	0.00215912	0.00555031	yes
TraesCS1D02G367700		TRAES3BF075800010CFD_t1	bHLH	0.329189	0.360582	1.38455	0.69144	0.312316	0.462054	0.26543	0.3466	0.835784	1.35624	1.84843	1.34682	0.185033	0.158409	0.0001	0.114514	0.052788	0.221928	0.498429	0.257715	0.231561	0.384133	0.033841	0.216512	0.285743	0.351208	0.121202	0.252718	0.00388626	0.00932559	yes
TraesCS2A02G253900		Traes_2DL_A84C58DC2.1;Traes_2DL_A84C58DC2.1;Traes_2AL_892B4448E.2;Traes_2AL_892B4448E.2	bHLH;bHLH;bHLH;bHLH	0.450098	1.16627	0.48246	0.699608	3.03234	1.56442	1.73347	2.11008	2.40773	2.47024	2.28568	2.38788	10.5056	14.3522	13.5286	12.7955	9.16429	5.72388	3.55305	6.14707	8.37148	7.49058	7.19406	7.68537	12.6642	3.28313	6.46442	7.47058	5.49458e-22	2.02712e-20	yes
TraesCS2A02G271700		Traes_2AL_411B944D6.1	bHLH	99.845	105.083	113.304	106.078	19.3375	98.3874	68.6738	62.1329	39.3054	28.9199	25.6728	31.2994	0.087231	0.304954	0.0001	0.130762	0.921813	0.08577	1.64986	0.885814	1.79536	0.982232	0.390737	1.05611	3.61482	1.43176	0.760902	1.93583	1.1459e-39	1.50985e-37	yes
TraesCS2A02G275600		Traes_2AL_8E714CD46.1	bHLH	0.170589	1.3196	0.806808	0.765666	0.963851	0.718948	1.12107	0.934622	0.783565	1.07996	1.74218	1.2019	0.112168	0.401539	0.037023	0.183577	0.923359	0.63192	1.30604	0.953774	1.13113	0.960378	0.71504	0.935517	1.39652	0.639874	0.522008	0.8528	0.025881	0.0488723	yes
TraesCS2A02G348800		Traes_5DL_6A12758FC.2	bHLH	0.0001	0.700981	0.210788	0.303956	1.61438	2.98214	6.38538	3.66063	2.94571	5.5663	2.96335	3.82512	1.57291	2.75032	1.57534	1.96619	3.67646	1.9471	3.21616	2.94657	3.42621	2.27726	2.04378	2.58242	10.7046	1.74814	0.90498	4.45259	0.00197094	0.00511968	yes
TraesCS2A02G365800		Traes_5DL_6A12758FC.2	bHLH	0.0001	0.763004	0.133109	0.298738	0.667469	0.55363	0.798949	0.673349	0.46783	1.85709	1.42836	1.25109	1.41102	4.87624	2.6183	2.96852	3.78807	1.70412	2.60354	2.69858	1.55043	2.28579	0.566996	1.46774	4.74332	1.62116	1.03518	2.46656	0.00200543	0.0051977	yes
TraesCS2A02G409400	MYC-like regulatory protein [Source:UniProtKB/TrEMBL;Acc:A0A0B5KPK4]	Traes_2AL_4F71A8FB4.1	bHLH	0.155094	0.493796	0.636342	0.428411	2.39816	1.11989	2.019	1.84568	0.83768	1.73248	1.15115	1.24043	0.115865	0.127503	0.408111	0.21716	1.42482	1.33839	0.825872	1.19636	1.13571	0.673048	1.21966	1.00947	1.68068	0.842933	0.62147	1.04836	4.01491e-05	0.000155681	yes
TraesCS2A02G448800		Traes_2BL_E58521BDF.1	bHLH	0.253191	0.0001	0.0001	0.0844637	0.956163	0.191552	0.764603	0.637439	1.37689	1.40698	0.402395	1.06209	0.244424	0.463772	0.295507	0.334568	0.413351	0.304762	0.244501	0.320871	0.676062	0.849857	0.495194	0.673704	0.0001	0.17194	0.375069	0.18237	0.0368887	0.06647	yes
TraesCS2A02G538500		Traes_2AL_6E76DBE34.1	bHLH	2.02152	1.63786	1.21583	1.62507	2.42436	2.97291	2.81102	2.7361	2.77681	2.16725	1.82698	2.25701	0.96896	1.10673	0.920996	0.998897	1.5831	1.46727	1.36187	1.47075	1.82277	1.00541	2.72635	1.85151	0.926169	0.631912	1.06459	0.874225	0.00035455	0.00110444	yes
TraesCS2B02G126400		Traes_4DL_1C0F38900.1	bHLH	9.52632	3.2806	3.77708	5.528	14.4083	21.5453	16.3261	17.4266	16.8113	7.92179	3.86363	9.53223	7.19825	9.7657	9.24418	8.73605	2.34305	4.52815	5.09077	3.98732	3.83171	3.38819	1.95195	3.05728	0.093881	1.80772	1.75928	1.22029	1.59303e-08	1.22901e-07	yes
TraesCS2B02G183300		Traes_2AS_C4568AE60.1	bHLH	1.59766	0.511391	1.70245	1.2705	3.29499	1.74545	6.92666	3.98903	1.48243	2.05892	1.96326	1.83487	3.25962	4.1006	2.53482	3.29835	1.82514	2.36916	3.81019	2.66816	5.25032	5.05881	2.2671	4.19208	3.45875	3.60744	2.34331	3.1365	0.0104896	0.0223152	yes
TraesCS2B02G273500		Traes_2DL_A84C58DC2.1	bHLH	0.411533	0.31356	0.0001	0.241731	0.577224	0.288741	0.534757	0.466907	0.850936	0.793285	1.16069	0.934971	1.84947	2.43587	2.3494	2.21158	1.54651	2.2257	2.06018	1.94413	2.36513	1.67561	1.29747	1.7794	4.77321	2.47662	1.50643	2.91876	3.65293e-07	2.19777e-06	yes
TraesCS2B02G289900	BHLH27 [Source:UniProtKB/TrEMBL;Acc:W5BCK3]	Traes_2BL_8FED05903.1	bHLH	123.177	131.387	143.149	132.571	21.8007	117.76	92.1409	77.2339	31.9791	26.9995	29.33	29.4362	0.0001	0.0001	0.0001	0.0001	0.326456	0.070962	1.5011	0.632839	3.10184	0.72961	0.529826	1.45376	6.34468	1.4184	1.29822	3.02043	7.97325e-49	1.87898e-46	yes
TraesCS2B02G293300		Traes_2BL_FDD7CBAD0.2;Traes_2BL_FDD7CBAD0.2	bHLH;bHLH	0.140258	0.683856	0.338398	0.387504	0.557085	0.526078	0.44356	0.508908	0.160901	1.16935	0.977982	0.769409	0.0001	0.0001	0.0001	0.0001	0.454464	0.335429	0.227148	0.339013	0.0001	0.26488	0.0928437	0.119275	0.796414	0.258032	0.0001	0.351515	0.000149215	0.000507067	yes
TraesCS2B02G367200		Traes_5BL_50B986FF5.1	bHLH	0.263703	0.248506	0.813179	0.441796	1.55991	2.32698	4.71316	2.86668	3.17997	3.30731	2.47611	2.9878	0.635	1.63189	1.39767	1.22152	1.12196	1.11411	2.47523	1.57043	1.85594	1.08997	1.31622	1.42071	5.96927	1.37547	0.676022	2.67359	0.00243631	0.00617212	yes
TraesCS2B02G428000		Traes_2AL_4F71A8FB4.1	bHLH	0.299465	1.16339	0.35838	0.60708	2.66625	0.554168	2.7163	1.9789	3.40872	3.58698	3.48193	3.49254	4.94151	7.24065	3.47227	5.21814	5.72371	5.11293	7.72836	6.18833	3.55551	7.30889	3.0843	4.64957	8.97888	3.57077	2.97123	5.17363	2.952e-07	1.81243e-06	yes
TraesCS2B02G463800		Traes_2DL_9DD224B48.1	bHLH	0.250868	0.0001	0.133074	0.128014	0.447963	0.269304	0.282492	0.333253	0.492672	0.259332	0.415864	0.389289	0.534855	0.359237	0.775768	0.55662	0.129612	0.119902	0.307586	0.1857	0.080149	0.070912	0.063197	0.0714193	0.239112	0.372312	0.260043	0.290489	0.0143046	0.0292428	yes
TraesCS2B02G483300		Traes_2AL_67BC3AFBE.1;Traes_2AL_67BC3AFBE.1	bHLH;bHLH	0.0001	0.0001	0.0001	0.0001	1.10372	0.823591	1.53987	1.15573	0.0001	0.0001	0.0001	0.0001	0.0001	0.0001	0.0001	0.0001	0.0001	0.0001	0.0001	0.0001	0.0001	0.0001	0.0001	0.0001	0.0001	0.0001	0.0001	0.0001	8.27902e-05	0.000298985	yes
TraesCS2B02G510800		Traes_2BL_E82F7902D.1	bHLH	0.760509	0.764675	0.730573	0.751919	0.895526	2.03936	0.985717	1.30687	0.530616	0.098938	0.19285	0.274135	0.037232	0.0001	0.06871	0.0353473	0.0001	0.087582	0.084526	0.0574027	0.661459	0.407725	0.387369	0.485518	0.17884	0.265652	0.0001	0.148197	5.25794e-06	2.47348e-05	yes
TraesCS2B02G568700		Traes_2AL_6E76DBE34.1	bHLH	1.08443	1.24417	1.25118	1.19326	0.673514	2.6001	2.32686	1.86682	1.32929	0.923154	0.89301	1.04849	0.395324	0.279693	0.225511	0.300176	0.580644	0.468255	0.623951	0.557617	1.08577	0.839265	0.57108	0.832039	0.250493	0.671113	0.673883	0.53183	3.35259e-05	0.000132496	yes
TraesCS2D02G108900		Traes_7DL_67FF12B6A.1	bHLH	4.43598	0.955962	3.08043	2.82413	5.47422	8.04751	7.83148	7.11774	3.59833	2.65573	1.42668	2.56025	1.72788	3.18334	2.11362	2.34161	0.086167	1.16526	1.03227	0.761232	0.997253	0.567588	1.68141	1.08208	0.435205	0.270043	0.532867	0.412705	9.1074e-09	7.35841e-08	yes
TraesCS2D02G254400		Traes_2DL_A84C58DC2.1;Traes_2DL_A84C58DC2.1;Traes_2DL_A84C58DC2.1	bHLH;bHLH;bHLH	0.818823	0.284901	0.497366	0.533697	2.12399	1.46172	1.29145	1.62572	1.62694	2.10733	2.5733	2.10252	4.6032	4.96788	2.76546	4.11218	3.51723	3.76978	4.78852	4.02517	4.05205	4.05363	3.28833	3.79801	4.81267	5.09278	3.88504	4.59683	1.57796e-16	3.50697e-15	yes
TraesCS2D02G270300		Traes_2DL_DE3909A32.1	bHLH	104.719	120.918	111.245	112.294	29.3276	91.6938	95.2035	72.075	38.2859	36.3762	33.2142	35.9588	0.0001	0.362507	0.142642	0.168416	0.768435	0.250597	2.30834	1.10912	2.8408	1.47173	0.278047	1.53019	6.93607	1.45124	0.679596	3.0223	2.10072e-30	1.47284e-28	yes
TraesCS2D02G347200		Traes_5DL_6A12758FC.2	bHLH	0.0001	0.422423	0.662492	0.361672	1.54578	1.73187	2.98853	2.08873	2.07333	3.00963	3.01191	2.69829	2.03339	4.55987	3.43229	3.34185	4.22187	2.22184	4.16649	3.53674	2.12723	1.98541	2.07213	2.06159	10.2308	2.38929	0.841603	4.48722	0.00182331	0.004778	yes
TraesCS2D02G406900		Traes_2AL_4F71A8FB4.1	bHLH	0.46456	1.96975	1.04922	1.16117	1.74294	1.08146	0.618421	1.14761	2.19862	5.65846	7.38117	5.07942	3.12542	4.01014	3.08437	3.40664	5.83025	2.74813	4.01218	4.19685	2.0433	3.15068	2.20107	2.46502	6.03881	3.39869	1.04368	3.49373	0.000213718	0.0007011	yes
TraesCS2D02G484600		Traes_2BL_E82F7902D.1	bHLH	1.30072	1.3067	1.30908	1.3055	2.03046	3.58735	1.44761	2.35514	0.744227	0.646215	1.00591	0.798784	0.584119	0.085092	0.202938	0.290716	0.433608	0.375354	0.202517	0.33716	1.44079	0.496484	0.454673	0.797315	0.239905	0.295901	0.081635	0.205814	3.14077e-08	2.30001e-07	yes
TraesCS2D02G539300		Traes_2AL_6E76DBE34.1	bHLH	3.31523	3.43083	2.93316	3.2264	2.55627	3.59005	4.74704	3.63112	2.43714	2.68878	2.42836	2.51809	0.430962	1.403	0.472482	0.768814	1.80416	1.67536	1.56041	1.67998	2.3343	1.3438	1.68046	1.78619	1.93829	0.796381	1.78622	1.50696	1.29711e-05	5.58685e-05	yes
TraesCS3A02G000400		Traes_3B_1DF60D14E.1	bHLH	1.35957	4.043	4.49194	3.29817	1.3708	1.2153	0.251002	0.9457	0.82801	0.59129	1.03215	0.81715	0.0001	0.0001	0.0001	0.0001	0.077479	0.0001	0.0001	0.025893	0.0001	0.0001	0.0001	0.0001	0.0001	0.185183	0.0001	0.0617943	9.00975e-16	1.85518e-14	yes
TraesCS3A02G000700		Traes_3AS_8F85243EB.2	bHLH	2.46756	4.42083	3.89751	3.5953	1.15204	2.03003	0.637396	1.27316	3.00617	3.93469	5.90339	4.28141	4.69581	6.22429	6.06526	5.66179	6.13409	3.18958	3.99033	4.438	3.64836	4.10586	7.96441	5.23954	5.94949	6.90685	3.91145	5.58927	0.000243272	0.000789003	yes
TraesCS3A02G028200		TRAES3BF201400030CFD_t1;TRAES3BF201400030CFD_t1;TRAES3BF201400030CFD_t1	bHLH;bHLH;bHLH	7.87611	15.5211	9.97221	11.1231	6.86414	6.39914	2.62853	5.29727	19.5404	38.8754	35.6512	31.3557	50.5537	60.9921	59.6442	57.0633	88.7567	40.148	66.0357	64.9802	37.785	43.5326	19.6511	33.6563	73.1951	58.0441	35.0463	55.4285	3.89339e-21	1.34546e-19	yes
TraesCS3A02G102600		TRAES3BF130100030CFD_t1	bHLH	0.0001	0.101088	0.500078	0.200422	1.45443	0.389185	0.981607	0.941739	0.0001	0.179038	0.403298	0.194145	2.30145	0.940765	2.19283	1.81168	1.28262	2.30373	1.9028	1.82971	4.30448	2.65642	2.92315	3.29468	1.32946	1.07329	1.49195	1.29823	2.37172e-05	9.68882e-05	yes
TraesCS3A02G155100		Traes_2BL_E82F7902D.1;Traes_2BL_E82F7902D.1;Traes_2BL_E82F7902D.1	bHLH;bHLH;bHLH	0.94052	1.26553	1.70321	1.30308	1.90479	1.07275	0.942732	1.30676	0.413856	1.37331	0.843739	0.87697	0.253933	0.445268	0.179513	0.292905	0.979371	0.679275	1.31793	0.992192	0.306333	0.612608	0.423078	0.44734	0.618661	0.53948	0.481687	0.546609	0.000834116	0.00237827	yes
TraesCS3A02G158600		Traes_3B_5DC4D39A6.1	bHLH	32.8356	35.1423	36.567	34.8483	10.1821	16.0992	15.0421	13.7745	9.9471	7.79294	5.9797	7.90658	7.4739	5.12219	6.82713	6.4744	6.27556	5.97489	7.329	6.52648	7.26281	5.87317	5.46651	6.20083	3.86849	6.60653	6.80527	5.7601	7.94224e-36	8.1549e-34	yes
TraesCS3A02G204800		TRAES3BF047700010CFD_t1	bHLH	0.598964	0.723208	0.553583	0.625252	1.17093	0.749172	2.75278	1.55763	1.05035	3.20301	1.70989	1.98775	0.118186	0.343004	0.058372	0.173187	0.975045	0.801689	1.49626	1.091	2.59439	0.822463	3.90717	2.44134	2.08664	1.26989	1.66522	1.67392	1.23877e-06	6.68427e-06	yes
TraesCS3A02G252900		TRAES3BF058400020CFD_t1	bHLH	17.7119	17.3435	19.7019	18.2524	3.9686	5.58555	6.69727	5.41714	4.6015	3.48342	3.27792	3.78761	0.146109	0.352196	0.275002	0.257769	1.1331	0.326103	1.0332	0.830804	1.2862	1.07539	0.864355	1.07532	1.18547	0.777285	0.325204	0.762652	7.82488e-58	3.05542e-55	yes
TraesCS3A02G395000		TRAES3BF135900010CFD_t1;TRAES3BF135900010CFD_t1	bHLH;bHLH	3.44744	3.91519	3.88446	3.74903	4.42798	3.55404	4.67992	4.22065	3.79898	2.67474	3.80212	3.42528	8.12824	8.39767	8.57264	8.36618	6.65728	5.87492	7.81188	6.78136	9.49446	6.34921	7.23454	7.69273	7.63101	7.34997	8.00829	7.66309	1.37957e-08	1.07533e-07	yes
TraesCS3A02G421400		TRAES3BF069400030CFD_t1;TRAES3BF069400030CFD_t1	bHLH;bHLH	0.656084	1.2811	1.34438	1.09386	2.83175	1.88715	2.33731	2.35207	5.10945	3.00228	3.83855	3.98342	3.50007	3.92725	2.08185	3.16972	4.18118	2.52883	4.33367	3.68122	3.7101	4.58359	4.17085	4.15484	6.62749	3.95412	4.16867	4.91676	4.07436e-06	1.9698e-05	yes
TraesCS3A02G442200		TRAES3BF001100060CFD_t1	bHLH	1.13538	1.64836	1.66758	1.48377	0.919588	1.23157	0.874701	1.00862	0.487212	0.790962	0.982293	0.753489	0.356827	0.180925	0.393915	0.310556	0.369349	1.05736	0.577693	0.668133	1.07513	0.864019	0.647184	0.862113	1.01409	0.55814	0.623334	0.731854	0.00953158	0.0205188	yes
TraesCS3B02G002200		Traes_3B_1DF60D14E.1	bHLH	0.775613	1.33825	1.81431	1.30939	1.57832	1.4966	2.13388	1.73627	0.544858	0.371687	0.845232	0.587259	0.0001	0.0001	0.0001	0.0001	0.0001	0.0001	0.0001	0.0001	0.0001	0.0001	0.0001	0.0001	0.0001	0.0001	0.119031	0.0397437	1.69922e-20	5.59039e-19	yes
TraesCS3B02G002300		Traes_3B_FACAC1A32.1	bHLH	8.00826	12.6288	6.27649	8.97117	1.62068	1.61095	5.20316	2.8116	0.541115	0.567914	0.407702	0.505577	0.0001	0.0001	0.0001	0.0001	0.0001	0.0001	0.0001	0.0001	0.0001	0.0001	0.192637	0.064279	0.0001	0.0001	0.0001	0.0001	2.96265e-43	4.87652e-41	yes
TraesCS3B02G003500		TRAES3BF035700030CFD_t1	bHLH	2.87036	4.64603	2.90593	3.47411	0.71252	1.15547	1.1478	1.00526	0.683842	0.309557	0.366417	0.453272	0.0001	0.0001	0.0001	0.0001	0.078809	0.10532	0.147458	0.110529	0.0001	0.0001	0.070701	0.0236337	0.0001	0.0001	0.117814	0.039338	7.08448e-22	2.58869e-20	yes
TraesCS3B02G003600		TRAES3BF035300010CFD_t1	bHLH	1.2065	3.30477	0.690097	1.73379	0.0001	0.0001	0.0001	0.0001	0.0001	0.176607	0.0001	0.0589357	0.0001	0.0001	0.0001	0.0001	0.0001	0.0001	0.391735	0.130645	0.551603	0.0001	0.0001	0.183934	0.0001	0.0001	0.0001	0.0001	0.00642732	0.0145106	yes
TraesCS3B02G018400		TRAES3BF060400040CFD_t1	bHLH	7.55119	13.4551	9.51605	10.1741	6.19149	8.02189	3.04447	5.75262	14.8174	26.1868	25.9697	22.3246	33.183	36.1333	36.3326	35.2163	40.3132	21.6056	36.0305	32.6498	18.1872	26.5862	13.791	19.5215	39.1953	34.2157	16.9319	30.1143	1.80191e-12	2.50827e-11	yes
TraesCS3B02G181400		Traes_2BL_E82F7902D.1;Traes_2BL_E82F7902D.1;Traes_2BL_E82F7902D.1	bHLH;bHLH;bHLH	0.859759	1.45539	1.4936	1.26958	2.09651	2.27327	2.89312	2.42097	0.771048	1.82435	1.93683	1.51074	0.497326	0.466125	0.555373	0.506275	1.56685	1.27235	1.84618	1.56179	1.68492	0.179965	1.56154	1.14214	0.501922	0.851979	1.81183	1.05524	0.027848	0.0521068	yes
TraesCS3B02G185400		Traes_3B_5DC4D39A6.1	bHLH	17.9698	21.6823	20.1697	19.9406	9.7669	12.2214	8.21706	10.0685	8.8709	6.90863	7.21791	7.66581	5.93633	5.20636	4.94401	5.36223	6.44426	5.78006	8.24389	6.82274	4.29969	7.19884	4.73747	5.412	4.85301	5.9117	4.95385	5.23952	1.70395e-19	5.11519e-18	yes
TraesCS3B02G236900		TRAES3BF047700010CFD_t1	bHLH	0.552792	1.03205	0.483046	0.689294	0.812613	0.478295	1.18101	0.823972	0.739751	1.95342	1.40009	1.36442	0.859218	0.592826	1.11849	0.856845	0.808697	1.1027	2.03818	1.31653	2.69221	1.69739	1.9549	2.11483	2.14054	1.44388	2.3228	1.96907	0.00401167	0.00959211	yes
TraesCS3B02G240100		TRAES3BF135900010CFD_t1	bHLH	3.20386	4.54249	5.6749	4.47375	10.3168	15.3817	12.4167	12.705	10.7919	13.2661	8.32866	10.7956	6.47578	5.36337	6.71631	6.18515	3.27036	4.55873	5.76958	4.53289	5.79617	2.56363	3.74562	4.03514	4.11052	6.48242	4.34369	4.97888	1.17348e-06	6.36798e-06	yes
TraesCS3B02G284800		TRAES3BF058400020CFD_t1	bHLH	7.81624	9.33497	9.34608	8.83243	1.94895	3.24562	3.64001	2.94486	1.42854	2.24104	1.47492	1.71483	0.050073	0.410563	0.01644	0.159025	0.193996	0.364664	0.567519	0.375393	0.863997	0.588667	0.358088	0.603584	0.216049	0.376241	0.3493	0.313863	2.60407e-28	1.56875e-26	yes
TraesCS3B02G288700		TRAES3BF036800040CFD_t1	bHLH	3.1305	5.30507	4.68854	4.3747	0.260857	1.6041	1.24176	1.03557	0.923773	0.515186	1.17054	0.869832	0.128207	0.0001	0.282418	0.136908	0.0001	0.195454	0.682979	0.292844	0.556615	0.456549	0.0001	0.337755	0.0001	0.217513	0.052771	0.090128	2.87397e-05	0.000115284	yes
TraesCS3B02G426900		TRAES3BF135900010CFD_t1	bHLH	4.03894	7.5609	8.95057	6.85014	1.39606	1.75557	3.61014	2.25392	1.27219	2.16624	1.3831	1.60718	2.49925	2.79952	3.36892	2.88923	3.89489	2.89964	4.32714	3.70722	3.05652	5.07723	2.1469	3.42689	3.26765	3.39129	1.45805	2.70566	8.93397e-05	0.000319959	yes
TraesCS3B02G457400		TRAES3BF069400030CFD_t1	bHLH	2.37845	3.02738	1.57452	2.32678	4.39728	3.03039	4.14479	3.85749	5.12117	4.94896	6.10823	5.39278	3.31459	4.21099	3.80742	3.77767	6.77	5.16754	6.59105	6.1762	5.05151	6.04002	5.06548	5.38567	8.67211	5.96357	4.70824	6.44797	3.41706e-06	1.68011e-05	yes
TraesCS3B02G476000		TRAES3BF001100060CFD_t1;TRAES3BF001100060CFD_t1	bHLH;bHLH	1.99589	2.28994	1.88966	2.0585	0.657538	1.19522	0.750812	0.867856	1.13781	0.784448	0.838465	0.920241	1.33167	1.48225	2.09577	1.63656	1.39904	1.61916	1.81521	1.61114	2.10307	2.92834	1.93363	2.32168	3.41521	1.59169	1.6787	2.22853	0.00221055	0.00566917	yes
TraesCS3D02G009300		TRAES3BF035700020CFD_t1	bHLH	0.219408	0.362017	0.0001	0.193842	0.0001	0.0001	0.0001	0.0001	0.302339	0.634353	1.54176	0.82615	0.398709	1.23304	1.18743	0.939728	1.31857	0.740158	0.953189	1.00397	0.52208	1.10406	0.724441	0.783526	1.70469	1.17417	0.713933	1.1976	3.8142e-06	1.85745e-05	yes
TraesCS3D02G017700		TRAES3BF060400040CFD_t1;TRAES3BF201400030CFD_t1	bHLH;bHLH	8.30845	20.9784	11.8519	13.7129	4.10484	6.74158	1.72889	4.19177	18.307	31.0531	29.902	26.4207	32.4335	44.5576	37.5604	38.1838	54.445	24.4508	40.0762	39.6573	23.1357	34.8621	13.8602	23.9527	48.2569	40.9633	21.8376	37.0193	6.13939e-12	7.93877e-11	yes
TraesCS3D02G105100		TRAES3BF130100030CFD_t1;TRAES3BF130100030CFD_t1	bHLH;bHLH	0.251306	0.255106	0.0001	0.168837	1.01727	0.883914	2.09884	1.33334	0.334166	0.336261	0.406962	0.35913	0.400388	0.712369	0.390923	0.501227	0.0831947	0.412294	0.300817	0.265435	1.4781	0.976156	1.07488	1.17638	0.0001	0.523721	0.868818	0.464213	0.0255175	0.0482797	yes
TraesCS3D02G162600		Traes_2BL_E82F7902D.1;Traes_2BL_E82F7902D.1;Traes_2BL_E82F7902D.1;Traes_3AL_64D802655.2	bHLH;bHLH;bHLH;bHLH	1.21749	2.28355	1.16068	1.55391	1.77584	1.5863	0.8334	1.39851	0.813016	1.94189	1.47823	1.41105	0.422565	0.385593	0.184253	0.330804	1.51753	0.82492	1.40206	1.24817	1.23889	0.566952	0.695901	0.833915	1.0235	0.772591	0.928548	0.908213	0.00310615	0.00765201	yes
TraesCS3D02G166300		Traes_3B_5DC4D39A6.1;Traes_3B_5DC4D39A6.1	bHLH;bHLH	22.706	31.2142	29.6078	27.8427	10.0202	11.4769	10.6373	10.7115	7.26763	5.62251	5.62745	6.17253	5.84079	7.37283	1.03846	4.75069	7.27371	6.43376	7.60059	7.10268	3.94443	8.14803	6.14727	6.07991	4.81919	5.88653	5.09363	5.26645	1.79232e-13	2.79533e-12	yes
TraesCS3D02G210600		TRAES3BF047700010CFD_t1	bHLH	1.14378	0.572577	1.39786	1.03807	0.908663	0.681676	1.62859	1.07298	1.26446	0.817779	0.885431	0.989222	0.341726	0.0001	0.0001	0.113975	0.801506	0.956804	1.08905	0.949121	2.04372	0.96871	1.03721	1.34988	1.54881	0.542244	1.23403	1.10836	0.0106024	0.0225204	yes
TraesCS3D02G253700		TRAES3BF058400020CFD_t1;TRAES3BF058400020CFD_t1	bHLH;bHLH	4.97056	9.59927	12.3916	8.98716	1.22556	1.14946	3.63481	2.00327	1.10062	0.985949	0.827511	0.971361	0.118113	0.241712	0.134876	0.1649	0.361654	0.150311	0.512235	0.3414	0.531038	0.340427	0.315058	0.395508	0.37691	0.29778	0.287034	0.320575	2.46923e-48	5.62091e-46	yes
TraesCS3D02G388700		TRAES3BF135900010CFD_t1	bHLH	4.70085	9.38671	14.2863	9.45796	1.76089	2.75577	5.68888	3.40185	2.65483	3.8615	4.36173	3.62602	2.56847	5.04458	3.85171	3.82159	4.11352	2.53774	4.56806	3.73977	4.69027	5.6982	2.77089	4.38645	4.83485	3.18867	2.9068	3.64344	0.00276365	0.00690299	yes
TraesCS3D02G417300		TRAES3BF069400030CFD_t1;TRAES3BF069400030CFD_t1;TRAES3BF069400030CFD_t1	bHLH;bHLH;bHLH	1.37834	2.38429	2.01578	1.92614	4.6466	3.3215	6.02547	4.66452	6.30622	5.51108	5.46097	5.75943	3.17444	3.82485	3.39287	3.46405	5.6587	3.6087	5.67431	4.98057	5.72032	4.89083	5.267	5.29271	6.86344	4.81855	3.90321	5.19507	1.02946e-05	4.53556e-05	yes
TraesCS4A02G016000		Traes_4AS_FF900272B.1	bHLH	4.84461	4.62769	4.34801	4.60677	2.00326	1.50514	2.17397	1.89412	1.82211	1.40687	2.64462	1.95787	0.0001	0.0001	0.063822	0.0213407	0.0001	0.0001	0.442975	0.147725	0.0001	0.0001	0.148417	0.049539	0.0001	0.128805	0.254465	0.12779	1.80693e-09	1.62785e-08	yes
TraesCS4A02G060200		Traes_4AS_DD5072A70.1;Traes_4AS_DD5072A70.1;Traes_4AS_DD5072A70.1	bHLH;bHLH;bHLH	0.352464	0.0996284	0.246683	0.232925	0.472652	0.449372	0.968374	0.630133	0.556521	0.609598	0.363483	0.509867	0.125012	0.162336	0.0001	0.095816	0.0467594	0.292991	0.477496	0.272416	0.18266	0.346506	0.342926	0.290697	0.817034	0.529347	0.386494	0.577625	0.0316573	0.0582883	yes
TraesCS4A02G255800		Traes_4AL_0BB0A30D1.2;Traes_4AL_0BB0A30D1.2;Traes_4AL_0BB0A30D1.2	bHLH;bHLH;bHLH	0.154991	0.0001	0.302984	0.152692	2.11487	1.50273	1.87246	1.83002	1.5091	0.244793	0.0001	0.584664	0.0001	0.0001	0.0001	0.0001	0.0001	0.47056	0.0001	0.15692	0.523662	0.0001	0.626192	0.383318	0.0001	0.0001	0.994218	0.331473	0.024565	0.0466991	yes
TraesCS4A02G257900		Traes_4AL_F3571097B.1;Traes_4AL_F3571097B.1	bHLH;bHLH	1.92617	4.45299	4.14585	3.50834	1.74748	3.09995	7.61148	4.15297	3.64514	3.66967	3.2777	3.53084	0.0001	0.061971	0.04147	0.0345137	0.154938	0.166158	0.102652	0.141249	0.348719	0.176855	0.189456	0.238343	0.0001	0.307394	0.214541	0.174012	9.41181e-28	5.4372e-26	yes
TraesCS4A02G354100		Traes_4DS_E4442B2FF.1	bHLH	0.295362	0.0001	0.0001	0.0985207	0.801178	0.986124	0.385229	0.724177	0.122296	0.0001	0.0001	0.040832	0.0001	0.0001	0.0001	0.0001	0.0001	0.0001	0.0001	0.0001	0.0001	0.0001	0.0001	0.0001	0.0001	0.0001	0.0001	0.0001	0.00418604	0.00996493	yes
TraesCS4A02G404700		Traes_4AL_EE88645E2.1	bHLH	0.152071	0.0001	0.0001	0.050757	0.748776	1.57294	2.67787	1.66653	1.20267	0.0001	0.409321	0.537363	0.135993	0.0001	0.0001	0.0453977	0.247953	0.0359	0.141033	0.141629	0.793355	0.0001	0.748986	0.514147	0.0001	0.152817	0.195575	0.116164	0.0383663	0.0687849	yes
TraesCS4B02G056600		Traes_4BS_34AF89ACE.1;Traes_4BS_34AF89ACE.1	bHLH;bHLH	1.25831	9.83077	6.99178	6.02695	4.25653	5.71455	10.8448	6.93863	11.4927	11.6389	12.9964	12.0427	0.514481	0.300123	0.424102	0.412902	0.819397	0.496037	0.645878	0.653771	1.18617	1.10594	0.680789	0.990966	0.517478	0.973613	0.756941	0.749344	1.81801e-36	1.92965e-34	yes
TraesCS4B02G059000		Traes_4BS_9B385BB1C.2;Traes_4BS_9B385BB1C.2	bHLH;bHLH	0.928879	0.247942	0.819183	0.665335	3.24759	2.15354	1.91471	2.43861	2.31775	0.263168	0.516285	1.0324	0.279022	0.0001	0.061332	0.113485	0.0001	1.04383	0.224778	0.422903	0.897576	0.705113	1.62454	1.07574	0.190276	0.719187	0.830183	0.579882	0.00930805	0.0200966	yes
TraesCS4B02G080700		Traes_4BS_9BFCC52AD.1	bHLH	1.72612	0.951154	0.933364	1.20355	1.00249	0.828795	0.423576	0.75162	0.705192	0.447614	1.41621	0.856339	2.16413	1.41506	3.00048	2.19323	2.05701	1.90993	1.75794	1.90829	2.10662	2.35994	1.71026	2.05894	2.92223	1.81326	1.82977	2.18842	0.00289802	0.00719962	yes
TraesCS4B02G114800		Traes_4DS_07F394006.2;Traes_4DS_07F394006.2;Traes_4DS_07F394006.2;Traes_4DS_07F394006.2;Traes_4DS_07F394006.2;Traes_4DS_07F394006.2;Traes_4DS_07F394006.2;Traes_4DS_07F394006.2	bHLH;bHLH;bHLH;bHLH;bHLH;bHLH;bHLH;bHLH	5.3765	2.94728	2.57541	3.63306	6.61092	4.9652	5.86151	5.81255	6.20801	4.5241	4.70403	5.14538	5.89943	2.84375	4.8304	4.52453	5.98735	7.47868	6.14087	6.53563	6.22389	6.41575	9.56409	7.40125	4.34799	6.25329	7.98028	6.19385	0.0391267	0.0699514	yes
TraesCS4B02G167700		Traes_4DL_1C0F38900.1	bHLH	4.80199	2.53707	3.28304	3.5407	3.11328	1.02949	0.937683	1.69348	1.96516	1.60192	2.09732	1.88813	0.535665	0.368658	1.87282	0.925715	0.980945	0.688955	0.875417	0.848439	1.14993	1.45793	1.88329	1.49705	1.17414	0.701422	0.0001	0.62522	0.0394371	0.070391	yes
TraesCS4B02G195700		TRAES3BF135900010CFD_t1	bHLH	5.98716	3.22426	4.59732	4.60292	8.83987	8.67062	9.02491	8.84513	7.97886	6.54558	6.08983	6.87142	4.32558	3.61096	3.20554	3.71403	4.69916	5.9682	4.3011	4.98949	5.47186	4.32299	6.62315	5.47266	2.79746	4.49963	6.52581	4.60763	0.025505	0.0482612	yes
TraesCS4B02G235700		Traes_4BL_83F647CBE.2;Traes_4BL_83F647CBE.2	bHLH;bHLH	0.0001	0.0001	0.0001	0.0001	0.97024	0.359185	0.323051	0.550825	0.0774035	0.710079	0.430323	0.405935	0.0001	0.114988	0.440498	0.185195	0.0001	0.460295	0.0715471	0.177314	0.203551	1.0407	0.661683	0.635312	0.22221	0.430242	0.102806	0.251753	0.00379202	0.0091273	yes
TraesCS4B02G304500		Traes_4AL_EE88645E2.1	bHLH	0.170599	0.0001	0.0001	0.056933	1.64796	2.02036	2.53269	2.067	0.962293	0.484021	0.443394	0.629903	0.070816	0.0001	0.0001	0.023672	0.351159	0.427738	0.240603	0.339833	0.249382	0.323903	0.572978	0.382088	0.0001	0.201531	0.397349	0.19966	9.24168e-06	4.11335e-05	yes
TraesCS4B02G347100		Traes_4DL_EB6D912CB.1	bHLH	2.19683	1.70447	0.968315	1.62321	1.57326	1.71552	0.480113	1.2563	6.22881	6.23831	7.37998	6.6157	3.38802	3.92699	2.35236	3.22245	6.48213	4.87169	5.16023	5.50468	3.59464	3.32375	3.99375	3.63738	2.86869	6.86377	4.97684	4.9031	7.02806e-09	5.78676e-08	yes
TraesCS4B02G364800		Traes_5AL_EDF2DD187.1	bHLH	3.4389	7.85407	3.78319	5.02539	1.99887	3.07286	2.25834	2.44336	3.47858	6.2302	9.90295	6.53725	7.70552	10.9589	12.8901	10.5182	16.4663	11.7801	15.7933	14.6799	16.3794	8.36416	8.00319	10.9156	14.0566	11.1422	8.77684	11.3252	1.22235e-09	1.13189e-08	yes
TraesCS4B02G364900		Traes_4BL_54689C3C1.1;Traes_4BL_54689C3C1.1;Traes_4BL_54689C3C1.1	bHLH;bHLH;bHLH	3.88279	5.77383	5.45502	5.03721	1.07398	2.64015	0.66239	1.45884	1.07087	1.40926	3.0462	1.84211	0.614424	0.624257	1.16204	0.800239	3.00667	2.54875	2.08475	2.54672	2.58641	1.17678	1.11533	1.62617	1.15155	1.64521	1.14345	1.3134	6.06173e-07	3.4838e-06	yes
TraesCS4B02G365600		Traes_4BL_54689C3C1.1;Traes_4BL_54689C3C1.1;Traes_4BL_54689C3C1.1	bHLH;bHLH;bHLH	9.4796	17.4102	11.0183	12.636	6.29731	4.45044	1.15413	3.96729	10.6194	23.6413	31.4559	21.9056	13.1426	20.9051	13.9669	16.0049	37.5296	19.9551	33.6997	30.3948	18.4006	17.3204	11.837	15.8527	45.7672	24.8801	20.0566	30.2346	2.2215e-08	1.67096e-07	yes
TraesCS4D02G056900		Traes_4DS_7F3D9E4D9.2;Traes_4DS_7F3D9E4D9.2	bHLH;bHLH	5.32823	11.7443	9.23613	8.76956	3.24691	4.98855	11.1623	6.46592	9.03143	10.1245	8.6736	9.27652	0.217437	0.258684	0.113322	0.196481	0.556597	0.311863	1.17622	0.68156	1.08388	0.436251	0.41244	0.644191	0.199332	0.810579	0.381537	0.463816	5.13716e-39	6.3614e-37	yes
TraesCS4D02G058900		Traes_4DS_8B2168C85.2	bHLH	0.616372	0.0001	0.0001	0.205524	2.70088	2.96922	3.27441	2.98151	1.85022	0.565208	0.175433	0.86362	0.276311	0.0001	0.0001	0.0921703	0.0001	0.485807	0.081309	0.189072	0.247496	0.097739	0.849383	0.398206	0.0001	0.0001	0.555616	0.185272	0.0486694	0.0842961	yes
TraesCS4D02G112100		Traes_4DS_07F394006.2;Traes_4DS_07F394006.2;Traes_4DS_07F394006.2;Traes_4DS_07F394006.2	bHLH;bHLH;bHLH;bHLH	3.79448	2.11029	1.70578	2.53685	4.12066	4.45619	4.39545	4.3241	6.40606	2.98221	3.55167	4.31331	5.2908	3.5331	4.28542	4.36977	4.44652	7.49029	5.14569	5.69417	6.52668	6.12556	8.46845	7.04023	3.3594	5.50697	7.5948	5.48706	0.0024339	0.00616748	yes
TraesCS4D02G170400		Traes_4DL_1C0F38900.1	bHLH	5.14883	4.17073	4.28703	4.53553	2.94591	1.71619	1.34194	2.00135	2.35163	3.32482	2.71069	2.79571	1.47997	1.08133	0.822939	1.12808	1.15147	1.01331	1.07757	1.08079	0.10038	0.308906	1.38191	0.597065	0.323908	0.623368	1.13774	0.695006	2.75414e-06	1.38159e-05	yes
TraesCS4D02G235900		Traes_4DL_9477862E8.2	bHLH	0.095251	0.0001	0.0001	0.031817	0.0001	1.55292	1.16237	0.905129	0.0001	0.045082	0.0001	0.015094	0.0001	0.0001	0.0001	0.0001	0.0001	0.0001	0.0001	0.0001	0.0001	0.0001	0.05122	0.01714	0.0001	0.0001	0.0001	0.0001	0.0123152	0.0256703	yes
TraesCS4D02G286800		Traes_4DL_0A32CD500.1	bHLH	2.83824	3.3132	1.47748	2.54297	0.736335	1.56818	1.51896	1.27449	0.858227	2.49478	2.66946	2.00749	0.0001	0.0001	0.120786	0.0403287	0.267767	0.822242	0.771101	0.62037	0.0001	1.03176	0.940061	0.657308	0.0001	0.554366	1.11926	0.55791	0.00673696	0.0151197	yes
TraesCS4D02G328800		Traes_4DL_ACF3BE9C5.1	bHLH	0.0001	0.038307	0.0001	0.0128357	0.727027	0.0001	0.288822	0.33865	0.47391	0.543808	0.618003	0.54524	0.688128	0.276454	0.448195	0.470926	0.320506	0.908486	0.798367	0.675786	0.535123	0.572201	0.75776	0.621695	0.563401	0.560916	0.751669	0.625329	0.00350349	0.00850938	yes
TraesCS4D02G342000		Traes_4DL_EB6D912CB.1	bHLH	0.868667	0.177114	0.502357	0.516046	0.300286	0.562859	0.6842	0.515782	1.86072	1.7911	2.53839	2.0634	0.885194	1.13982	1.14533	1.05678	2.35884	1.95309	3.11383	2.47526	1.54627	2.20527	2.69515	2.14889	0.964083	2.87538	2.34018	2.05988	3.17834e-05	0.000126263	yes
TraesCS5A02G049600		Traes_5AS_EBCEA6601.1	bHLH	0.434491	0.432965	0.219072	0.362176	0.0996	0.685668	1.0794	0.621557	0.17365	1.24733	1.80851	1.0765	0.0001	0.0001	0.0001	0.0001	0.0001	0.187113	0.291071	0.159428	0.0001	0.100127	0.031251	0.043826	0.0001	0.18613	0.261025	0.149085	1.15968e-05	5.05517e-05	yes
TraesCS5A02G194600		Traes_5DL_519330E98.2	bHLH	12.574	15.4868	13.4139	13.8249	8.07807	9.01191	4.69538	7.26178	11.4177	16.6431	17.6355	15.2321	18.0339	15.8532	14.9559	16.281	18.2362	14.6218	15.4488	16.1023	7.19044	12.0111	8.89728	9.36626	12.9043	15.6315	13.1441	13.8933	6.4154e-05	0.00023803	yes
TraesCS5A02G225700		Traes_5BL_B820523A7.2;Traes_5BL_B820523A7.2	bHLH;bHLH	0.451446	0.987655	1.12968	0.85626	0.199754	1.15223	0.908047	0.753345	1.03579	0.59982	0.60915	0.748255	0.149683	0.059124	0.177447	0.128751	0.199996	0.240271	0.676242	0.37217	0.282959	0.325459	0.362997	0.323805	0.241143	0.28852	0.560608	0.363424	0.0064926	0.0146413	yes
TraesCS5A02G245600		Traes_5BL_553BE31FE.1	bHLH	0.0001	0.0001	0.0001	0.0001	0.0001	0.239978	0.214914	0.151664	0.0001	0.0001	0.081974	0.0273913	0.08409	0.0001	0.808375	0.297522	0.325397	1.07596	0.169987	0.523781	1.30071	0.40967	1.1416	0.950659	0.128564	0.211675	1.14405	0.494764	0.00191716	0.00499701	yes
TraesCS5A02G251390		Traes_5BL_AAC9C7238.2;Traes_5BL_AAC9C7238.2;Traes_5BL_AAC9C7238.2;Traes_5BL_AAC9C7238.2	bHLH;bHLH;bHLH;bHLH	24.966	31.3282	27.1508	27.815	15.9374	22.1477	16.2468	18.1106	16.2946	10.7932	12.8407	13.3095	7.04758	10.2856	10.5855	9.30622	11.327	13.6598	12.6485	12.5451	14.926	10.689	16.4771	14.0307	10.1138	11.0333	14.0863	11.7445	5.72369e-09	4.78122e-08	yes
TraesCS5A02G279200		Traes_5BL_8C181ECA8.2;Traes_5BL_8C181ECA8.2	bHLH;bHLH	2.70591	5.17844	3.85104	3.91179	5.61611	2.39808	4.01707	4.01042	6.29577	10.6084	12.4921	9.79876	5.92967	8.99866	7.51843	7.48225	9.19552	6.72265	11.1698	9.02931	9.27209	7.51858	8.4197	8.40346	15.4386	7.665	7.41775	10.1738	6.22546e-05	0.000231722	yes
TraesCS5A02G292900		Traes_5AL_F72B730FE.2;Traes_5AL_F72B730FE.2	bHLH;bHLH	9.57321	1.4188	3.04751	4.67984	9.15249	7.4014	5.78978	7.44789	8.96591	8.71558	5.13104	7.60418	3.72353	6.20099	5.97832	5.30095	8.36238	14.2048	15.3589	12.642	15.7718	5.43612	16.6845	12.6308	8.56033	7.80414	12.6932	9.6859	0.0137828	0.0283178	yes
TraesCS5A02G306700		Traes_5BL_D45BBFEBC.1	bHLH	1.31418	1.72445	2.25526	1.76463	0.0001	0.622981	0.514594	0.379225	0.0001	0.0001	0.0001	0.0001	0.0001	0.0001	0.0001	0.0001	0.004538	0.0001	0.0001	0.00157933	0.0001	0.046867	0.0001	0.015689	0.0001	0.0001	0.205163	0.0684543	8.21125e-05	0.000296678	yes
TraesCS5A02G376500		Traes_5DL_026913547.1	bHLH	0.995291	0.860033	1.44415	1.09982	1.35848	0.865463	1.10646	1.11014	1.24211	0.996932	1.45376	1.23093	2.3945	2.28824	2.66908	2.45061	1.81516	1.44827	1.55422	1.60588	1.74694	2.21326	1.80231	1.92084	4.38857	2.11853	1.69694	2.73468	0.00126687	0.00345102	yes
TraesCS5A02G380900		Traes_5BL_39FD9626E.5;Traes_5BL_39FD9626E.5;Traes_5BL_39FD9626E.5	bHLH;bHLH;bHLH	11.3741	19.4389	19.4143	16.7424	3.56248	12.7038	8.91724	8.39452	2.28009	2.72412	1.67529	2.2265	0.012417	0.0001	0.0001	0.00420567	0.128608	0.0001	0.116566	0.081758	0.326996	0.072925	0.165963	0.188628	0.374071	0.0460599	0.069605	0.163245	2.33607e-45	4.43148e-43	yes
TraesCS5A02G441900		Traes_5BL_DB5410008.2	bHLH	8.44992	6.48447	7.73684	7.55708	10.7176	10.6226	10.6735	10.6712	11.7285	12.9504	11.0865	11.9218	9.43316	11.7269	10.5207	10.5602	14.1956	14.1678	15.0298	14.4644	14.1857	14.3699	17.3623	15.306	15.8215	12.0473	11.5004	13.1231	0.000719976	0.002084	yes
TraesCS5A02G533200		Traes_2DL_8BE259F4B.1;Traes_2DL_8BE259F4B.1	bHLH;bHLH	7.61978	14.953	9.77407	10.7823	2.89409	4.0927	2.25726	3.08135	4.72977	10.2544	12.9133	9.29914	6.36298	8.91548	9.42107	8.23318	17.6222	10.2881	14.2578	14.056	12.9785	8.3074	6.43179	9.23922	14.1845	11.4799	6.86045	10.8416	1.0078e-05	4.44639e-05	yes
TraesCS5A02G533300		Traes_4BL_54689C3C1.1	bHLH	8.51776	34.0304	11.9219	18.1567	4.61952	3.75071	2.60771	3.65931	5.09787	13.0216	25.3269	14.4821	8.38296	11.3411	11.4604	10.3948	41.0825	25.8618	32.0109	32.9851	54.7407	13.6015	9.07272	25.805	41.0887	13.6155	12.5847	22.4296	2.61398e-05	0.000105831	yes
TraesCS5A02G533900		Traes_5AL_EDF2DD187.1	bHLH	0.0001	1.1793	0.101618	0.427005	0.292162	0.0001	0.0001	0.097454	0.966346	1.24865	2.98408	1.73302	2.19757	4.5	6.03105	4.24287	8.79786	2.24697	2.01553	4.35345	3.96093	2.19796	3.67361	3.2775	6.05235	3.71442	1.58194	3.78291	7.44534e-05	0.000271702	yes
TraesCS5A02G535200		TRAES3BF117500140CFD_t1;TRAES3BF117500140CFD_t1	bHLH;bHLH	0.11278	0.0001	0.0983438	0.0704078	0.0001	0.0630218	0.0425397	0.0352205	0.591598	0.837259	0.875262	0.768039	1.34931	0.519654	1.15346	1.00747	1.10635	0.645046	0.86382	0.87174	0.173015	0.655487	0.372508	0.400337	0.0001	0.490311	0.67425	0.38822	0.00101732	0.00283756	yes
TraesCS5B02G013000		Traes_4DS_E4442B2FF.1;Traes_4DS_6A9EB40A4.1	bHLH;bHLH	4.10074	3.81973	5.15991	4.36013	0.582638	4.35861	2.5282	2.48982	0.68173	0.464063	0.49135	0.545714	0.468337	0.325149	0.603219	0.465568	0.923542	0.85736	0.511164	0.764022	1.57635	0.334935	1.43905	1.11678	0.301395	0.638607	0.801374	0.580459	2.95783e-11	3.48983e-10	yes
TraesCS5B02G074500		Traes_5BS_0F8DBB33D.2	bHLH	0.0001	0.0001	0.0001	0.0001	0.0001	0.0001	0.0001	0.0001	0.0001	0.0001	0.0001	0.0001	0.477064	0.143519	0.063437	0.228007	0.226297	1.03879	0.638105	0.634396	0.476692	2.38853	2.00163	1.62228	1.04248	1.31256	1.24703	1.20069	1.01703e-19	3.11784e-18	yes
TraesCS5B02G124700		Traes_4DS_07F394006.2;Traes_4DS_07F394006.2;Traes_4DS_07F394006.2;Traes_4DS_07F394006.2	bHLH;bHLH;bHLH;bHLH	5.75331	2.87389	2.59918	3.74212	6.65652	6.4318	5.87661	6.32164	7.3755	5.11537	4.71977	5.73688	9.7733	7.59533	9.36316	8.9106	6.85668	10.6558	7.5127	8.34171	10.6577	7.77871	12.5961	10.3442	6.62302	7.83625	11.2396	8.56629	5.7078e-05	0.000214123	yes
TraesCS5B02G245900		Traes_5BL_DA72CE20D.2	bHLH	0.0001	0.0001	0.050079	0.0167597	0.362719	0.720343	0.952961	0.678674	1.03589	0.0001	0.0001	0.345364	0.0001	0.0001	0.0001	0.0001	0.0001	0.06663	0.0001	0.0222767	0.537075	0.0001	0.500628	0.345934	0.227857	0.084828	0.142627	0.151771	0.0199706	0.0389943	yes
TraesCS5B02G264300		Traes_5BL_4317E525B.2	bHLH	5.05882	4.60451	6.39702	5.35345	1.5299	2.89517	8.17952	4.20153	2.35421	2.19219	1.64736	2.06459	6.88019	5.30381	5.76897	5.98433	2.98829	3.102	3.87084	3.32037	2.93379	4.03137	3.23635	3.40051	1.74154	3.34775	2.98482	2.69137	0.00405994	0.00969712	yes
TraesCS5B02G271300	Serine/threonine-protein phosphatase [Source:UniProtKB/TrEMBL;Acc:W5F7K3]	Traes_6AS_E0A257EEA.2	bHLH	12.6144	14.2541	14.5061	13.7916	10.8125	12.6693	12.818	12.0999	14.927	15.0202	11.958	13.9684	17.5571	18.3043	20.9558	18.9391	17.682	18.5913	19.1537	18.4757	16.3639	20.8094	17.4651	18.2128	14.8227	19.8107	18.6527	17.762	0.0154432	0.0312566	yes
TraesCS5B02G307000		Traes_5BL_C753673FD.1	bHLH	0.739627	1.45715	1.14294	1.11324	0.091882	0.093851	0.0001	0.0619443	0.0001	0.0001	0.073213	0.024471	0.0001	0.114986	0.0001	0.0383953	0.0001	0.162895	0.063404	0.0754663	0.0001	0.0001	0.0001	0.0001	0.0001	0.0001	0.088156	0.029452	0.0096756	0.0207795	yes
TraesCS5B02G307100		Traes_5BL_D45BBFEBC.1	bHLH	4.76709	3.78992	6.62937	5.06213	0.254785	2.56592	0.400423	1.07371	0.472158	0.0001	0.0001	0.157453	0.0001	0.0001	0.0001	0.0001	0.0001	0.02641	0.187482	0.0713307	0.115875	0.036519	0.0001	0.0508313	0.0001	0.0001	0.0001	0.0001	2.15462e-12	2.97219e-11	yes
TraesCS5B02G384500		Traes_5BL_39FD9626E.5	bHLH	21.7492	30.8444	33.0145	28.5361	4.13938	14.5002	14.8172	11.1523	7.76579	5.30001	5.50734	6.19105	0.0001	0.029295	0.0001	0.00983167	0.108038	0.022754	0.151805	0.094199	0.495226	0.171205	0.3128	0.32641	0.455882	0.07488	0.037662	0.189475	4.80151e-63	2.5182e-60	yes
TraesCS5B02G422000		Traes_5AL_85F3BE385.2;Traes_5AL_85F3BE385.2	bHLH;bHLH	0.157571	0.408034	0.210639	0.258748	0.245805	0.312793	0.210208	0.256269	0.503392	1.03202	1.32508	0.953497	1.81832	4.82714	3.59663	3.41403	2.39212	1.41684	2.12291	1.97729	1.92729	1.8164	1.09831	1.614	3.31463	1.73471	1.23783	2.09572	3.07229e-17	7.3208e-16	yes
TraesCS5B02G445900		Traes_5BL_DB5410008.2	bHLH	7.83701	7.9735	6.16567	7.3254	15.0861	9.74237	9.1977	11.3421	12.7984	14.7229	10.9946	12.8387	9.73715	10.3688	10.8774	10.3278	14.7762	14.9441	20.9032	16.8745	17.6044	12.651	18.6053	16.2869	19.072	14.4715	13.5868	15.7101	3.75458e-05	0.000146511	yes
TraesCS5B02G457600		Traes_5BL_660903797.2	bHLH	15.5601	11.8655	12.6816	13.3691	11.0315	14.9493	13.5828	13.1879	12.3096	13.2084	9.41421	11.6441	8.79376	8.83558	6.31207	7.98047	7.68691	8.72507	7.85067	8.08755	10.0642	7.44111	8.45951	8.65494	6.9789	10.1025	10.5156	9.19902	0.00765401	0.0169055	yes
TraesCS5B02G518400		Traes_4DS_E4442B2FF.1	bHLH	5.23843	2.15373	2.30579	3.23265	1.78349	2.92139	1.83429	2.17973	0.666603	0.0001	0.166424	0.277709	0.0001	0.0001	0.0001	0.0001	0.0001	0.0001	0.0001	0.0001	0.253018	0.0001	0.081827	0.111648	0.0001	0.0001	0.287475	0.0958917	2.73968e-11	3.25109e-10	yes
TraesCS5D02G020600		Traes_4BL_19F19CCC0.1;Traes_4DS_6A9EB40A4.1	bHLH;bHLH	2.87311	4.80595	6.81565	4.83157	2.39141	5.91148	6.48994	4.93094	1.20469	1.01912	1.31669	1.18017	0.321809	0.765842	1.34324	0.810297	1.92485	1.64758	2.15645	1.90963	3.53254	2.05786	2.271	2.62047	1.74226	1.85299	1.71662	1.77062	2.23643e-09	1.9847e-08	yes
TraesCS5D02G132900		Traes_4DS_07F394006.2;Traes_4DS_07F394006.2;Traes_4DS_07F394006.2;Traes_4DS_07F394006.2;Traes_4DS_07F394006.2;Traes_4DS_07F394006.2	bHLH;bHLH;bHLH;bHLH;bHLH;bHLH	5.69568	2.13059	2.52514	3.45047	4.99562	5.99488	6.11372	5.70141	6.51045	4.22691	4.18162	4.97299	9.00873	6.88325	8.19941	8.03046	5.1322	7.01489	5.10654	5.75121	7.73593	5.74544	5.07105	6.18414	4.15319	5.78877	8.34699	6.09632	0.0260202	0.0490954	yes
TraesCS5D02G258300		Traes_5DL_7A35CD284.1	bHLH	1.69719	1.07728	0.88335	1.21927	0.948769	0.698632	1.09499	0.914129	1.10135	0.646358	1.15491	0.967538	1.19765	1.27035	1.0154	1.16114	1.19826	0.513044	1.1147	0.941999	0.405207	0.504833	0.362452	0.424164	1.27202	0.974514	0.873901	1.04015	0.0327982	0.0601219	yes
TraesCS5D02G286300		Traes_5BL_8C181ECA8.2;Traes_5BL_8C181ECA8.2;Traes_5BL_8C181ECA8.2;Traes_5BL_8C181ECA8.2;Traes_5BL_8C181ECA8.2	bHLH;bHLH;bHLH;bHLH;bHLH	2.90965	3.27642	2.19692	2.79433	6.06122	4.52472	4.53715	5.04103	6.55871	11.8528	15.2094	11.207	6.17948	7.81842	4.92364	6.30718	10.8054	7.92816	11.7413	10.1583	9.05981	9.74313	4.70626	7.8364	14.6384	8.01872	4.73862	9.13191	3.53469e-06	1.73221e-05	yes
TraesCS5D02G313700		Traes_5BL_D45BBFEBC.1	bHLH	0.376065	1.58297	1.64772	1.20225	0.0001	0.014406	0.0001	0.00486867	0.0001	0.0001	0.0001	0.0001	0.0001	0.0001	0.0001	0.0001	0.0001	0.0001	0.0001	0.0001	0.0001	0.0001	0.0001	0.0001	0.0001	0.0001	0.0001	0.0001	0.000165047	0.00055518	yes
TraesCS5D02G390700		Traes_5DL_2A286B481.1;Traes_5DL_2A286B481.1;Traes_5DL_2A286B481.1	bHLH;bHLH;bHLH	28.1429	35.5852	40.4532	34.7271	7.29214	14.9585	16.989	13.0799	6.56934	6.78674	6.37991	6.57867	0.0001	0.054919	0.0001	0.018373	0.304414	0.0001	0.186287	0.1636	0.754015	0.0001	0.0001	0.251405	0.681827	0.298033	0.0001	0.326653	2.94773e-15	5.7279e-14	yes
TraesCS5D02G428400		Traes_5AL_85F3BE385.2;Traes_5AL_85F3BE385.2	bHLH;bHLH	0.81193	0.837094	1.12797	0.925664	3.12678	1.34549	1.61379	2.02868	2.90938	3.52634	3.56648	3.33407	2.86186	2.75869	3.98679	3.20245	3.72431	3.16121	3.37329	3.4196	3.43632	2.75146	1.56176	2.58318	3.99818	4.30012	3.19842	3.83224	2.8678e-07	1.7652e-06	yes
TraesCS5D02G517900		Traes_4DS_E4442B2FF.1	bHLH	0.579816	0.0001	0.107418	0.229111	1.11552	1.61626	1.65878	1.46352	0.227306	0.0001	0.0001	0.0758353	0.0001	0.0001	0.0001	0.0001	0.0001	0.0001	0.0001	0.0001	0.086187	0.0001	0.138297	0.0748613	0.0001	0.0001	0.0001	0.0001	1.40251e-05	6.00556e-05	yes
TraesCS6A02G122500		Traes_7DL_F43F7A9A3.4	bHLH	4.95468	3.41698	3.0406	3.80409	4.26968	2.95085	4.71484	3.97846	5.32735	5.42475	6.74796	5.83335	8.54626	7.1779	7.34226	7.68881	5.17656	5.73919	5.79456	5.5701	6.64125	6.09947	8.05382	6.93151	8.37882	5.36779	6.39315	6.71325	0.00241643	0.00612902	yes
TraesCS6A02G214900		Traes_6DL_62A15AED6.2	bHLH	1.00069	3.0352	2.56465	2.20018	1.64095	1.19858	2.82688	1.8888	2.28145	2.54298	3.21503	2.67982	6.23668	7.78888	9.09733	7.70763	8.38403	6.13968	8.02074	7.51482	9.44535	7.73318	8.18399	8.45418	8.68942	8.05548	6.61626	7.78705	8.20088e-14	1.33345e-12	yes
TraesCS6A02G254300		Traes_6BL_B03A20680.2;Traes_6BL_B03A20680.2	bHLH;bHLH	0.669467	1.32639	0.566627	0.854162	0.932195	1.59647	1.2734	1.26735	0.780145	0.645898	0.861616	0.762553	0.139914	0.0001	0.186099	0.108704	0.779698	1.01446	0.892926	0.895694	1.20477	1.2742	2.03015	1.50304	0.909631	0.634004	0.819496	0.78771	2.72275e-06	1.36764e-05	yes
TraesCS6A02G255400		Traes_4DS_07F394006.2	bHLH	0.362355	0.0001	0.11387	0.158775	0.273322	0.55607	0.193314	0.340902	0.285017	0.069056	0.036151	0.130075	0.0001	0.0001	0.0001	0.0001	0.041599	0.0001	0.0001	0.013933	0.0001	0.155236	0.109766	0.0883673	0.0001	0.090543	0.087842	0.059495	0.0207415	0.040298	yes
TraesCS6A02G288100		Traes_6DL_D38F3257B.2;Traes_6DL_D38F3257B.2;Traes_6DL_D38F3257B.2	bHLH;bHLH;bHLH	4.26106	9.43076	8.72374	7.47185	3.09022	3.74002	3.44466	3.42497	6.58575	9.93646	10.0158	8.84601	7.2268	12.8212	10.2892	10.1124	9.44796	5.7732	8.53336	7.91817	7.28271	5.19067	4.03019	5.50119	6.55437	8.62914	5.53934	6.90762	0.000147245	0.000500818	yes
TraesCS6A02G306200		Traes_6DL_3F9FA4887.1	bHLH	5.55911	4.60968	6.00682	5.39187	1.81137	1.6215	0.759639	1.3975	2.61278	3.83192	3.40418	3.28296	0.866126	1.69155	0.826575	1.12809	1.88682	1.36586	1.93463	1.7291	1.45528	0.856867	0.909207	1.07379	1.32696	0.970835	1.44001	1.24593	1.44381e-09	1.32164e-08	yes
TraesCS6A02G373500		Traes_6BL_5AA3D02B3.2;Traes_6BL_5AA3D02B3.2	bHLH;bHLH	2.35815	1.55447	2.02895	1.98052	2.74505	3.14183	3.91005	3.26564	1.27353	0.843587	0.597112	0.904744	1.21435	1.7423	0.239375	1.06534	1.08445	0.857965	1.76632	1.23625	1.87838	0.420808	1.21708	1.17209	1.39876	0.564894	1.17463	1.04609	0.0129221	0.0267664	yes
TraesCS6B02G060700		Traes_6AS_26AC51E52.1;Traes_6AS_26AC51E52.1	bHLH;bHLH	18.1415	19.279	19.0865	18.8357	14.982	21.3963	16.4694	17.6159	12.652	11.2919	10.7241	11.556	8.37411	8.11389	8.65641	8.38147	3.66312	9.83109	9.44871	7.64764	8.86368	4.60766	9.9573	7.80955	9.85134	9.25597	7.95113	9.01948	2.2647e-06	1.15734e-05	yes
TraesCS6B02G178300		Traes_3B_D6EA106A51.1;Traes_3B_D6EA106A51.1	bHLH;bHLH	0.662605	1.71672	2.99704	1.79212	0.0001	0.450647	0.0001	0.150282	0.504728	0.427485	0.659701	0.530638	0.0001	0.0001	0.0001	0.0001	0.0001	0.0001	0.0001	0.0001	0.0001	0.0001	0.0001	0.0001	0.0001	0.0001	0.0001	0.0001	3.25654e-07	1.9828e-06	yes
TraesCS6B02G244800		Traes_6DL_62A15AED6.2	bHLH	2.44943	2.76297	2.10852	2.44031	2.24982	1.41512	2.01143	1.89212	1.99483	1.91119	2.84873	2.25158	4.40311	7.63006	6.68963	6.24093	9.33528	6.68931	8.1852	8.06993	8.02977	8.26483	6.17429	7.48963	9.10297	6.98661	5.79303	7.2942	1.84534e-17	4.49529e-16	yes
TraesCS6B02G270200		Traes_4DS_07F394006.2	bHLH	1.18337	0.684655	1.51793	1.12865	1.10939	3.60161	1.41036	2.04045	1.2243	0.864746	0.969118	1.01939	0.601804	0.507765	0.407381	0.50565	0.600115	0.605386	0.610852	0.605451	1.00581	0.579544	1.97387	1.18641	0.568712	0.402529	1.42091	0.797384	0.00429136	0.010183	yes
TraesCS6B02G291200		Traes_6DL_882BC1812.1	bHLH	0.830747	1.09038	0.318454	0.746527	1.20203	0.911764	1.79394	1.30258	0.69393	0.680457	1.02683	0.800407	0.736212	1.12688	0.950753	0.937948	2.09669	1.36352	2.15479	1.87167	1.37727	1.59983	2.52161	1.8329	1.55132	1.8001	1.86355	1.73832	0.00814953	0.0178525	yes
TraesCS6B02G300400		Traes_6AL_FACBEB134.1	bHLH	0.107098	0.347193	0.18899	0.214427	1.7517	0.684123	1.90933	1.44839	1.57795	0.648258	1.94138	1.3892	1.0259	0.622524	0.904855	0.851094	1.1753	4.31762	2.38465	2.62586	4.26699	3.51304	4.5297	4.10325	1.45247	2.97157	4.50158	2.97521	2.29006e-10	2.38294e-09	yes
TraesCS6B02G317600		Traes_6DL_D38F3257B.2;Traes_6DL_D38F3257B.2	bHLH;bHLH	1.79403	4.01163	3.41322	3.07296	3.25757	2.2238	3.29484	2.9254	4.14514	5.22971	6.29369	5.22285	5.85083	8.39279	7.09661	7.11341	10.781	5.44662	18.6351	11.6209	6.26468	6.02451	7.28568	6.52495	4.38641	7.97047	6.23586	6.19758	1.28187e-06	6.90086e-06	yes
TraesCS6B02G334600		Traes_6DL_3F9FA4887.1	bHLH	13.5856	10.8225	15.1155	13.1746	3.06595	3.52552	2.71343	3.10163	6.41363	6.85243	6.77134	6.67913	5.32713	5.63049	6.83061	5.92941	7.26188	5.3489	9.5656	7.39213	12.2488	5.99267	4.75034	7.66395	1.84633	4.08699	5.81368	3.91567	1.86885e-06	9.72603e-06	yes
TraesCS6B02G411300		Traes_6BL_5AA3D02B3.2	bHLH	2.87119	4.25335	4.33373	3.81943	2.21969	3.25554	5.81927	3.76484	1.89927	2.6175	2.32647	2.28108	0.624417	1.08234	1.13614	0.947635	1.39861	1.43654	1.08149	1.30554	1.81255	1.0362	0.801972	1.21691	1.08132	1.10158	0.792795	0.991898	1.03253e-08	8.25636e-08	yes
TraesCS6D02G051600		Traes_6AS_26AC51E52.1;Traes_6AS_26AC51E52.1	bHLH;bHLH	8.76659	8.90854	10.0148	9.22996	6.18972	8.93624	7.18305	7.43634	5.89455	5.66072	5.90117	5.81881	4.6524	3.49402	4.33717	4.1612	6.91625	4.82495	5.53036	5.75719	6.32702	6.56864	4.57097	5.82221	5.31698	5.28667	5.39456	5.33273	0.000423538	0.00129514	yes
TraesCS6D02G139900		Traes_3B_D6EA106A51.1	bHLH	2.36193	2.87041	2.92128	2.71788	1.18714	0.971504	0.165441	0.774695	1.57924	2.78403	3.02108	2.46145	0.0001	0.399644	0.0001	0.133281	0.0001	0.198876	0.0001	0.0663587	0.342818	0.795109	0.0001	0.379342	0.0001	0.0001	0.349234	0.116478	0.00326679	0.00799547	yes
TraesCS6D02G197500		Traes_6DL_62A15AED6.2	bHLH	1.47597	0.381702	0.976002	0.944558	1.13044	0.98678	2.3855	1.5009	1.87511	0.666845	1.51832	1.35343	2.18868	3.58488	4.30137	3.35831	1.91992	2.30211	3.01166	2.41123	3.46889	4.34103	4.13308	3.981	5.31993	3.06744	3.08933	3.82556	2.16804e-05	8.9325e-05	yes
TraesCS6D02G235700		Traes_6BL_B03A20680.2;Traes_6BL_B03A20680.2;Traes_6BL_B03A20680.2	bHLH;bHLH;bHLH	0.997334	0.295961	0.394312	0.562536	1.89091	1.18133	1.47244	1.51489	0.892309	0.306741	0.380662	0.526571	0.192101	0.0001	0.051327	0.081176	0.701805	0.592893	0.498613	0.59777	1.03071	0.578367	1.08176	0.896943	0.367369	0.697106	0.674429	0.579635	3.54843e-05	0.000139443	yes
TraesCS6D02G236600		Traes_4DS_07F394006.2	bHLH	1.93514	1.78937	1.44494	1.72315	2.41828	4.35429	2.20679	2.99312	2.54036	1.01327	0.863975	1.47253	0.870089	1.10977	1.35987	1.11325	0.867535	1.11555	0.907323	0.963468	2.27672	0.865582	3.2829	2.14174	0.47861	0.698678	1.34407	0.840453	0.00100337	0.00280391	yes
TraesCS6D02G253000		Traes_6AL_FACBEB134.1	bHLH	0.158906	0.328087	0.0001	0.162364	0.812839	0.367918	1.03704	0.739266	0.85254	0.625474	0.281161	0.586392	0.8045	1.96364	1.14607	1.30473	0.78032	1.47856	2.04144	1.43344	0.987199	2.75077	1.24264	1.6602	1.6676	1.15926	1.50623	1.44437	0.000457801	0.00138809	yes
TraesCS6D02G270900		Traes_6DL_D38F3257B.2;Traes_6DL_D38F3257B.2	bHLH;bHLH	2.34554	6.77316	6.53837	5.21903	2.32543	2.49505	4.27332	3.03127	6.16783	8.20541	10.5127	8.2953	8.45974	10.9877	7.9778	9.14175	10.0464	6.37673	16.5912	11.0048	7.38309	7.79589	6.91799	7.36566	5.48655	10.3743	7.13916	7.66666	0.000186504	0.000619306	yes
TraesCS6D02G285300		Traes_6DL_3F9FA4887.1	bHLH	10.3532	10.1904	9.7563	10.1	2.82701	1.89042	1.99598	2.23781	5.46507	10.2789	8.67106	8.13835	2.31114	2.01728	3.54057	2.623	6.159	4.64637	6.63501	5.81346	7.71399	5.50714	3.72653	5.64922	1.37654	2.88707	4.46807	2.91056	6.61532e-10	6.39015e-09	yes
TraesCS6D02G357700		Traes_6BL_5AA3D02B3.2;Traes_6BL_5AA3D02B3.2	bHLH;bHLH	2.32859	2.25415	1.34178	1.97484	2.51991	2.81442	4.90754	3.41396	1.41541	1.49421	0.786375	1.232	1.0019	1.13163	0.999047	1.04419	0.870708	1.29322	1.35985	1.17459	1.7887	0.907847	1.60888	1.43514	0.910847	0.697981	1.72348	1.11077	0.000632858	0.00185668	yes
TraesCS7A02G185300		Traes_7AS_375BA0ECA.1	bHLH	0.0001	0.613952	0.274416	0.296156	0.0001	0.0001	0.0001	0.0001	0.0001	0.736699	0.239241	0.325347	0.0001	0.834258	0.854926	0.563095	2.91581	1.15226	1.78658	1.95155	0.256335	0.941848	0.0001	0.399428	3.88473	0.555956	0.497758	1.64615	0.00253436	0.00639477	yes
TraesCS7A02G245800		Traes_7DS_B671A4EAD.1	bHLH	6.44149	7.19271	6.22147	6.61856	4.40442	4.19642	11.7191	6.7733	5.36116	3.90183	5.45469	4.90589	3.03148	2.81151	1.92164	2.58821	4.52233	4.67465	3.90407	4.36701	5.24336	3.58704	4.85387	4.56142	4.45958	3.13025	2.51166	3.36716	0.00456133	0.0107493	yes
TraesCS7A02G256200		Traes_7AS_15078CC8B.2;Traes_7AS_15078CC8B.2;Traes_7AS_15078CC8B.2	bHLH;bHLH;bHLH	2.24294	6.81974	5.63365	4.89878	1.18505	2.35512	3.63805	2.39274	2.11643	3.55552	4.84489	3.50561	1.3572	1.33685	1.47121	1.38842	4.71798	1.53047	3.73206	3.32684	3.13868	2.16261	1.62051	2.30726	3.53026	3.55326	2.1201	3.06787	0.0138755	0.0284831	yes
TraesCS7A02G263700		Traes_7AS_8ED861ED7.1;Traes_7AS_8ED861ED7.1	bHLH;bHLH	2.76376	1.67877	2.70899	2.38384	2.30782	1.46864	1.09817	1.62488	0.622917	1.13697	0.777836	0.845906	4.37991	2.70066	5.08017	4.05358	2.95422	3.01588	3.00027	2.99012	2.83194	2.58127	3.60876	3.00732	3.93692	2.10471	2.71913	2.92025	1.15251e-05	5.02844e-05	yes
TraesCS7A02G340300		Traes_7DL_04FC0BF21.2	bHLH	0.530708	0.888491	0.0001	0.4731	1.04055	1.15018	1.08543	1.09206	0.919755	1.17809	1.73255	1.2768	2.35023	1.78616	2.50754	2.21464	1.35939	1.83303	1.21312	1.46851	2.20494	1.90318	1.72986	1.94599	2.14191	1.39113	1.47228	1.66844	0.0463247	0.0807501	yes
TraesCS7A02G435800		TRAES3BF135900010CFD_t1;TRAES3BF135900010CFD_t1;TRAES3BF135900010CFD_t1;TRAES3BF135900010CFD_t1;TRAES3BF135900010CFD_t1	bHLH;bHLH;bHLH;bHLH;bHLH	6.08735	6.93767	5.70352	6.24285	7.16184	9.27685	8.28924	8.24264	8.94355	10.3238	11.1344	10.1339	13.6528	12.4473	11.2949	12.465	12.954	11.6793	11.5525	12.0619	13.203	8.37919	12.5046	11.3623	11.6364	12.1341	11.6034	11.7913	0.000486206	0.00146632	yes
TraesCS7A02G558700		Traes_4DS_6A9EB40A4.1	bHLH	4.35995	7.28707	3.78734	5.14478	1.73753	3.15851	0.882416	1.92615	0.576619	0.96462	1.52163	1.02096	0.187942	0.0001	0.209729	0.13259	2.36142	0.726883	3.19807	2.09546	1.37636	0.801973	0.760786	0.979706	1.2324	1.60534	0.526655	1.12147	2.40562e-09	2.12498e-08	yes
TraesCS7B02G062100		Traes_7BS_13A10F9A4.2;Traes_7BS_13A10F9A4.2;Traes_7BS_13A10F9A4.2	bHLH;bHLH;bHLH	3.66064	3.74099	3.81025	3.73729	5.78527	6.43297	9.55589	7.25805	7.09879	6.35335	4.26712	5.90642	4.31391	4.88146	4.07322	4.42286	4.64339	4.77447	4.7637	4.72719	5.6114	6.1602	4.95707	5.57622	7.32178	4.96197	3.29092	5.19156	0.0487546	0.0844082	yes
TraesCS7B02G121000		TRAES3BF135900010CFD_t1;TRAES3BF135900010CFD_t1	bHLH;bHLH	2.32364	1.43679	4.18664	2.64902	5.53957	5.26454	5.8738	5.5593	6.28055	3.33825	4.51859	4.71246	4.08227	2.78251	3.91871	3.5945	2.18928	2.47288	2.07071	2.24429	1.138	1.48318	2.25086	1.62401	3.46941	1.79759	2.76185	2.67629	0.000160758	0.00054192	yes
TraesCS7B02G161700		Traes_7BS_BFA4F9A4A.1;Traes_7BS_BFA4F9A4A.1;Traes_7BS_BFA4F9A4A.1	bHLH;bHLH;bHLH	1.74931	0.786882	2.25436	1.59685	1.44658	0.883367	0.979577	1.10317	1.10776	1.31544	0.675715	1.03297	3.45162	2.48875	3.40971	3.11669	1.35609	2.98179	2.28711	2.20833	3.29878	3.20896	4.91205	3.8066	2.24556	1.85788	3.21721	2.44022	4.01749e-05	0.000155736	yes
TraesCS7B02G211600		Traes_7DL_2A7EF919F.1	bHLH	6.74427	11.4019	7.31284	8.48635	4.04368	2.99659	2.38339	3.14122	8.78376	10.9033	9.8716	9.85287	3.92858	3.69909	4.93157	4.18641	6.88142	7.24191	6.45862	6.86065	7.71384	10.1229	7.51441	8.45037	2.78011	7.11554	6.54898	5.48154	5.58107e-07	3.22906e-06	yes
TraesCS7B02G303300		Traes_5BL_71717F042.1	bHLH	4.68776	5.69553	6.72494	5.70274	3.11875	4.66195	3.55019	3.77696	5.23026	6.13165	6.90263	6.08818	2.36228	1.35336	2.55775	2.09113	4.63377	3.69325	3.87187	4.0663	2.52552	4.60714	3.21962	3.45076	1.73319	4.42008	3.36097	3.17141	0.000711526	0.00206256	yes
TraesCS7D02G232200		TRAES3BF035300040CFD_t1	bHLH	1.00141	8.16969	3.79905	4.32338	0.556069	0.553638	0.374158	0.494622	0.63451	0.553822	2.64929	1.27921	1.67817	1.35478	2.57422	1.86906	4.06391	4.41719	4.3754	4.2855	1.95663	1.79235	3.42651	2.39183	2.71877	3.81051	2.08418	2.87115	6.1444e-05	0.000229023	yes
TraesCS7D02G244300		Traes_7DS_B671A4EAD.1	bHLH	18.501	17.8287	20.9195	19.0831	7.52367	12.1436	28.7039	16.1237	12.8496	9.01343	10.2238	10.6956	8.9065	8.22833	6.80645	7.98043	13.9758	11.8923	12.5745	12.8142	13.6673	10.8078	9.99582	11.4903	11.6286	9.87944	9.21452	10.2409	0.00337985	0.00823675	yes
TraesCS7D02G257000		Traes_7AS_15078CC8B.2;Traes_7AS_15078CC8B.2;Traes_7AS_15078CC8B.2	bHLH;bHLH;bHLH	0.438407	2.55123	2.21246	1.73403	2.55237	0.803467	2.62153	1.99246	2.2763	8.6797	14.3631	8.43971	1.76872	3.95377	1.83991	2.5208	9.55426	4.65739	8.60444	7.60536	4.80597	4.6339	1.97516	3.80501	15.3626	5.23861	3.68513	8.09544	6.85658e-05	0.000252464	yes
TraesCS7D02G264600		Traes_7DS_538404789.2;Traes_7DS_538404789.2;Traes_7DS_538404789.2	bHLH;bHLH;bHLH	2.96079	2.50915	4.2172	3.22905	1.83128	1.74845	1.10494	1.56156	1.64011	1.91832	1.81763	1.79202	5.0681	5.94371	4.82145	5.27775	5.12016	3.54436	4.46714	4.37722	4.45287	4.15812	5.8623	4.82443	6.07731	3.72446	5.26063	5.0208	1.02673e-09	9.63255e-09	yes
TraesCS7D02G308300		Traes_7DL_2A7EF919F.1	bHLH	5.4218	7.67654	7.28967	6.79601	3.4442	3.4757	1.75966	2.89319	9.52629	12.0486	12.095	11.2233	4.86215	3.78741	5.26954	4.6397	7.48818	6.77888	7	7.08902	6.19657	6.63171	5.4566	6.09496	1.72492	6.37418	7.35437	5.15116	2.32638e-05	9.52203e-05	yes
TraesCS7D02G397300		Traes_5BL_71717F042.1	bHLH	9.14449	12.5655	9.84173	10.5172	4.38809	6.61272	5.66229	5.55436	12.7267	15.0036	15.3516	14.3606	3.05434	2.38365	3.86573	3.10124	5.96666	6.08536	6.73731	6.26311	5.64499	6.86341	5.2626	5.92366	1.59943	7.19064	5.03802	4.60936	4.15951e-09	3.54433e-08	yes
TraesCS7D02G529200		Traes_7DL_67FF12B6A.1	bHLH	6.62829	1.32761	3.39209	3.78266	7.40175	8.00671	10.2628	8.55708	7.02919	2.89621	2.38513	4.10351	3.13553	2.88572	3.15657	3.05927	3.13634	5.61121	2.22382	3.65712	6.08651	2.92906	9.98074	6.3321	2.77074	2.61979	5.21726	3.53593	0.0401694	0.0715215	yes
TraesCS7D02G553500		Traes_5DL_519330E98.2	bHLH	5.80522	7.05814	5.28584	6.04973	3.09234	4.45589	2.09879	3.21567	5.58223	9.67727	8.90603	8.05518	7.99268	7.11039	6.39232	7.16513	9.35607	6.9299	8.94275	8.40957	5.08063	6.41494	4.93921	5.47826	8.86569	8.77929	6.85376	8.16625	3.01366e-05	0.000120266	yes
TraesCSU02G075200		Traes_4DS_E4442B2FF.1;Traes_4DS_E4442B2FF.1;Traes_4DS_E4442B2FF.1	bHLH;bHLH;bHLH	3.92175	3.82303	4.5799	4.10823	0.579149	1.42201	0.460164	0.820441	0.16492	0.0001	0.0001	0.05504	0.0001	0.0001	0.0001	0.0001	0.0001	0.0001	0.0001	0.0001	0.0001	0.0001	0.0001	0.0001	0.0001	0.0001	0.0001	0.0001	3.92068e-23	1.60964e-21	yes
TraesCSU02G138400		Traes_5AL_EDF2DD187.1;Traes_5AL_EDF2DD187.1	bHLH;bHLH	4.52653	6.48544	7.00387	6.00528	1.46121	3.23448	1.65485	2.11685	5.21652	14.5092	24.681	14.8022	20.646	24.3987	28.8868	24.6438	42.812	14.6816	24.4728	27.3221	18.9191	17.4737	8.94203	15.1116	41.6046	18.3848	15.8399	25.2764	1.33682e-13	2.11639e-12	yes
TraesCSU02G138900		Traes_2DL_8BE259F4B.1	bHLH	0.683925	2.90867	1.25058	1.61439	1.19802	0.542521	0.779037	0.83986	0.2043	1.67638	1.55726	1.14598	0.758184	0.914685	1.55767	1.07685	3.47808	3.08534	2.65111	3.07151	2.4022	1.25497	1.12464	1.59394	0.572872	1.2232	1.22087	1.00565	0.0353554	0.0641023	yes
TraesCSU02G237100		Traes_2AL_4F71A8FB4.1	bHLH	0.0001	0.0001	0.0001	0.0001	0.0001	0.0001	0.0001	0.0001	0.133329	0.134222	1.48175	0.583099	0.049715	0.098732	1.97115	0.706532	0.603336	0.04741	0.0001	0.216949	1.31234	0.0001	0.0001	0.437514	0.120137	1.48522	0.0001	0.535152	0.0079152	0.0174005	yes
TraesCS1A02G072600	BZIP transcription factor [Source:UniProtKB/TrEMBL;Acc:Q53UC7]	Traes_1AS_94B6230FB1.1	bZIP	35.4575	44.0414	49.6317	43.0435	26.7518	39.015	53.5838	39.7835	21.4464	21.143	29.8897	24.1597	29.4066	29.7464	29.0759	29.4096	48.2236	42.65	48.8331	46.5689	68.55	61.8199	59.139	63.1696	80.6732	53.7619	45.4862	59.9738	9.977e-07	5.49886e-06	yes
TraesCS1A02G186000		Traes_1AL_2AC682D6D.1	bZIP	0.625986	0.5158	0.40829	0.516692	0.072913	0.39945	1.70397	0.725445	0.837108	0.376439	0.245501	0.486349	0.0001	0.0001	0.0001	0.0001	0.416055	0.129957	0.345489	0.297167	0.112173	0.232607	0.0001	0.11496	0.0001	0.049375	0.0001	0.016525	1.14757e-05	5.00811e-05	yes
TraesCS1A02G276600		Traes_1DL_AFDF3B024.1;Traes_1DL_AFDF3B024.1;Traes_1AL_3B659AABA.1;Traes_1AL_3B659AABA.1	bZIP;bZIP;bZIP;bZIP	0.408917	0.0001	0.0879138	0.165644	0.850515	1.07266	1.07081	0.997997	0.844779	0.0001	0.0001	0.28166	0.0001	0.0001	0.0001	0.0001	0.0459903	0.288051	0.0001	0.111381	0.712532	0.0001	0.916818	0.54315	0.0001	0.0001	0.354757	0.118319	0.0389399	0.069657	yes
TraesCS1B01G091500	Basic region/leucine zipper protein [Source:UniProtKB/TrEMBL;Acc:A9ZPJ0]	Traes_1BS_A44C97E0F.2	bZIP	12.064	8.1947	14.7404	11.6664	10.8984	12.645	24.6889	16.0774	12.5064	9.98446	13.4046	11.9651	12.4213	15.681	13.8801	13.9941	25.3409	14.1866	24.4208	21.3161	32.3924	26.0581	29.5197	29.3234	39.669	32.5663	21.3463	31.1939	3.77623e-06	1.8403e-05	yes
TraesCS1B02G193800		Traes_1AL_2AC682D6D.1	bZIP	1.24239	0.915855	1.91122	1.35649	0.651559	1.97651	4.20607	2.27804	1.32899	1.19853	1.44171	1.32308	0.065306	0.70587	0.144536	0.305237	0.632968	0.951843	1.46002	1.01494	1.391	1.91849	0.392501	1.234	1.25996	0.578267	0.375277	0.737833	0.0186326	0.0367519	yes
TraesCS1D01G075500	Basic region/leucine zipper protein [Source:UniProtKB/TrEMBL;Acc:A9ZPJ2]	Traes_1DS_62FDD3493.1	bZIP	14.1362	10.6884	16.6642	13.8296	16.2109	19.0406	33.7339	22.9951	13.1942	12.3895	15.8423	13.8087	10.5094	8.17477	8.02554	8.90323	21.1908	19.1878	24.6652	21.6813	35.912	26.643	26.0961	29.5504	29.3961	23.5894	22.4825	25.156	9.51664e-10	8.97395e-09	yes
TraesCS1D02G191000		Traes_1AL_2AC682D6D.1	bZIP	0.219497	0.326347	0.455007	0.333617	0.725007	0.309479	0.948133	0.660873	0.966115	0.862171	0.665772	0.831353	0.04741	0.0001	0.123181	0.056897	0.591749	0.101147	0.726348	0.473081	0.165648	1.00053	0.076169	0.414117	0.15332	0.180144	0.0001	0.111188	0.0249458	0.0473268	yes
TraesCS2A02G105700		Traes_2AS_3B7BE6FDC.2	bZIP	8.51869	6.44516	7.13337	7.36574	5.86971	8.72626	5.91194	6.83597	6.01366	5.77497	4.94001	5.57622	4.96875	4.99625	4.78482	4.9166	4.10533	3.88903	4.16429	4.05288	4.02818	4.33416	3.82613	4.06282	1.71667	4.33331	4.69309	3.58102	0.0069047	0.0154538	yes
TraesCS2A02G467100		Traes_2AL_3D7807781.1	bZIP	4.15902	3.382	3.12326	3.55476	1.02755	1.57998	1.37056	1.32603	0.891803	2.15253	1.93437	1.65957	2.52947	3.34709	2.93764	2.93807	2.70909	2.07583	2.12065	2.30186	1.74879	1.83969	2.67473	2.08774	2.53099	2.80915	2.33783	2.55932	0.0344382	0.0626907	yes
TraesCS2B02G167900		Traes_2BS_169BEF991.2;Traes_2BS_169BEF991.2	bZIP;bZIP	3.79353	5.08743	3.97794	4.2863	5.50295	4.9681	4.70798	5.05968	5.96002	6.47311	5.58865	6.00726	2.74971	2.75645	3.07074	2.85897	2.26369	2.82149	3.75441	2.94653	4.09214	4.11956	3.10524	3.77231	4.03613	4.33121	3.67195	4.0131	0.000522428	0.00156348	yes
TraesCS2D02G146100		Traes_2BS_169BEF991.2	bZIP	6.6699	7.66643	6.60417	6.98017	6.81035	7.32969	8.65274	7.59759	7.21336	8.54331	7.24407	7.66691	5.54679	4.68666	3.95105	4.72816	3.3397	4.17395	4.71782	4.07716	5.18074	7.17746	4.78992	5.71604	5.39916	4.58814	3.55033	4.51254	0.000872491	0.00247463	yes
TraesCS2D02G467100		Traes_2DL_1F0CDB1CE1.1;Traes_2DL_1F0CDB1CE1.1	bZIP;bZIP	7.40005	5.20028	11.3846	7.99499	3.73269	5.1089	3.15998	4.00053	3.75048	3.0927	4.44076	3.76131	4.91763	5.61118	3.77005	4.76629	4.33707	2.74064	4.30727	3.79499	4.44835	3.89359	4.15592	4.16595	5.10353	5.12642	4.84956	5.02651	0.0400806	0.0713919	yes
TraesCS2D02G536800		Traes_2BL_709E67A02.1	bZIP	0.251782	0.281169	0.356706	0.296552	0.548479	0.227044	0.0001	0.258541	0.306246	0.501018	0.297321	0.368195	1.74082	1.50971	3.09	2.11351	2.36013	1.45365	2.16007	1.99128	2.63236	5.53407	1.40387	3.1901	2.17624	3.21404	2.11219	2.50082	3.54121e-08	2.56968e-07	yes
TraesCS3A02G128900		TRAES3BF066100070CFD_t1;TRAES3BF066100070CFD_t1	bZIP;bZIP	14.0457	16.9876	21.4057	17.4797	6.26868	12.5129	10.9372	9.90626	5.97828	6.31165	3.601	5.29697	2.3243	0.496306	1.53275	1.45112	2.30907	2.12441	2.15898	2.19749	2.6683	1.99601	1.78644	2.15025	3.01152	1.54814	2.01134	2.19034	1.96147e-21	6.93057e-20	yes
TraesCS3A02G190700		TRAES3BF003000030CFD_t1;TRAES3BF003000030CFD_t1;TRAES3BF003000030CFD_t1	bZIP;bZIP;bZIP	7.38204	4.24265	4.67629	5.43366	7.8208	8.74105	10.2506	8.93749	8.38048	6.9194	5.78339	7.02775	13.0394	9.07257	10.3907	10.8342	10.7396	12.6695	11.3869	11.5987	12.2283	12.2616	18.1357	14.2085	14.3447	11.3881	13.9265	13.2198	9.11216e-07	5.06289e-06	yes
TraesCS3A02G293700		TRAES3BF093300030CFD_t1;TRAES3BF093300030CFD_t1	bZIP;bZIP	4.69651	5.67423	6.57472	5.64848	2.60414	2.04586	3.36689	2.6723	3.99557	7.44117	9.69784	7.04486	1.11262	1.27229	2.43442	1.60644	4.19114	3.13641	3.6742	3.66725	3.79613	2.17595	2.58044	2.85084	1.527	4.04574	4.96932	3.51402	9.95155e-06	4.39384e-05	yes
TraesCS3A01G334100		TRAES3BF027700210CFD_t1	bZIP	3.41984	1.08712	1.94074	2.14923	6.06963	4.92989	6.35974	5.78642	3.0638	1.1403	0.94608	1.71673	1.06339	0.130365	0.288138	0.493965	0.389484	1.15393	0.411184	0.651534	2.54997	0.37062	2.819	1.9132	0.0001	0.663715	1.73218	0.798665	0.000755541	0.00217545	yes
TraesCS3B02G220400		TRAES3BF003000030CFD_t1;TRAES3BF003000030CFD_t1;TRAES3BF003000030CFD_t1	bZIP;bZIP;bZIP	5.88512	3.56991	2.64194	4.03232	7.76591	5.14116	7.37201	6.75969	5.81444	4.79876	4.05702	4.89007	8.82785	7.63623	7.57664	8.01357	8.61993	8.37052	7.3061	8.09885	5.24595	8.06625	10.0888	7.80034	8.08163	7.74584	7.89491	7.90746	0.00364312	0.00880853	yes
TraesCS3B02G328400		TRAES3BF093300030CFD_t1	bZIP	6.44649	8.18634	8.46045	7.69776	2.23344	3.0479	2.30735	2.52956	5.48534	10.5566	15.5422	10.528	1.2882	1.77699	2.64525	1.90348	7.94597	4.99442	9.6365	7.52563	4.87043	4.60314	4.42622	4.63327	3.20791	8.28054	5.2905	5.59298	1.41259e-10	1.51557e-09	yes
TraesCS3B02G365100		TRAES3BF027700210CFD_t1	bZIP	1.47761	0.274178	0.867302	0.873031	2.82048	2.33299	3.06336	2.73894	1.12693	0.06101	0.288828	0.492255	0.466859	0.0001	0.0001	0.155686	0.0001	0.655398	0.122963	0.259487	0.919329	0.204895	1.74804	0.957422	0.0001	0.024991	0.562624	0.195905	0.0454984	0.0795612	yes
TraesCS3B01G411300	BZIP transcription factor domain containing protein, expressed [Source:UniProtKB/TrEMBL;Acc:D8L9L9]	TRAES3BF019000220CFD_t1	bZIP	2.46538	3.2216	2.71339	2.80012	3.60151	4.58805	5.65777	4.61578	1.78681	2.13985	1.86789	1.93151	1.41585	3.60017	2.36154	2.45918	0.967511	0.999862	1.32859	1.09865	1.94162	3.2078	0.793798	1.98107	2.45925	2.08953	0.914654	1.82114	0.00278125	0.00694112	yes
TraesCS3D02G129800		TRAES3BF066100070CFD_t1;TRAES3BF066100070CFD_t1	bZIP;bZIP	4.0402	2.1851	2.89667	3.04066	1.77222	2.12736	2.70801	2.20253	2.53292	1.11262	1.72871	1.79142	1.731	1.11914	1.8101	1.55341	1.60786	0.624322	1.14926	1.12715	1.91188	1.35111	0.682971	1.31532	0.967112	0.666217	1.4734	1.03557	0.0269339	0.0506033	yes
TraesCS3D02G148200		Traes_2BS_C9A338257.1	bZIP	1.10313	1.6593	1.90727	1.55657	0.451236	0.873404	0.79788	0.707507	1.61549	1.64109	3.32043	2.19234	0.474197	0.895996	0.781937	0.717377	1.32282	1.40932	2.10998	1.61404	1.46458	1.43882	0.972142	1.29185	0.518965	1.76827	1.476	1.25441	0.0132381	0.0273425	yes
TraesCS3D02G203300		TRAES3BF057100010CFD_t1	bZIP	0.0001	0.23704	0.099037	0.112059	0.904646	0.319737	0.074374	0.432919	0.683256	0.44891	0.405863	0.512676	1.29977	1.12815	0.934638	1.12085	0.798124	0.679833	0.641929	0.706629	1.44357	1.29589	0.49026	1.07657	2.40415	1.12846	0.636988	1.38986	0.00261234	0.00656844	yes
TraesCS3D02G293500		TRAES3BF093300030CFD_t1	bZIP	5.43119	2.52411	7.62104	5.19211	1.56264	3.49975	1.11246	2.05828	5.67221	2.91827	11.5631	6.71786	0.686596	1.27439	1.48622	1.14907	2.49639	3.29215	2.46474	2.75109	1.82862	1.20299	3.18271	2.07144	2.18179	5.41903	1.27346	2.95809	0.000110182	0.000385605	yes
TraesCS3D01G327600		TRAES3BF027700210CFD_t1	bZIP	2.55613	0.37269	0.642432	1.19042	6.65737	5.37804	7.81574	6.61705	2.61741	0.393061	0.501378	1.17062	0.992893	0.0001	0.0001	0.331031	0.168023	1.08359	0.0001	0.417238	2.54855	0.511986	3.70014	2.25356	0.182717	0.625979	1.85319	0.887295	0.0131734	0.0272215	yes
TraesCS3D02G330300		TRAES3BF001900070CFD_t1	bZIP	1.80117	1.85775	0.918228	1.52571	1.78436	1.50227	2.06745	1.7847	2.66767	2.2694	1.92124	2.2861	4.0185	4.17417	3.90183	4.0315	3.19869	3.19444	3.41695	3.27002	3.02229	4.45434	3.73973	3.73879	4.69868	3.19692	3.82626	3.90728	5.71987e-05	0.000214455	yes
TraesCS3D02G371900		TRAES3BF019000220CFD_t1;TRAES3BF019000220CFD_t1	bZIP;bZIP	0.689525	0.847421	0.968819	0.835255	1.48943	0.763299	1.96613	1.40629	0.710436	1.2468	0.944503	0.967245	1.07	0.932924	0.854879	0.952601	0.480803	0.852008	0.892363	0.741725	2.02122	2.94467	0.884115	1.95	1.94096	1.5316	1.52461	1.66572	0.0449838	0.0787696	yes
TraesCS4A02G126300		Traes_4BL_DAFEC95DD.1;Traes_4AS_6EDD5ACF7.2;Traes_4AS_6EDD5ACF7.2	bZIP;bZIP;bZIP	4.23174	3.47798	5.10227	4.27066	5.84256	6.84502	8.20366	6.96375	6.30181	5.11782	5.79366	5.73776	5.88467	5.68527	4.97951	5.51648	7.49486	7.19756	8.1657	7.61937	8.64685	7.05089	6.49417	7.3973	7.96178	6.96117	8.69081	7.87125	0.00557066	0.0128096	yes
TraesCS4A02G135600		Traes_4BL_9422485B3.2;Traes_4BL_9422485B3.2	bZIP;bZIP	6.52909	5.68426	9.20168	7.13834	4.00242	3.77632	3.32667	3.7018	5.34433	3.54569	4.44634	4.44546	1.62432	2.19884	1.68893	1.83737	3.0687	3.73921	2.74543	3.18445	3.74054	4.02134	4.23657	3.99948	1.68899	4.37104	4.24377	3.4346	6.77619e-06	3.10619e-05	yes
TraesCS4A02G198100		Traes_4DS_FAFED0328.2;Traes_4DS_FAFED0328.2	bZIP;bZIP	0.18181	0.0001	0.0001	0.0606701	1.33913	0.689932	1.32783	1.11896	0.759583	0.405881	0.713392	0.626286	7.34239	6.09304	6.77317	6.7362	2.06387	2.52888	2.65542	2.41606	3.96534	7.9312	2.49809	4.79821	2.5686	2.87416	1.7423	2.39502	9.82846e-25	4.59994e-23	yes
TraesCS4B02G113400		Traes_4AL_273ACCFFD.1	bZIP	9.52045	6.02202	6.66961	7.40403	10.2517	9.71855	9.67081	9.88036	9.6509	8.34239	10.8267	9.60665	6.12543	6.45667	6.0657	6.21593	10.5812	9.45332	10.1809	10.0718	11.5294	10.5513	13.3892	11.8233	12.6416	9.92116	9.17962	10.5808	0.00600184	0.0136747	yes
TraesCS4B02G117400		Traes_4DS_FAFED0328.2;Traes_4DS_FAFED0328.2	bZIP;bZIP	0.172863	0.0001	0.222122	0.131695	0.806953	0.628517	1.30331	0.912925	0.578533	0.412748	0.528982	0.506754	5.78338	3.78919	3.19074	4.25443	2.16757	2.1882	2.37464	2.24347	3.33342	7.13415	1.54037	4.00265	2.719	2.88074	1.3075	2.30241	1.5213e-16	3.39232e-15	yes
TraesCS4B02G169600		Traes_4BL_9422485B3.2;Traes_4BL_9422485B3.2	bZIP;bZIP	2.62801	10.9701	8.8472	7.48175	3.34939	3.78752	2.68506	3.27399	3.0596	3.93598	3.77383	3.58981	2.18298	3.06144	2.92332	2.72258	4.47027	4.18064	3.61587	4.08893	4.55125	5.63743	3.76625	4.65164	1.39726	6.48138	3.9879	3.95552	0.0340706	0.0621117	yes
TraesCS4B02G175800		Traes_4BL_4C9A415F3.1	bZIP	2.54974	0.711211	1.19203	1.48433	2.7146	2.89797	2.86552	2.82603	2.76784	1.44293	1.21826	1.80968	1.50404	1.09582	1.35929	1.31972	0.904396	1.35269	1.6957	1.3176	1.85381	1.50567	1.88244	1.74731	0.546776	1.03336	1.47422	1.01812	0.0400151	0.0712895	yes
TraesCS4B02G178600	Glucose-6-phosphate 1-dehydrogenase [Source:UniProtKB/TrEMBL;Acc:W5E7M5]	Traes_4BL_DAFEC95DD.1	bZIP	3.26867	3.8137	3.49232	3.5249	4.71406	6.18633	7.58397	6.16145	4.89697	5.48919	5.56292	5.31636	4.84584	4.0278	4.34015	4.40459	5.22554	5.15156	7.073	5.8167	8.06058	6.52904	6.13514	6.90826	6.31549	5.04698	5.85938	5.74062	0.0100445	0.0214718	yes
TraesCS4D02G110900		Traes_4AL_273ACCFFD.1	bZIP	17.3723	10.6744	8.72541	12.2574	10.9534	10.7887	15.3021	12.3481	10.4034	7.84885	6.6878	8.31336	5.48416	7.21967	5.33726	6.0137	8.054	7.83701	7.60481	7.83194	10.5539	9.54959	9.53359	9.87901	9.29864	7.3681	8.17568	8.28081	0.00364082	0.00880398	yes
TraesCS4D02G115200		Traes_4DS_FAFED0328.2	bZIP	0.258984	0.432818	0.142489	0.278097	2.38805	1.79205	2.1798	2.11996	1.658	1.96333	1.79698	1.8061	10.8696	12.84	12.902	12.2039	6.20327	4.31412	7.32107	5.94615	5.72538	6.93108	3.0409	5.23246	4.27604	4.33449	3.23857	3.9497	6.19954e-33	5.17386e-31	yes
TraesCS4D02G171700		Traes_4BL_9422485B3.2;Traes_4BL_9422485B3.2	bZIP;bZIP	10.8422	12.4123	13.5981	12.2842	3.98257	4.16932	4.01949	4.05713	4.5682	5.31628	5.94604	5.27684	2.42194	3.01397	3.32573	2.92055	4.59779	5.93403	5.49527	5.34237	6.30157	7.97147	4.72676	6.33327	3.32228	6.74841	5.62119	5.23063	7.35898e-11	8.21683e-10	yes
TraesCS4D02G177700		Traes_4DL_F38ED7FB6.1	bZIP	1.55708	0.596698	0.242643	0.798808	2.938	2.10676	3.04949	2.69808	1.11732	0.626048	0.682332	0.808565	1.11695	1.09065	0.764984	0.990861	0.380586	0.474527	0.458067	0.437727	1.31353	0.758449	0.453669	0.841884	0.704753	0.405407	0.168307	0.426156	0.000207993	0.000683786	yes
TraesCS4D02G180200		Traes_4BL_DAFEC95DD.1;Traes_4AS_6EDD5ACF7.2;Traes_4AS_6EDD5ACF7.2;Traes_4AS_6EDD5ACF7.2	bZIP;bZIP;bZIP;bZIP	3.70624	3.69623	3.13465	3.51237	5.66036	5.85129	7.10071	6.20412	4.88746	4.9957	5.6311	5.17142	5.38787	5.22234	5.21233	5.27418	5.75217	6.50053	5.1152	5.7893	6.46977	6.76188	7.00088	6.74418	8.40702	6.8433	7.08587	7.4454	0.000734122	0.0021204	yes
TraesCS5A02G020700		Traes_5DS_4F7973584.1	bZIP	1.30754	0.928862	0.831254	1.02255	4.37434	3.97466	3.64287	3.99729	2.79839	3.14417	2.86746	2.93667	3.5248	3.79143	3.20452	3.50692	2.73329	4.06772	3.58697	3.46266	4.38148	3.22939	4.19743	3.9361	3.433	3.86177	3.36341	3.55273	9.25707e-08	6.25736e-07	yes
TraesCS5A01G057500		Traes_5AS_2F996234C.1;Traes_5AS_2F996234C.1	bZIP;bZIP	3.18034	3.74252	9.0524	5.32509	2.30747	2.23569	3.08158	2.54158	2.83994	1.91166	4.15212	2.96791	39.3334	27.8529	26.6222	31.2695	92.0822	71.6457	53.2778	72.3352	42.3657	72.8395	62.9719	59.3923	66.8443	77.5159	49.8577	64.7393	1.33329e-68	9.02839e-66	yes
TraesCS5A02G124600		Traes_4AL_273ACCFFD.1	bZIP	1.1514	1.80017	1.53496	1.49551	2.66907	2.22811	2.55485	2.48401	1.88041	3.30382	2.76657	2.65027	2.64492	1.34113	1.51988	1.83531	3.31041	3.07773	3.33921	3.24245	3.71395	3.01826	4.00077	3.57766	4.06386	4.37844	4.13985	4.19405	0.000681251	0.00198386	yes
TraesCS5A02G141500		Traes_5BL_FB4EDEA83.2	bZIP	2.19421	2.67269	2.67945	2.51545	3.56097	4.00267	2.82264	3.46209	4.67629	8.09593	7.07773	6.61665	3.73495	3.63673	3.97118	3.78095	3.3999	3.75987	3.50062	3.55346	3.65721	3.18648	2.41358	3.08576	4.06883	4.16123	4.61012	4.28006	0.000357235	0.00111184	yes
TraesCS5A02G143300		Traes_5BL_573ABF1D7.1	bZIP	9.69233	8.41659	12.3808	10.1632	4.31568	5.58851	4.68468	4.86296	6.21849	4.03437	7.0922	5.78169	1.03464	1.28315	1.31097	1.20959	1.90869	3.50276	4.44062	3.28402	4.30898	3.37917	4.2393	3.97582	0.38128	2.33083	4.6019	2.438	5.18069e-07	3.01995e-06	yes
TraesCS5A02G179000		Traes_5AL_D9A4DFF71.1	bZIP	0.391508	2.75355	0.0001	1.04839	14.2632	6.83327	2.73679	7.94441	4.71765	2.32515	3.3429	3.4619	4.88934	3.32572	3.37628	3.86378	2.40338	1.33881	2.83964	2.19394	3.98928	4.73608	4.29942	4.34159	8.7882	3.0145	2.66803	4.82357	0.0305937	0.0566028	yes
TraesCS5A02G299400		Traes_5BL_A85CEE3C1.1	bZIP	5.76861	4.40052	4.70694	4.95869	3.79328	5.70266	4.17929	4.55841	5.16876	5.20538	5.35051	5.24155	2.99205	2.06836	3.33339	2.79793	3.43492	2.96094	2.96028	3.11871	4.47378	3.14899	3.95206	3.85828	2.78964	3.49577	2.90211	3.0625	0.00747078	0.0165507	yes
TraesCS5A02G440400		Traes_5AL_04D3E97F0.1;Traes_5AL_04D3E97F0.1	bZIP;bZIP	7.12666	7.02152	7.57992	7.2427	5.90732	7.05912	7.66607	6.8775	4.35169	3.98422	3.43717	3.92436	4.46647	2.91132	3.37336	3.58372	2.3258	4.95668	2.92317	3.40188	5.14813	4.04421	3.97025	4.38753	2.85514	3.41536	3.66632	3.31227	6.02344e-05	0.000224797	yes
TraesCS5A02G460800		Traes_5BL_F3018E8CA.1;Traes_5BL_F3018E8CA.1;Traes_5BL_F3018E8CA.1	bZIP;bZIP;bZIP	1.98763	0.985892	0.962107	1.31188	1.11818	2.97174	3.18361	2.42451	1.57807	0.661928	0.207749	0.815917	1.02756	0.754465	1.00544	0.929155	0.12185	0.792466	0.910851	0.608389	0.267638	0.38969	0.847226	0.501518	0.159552	0.577661	0.694571	0.477261	0.00872441	0.0189628	yes
TraesCS5B01G059200		Traes_5BS_B2CD001D1.2	bZIP	8.22784	4.36993	9.10518	7.23432	2.71828	1.32451	3.45958	2.50079	1.56877	1.56515	1.55337	1.56243	49.2994	22.7637	26.8434	32.9688	95.8598	73.9189	50.0101	73.2629	41.6341	81.5517	63.4429	62.2095	75.4667	78.4456	59.2176	71.0433	6.56474e-74	5.75706e-71	yes
TraesCS5B02G094300	Basic region/leucine zipper protein [Source:UniProtKB/TrEMBL;Acc:A9ZPJ4]	Traes_5BS_FF44610EF1.3	bZIP	20.9269	19.7123	21.6522	20.7638	36.5674	31.4943	26.1475	31.4031	27.8009	30.5957	33.9042	30.7669	18.9351	25.0008	23.3682	22.4347	19.9644	18.8063	19.6132	19.4613	27.5268	24.9374	24.4268	25.6303	23.6028	18.6698	22.2891	21.5206	0.00553703	0.0127438	yes
TraesCS5B02G139800		Traes_5BL_FB4EDEA83.2	bZIP	1.03881	0.603326	1.02052	0.887554	2.64619	1.31974	0.946073	1.63733	2.08308	3.87675	2.69344	2.88442	1.61756	1.80757	1.23109	1.55207	1.8519	1.66862	2.51279	2.0111	1.61485	1.6726	1.18531	1.49092	3.13819	1.54595	1.87832	2.18749	0.0204121	0.0397404	yes
TraesCS5B02G142200		Traes_5BL_573ABF1D7.1	bZIP	6.96806	4.97881	5.94412	5.96366	3.33569	3.18705	2.51814	3.01363	4.57459	3.55626	4.21994	4.11693	1.48328	1.73554	0.843534	1.35412	1.96386	2.5451	3.34733	2.61877	2.81957	1.96505	2.80829	2.53097	0.200876	3.05283	2.30621	1.8533	0.00225291	0.00576233	yes
TraesCS5B02G176700		Traes_5DL_67A38E9B7.1	bZIP	0.0001	0.076782	0.0001	0.0256607	4.16647	0.71427	1.39963	2.09346	0.756617	1.46731	0.808103	1.01068	1.74929	1.51451	0.705138	1.32298	1.03402	1.9793	2.40435	1.80589	2.05107	3.68372	4.88415	3.53965	2.83978	1.42911	2.7087	2.32586	1.62553e-07	1.04529e-06	yes
TraesCS5B02G444100		Traes_5AL_04D3E97F0.1;Traes_5AL_04D3E97F0.1	bZIP;bZIP	3.88121	5.33762	4.93199	4.71694	5.77195	5.44083	6.7331	5.98196	2.05596	2.42969	2.00453	2.16339	5.48452	5.13386	4.76985	5.12941	4.34643	4.48424	4.09815	4.30961	4.95697	4.58768	5.4638	5.00281	4.98888	3.82606	4.48452	4.43315	3.7465e-05	0.000146227	yes
TraesCS5B02G470600	DNA-Binding protein [Source:UniProtKB/TrEMBL;Acc:Q41508]	Traes_5BL_F3018E8CA.1;Traes_5BL_F3018E8CA.1	bZIP;bZIP	2.21792	0.518461	1.71538	1.48392	2.60245	2.94729	2.45795	2.66923	0.926049	0.367303	0.521157	0.604836	0.784054	0.319811	0.624439	0.576101	0.391687	0.454176	0.463924	0.436596	0.261292	0.467942	0.42001	0.383081	0.0001	0.465717	0.466536	0.310784	1.45903e-05	6.22564e-05	yes
TraesCS5D02G025800		Traes_5DS_4F7973584.1	bZIP	2.03382	0.545704	1.33734	1.30562	3.20336	1.78516	1.9021	2.29688	2.27677	2.14669	2.27715	2.23354	2.9274	4.25296	5.07466	4.08501	4.21148	2.8367	3.19771	3.4153	3.70876	3.51599	5.06466	4.09647	4.01125	3.43839	2.5326	3.32741	0.000913201	0.00257629	yes
TraesCS5D01G068800		Traes_5DS_6E33F5034.1	bZIP	7.16143	3.31765	10.8647	7.11461	3.38922	1.62661	5.56755	3.5278	3.57068	1.8223	3.36541	2.91947	59.7749	32.2116	31.7853	41.2573	110.034	92.8077	65.5314	89.4577	49.8214	97.7804	62.1495	69.9171	78.2698	104.237	80.0899	87.5321	4.88781e-51	1.28173e-48	yes
TraesCS5D02G100700	Basic region/leucine zipper protein [Source:UniProtKB/TrEMBL;Acc:A9ZPJ5]	Traes_5DS_011851EE7.1	bZIP	22.7557	25.1738	28.8993	25.6096	42.5537	40.5224	28.6731	37.2497	29.2269	31.3423	36.0013	32.1902	19.8892	24.5243	20.4151	21.6096	21.6392	20.8345	19.9587	20.8108	30.5017	24.4331	23.2653	26.0667	22.834	20.2705	22.3127	21.8057	0.000974669	0.00273198	yes
TraesCS5D02G148700		Traes_5BL_573ABF1D7.1	bZIP	4.39101	4.67567	4.4911	4.51926	2.92182	2.44769	1.74714	2.37221	4.11072	2.65466	4.26109	3.67549	1.6417	1.25861	0.886184	1.26216	2.42109	3.85868	3.75014	3.3433	3.57298	2.43065	2.46251	2.82205	0.461995	2.88134	3.29298	2.2121	0.0181471	0.0359215	yes
TraesCS5D02G150700		Traes_5DL_73CE92096.2;Traes_5DL_73CE92096.2	bZIP;bZIP	1.91918	3.61324	3.16027	2.89756	4.77215	3.9005	3.0303	3.90098	5.72688	6.86392	7.69342	6.76141	5.28679	6.22974	6.6382	6.05158	5.58906	4.10584	6.82683	5.50724	5.25841	5.10321	1.5505	3.9707	7.04978	6.9286	4.42111	6.13316	0.013613	0.0280162	yes
TraesCS5D01G183500		Traes_5DL_67A38E9B7.1	bZIP	0.0001	2.12136	1.05744	1.05963	11.0877	4.46238	1.94971	5.83328	2.18517	1.49787	2.4188	2.03395	1.57316	1.58653	1.23739	1.46569	1.7045	1.32922	1.78377	1.60583	2.31458	0.889496	2.05732	1.7538	5.25067	1.8667	2.2709	3.12942	0.041939	0.0742176	yes
TraesCS6A02G087400		Traes_6BS_05264DAEA.2;Traes_6BS_05264DAEA.2;Traes_6BS_05264DAEA.2;Traes_6BS_05264DAEA.2	bZIP;bZIP;bZIP;bZIP	26.9004	32.324	27.2773	28.8339	24.6353	22.3621	23.4167	23.4714	34.2498	33.1803	38.2312	35.2205	41.8525	46.1625	44.8389	44.2846	49.1178	42.1462	47.7818	46.3486	36.7582	40.097	35.9096	37.5883	49.9036	46.8767	43.2634	46.6813	2.8237e-06	1.41317e-05	yes
TraesCS6A02G145600		Traes_6AS_1FB5A49D7.1	bZIP	2.50917	1.77961	3.1387	2.47583	1.2065	2.13196	1.6211	1.65319	0.99794	1.03991	0.889172	0.975673	0.81629	0.4327	0.565978	0.604989	0.948057	1.19419	1.29273	1.14499	0.848263	1.48363	1.44323	1.25838	1.89512	0.993883	1.77846	1.55582	0.000897083	0.00253684	yes
TraesCS6A02G175800		Traes_7DL_68B814464.1	bZIP	7.5553	26.1172	24.1288	19.2671	4.1562	6.77542	4.64998	5.19387	4.82938	8.26589	11.7376	8.27763	17.6294	21.0634	21.427	20.0399	36.631	17.2519	22.6117	25.4982	18.043	32.2072	7.86297	19.3711	28.8602	24.5377	11.0605	21.4862	1.23833e-05	5.35827e-05	yes
TraesCS6B02G110100	Transcription factor HBP-1a [Source:UniProtKB/Swiss-Prot;Acc:P23922]	Traes_6BS_05264DAEA.2;Traes_6BS_05264DAEA.2;Traes_6BS_05264DAEA.2;Traes_6BS_05264DAEA.2	bZIP;bZIP;bZIP;bZIP	13.8675	15.0131	13.9511	14.2773	12.0744	14.3394	9.87877	12.0975	15.1596	15.8433	18.4236	16.4755	23.4294	23.9141	20.2458	22.5298	23.2187	19.7302	19.0317	20.6602	19.4635	20.6686	16.1965	18.7762	20.7498	21.7283	21.7591	21.4124	0.000309892	0.000980637	yes
TraesCS6B02G124700		Traes_6AS_FDF16F4EA.1	bZIP	3.76999	4.19703	4.68036	4.21579	3.62077	3.57373	1.6011	2.93186	3.31446	4.11212	3.20377	3.54345	6.42077	6.93492	8.09319	7.14963	8.50603	5.63416	8.69411	7.61143	5.28592	4.99239	5.18467	5.15433	6.01267	6.43007	8.02325	6.822	0.0019895	0.00516042	yes
TraesCS6B02G174000		Traes_6AS_1FB5A49D7.1	bZIP	1.40398	2.05933	1.46271	1.64201	1.19038	1.69508	2.29513	1.72686	0.600874	0.739049	1.14959	0.829839	0.58046	0.0001	0.0001	0.193553	0.96384	0.972356	0.582141	0.839446	0.653349	0.575321	0.500877	0.576516	0.756269	0.380854	0.380529	0.505884	0.0318877	0.05866	yes
TraesCS6B02G209600		Traes_7DL_68B814464.1	bZIP	24.1509	51.8771	51.2179	42.4153	12.168	14.38	17.5529	14.7003	9.28923	18.5106	23.157	16.9856	32.769	33.31	34.2731	33.4507	72.5126	46.8857	44.3873	54.5952	43.6022	60.2889	32.3651	45.4187	41.1918	56.8705	36.5571	44.8732	3.11973e-09	2.70706e-08	yes
TraesCS6D02G087400		Traes_6AS_FDF16F4EA.1	bZIP	2.6716	1.35378	3.18702	2.40414	2.78869	2.97565	1.49104	2.41846	2.42775	1.61495	2.27007	2.10426	6.64475	6.87762	9.49342	7.67193	8.13923	5.17787	8.98281	7.43331	4.44449	4.49915	3.60645	4.18336	7.81667	5.44944	5.82241	6.36284	4.8379e-07	2.83931e-06	yes
TraesCS6D02G134900		Traes_6AS_1FB5A49D7.1	bZIP	3.60801	1.86631	3.81675	3.09702	1.83797	2.12976	2.42903	2.13225	2.19056	2.26006	2.01247	2.15436	0.916514	0.890908	0.273599	0.693674	1.91284	2.06367	2.31239	2.0963	2.2684	1.59405	2.99808	2.28684	3.50591	2.62422	2.14788	2.75934	0.000672781	0.0019624	yes
TraesCS6D02G144400		Traes_6DS_273430303.2;Traes_6DS_273430303.2	bZIP;bZIP	1.311	1.04326	1.46856	1.27427	6.68452	3.7297	5.10751	5.17391	3.38914	2.89681	2.32513	2.87036	1.61193	3.46299	1.84521	2.30671	2.93496	2.37844	2.39023	2.56788	4.51366	3.66706	2.09774	3.42615	3.25074	2.37556	2.00832	2.54487	0.000119332	0.000414848	yes
TraesCS7A02G170600		Traes_7DS_C6A3C10A6.1	bZIP	5.21664	8.60073	6.0535	6.62362	8.53342	7.64589	6.83165	7.67032	3.21132	2.20584	2.67207	2.69641	1.36211	2.88168	1.34264	1.86215	1.44409	0.982481	1.69951	1.37536	3.10414	0.922625	1.37049	1.79908	0.256583	1.11918	0.88747	0.754409	4.14037e-14	6.97824e-13	yes
TraesCS7A02G268700		Traes_7DS_3463CAE33.1	bZIP	6.56392	2.46108	4.53703	4.52067	7.05438	7.26345	6.03581	6.78455	4.75977	4.78669	4.941	4.82916	9.02546	6.97551	6.68125	7.56074	5.6905	7.59175	6.99637	6.75954	8.45052	8.40672	7.85086	8.23603	5.56305	7.42298	7.90688	6.9643	0.0332548	0.0608381	yes
TraesCS7A02G488600		Traes_7DL_C343BA649.2;Traes_7DL_C343BA649.2	bZIP;bZIP	7.77067	7.40591	14.4036	9.86006	6.96833	4.76675	13.4861	8.40707	5.06292	2.46585	4.36256	3.96378	11.2024	4.63197	11.4429	9.09244	11.8855	11.3498	14.22	12.4851	12.3077	12.057	9.72668	11.3638	6.61874	9.62969	8.87594	8.37479	0.00285104	0.00709774	yes
TraesCS7A02G511600		Traes_6AS_1FB5A49D7.1	bZIP	2.18881	4.17081	4.57064	3.64342	1.42209	1.23036	1.57895	1.41047	1.74591	1.31611	1.49756	1.51986	0.258236	0.26874	0.0001	0.175692	0.5968	0.273146	0.846103	0.572016	0.2062	0.510394	0.180544	0.299046	0.697655	0.140733	0.344751	0.39438	9.48856e-10	8.95221e-09	yes
TraesCS7B01G075600		Traes_7DS_C6A3C10A6.1	bZIP	3.63104	3.03597	3.81152	3.49284	9.02913	4.34533	5.87748	6.41731	3.62436	2.64512	2.07731	2.78226	2.54849	2.56958	2.40782	2.50863	2.3295	1.55058	1.48398	1.78802	2.45408	2.26446	1.77956	2.16603	1.57167	1.99824	1.39718	1.6557	1.25826e-07	8.27729e-07	yes
TraesCS7B02G391800		Traes_7DL_C343BA649.2;Traes_7DL_C343BA649.2	bZIP;bZIP	3.17979	2.17649	6.87034	4.07554	2.69811	1.79745	3.93129	2.80895	2.72844	2.06674	1.52791	2.1077	7.53854	8.48553	7.01777	7.68061	5.81786	6.79823	9.25491	7.29034	9.55201	7.27693	6.54882	7.79259	9.47629	8.88242	6.96363	8.44078	3.21608e-09	2.78415e-08	yes
TraesCS7B02G422700		Traes_6AS_1FB5A49D7.1	bZIP	2.06337	3.9703	1.69581	2.5765	1.48647	1.06606	1.35612	1.30288	0.688735	0.757756	0.588914	0.678468	0.167455	0.778694	0.434159	0.460103	0.227577	0.11593	0.576957	0.306821	0.196378	0.0001	0.094936	0.097138	0.939693	0.20515	0.185813	0.443552	2.37014e-06	1.20581e-05	yes
TraesCS7D02G171300		Traes_7DS_C6A3C10A6.1	bZIP	3.2605	3.18961	4.18504	3.54505	5.54504	8.84208	4.82276	6.4033	3.44796	2.75369	3.13822	3.11329	1.75891	1.35189	1.78497	1.63192	1.13084	1.28807	2.1345	1.5178	1.84169	1.66945	1.73327	1.74814	1.04858	0.962521	1.6414	1.2175	4.13302e-12	5.48353e-11	yes
TraesCS7D02G475100		Traes_7DL_C343BA649.2	bZIP	3.15925	1.86086	4.34763	3.12258	3.0659	2.28191	5.32817	3.55866	1.16208	0.889054	1.4094	1.15351	4.59361	3.81615	6.30693	4.90557	6.90364	4.05436	4.65162	5.20321	5.12831	4.70926	5.71416	5.18391	3.40777	3.12618	6.14541	4.22645	0.000171799	0.00057555	yes
TraesCS7D02G501600		Traes_6AS_1FB5A49D7.1	bZIP	1.41012	3.864	2.18292	2.48568	1.67467	1.11265	1.64152	1.47628	0.306931	0.566313	0.374383	0.415876	0.853724	1.78777	0.743599	1.12836	0.715688	0.452303	0.388015	0.518669	1.9136	0.189624	0.797824	0.967016	0.764041	0.590152	0.544816	0.633003	0.000655196	0.00191623	yes
TraesCS7D02G518100		Traes_5BS_FC54F9BEA.1	bZIP	5.84337	4.90616	4.08856	4.94603	5.61121	3.36041	4.28023	4.41728	6.40671	5.32049	7.10859	6.2786	7.5729	8.91839	7.69056	8.06062	7.11078	8.21012	8.44439	7.92176	8.46637	9.04347	7.73752	8.41578	10.4463	9.14122	7.54009	9.04253	0.000494657	0.00148921	yes
TraesCS7D02G527500		Traes_7DL_EECCC4DBF.1	bZIP	0.517287	0.0001	0.0001	0.172496	2.69367	2.04936	2.14955	2.29753	0.0001	0.0001	0.080898	0.0270327	0.0001	0.0001	0.0001	0.0001	0.0001	0.0001	0.0001	0.0001	0.404365	0.0001	0.626481	0.343649	0.230458	0.0001	0.196443	0.142334	1.68737e-05	7.10642e-05	yes
TraesCS1A02G002300		Traes_5DL_92CBBE968.1	MYB	6.87695	8.49579	6.8202		3.31154	3.62344	1.8049		2.91029	2.92347	3.38253		1.93648	3.57487	3.15634		2.90531	3.05737	2.19232		2.00468	2.76672	2.63198		2.8038	2.24928	3.10245		6.60099e-07	3.76501e-06	yes
TraesCS1A02G042700		Traes_1BS_B44ECE28C.1	MYB	0.209878	0.487792	0.132107		4.14651	1.26954	5.55256		2.86236	1.97565	2.74528		3.45521	4.40502	3.09941		4.5382	5.49477	6.23959		12.3629	4.881	9.42848		6.51181	3.29046	5.31929		2.63218e-15	5.13525e-14	yes
TraesCS1A02G083100		Traes_1DS_5BAD8947E.1;Traes_1DS_5BAD8947E.1	MYB;MYB	0.450315	3.74441	3.01051		1.60378	1.77092	0.874638		1.84561	6.37457	15.4681		2.60854	0.812179	4.38814		10.5632	5.24463	8.55249		3.29582	3.53928	2.89444		17.2999	7.02521	4.55961		2.83589e-05	0.000113927	yes
TraesCS1A02G099400		TRAES3BF039800050CFD_t1;TRAES3BF039800050CFD_t1	MYB;MYB	12.5527	5.22222	5.08545		13.9478	12.0515	12.3532		8.11727	4.75291	5.00768		7.7629	3.32513	4.29442		4.54438	8.70264	3.45841		7.93773	5.00969	9.02137		1.35891	4.03372	8.97623		0.0423165	0.0747992	yes
TraesCS1A02G129300	R1R2R3-MYB protein [Source:UniProtKB/TrEMBL;Acc:G9DR83]	Traes_1AS_61D017632.2	MYB	17.94	9.0058	11.8816		12.2282	15.3675	12.3972		16.2719	7.99005	6.36412		5.73609	2.35935	3.6956		1.95836	6.24386	2.14193		4.44412	3.98473	6.31144		0.287615	3.28023	4.66563		1.04776e-05	4.61125e-05	yes
TraesCS1A02G143500		Traes_5BL_486D0D865.1	MYB	18.3332	13.3574	14.801		18.1277	17.7049	17.4587		16.3317	17.7037	12.107		11.1715	7.12559	8.59956		11.1471	12.833	13.8643		13.7345	12.6896	12.7004		9.46842	10.3915	16.1773		0.0143829	0.0293827	yes
TraesCS1A02G145800		Traes_5BL_486D0D865.1	MYB	1.00268	2.18429	1.76164		1.13384	1.69067	1.76505		1.83069	4.9467	3.65994		4.65847	5.75974	4.93596		7.11867	5.37917	7.35495		3.96682	6.48625	4.70328		8.44544	8.44147	6.09413		2.74909e-12	3.7316e-11	yes
TraesCS1A02G170400		Traes_5BL_486D0D865.1;Traes_5BL_486D0D865.1;Traes_5BL_486D0D865.1	MYB;MYB;MYB	7.97376	5.99541	5.7059		9.68385	8.65876	9.691		11.4297	10.6576	10.8404		14.0695	13.1912	13.9431		11.2306	11.1749	13.0254		8.17172	13.2119	10.9522		11.5453	11.5253	11.9586		0.000547817	0.00163044	yes
TraesCS1A02G211200		Traes_5BL_486D0D865.1	MYB	2.69622	1.34831	2.69309		4.43183	3.16376	11.7388		2.0705	0.0001	0.0001		0.147405	0.0001	0.0001		0.0001	0.654786	0.0001		2.5286	0.730334	1.42668		0.0001	0.0001	0.0001		7.55796e-06	3.43016e-05	yes
TraesCS1A02G268800		TRAES3BF044400110CFD_t1	MYB	1.65436	3.44173	2.96899		1.61955	3.6833	2.75392		0.120258	0.809279	1.23185		0.0001	0.0001	0.137832		0.49797	0.20126	0.625966		0.455029	0.0001	0.25975		0.184942	0.630267	0.257083		3.26251e-07	1.9862e-06	yes
TraesCS1A02G278900		TRAES3BF018800030CFD_t1	MYB	3.04269	2.47412	2.54623		1.8477	1.936	5.02768		1.62383	1.13636	1.74357		0.887132	0.3152	0.834527		1.42411	1.33438	1.12691		1.65602	0.889633	1.79704		1.8601	1.59014	1.67072		0.000169724	0.000569489	yes
TraesCS1A02G308100		Traes_1BL_CF98E922B.1;Traes_1BL_CF98E922B.1	MYB;MYB	2.14694	1.61238	2.21237		3.63362	2.97879	2.09297		3.33745	4.89679	5.1132		8.17754	10.2277	8.96412		5.69354	4.62773	6.54097		4.78154	6.67218	4.73063		6.95389	4.49842	4.38949		1.46327e-11	1.79949e-10	yes
TraesCS1A02G365900		Traes_1AL_343F2D219.1	MYB	2.36457	4.26412	5.03313		2.46966	6.12106	5.7804		3.28638	2.33885	2.01196		0.418793	0.481775	0.280589		0.071872	0.613291	0.551105		0.823005	0.0001	0.947981		1.31308	0.16925	0.75106		6.28664e-07	3.59952e-06	yes
TraesCS1A02G420500		Traes_1AL_206AE5B76.1	MYB	17.3427	15.5811	13.7746		17.3999	16.0506	17.4513		20.765	14.2465	15.6238		10.6085	7.89471	7.87656		7.44813	15.2328	10.1546		14.3741	12.627	19.0986		10.4161	10.2557	15.7453		0.00398232	0.00953004	yes
TraesCS1B02G055200		Traes_1BS_B44ECE28C.1	MYB	0.841457	1.09463	1.21637		12.2174	4.90709	6.51718		5.65775	3.76186	2.6404		4.15358	6.11494	5.22425		6.66221	7.62177	7.91582		12.7995	5.86953	11.1239		9.00007	3.69442	6.47727		3.62447e-11	4.23158e-10	yes
TraesCS1B02G100600		Traes_1DS_5BAD8947E.1	MYB	1.63243	3.4775	4.07803		2.60875	1.20568	0.850038		2.98084	7.2535	16.4685		2.73723	8.74057	5.44421		16.5641	6.71331	11.9605		4.03092	5.5417	4.67983		32.4519	9.78492	6.20235		7.43822e-08	5.11581e-07	yes
TraesCS1B02G273000		Traes_5BL_486D0D865.1;Traes_5BL_486D0D865.1	MYB;MYB	115.461	89.2227	92.0348		111.72	99.5667	107.775		120.653	72.5818	85.379		53.6845	55.0868	61.9671		58.4186	85.9058	57.7969		105.474	79.3837	147.165		66.3855	71.6632	96.2591		0.00365476	0.00883148	yes
TraesCS1B02G279400		TRAES3BF044400110CFD_t1	MYB	1.06012	2.11787	1.62015		0.250531	3.371	2.02251		0.226565	0.671085	1.09748		0.0001	0.0001	0.0001		1.1516	0.31418	0.58995		0.299517	0.157775	0.124928		0.322481	0.228808	0.101906		7.13494e-13	1.04029e-11	yes
TraesCS1B02G285000		TRAES3BF019300020CFD_t1	MYB	1.04954	2.86239	2.36909		0.0001	1.32056	0.768481		0.0001	0.0001	0.0001		0.0001	0.0001	0.0001		0.0001	0.0001	0.0001		0.0001	0.0001	0.0001		0.0001	0.139757	0.0001		4.01596e-08	2.88678e-07	yes
TraesCS1B02G318800		Traes_1BL_CF98E922B.1;Traes_1BL_CF98E922B.1;Traes_1BL_CF98E922B.1	MYB;MYB;MYB	0.0001	0.0001	0.0533992		0.429456	0.580555	0.550497		0.763083	0.706307	1.09728		1.33985	2.32867	2.00032		0.765147	0.711054	1.51518		1.35063	1.01313	0.477226		1.55274	1.4173	0.830186		6.92033e-16	1.4416e-14	yes
TraesCS1B02G383700	R2R3-type MYB protein [Source:UniProtKB/TrEMBL;Acc:A0A1D5S800]	Traes_1AL_C7FD90C13.2	MYB	0.291155	0.727895	0.535221		0.342213	0.782642	0.258165		0.0001	0.148071	0.705509		0.0001	0.0001	0.0001		0.725133	0.32896	0.437199		0.225035	0.065195	0.0001		0.43661	0.082177	0.198558		0.00179401	0.00470813	yes
TraesCS1B02G383800		Traes_1AL_25726E5E7.1	MYB	0.490286	1.74778	0.975148		0.119117	0.373929	0.339341		0.459646	0.270975	0.620334		0.108966	0.257568	0.026622		0.141314	0.0001	0.338745		0.0001	0.0001	0.0001		0.393208	0.0001	0.169555		0.000221319	0.000723994	yes
TraesCS1B02G426200		Traes_5DL_92CBBE968.1;Traes_5DL_92CBBE968.1;Traes_5DL_92CBBE968.1;Traes_5DL_92CBBE968.1;Traes_5DL_92CBBE968.1;Traes_5DL_92CBBE968.1;Traes_5DL_92CBBE968.1;Traes_5DL_92CBBE968.1;Traes_5DL_92CBBE968.1;Traes_5DL_92CBBE968.1	MYB;MYB;MYB;MYB;MYB;MYB;MYB;MYB;MYB;MYB	7.49092	7.23532	5.84967		4.5815	5.04443	5.14557		3.98181	3.9732	4.26145		4.7872	3.57066	3.79595		4.29577	4.31853	3.75035		4.08505	4.68975	3.80685		4.56363	4.40656	3.48698		0.0165067	0.0330919	yes
TraesCS1D02G004400		Traes_5BL_486D0D865.1	MYB	11.8074	18.5841	15.1361		6.38585	7.45176	4.94296		7.63698	8.13768	7.16929		4.19899	5.51152	4.7049		6.07868	5.9771	4.53503		5.05709	4.32828	4.58953		5.18519	4.36556	5.99176		3.14457e-13	4.78031e-12	yes
TraesCS1D02G027000		Traes_5BL_486D0D865.1	MYB	0.0001	0.400761	0.0001		0.391938	0.056951	0.124796		0.0001	0.0001	0.139564		0.078837	1.47707	0.094232		0.168763	0.08587	0.06577		0.0001	0.542619	3.41051		0.0001	0.0001	0.0001		0.00485086	0.011344	yes
TraesCS1D02G043300		Traes_1BS_B44ECE28C.1;Traes_1BS_B44ECE28C.1	MYB;MYB	1.01946	0.149427	0.458033		5.17742	1.67913	3.12735		2.88572	1.29204	1.52453		1.79131	3.82527	2.63212		2.8257	5.0966	4.09541		9.13954	2.11082	2.37122		5.06377	1.88694	5.37547		0.000316615	0.000999465	yes
TraesCS1D02G084400		Traes_1DS_5BAD8947E.1	MYB	0.861917	2.61321	2.91762		2.95222	1.10656	1.18184		3.01069	8.31933	17.4508		2.95324	7.01168	4.35241		11.5551	7.00315	10.4637		4.34772	3.63737	3.80934		21.3908	8.77394	6.27851		1.79486e-08	1.37225e-07	yes
TraesCS1D02G125400		Traes_1AS_61D017632.2	MYB	10.3497	3.72799	4.78477		8.8989	8.61486	9.9671		12.5478	8.36372	5.29317		3.84546	1.34609	2.25051		2.14649	6.50264	2.1677		4.12568	3.23694	5.77845		0.658927	3.43477	4.35852		0.00043677	0.00133134	yes
TraesCS1D02G144400		Traes_5BL_486D0D865.1	MYB	1.17586	1.3693	0.49607		1.04009	1.23423	1.45082		1.50827	2.25324	1.73928		3.00729	3.97873	4.03314		2.10824	2.27759	3.64408		3.06143	3.38251	2.20364		4.05414	2.10672	2.50435		7.98094e-05	0.000289079	yes
TraesCS1D02G168100		Traes_5BL_486D0D865.1	MYB	9.70295	4.2234	5.45003		11.0581	10.5279	11.2858		13.7656	11.0654	12.1133		15.515	10.8111	15.1999		14.5371	13.5199	15.2361		10.2787	13.9157	12.1716		16.2473	13.8155	13.4784		0.000497974	0.00149784	yes
TraesCS1D02G214500		Traes_5BL_486D0D865.1	MYB	3.62508	5.27573	2.26388		5.55386	2.58194	10.9003		0.876337	0.135643	0.0001		0.027744	0.086987	0.069051		0.471337	0.848422	0.0001		0.733229	0.643567	1.04504		0.0001	0.0001	0.236392		6.21038e-09	5.15156e-08	yes
TraesCS1D02G262400		Traes_5BL_486D0D865.1	MYB	90.9704	67.3009	68.8211		89.9974	82.4733	96.4126		114.165	53.8084	58.6569		48.7882	43.1589	62.4298		40.4041	76.7964	48.7597		100.657	79.8065	129.398		55.0775	64.3982	95.5069		0.0215579	0.041701	yes
TraesCS1D02G268900	R2R3-MYB protein [Source:UniProtKB/TrEMBL;Acc:G9DR66]	TRAES3BF044400110CFD_t1	MYB	1.43049	1.37912	2.33625		1.81754	2.47247	2.37439		0.158755	0.081889	0.23725		0.0001	0.23852	0.058972		0.240906	0.138032	0.725937		0.390641	0.215787	0.265681		0.564807	0.0001	0.468352		4.28468e-06	2.05845e-05	yes
TraesCS1D02G275400		TRAES3BF019300020CFD_t1	MYB	0.886014	0.717266	1.45699		0.0001	1.4485	1.09728		0.0001	0.0001	0.0001		0.589352	0.980791	0.341312		0.448269	0.474338	0.568087		0.632629	2.08505	0.063217		1.37726	0.717219	0.390619		0.000158354	0.000534625	yes
TraesCS1D02G283100		Traes_1DL_B26A733D4.1	MYB	4.96866	3.84367	3.69179		4.06289	4.10236	4.7552		9.40759	6.22818	5.94354		8.84658	6.14131	7.50826		7.42706	8.28414	7.47961		6.35022	7.82677	9.09128		4.26279	6.89263	7.7203		0.00105985	0.00294038	yes
TraesCS1D02G307500		Traes_1BL_CF98E922B.1;Traes_1BL_CF98E922B.1	MYB;MYB	0.727272	1.45872	1.41005		3.45295	3.17174	2.37539		3.8356	2.91092	3.56712		5.23869	6.62095	6.14453		2.98133	2.48539	4.2579		3.43349	3.1406	2.93113		3.9862	3.46085	2.62013		1.26466e-08	9.93581e-08	yes
TraesCS1D02G311400	Transcription elongation factor spt6 [Source:UniProtKB/TrEMBL;Acc:A0A341PNW5]	Traes_5BL_486D0D865.1;Traes_5BL_486D0D865.1	MYB;MYB	16.0236	8.69572	11.0237		22.2209	19.11	20.3122		22.3268	18.0978	18.6463		28.0459	16.9087	22.821		18.8241	24.8527	20.3924		17.8862	22.6702	23.646		17.2926	24.6309	26.9932		0.0150519	0.0305694	yes
TraesCS1D02G367600		Traes_5BL_486D0D865.1	MYB	13.781	28.3838	26.0715		10.2313	12.1979	7.11409		25.2547	34.2826	39.8144		29.749	39.1301	30.1699		40.1865	27.8824	34.0174		21.3232	23.4936	18.0908		46.334	36.2724	23.379		2.27556e-08	1.70755e-07	yes
TraesCS1D02G371700		Traes_1AL_C7FD90C13.2	MYB	1.35381	2.01587	2.33436		0.299376	0.798053	0.286612		0.247594	0.744911	0.445995		0.072306	0.0001	0.0001		0.899119	0.253859	0.457615		1.03014	0.0001	0.210864		0.535699	0.218172	0.139439		0.00036332	0.00112848	yes
TraesCS1D02G387100		Traes_1AL_F0688BFDE.2	MYB	0.0001	0.305494	0.346566		0.28161	0.0001	0.140466		0.452543	1.43191	1.73861		0.080129	0.248307	0.564366		3.17243	0.702511	1.7971		1.48991	0.280486	1.33207		1.5223	1.55382	0.989618		0.00105353	0.0029256	yes
TraesCS1D02G428400		Traes_1DL_B7E76AFE6.1	MYB	14.9488	11.9785	10.7431		18.3095	16.2548	15.3235		17.634	12.2697	15.0142		9.20579	8.83071	8.70871		6.55071	12.4657	8.36062		11.0066	10.4111	17.304		8.9356	9.01574	14.3926		0.00854802	0.018624	yes
TraesCS1D02G442900		Traes_5BL_486D0D865.1	MYB	2.91569	2.56012	1.62412		4.07109	4.3271	3.49825		4.32731	3.71142	3.61492		4.71843	3.75146	5.13697		5.63722	4.7968	5.7559		5.71355	3.39181	5.0262		5.88804	4.22365	2.94207		0.0469836	0.0817467	yes
TraesCS2A02G117700		Traes_5BL_486D0D865.1	MYB	56.4877	142.576	114.816		167.757	108.601	102.276		194.178	334.334	350.605		236.288	361.046	301.62		333.113	220.03	315.098		312.757	226.407	186.732		349.897	266.565	217.967		8.21784e-07	4.59869e-06	yes
TraesCS2A02G119400		Traes_7AS_B6ADF4159.1	MYB	120.631	54.3511	66.0166		98.7125	99.0176	106.23		62.971	24.6579	15.5786		39.3578	16.2944	21.0753		15.5691	67.0277	18.8183		57.8895	31.9616	75.2241		11.9511	21.7817	59.4542		0.000731817	0.00211419	yes
TraesCS2A02G152700		Traes_2BS_E1E541767.1	MYB	0.812844	2.55159	1.52424		2.93488	2.09226	1.35411		0.996968	2.48828	3.5194		0.777185	2.18969	1.23042		3.36569	2.90141	6.02863		4.09599	2.91219	2.85968		8.25779	3.51009	3.54232		0.00169119	0.00446778	yes
TraesCS2A02G152900		Traes_2AS_4C9807337.1	MYB	0.261251	0.109836	0.679468		1.31765	0.917102	0.531246		0.439516	0.908609	1.7287		0.218315	0.680278	0.086196		0.525515	0.472928	0.625916		0.189132	0.158478	0.303415		3.15531	0.738946	1.01692		0.00285233	0.00710029	yes
TraesCS2A02G157600		Traes_5BL_632EBAD09.1	MYB	0.738368	0.340468	0.752599		0.743278	0.590885	3.91696		0.756429	0.333306	0.408992		0.246283	0.115689	0.128652		0.277334	0.349049	0.21469		0.812369	0.413143	0.242339		0.171444	0.176918	0.172136		7.86702e-06	3.55475e-05	yes
TraesCS2A02G158900		Traes_2BS_F1B450FA4.2;Traes_2BS_F1B450FA4.2;Traes_2BS_F1B450FA4.2;Traes_2BS_F1B450FA4.2;Traes_2BS_F1B450FA4.2;Traes_2BS_F1B450FA4.2	MYB;MYB;MYB;MYB;MYB;MYB	3.49792	1.8766	2.72197		2.41109	2.39551	1.92532		4.7225	3.09338	2.23037		3.68577	2.58274	2.68358		5.12245	4.04312	3.99366		3.89861	5.64896	3.66604		3.56635	4.64467	5.1266		0.00650822	0.0146728	yes
TraesCS2A02G173300		Traes_5BL_486D0D865.1;Traes_5BL_486D0D865.1	MYB;MYB	3.53785	2.14461	3.54678		3.80147	3.71686	3.14167		4.1484	3.95262	3.40931		6.41512	4.32859	5.12353		4.31422	5.26957	4.39041		4.31886	4.3838	4.38022		4.03714	5.15619	5.25386		0.0385057	0.0689932	yes
TraesCS2A02G193300		Traes_5BL_486D0D865.1	MYB	40.7692	52.4785	44.1425		41.5884	54.6954	72.7621		49.3179	42.7764	45.4592		84.288	81.9154	84.3182		71.1774	52.3883	72.4055		68.4843	64.7756	46.0964		67.9657	59.827	50.0447		0.00871466	0.0189439	yes
TraesCS2A02G206400	MYB transcription factor 80 [Source:UniProtKB/TrEMBL;Acc:W5B5Z3]	Traes_2AS_FA7059723.1	MYB	0.762909	1.71785	3.33271		0.0001	0.679889	0.959093		0.288905	0.0001	0.112944		0.205652	0.0001	0.0001		0.0001	0.27655	0.059911		0.0001	0.162575	0.431936		0.0001	0.113541	0.101256		0.0337306	0.0615695	yes
TraesCS2A02G214500	Formin-like protein [Source:UniProtKB/TrEMBL;Acc:A0A1D5TMN2]	Traes_5BL_486D0D865.1	MYB	10.289	6.94469	6.88045		6.67443	8.12955	6.58826		5.76634	2.60993	1.80575		3.64022	4.49953	3.583		2.41641	2.32018	3.05465		3.75802	4.70437	2.95038		3.17304	2.61395	2.87772		1.37252e-08	1.07046e-07	yes
TraesCS2A02G243500	Small nuclear ribonucleoprotein-associated protein [Source:UniProtKB/TrEMBL;Acc:A0A341Q301]	Traes_5BL_486D0D865.1	MYB	13.415	11.5492	11.3144		10.7494	10.9415	12.7319		8.78052	8.04538	7.94442		7.82777	5.73967	7.18938		6.13382	9.31624	5.78984		8.95057	8.19917	11.8581		7.57598	7.48054	9.42255		0.0062808	0.0142243	yes
TraesCS2A02G246400		Traes_7AS_B6ADF4159.1	MYB	34.633	61.5961	63.5548		63.0642	69.7196	89.8823		62.3289	103.925	73.6043		104.363	125.848	108.386		75.0652	70.4486	126.676		78.5959	61.664	43.0098		79.671	62.6279	53.808		0.00948523	0.0204289	yes
TraesCS2A02G250900		Traes_5BL_486D0D865.1	MYB	26.3001	32.0462	32.5635		23.8484	27.4247	28.0252		21.5622	26.3495	21.1223		17.0976	15.3627	14.7698		18.8726	15.0692	22.6645		21.5479	21.1338	19.9354		22.0006	18.3175	18.6069		0.00110199	0.00304433	yes
TraesCS2A02G269900		Traes_5DL_92CBBE968.1;Traes_5DL_92CBBE968.1	MYB;MYB	5.01285	4.63556	4.08297		7.25231	7.29291	6.25315		5.75969	5.43542	5.28701		4.24078	2.93509	3.78029		4.62204	4.29111	4.1029		5.87094	4.32786	4.44117		3.86036	4.42623	4.42253		0.025939	0.0489681	yes
TraesCS2A02G302000		Traes_5BL_486D0D865.1	MYB	44.6847	34.3558	35.1553		30.223	33.4596	36.0892		23.2555	18.9635	17.7648		47.6895	30.8795	36.995		31.5633	38.721	29.7385		35.1739	42.2402	36.4885		33.0316	34.9981	40.1791		0.00191241	0.00498632	yes
TraesCS2A02G338200		Traes_2DL_BDECC07BD.2	MYB	2.82762	2.75521	2.18807		1.8821	1.66968	0.706745		5.64058	6.75603	7.42277		2.08211	2.45883	2.56882		3.2006	2.18768	4.62296		1.87226	2.67691	1.99334		2.27741	4.27958	2.83389		6.43847e-07	3.6778e-06	yes
TraesCS2A02G363800		Traes_2AL_605C25CDF.2	MYB	0.0001	0.0001	0.0001		0.20215	0.0001	0.0001		0.066555	0.196313	0.411607		0.619621	1.31772	0.49577		0.312835	0.324374	0.526904		0.682026	0.566084	0.668244		0.918814	0.452563	0.390786		5.89143e-05	0.00022033	yes
TraesCS2A02G370300		Traes_2AL_AF9357B4C.1	MYB	0.633522	2.14535	1.08519		1.20537	3.33345	3.54856		0.798019	0.877065	0.559822		0.136546	0.461151	0.396564		0.13007	0.234909	1.07676		0.628729	1.2955	0.511109		1.23687	0.701029	0.368692		0.000853236	0.00242606	yes
TraesCS2A02G370700		Traes_2AL_AF9357B4C.1	MYB	0.28135	1.15899	0.827337		0.751214	4.02735	1.88776		0.552764	0.338974	0.659275		0.0001	0.0001	0.139206		0.106352	0.0001	0.078969		0.119051	0.152922	0.079355		0.285116	0.0001	0.0001		3.10752e-05	0.000123642	yes
TraesCS2A02G376200		Traes_5BL_486D0D865.1;Traes_5BL_486D0D865.1;Traes_5BL_486D0D865.1	MYB;MYB;MYB	5.76117	3.26281	4.33767		8.22884	7.33744	7.23599		10.516	8.94065	11.0595		11.2942	9.32724	11.2859		14.5876	13.6218	14.8662		12.9424	12.233	12.0748		11.7738	14.8832	13.7862		3.9761e-12	5.2924e-11	yes
TraesCS2A02G402800		Traes_5BL_486D0D865.1	MYB	2.10417	0.677765	1.12729		2.42058	2.0769	2.89411		2.34168	2.64969	1.85426		3.52668	3.96263	2.20905		3.21341	3.66872	3.97304		3.07717	2.5968	3.51512		3.43811	2.9066	3.72957		0.00461867	0.0108705	yes
TraesCS2A02G419900		Traes_5BL_486D0D865.1;Traes_5BL_486D0D865.1;Traes_5BL_486D0D865.1	MYB;MYB;MYB	4.63114	2.66539	4.52444		3.53887	4.57399	3.31832		3.66194	3.19936	2.26081		1.59328	0.750794	1.12041		1.09791	1.47692	1.26139		2.19596	1.74566	2.14848		1.39425	1.10845	1.79032		2.70334e-11	3.21153e-10	yes
TraesCS2A02G424861		Traes_5BL_486D0D865.1	MYB	15.875	39.3666	39.5711		58.4554	41.661	63.3948		105.586	163.777	199.521		174.018	229.877	226.537		325.461	211.64	304.754		213.161	226.713	164.482		363.229	257.946	176.785		3.96353e-26	2.09102e-24	yes
TraesCS2A02G445500		Traes_2AL_CC403D182.1	MYB	0.28905	0.146157	0.109869		0.943592	1.1924	1.1432		0.553251	0.335667	0.329908		0.0001	0.0001	0.0001		0.075962	0.050511	0.163491		0.0001	0.051169	0.230519		0.0001	0.075081	0.13248		3.82907e-08	2.7647e-07	yes
TraesCS2A02G468700		Traes_5BL_486D0D865.1	MYB	0.458838	0.173415	0.406972		0.598154	0.802385	1.11179		0.359575	0.300227	0.437241		0.208921	0.166935	0.446143		0.089215	0.163031	0.157656		0.062885	0.0001	0.202283		0.12837	0.121998	0.197921		0.000961228	0.00269841	yes
TraesCS2A02G473000		Traes_5BL_486D0D865.1	MYB	61.6051	50.1657	53.7198		51.7187	52.0502	48.613		43.87	40.7322	33.6122		35.2452	31.4247	31.9446		32.9936	37.0225	34.8689		47.1356	37.0982	42.3815		33.3282	35.3642	38.8181		0.00470566	0.0110509	yes
TraesCS2A02G513900		Traes_5BL_486D0D865.1	MYB	3.88885	3.06209	3.64323		28.3272	24.5148	29.4365		22.4823	34.5704	112.794		110.823	94.1573	89.4788		99.2156	56.9043	107.738		88.3324	115.93	72.8853		106.409	88.0053	60.3284		6.25077e-26	3.2339e-24	yes
TraesCS2A02G541900		Traes_5DL_92CBBE968.1	MYB	0.251545	1.82505	0.789018		2.80736	5.61289	8.74169		3.7352	5.172	2.62784		0.0001	0.0001	0.0001		0.334127	0.193686	0.0001		0.362348	0.0001	0.0001		0.0001	0.070669	0.0001		2.68578e-14	4.64368e-13	yes
TraesCS2A02G552400		Traes_2AL_097BADCFE.1	MYB	1.24298	0.421414	1.03537		1.13412	1.11733	0.332916		1.6967	3.32695	3.35311		1.1016	1.62458	2.35351		1.18257	1.32418	2.15539		1.37956	0.692727	1.41517		0.51676	2.18067	1.86656		0.0438549	0.0771032	yes
TraesCS2B02G056800	Formin-like protein [Source:UniProtKB/TrEMBL;Acc:A0A341QGH4]	Traes_5BL_486D0D865.1	MYB	0.675019	0.252402	0.887275		1.58937	1.45478	1.71815		1.5571	1.15245	1.63586		0.816905	0.584343	1.0616		0.471366	0.842225	0.735271		0.877316	0.504248	1.09018		0.717689	1.13156	1.05178		0.0061328	0.0139298	yes
TraesCS2B02G137700		Traes_5BL_486D0D865.1	MYB	97.664	201.949	196.942		212.71	136.779	132.749		178.938	330.138	359.594		234.45	394.79	346.829		377.097	218.359	352.213		336.25	183.112	194.715		499.165	236.837	196.439		0.013923	0.028562	yes
TraesCS2B02G139100		Traes_7AS_B6ADF4159.1	MYB	24.5905	14.7368	12.9565		17.9411	18.6315	18.8643		14.0458	5.97323	4.63923		10.9258	4.95683	5.76913		5.21616	14.8891	4.1624		11.3646	7.35706	15.2779		2.78121	5.4678	14.3071		0.0126625	0.0262867	yes
TraesCS2B02G154700	Thioredoxin reductase [Source:UniProtKB/TrEMBL;Acc:A0A1D6RMY7]	Traes_5BL_486D0D865.1	MYB	19.816	34.125	29.0696		10.925	13.9668	6.99883		15.6864	26.4446	24.9365		16.643	23.7831	17.0683		24.107	19.677	16.6507		11.742	17.6354	9.97716		23.1032	18.1977	13.2918		0.00036713	0.00113899	yes
TraesCS2B02G177900		Traes_2BS_E1E541767.1	MYB	0.471857	1.36719	2.11772		4.76632	5.76901	2.83176		0.825144	2.34713	3.39579		0.806574	1.9351	1.31694		3.73978	1.85299	4.6411		1.67953	2.66023	1.91348		8.45059	3.82642	1.97075		0.00424577	0.0100887	yes
TraesCS2B02G178000		Traes_2BS_1DB727AD1.1	MYB	0.941557	1.19544	1.449		3.13214	2.6744	1.63209		1.06469	2.1008	2.5565		1.49053	1.24588	0.919148		3.96067	2.22249	3.46943		2.13665	1.44228	1.62734		7.3173	1.95039	1.56105		0.00176873	0.00464909	yes
TraesCS2B02G183100		Traes_5BL_632EBAD09.1	MYB	0.864799	0.352785	1.40081		0.728331	1.04387	3.69902		1.28041	0.551118	0.726278		0.130076	0.808997	0.590281		0.206743	0.265816	0.417319		1.0542	0.415505	0.644882		0.312434	0.440459	0.681406		0.0118337	0.0248	yes
TraesCS2B02G270700		Traes_7AS_B6ADF4159.1	MYB	28.4737	53.0163	43.127		51.297	51.0058	60.5874		49.205	79.7296	72.6881		98.1596	117.709	94.6472		79.4416	74.4929	113.439		87.5877	76.7073	47.6896		80.2639	70.9227	61.2172		0.000145847	0.000496695	yes
TraesCS2B02G271300		Traes_5BL_486D0D865.1	MYB	90.9761	186.089	168.352		35.0095	46.7663	17.5963		60.8612	104.962	108.274		65.7431	109.533	87.928		89.9856	64.2825	62.4441		39.2992	62.117	37.7119		82.3753	74.2483	48.3587		4.3768e-08	3.12516e-07	yes
TraesCS2B02G288600		Traes_5DL_92CBBE968.1	MYB	6.5558	5.44192	4.02222		6.90658	6.50261	7.24301		6.99395	4.63859	4.52927		2.71487	1.6776	2.00201		3.18352	4.08038	2.77794		4.01251	5.2413	4.72568		1.78293	3.16658	4.20408		0.00218706	0.00561484	yes
TraesCS2B02G299800		Traes_5BL_486D0D865.1	MYB	7.53808	3.77944	5.42923		6.70704	7.35051	6.77399		7.337	5.97105	5.33195		13.5831	9.07214	11.0753		7.13028	10.8621	7.63578		8.59536	10.8445	10.5279		8.0538	8.01081	10.2256		0.000896713	0.00253593	yes
TraesCS2B02G317800		Traes_5BL_486D0D865.1;Traes_5BL_486D0D865.1	MYB;MYB	59.5034	39.6107	48.8038		26.5279	33.5358	32.4559		23.9765	21.7924	18.5024		64.0102	44.6852	51.3645		46.4025	52.6893	38.0644		49.8893	70.3808	50.4941		45.5253	50.4603	51.6865		9.07064e-08	6.13831e-07	yes
TraesCS2B02G343800		Traes_2DL_BDECC07BD.2	MYB	2.5114	3.38831	4.13608		1.95242	1.79835	1.0958		3.3422	5.07836	5.91274		1.21027	1.42748	2.0937		2.58692	1.77193	3.26876		2.09412	2.00727	2.08246		0.797265	2.30343	2.30291		0.000324742	0.00102231	yes
TraesCS2B02G360900		Traes_5BL_486D0D865.1	MYB	3.99985	3.48117	3.1879		4.40922	4.55349	5.19923		7.00999	7.02217	6.26152		5.84835	5.32577	5.87474		4.75913	4.87487	4.96155		4.76035	6.46204	4.31583		2.97582	5.00383	5.29917		0.0217891	0.0420949	yes
TraesCS2B02G387700		Traes_2BL_604FE7639.1	MYB	0.281876	0.0001	0.0001		1.07339	1.34613	1.63305		0.200519	0.066634	0.371538		0.0001	0.0001	0.0001		0.0001	0.0001	0.0001		0.0001	0.0001	0.0001		0.0001	0.0001	0.0001		7.41763e-08	5.10322e-07	yes
TraesCS2B02G387800		Traes_2BL_7CEC6A8D7.1	MYB	0.164859	0.093052	0.145419		0.826262	1.48734	0.537828		0.063711	0.0001	0.0001		0.0001	0.0001	0.0001		0.0001	0.03079	0.031864		0.207839	0.0001	0.0001		0.181366	0.160876	0.12954		0.000135805	0.000465997	yes
TraesCS2B02G399200		Traes_2BL_0501BC320.2;Traes_2BL_0501BC320.2	MYB;MYB	131.788	108.675	136.244		35.7649	88.8436	81.6418		54.5773	42.3421	38.5447		2.29355	6.2511	6.22372		3.69495	4.96856	4.54818		10.7705	7.54648	9.74424		7.24655	5.90782	6.99282		2.78029e-80	3.38026e-77	yes
TraesCS2B02G410700		Traes_5BL_486D0D865.1	MYB	24.6873	50.0376	38.1379		10.4809	14.072	21.4662		13.8416	19.7145	30.4001		0.644812	3.30882	0.921817		6.91427	2.08912	8.37295		2.75696	2.87002	1.55964		4.58251	1.94141	1.43981		1.31846e-23	5.62e-22	yes
TraesCS2B02G466400		Traes_2BL_34A0848F2.1	MYB	4.82799	8.52995	11.4615		2.98872	6.19719	7.10732		1.51191	1.07252	0.590261		0.0001	0.0001	0.0001		0.0001	0.0001	0.086645		0.0001	0.0001	0.0001		0.0001	0.117011	0.0001		1.53859e-39	1.99774e-37	yes
TraesCS2B02G466500		Traes_2BL_FD8C2F815.1	MYB	2.02966	3.47924	4.2118		1.6747	4.25257	3.53073		0.344274	0.543859	0.170179		0.0001	0.0001	0.0001		0.0001	0.0001	0.159095		0.0001	0.067792	0.0001		0.0001	0.032428	0.0001		4.57468e-21	1.57176e-19	yes
TraesCS2B02G541900		Traes_5BL_486D0D865.1	MYB	0.0001	0.0001	0.144024		2.47231	2.34727	7.69255		8.44356	8.04988	21.7403		69.1053	144.673	165.708		59.0666	33.0029	43.6926		52.2659	62.5103	17.0487		53.4546	29.1134	24.7976		7.75774e-48	1.7364e-45	yes
TraesCS2D02G096000		Traes_2DS_61B920833.1	MYB	0.127679	0.059749	0.236032		0.189636	2.22311	1.08737		0.032928	0.113268	0.0001		0.0001	0.0001	0.0001		0.11208	0.0001	0.0001		0.167254	0.081657	0.433642		0.10923	0.0001	0.119787		0.000248112	0.000802902	yes
TraesCS2D02G117400		Traes_5BL_486D0D865.1	MYB	31.3488	97.5053	75.7468		145.059	82.4674	96.7773		124.699	232.655	245.544		137.855	223.629	193.626		226.883	131.171	197.838		203.593	118.975	107.241		348.358	144.087	110.077		0.00241175	0.00611858	yes
TraesCS2D02G119700		Traes_5BL_486D0D865.1	MYB	0.0001	0.0001	0.355241		0.646326	0.701177	0.988511		0.365847	0.197839	0.34116		0.333878	0.110768	0.03867		0.468914	0.307965	0.565697		2.34192	0.369254	1.19896		1.22419	0.337067	0.586338		0.00754839	0.0166985	yes
TraesCS2D02G120400		Traes_7AS_B6ADF4159.1	MYB	132.815	59.206	70.7315		103.273	102.952	111.226		85.4444	23.1624	17.7264		52.8278	16.7402	25.0774		20.1361	77.9987	23.2792		66.6777	38.8977	94.3952		10.7571	26.1309	79.2573		0.0217904	0.0420959	yes
TraesCS2D02G156900		Traes_7AS_B6ADF4159.1	MYB	44.7385	19.3943	25.5734		37.7008	37.8457	43.3758		32.0584	9.48667	8.00214		14.3634	5.39131	6.74969		5.81012	22.3275	5.51387		22.7309	8.49768	29.1407		3.25467	7.15499	23.6258		0.00205611	0.00531771	yes
TraesCS2D02G158200		Traes_2BS_E1E541767.1	MYB	3.48854	4.24484	4.80764		5.29683	8.35851	4.94328		2.3691	2.84383	4.53963		1.07652	2.21526	1.19153		4.12795	2.31569	4.98069		3.3283	2.86359	2.44193		10.2814	3.49495	2.49345		0.000539862	0.00160936	yes
TraesCS2D02G158300		Traes_2DS_3569AEDFB.1	MYB	1.30937	2.12755	2.49818		3.25977	4.20583	2.3611		0.802498	1.48726	1.04223		0.829064	0.83279	0.755314		1.62045	1.40031	2.7643		3.45463	1.56832	1.89818		3.25257	1.84384	1.69824		0.000868768	0.00246577	yes
TraesCS2D02G163700		Traes_5BL_632EBAD09.1	MYB	1.01797	0.195779	0.790846		0.825757	0.978023	3.12469		0.934758	0.694689	0.582796		0.396034	0.128392	0.213991		0.539576	0.256037	0.252196		1.11939	0.377494	0.585601		0.305167	0.304425	0.804961		0.00494328	0.011534	yes
TraesCS2D02G220300	Formin-like protein [Source:UniProtKB/TrEMBL;Acc:A0A1D5V3F0]	Traes_5BL_486D0D865.1	MYB	0.133721	0.0001	0.035589		0.281307	0.228299	0.496975		0.534818	0.345599	0.297345		0.621909	0.426789	0.19475		0.135724	0.060045	0.265862		0.144323	0.614527	0.491645		0.063455	0.472814	0.424806		0.0362296	0.0654521	yes
TraesCS2D02G228600		Traes_5BL_486D0D865.1	MYB	70.5576	82.1732	93.3493		45.7036	50.5857	48.0563		53.6224	62.3785	66.2737		46.9177	63.9697	64.0784		54.6058	49.9138	45.6992		40.6122	51.4513	48.8801		63.0356	55.8357	43.651		0.0100476	0.0214775	yes
TraesCS2D02G248300	Small nuclear ribonucleoprotein-associated protein [Source:UniProtKB/TrEMBL;Acc:A0A1D5UP28]	Traes_5BL_486D0D865.1	MYB	24.6756	14.9194	19.854		17.3471	18.5544	19.4772		16.118	9.28256	8.94741		12.0703	8.56184	10.1105		10.1197	16.6802	8.48617		16.8445	14.2187	18.8175		9.94789	11.4267	16.0272		0.00553386	0.012737	yes
TraesCS2D02G248800		Traes_7AS_B6ADF4159.1	MYB	23.3909	39.8646	39.9363		58.2153	62.9326	84.3456		53.8389	78.5712	58.839		96.8362	127.195	94.1138		73.8549	69.5761	112.598		82.0213	74.6942	40.6379		85.4805	67.0757	54.1234		5.74966e-05	0.000215512	yes
TraesCS2D02G268900		Traes_5DL_92CBBE968.1	MYB	5.32809	4.44418	6.84161		9.18537	7.6889	9.04201		8.78214	8.2864	7.36957		3.55403	3.53727	4.23026		5.34024	4.19368	5.03467		7.75733	4.02207	6.86388		3.66093	4.69342	7.34563		0.0133579	0.0275581	yes
TraesCS2D02G281200		Traes_5BL_486D0D865.1	MYB	11.9119	6.64527	9.18722		11.7674	10.8458	12.6477		12.2397	10.7972	11.0543		20.3923	13.6155	14.8178		13.5954	18.5422	12.5159		15.0651	14.9885	19.2361		14.3553	14.7482	17.8799		0.00551703	0.0127046	yes
TraesCS2D02G300500		Traes_5BL_486D0D865.1	MYB	55.6031	44.1009	52.6155		29.0774	34.9933	31.4487		28.5326	24.6873	23.5465		56.0769	46.4302	50.4624		46.6481	53.7143	39.1067		48.8225	60.633	47.298		46.1379	51.8377	51.0704		7.11261e-06	3.24594e-05	yes
TraesCS2D02G324800	MYB transcription factor 16 [Source:UniProtKB/TrEMBL;Acc:G9DR81]	Traes_2DL_BDECC07BD.2	MYB	3.49359	6.96033	8.3221		2.21714	3.47789	1.50344		4.05436	3.8291	6.88903		1.12564	1.31516	1.93473		1.94922	1.93138	3.11099		1.5734	1.84521	1.7297		0.619796	2.93183	1.55566		1.29871e-06	6.98093e-06	yes
TraesCS2D02G335600		Traes_5BL_486D0D865.1;Traes_4DS_FEAA10316.1	MYB;GRAS	0.0668291	0.058704	0.0001		1.58049	0.342102	1.372		1.41987	1.08362	1.09617		10.7336	6.96741	7.83314		3.33987	3.88216	5.48512		3.75992	10.3623	2.23684		2.7359	2.81402	1.98797		1.63173e-29	1.06841e-27	yes
TraesCS2D02G353000	Peroxidase [Source:UniProtKB/TrEMBL;Acc:A0A1D5UU37]	Traes_5BL_486D0D865.1	MYB	5.05614	2.5762	5.27301		5.441	16.0644	22.8955		11.2765	3.52983	2.24154		3.26889	2.54077	3.67546		2.38302	5.55209	3.12708		11.65	5.85175	6.75707		1.60513	2.6537	4.83736		7.85209e-06	3.5492e-05	yes
TraesCS2D02G366800		Traes_2BL_03F3475CD.1	MYB	0.413107	0.760025	1.53126		1.4888	2.664	2.36757		0.751984	0.629005	0.634558		0.190041	0.375968	0.222836		0.205531	0.450296	0.27133		0.598697	0.860415	0.730739		0.413311	0.628413	0.584224		1.67005e-06	8.77597e-06	yes
TraesCS2D02G366900		Traes_2AL_2D4100475.1	MYB	0.862113	0.291994	0.279246		0.61029	1.97868	2.91397		0.26584	0.0001	0.236276		0.0001	0.0001	0.0001		0.077404	0.0001	0.03976		0.0001	0.0001	0.0001		0.0001	0.0001	0.0001		2.20784e-11	2.65591e-10	yes
TraesCS2D02G378400		Traes_2BL_0501BC320.2;Traes_2BL_0501BC320.2	MYB;MYB	93.7115	89.2961	117.583	100.197	27.5623	58.4511	53.75	46.5878	39.6198	31.6463	30.5388	33.935	9.76943	11.1952	7.30603	9.42356	4.03509	4.44821	5.12879	4.53736	7.42831	7.44161	8.03074	7.63355	6.07082	5.97828	6.03152	6.02687	4.53726e-101	1.42777e-97	yes
TraesCS2D02G381400		Traes_5DL_92CBBE968.1	MYB	11.4569	24.2775	27.3984		13.5683	10.8625	6.3905		16.2822	22.5136	25.6215		16.5379	29.8254	18.5124		24.9296	15.0958	18.6696		15.9051	17.5071	13.4287		29.5678	17.8735	14.4585		0.0494222	0.0854312	yes
TraesCS2D02G417000		Traes_5BL_486D0D865.1	MYB	6.51269	6.16592	7.42479		4.8026	5.9836	6.70879		6.14227	6.27731	5.50283		3.8588	3.7949	3.77319		4.4069	4.56051	3.31199		4.58719	4.48067	6.1028		5.1775	4.42695	4.73372		0.0064701	0.0146011	yes
TraesCS2D02G422800		Traes_5BL_486D0D865.1	MYB	26.1317	58.4417	68.6325		56.1199	49.3938	65.8736		112.717	163.159	182.9		171.317	241.513	232.187		313.586	217.81	283.647		334.22	272.505	193.327		385.493	312.303	229.764		6.3073e-22	2.31102e-20	yes
TraesCS2D02G444200		Traes_2AL_CC403D182.1	MYB	0.4167	0.369259	0.806351		1.06361	2.06982	1.50051		0.63838	0.528537	0.447375		0.0001	0.0001	0.067275		0.085877	0.0001	0.08188		0.135957	0.0001	0.0001		0.126458	0.0001	0.143451		3.65314e-05	0.000143032	yes
TraesCS2D02G444300		Traes_2BL_FD8C2F815.1	MYB	0.428881	0.950297	0.377995		0.815347	1.14944	0.843541		0.320071	0.031168	0.05167		0.0001	0.0001	0.0001		0.0001	0.059433	0.119057		0.0001	0.0001	0.148976		0.17629	0.091209	0.0001		0.000113402	0.000396137	yes
TraesCS2D02G468800		Traes_5BL_486D0D865.1	MYB	0.171817	0.25818	0.091396		1.17498	0.4982	0.588514		0.417269	0.19133	0.153303		0.312814	0.320198	0.324605		0.250148	0.230337	0.143751		0.274955	0.230666	0.415256		0.140399	0.062988	0.3243		0.0258588	0.0488372	yes
TraesCS2D02G515500		Traes_5BL_486D0D865.1;Traes_5BL_486D0D865.1	MYB;MYB	5.56971	4.27734	12.0236		129.709	102.429	133.728		101.992	98.0056	325.289		224.17	209.563	174.335		191.798	90.8334	174.812		182.174	204.746	199.651		315.437	182.299	198.29		1.55179e-22	5.99803e-21	yes
TraesCS2D02G527700		Traes_5BL_486D0D865.1	MYB	2.18376	2.26485	1.47176		4.4882	2.28261	6.43291		3.42949	1.38688	1.66924		3.72824	1.38067	2.74112		2.02516	2.90053	3.38749		6.22239	2.79715	5.69632		2.38264	3.62796	3.88588		0.0376007	0.0675663	yes
TraesCS2D02G533300		Traes_5BL_486D0D865.1	MYB	1.09551	0.351619	0.30451		7.23676	6.00412	20.3107		0.903265	0.13459	0.146318		0.695976	0.188224	0.253774		0.266742	0.245443	0.329247		0.518991	0.154954	0.254137		0.077168	0.200525	0.454512		3.44334e-29	2.19549e-27	yes
TraesCS2D02G543500		Traes_5BL_486D0D865.1	MYB	0.809153	2.87891	1.42666		2.40486	4.14853	15.1735		2.2931	4.40486	3.56388		0.0001	0.0001	0.137862		0.050509	0.072886	0.150856		0.295195	0.359362	0.173766		0.0001	0.23029	0.0001		1.78405e-18	4.8544e-17	yes
TraesCS3A02G003800		TRAES3BF039800050CFD_t1	MYB	4.61188	2.92151	3.73111		6.50893	6.19849	7.96899		6.82789	6.46314	7.43314		6.86784	8.69691	7.53676		7.55209	6.59675	6.10735		6.00917	5.90526	5.62503		8.83798	7.87271	6.54835		0.00610915	0.0138814	yes
TraesCS3A02G044700		TRAES3BF034000040CFD_t1	MYB	0.0001	0.317915	0.106485		1.04829	0.520556	1.99142		0.225267	0.197851	0.498487		0.512332	0.0001	0.068801		0.0001	0.087758	0.069464		1.00738	0.248313	0.901595		0.0001	0.097173	0.419472		0.0353649	0.0641108	yes
TraesCS3A02G092900		Traes_5DL_92CBBE968.1	MYB	4.85638	6.33089	7.36794		6.89252	6.01908	6.2692		8.23617	9.4482	10.3558		10.8654	11.3024	11.9511		10.9947	10.0941	13.1491		13.2741	11.401	10.674		15.1993	10.7925	10.8475		1.0739e-05	4.7162e-05	yes
TraesCS3A02G153700		TRAES3BF049800070CFD_t1	MYB	2.14572	1.26861	1.44348		2.63107	2.31219	2.76798		1.84931	1.15895	0.715048		1.01048	0.324286	0.366728		0.502774	1.44043	0.116864		1.51365	0.906578	1.58218		0.091634	0.526924	1.58583		0.0211187	0.0409432	yes
TraesCS3A02G184800	DNA gyrase subunit B [Source:UniProtKB/TrEMBL;Acc:A0A1D5VK18]	Traes_5BL_486D0D865.1	MYB	33.1664	32.5533	29.4463		20.4099	23.7995	19.6008		20.2113	22.4615	18.8333		22.2393	17.333	17.0415		15.469	21.6376	15.8765		13.5525	16.439	19.9009		13.2642	17.2762	20.1565		0.00136033	0.00367734	yes
TraesCS3A02G185400		Traes_5BL_486D0D865.1	MYB	7.59652	4.55264	5.2429		1.50317	2.72988	2.53702		3.1687	4.24244	4.04766		1.88174	1.36987	2.11936		2.86012	3.36818	2.94159		1.50229	2.98449	1.36139		3.08941	2.25863	2.4548		4.47482e-05	0.000171747	yes
TraesCS3A02G187300	ATP-dependent Clp protease proteolytic subunit [Source:UniProtKB/TrEMBL;Acc:A0A341RUZ4]	Traes_5BL_486D0D865.1	MYB	24.273	36.7693	43.0329		10.8596	16.145	9.99577		19.5862	31.2014	28.7872		23.5594	29.4322	25.941		28.6259	20.0181	21.177		17.9151	21.5224	15.9689		24.1081	28.2842	19.8075		1.88019e-05	7.84073e-05	yes
TraesCS3A02G192700		Traes_5DL_92CBBE968.1	MYB	12.3285	7.07952	8.78766		16.2376	11.9528	15.5439		18.3837	17.277	16.2371		27.4252	20.162	24.1057		24.3384	29.2381	30.4079		20.7795	21.0594	28.903		22.7525	27.4561	29.9032		6.27684e-10	6.08848e-09	yes
TraesCS3A02G212000		Traes_5DL_92CBBE968.1	MYB	11.779	27.5666	27.8679		3.29197	6.52904	3.29956		10.2567	20.1037	25.0606		14.5935	28.6339	19.6883		29.9794	14.0024	21.7231		14.9981	15.3052	10.617		28.465	18.4667	10.8475		3.45086e-06	1.69532e-05	yes
TraesCS3A02G227300		Traes_5BL_486D0D865.1	MYB	0.0001	0.172768	0.079225		0.630414	0.209364	0.602501		0.170153	0.412924	0.201987		0.182942	0.795702	0.617725		0.684829	0.677996	0.851302		0.409601	0.770306	0.674493		1.55294	0.583393	0.595433		0.00983488	0.0210894	yes
TraesCS3A02G254500		TRAES3BF082500050CFD_t1;TRAES3BF082500050CFD_t1	MYB;MYB	0.591376	2.17031	1.29668		2.25004	1.94481	3.07314		0.723804	0.688652	1.37232		0.379334	0.566679	0.233023		1.4705	0.797489	1.07935		1.90121	0.36446	1.06535		1.10623	0.318201	1.08556		0.00468195	0.0110015	yes
TraesCS3A02G300800		Traes_5BL_486D0D865.1;Traes_5BL_486D0D865.1;Traes_5BL_486D0D865.1	MYB;MYB;MYB	3.57255	1.61677	2.13145		3.56465	3.99842	3.65007		4.13432	2.69458	2.31016		5.41493	3.45708	4.24912		4.00949	5.80095	3.9234		5.23495	4.08862	5.16199		4.19746	4.69665	4.75583		0.0110176	0.0232848	yes
TraesCS3A02G359200		TRAES3BF104600030CFD_t1	MYB	4.0317	2.90202	3.13059		3.98945	3.63608	3.68852		5.09756	5.34427	6.49991		7.78746	7.35253	6.97523		6.54571	6.80571	6.86153		4.54044	8.95873	5.71992		7.26868	7.63958	6.21622		1.09678e-05	4.80879e-05	yes
TraesCS3A02G365200		TRAES3BF039800050CFD_t1	MYB	0.356298	0.171206	0.647819		0.245063	0.277697	0.050402		0.549543	0.730426	0.437536		0.572905	0.372446	0.365579		0.975348	0.655847	0.719447		1.25428	2.24537	0.943254		1.3803	0.872389	0.822887		5.80945e-05	0.000217509	yes
TraesCS3A02G367600		TRAES3BF018800030CFD_t1	MYB	2.20734	1.01284	1.93314		3.87192	2.75675	3.11618		4.58365	6.2325	5.70623		2.74499	2.8202	3.63716		3.53764	2.70643	2.96131		3.31778	2.84651	3.8445		4.37961	2.77304	2.17279		0.00194913	0.00506995	yes
TraesCS3A02G370700		Traes_5BL_486D0D865.1	MYB	13.5462	12.9522	12.7866		11.5265	11.098	9.44609		9.89095	10.1814	8.53333		7.14929	7.03863	5.81537		7.29835	8.89716	6.82765		9.37491	6.4515	9.67244		7.93748	5.9681	10.0497		0.0109873	0.0232292	yes
TraesCS3A02G375500		TRAES3BF019300020CFD_t1	MYB	39.4269	50.1372	44.521		10.6975	27.3653	25.1825		10.4351	8.58955	8.70301		1.60133	1.29503	0.762457		4.34948	1.97224	3.98448		2.31072	3.73141	0.511304		3.36533	2.27018	1.10353		4.30772e-38	4.98792e-36	yes
TraesCS3A02G384400		TRAES3BF044400110CFD_t1	MYB	2.50027	4.92316	3.268		1.96451	2.77144	3.50395		2.16768	3.83025	7.19653		0.35292	1.05215	0.360836		0.903616	0.111422	0.443713		0.440953	0.243579	0.0001		0.958089	0.075597	0.174689		4.48549e-08	3.19467e-07	yes
TraesCS3A02G395600		Traes_5BL_486D0D865.1	MYB	0.0001	0.211594	0.0001		2.23983	1.00421	1.24543		0.285413	0.112886	0.173049		0.36866	0.0001	0.220715		0.077178	0.300519	0.149297		0.197828	0.090368	0.225944		0.43389	0.155619	0.143659		0.00352265	0.00854971	yes
TraesCS3A02G422600		Traes_5BL_486D0D865.1	MYB	114.49	55.0831	72.804		82.4702	85.7167	110.072		92.9967	42.0729	35.1051		55.6817	47.6903	46.644		33.554	80.5438	32.6775		98.7617	70.5602	94.4857		30.766	41.016	78.83		0.0389385	0.0696567	yes
TraesCS3A02G423900		Traes_5BL_486D0D865.1	MYB	9.75011	7.36078	6.7317		4.6343	4.26042	4.22236		5.35157	6.80093	6.15443		5.17619	4.42941	5.06906		4.69505	5.11848	4.09382		6.35918	5.54311	4.64458		2.99605	5.06537	4.64024		0.0174288	0.0346872	yes
TraesCS3A02G535100	MYB13 transcription factor [Source:UniProtKB/TrEMBL;Acc:S4V9N0]	TRAES3BF065400010CFD_t1	MYB	1.20742	1.42808	0.420138		11.9408	4.46732	8.66377		3.16057	6.29532	5.53187		0.23687	1.89806	2.06333		2.97039	4.43822	5.52431		4.41696	3.61565	5.00037		4.50353	2.05864	2.03545		1.65708e-06	8.71551e-06	yes
TraesCS3B02G059900		Traes_5BL_486D0D865.1	MYB	0.0001	0.0001	0.0001		3.77628	2.41825	2.04762		0.0001	0.0001	0.0001		0.0001	0.0001	0.0001		0.0001	0.0001	0.0001		0.0001	0.0001	0.084665		0.0001	0.0001	0.091278		3.86157e-06	1.87864e-05	yes
TraesCS3B02G215000		Traes_5BL_486D0D865.1	MYB	7.68009	6.21073	8.21874		3.55024	3.95795	3.32389		5.50734	8.46482	3.52214		2.81446	2.7346	3.26467		6.26414	5.15828	5.03219		2.97728	4.61986	3.65821		3.83025	3.61561	2.70193		0.000244726	0.000793312	yes
TraesCS3B02G216800	ATP-dependent Clp protease proteolytic subunit [Source:UniProtKB/TrEMBL;Acc:A0A077RRI7]	Traes_5BL_486D0D865.1	MYB	38.4625	58.586	63.4657		17.1118	23.5077	13.811		24.9534	41.1902	39.183		31.7085	35.2362	30.0925		39.8471	28.6973	32.4094		23.7073	28.8614	21.5537		34.4458	35.2909	25.7372		3.32193e-06	1.63917e-05	yes
TraesCS3B02G239800		Traes_5BL_486D0D865.1	MYB	0.216266	0.097058	0.068551		0.681846	0.196091	0.205855		0.543401	0.676001	1.01989		0.142808	0.143347	0.0001		0.340359	0.226773	0.605898		0.352488	0.261257	0.076909		0.468072	0.44171	0.212773		0.0293074	0.0544847	yes
TraesCS3B02G240800		Traes_5BL_486D0D865.1	MYB	4.1042	4.4426	4.4736		7.07445	7.22818	6.69193		8.55934	7.68299	8.80196		10.1434	11.766	12.2258		9.99989	7.74054	10.4475		7.83205	8.22535	9.1335		8.9693	11.2292	10.1198		4.17928e-08	2.99532e-07	yes
TraesCS3B02G242400		Traes_5DL_92CBBE968.1	MYB	12.0247	24.7	20.8748		4.02174	4.72381	3.81691		8.48884	18.7863	18.1611		12.4471	22.4357	16.9406		24.9899	12.3405	16.9039		11.0264	16.1802	7.90759		27.8953	16.8156	9.86964		4.01624e-06	1.94588e-05	yes
TraesCS3B02G275700		Traes_5BL_486D0D865.1	MYB	0.832281	0.525637	0.813491		0.987359	0.657892	0.50647		0.674907	0.826233	0.66624		0.430298	0.773514	0.939689		0.574748	0.366611	0.416231		0.271392	0.029211	0.207595		0.242929	0.257915	0.321105		0.00628644	0.0142358	yes
TraesCS3B02G282800		Traes_5BL_486D0D865.1	MYB	6.93306	6.80357	5.96418		9.1355	7.77269	9.3238		11.7886	12.0313	14.5235		14.271	15.342	16.3582		16.0435	12.395	15.6914		11.0555	13.2642	14.454		15.4045	15.8261	15.4424		3.1058e-08	2.2772e-07	yes
TraesCS3B02G286500		TRAES3BF082500050CFD_t1	MYB	0.602774	1.02918	0.313723		2.54271	1.76082	1.86993		0.875339	0.68548	0.963656		0.462604	0.146747	0.697516		0.689261	0.526027	1.35129		0.806184	0.608882	0.286636		1.17806	0.392632	0.14951		0.0192347	0.0377696	yes
TraesCS3B02G298200		Traes_1AL_F0688BFDE.2	MYB	0.180646	0.0001	0.285279		0.571597	0.509855	0.535844		0.432234	0.515994	0.541455		0.620068	1.93021	0.914471		1.09761	0.707927	1.86935		1.72411	0.384766	0.681056		0.507775	1.2768	1.49609		0.00748145	0.0165702	yes
TraesCS3B02G330100		Traes_5BL_486D0D865.1	MYB	4.54391	2.76398	3.37374		4.73337	7.29113	4.89894		6.71353	8.959	8.25115		10.7473	8.78272	9.29379		7.78862	8.70953	7.31098		4.78152	7.5557	6.47898		4.7645	8.16305	7.95247		0.000590579	0.0017446	yes
TraesCS3B02G332200		Traes_5BL_486D0D865.1	MYB	14.4575	12.2101	8.95264		13.8495	11.1592	10.0135		11.2519	9.11137	9.36619		5.46158	4.87288	5.11803		5.22431	8.98035	5.1911		10.2001	6.01348	10.6428		5.42501	6.24204	9.83214		0.000307933	0.000975245	yes
TraesCS3B02G367500		TRAES3BF027700010CFD_t1;TRAES3BF027700010CFD_t1	MYB;MYB	0.424252	0.460666	0.369281		0.955426	0.682068	0.447288		0.730277	1.4004	1.91045		1.42454	0.682994	1.29133		1.16415	0.771617	1.3896		1.43888	1.41955	0.611079		1.08272	1.23199	1.14379		0.0210083	0.0407514	yes
TraesCS3B02G376700		TRAES3BF039800050CFD_t1	MYB	46.9323	9.98308	31.5483		71.8685	63.0025	72.878		46.9804	12.252	8.63985		22.211	7.58991	15.9869		4.1764	36.0784	4.9019		61.3095	33.6316	61.8475		0.290343	13.6759	32.3643		0.0245651	0.0466991	yes
TraesCS3B02G391900		TRAES3BF104600030CFD_t1	MYB	12.2805	11.1169	11.0003		14.2553	13.5901	11.7963		17.6972	16.989	21.1236		21.0001	18.428	18.4304		18.341	19.0157	20.0251		17.705	15.7683	18.0913		19.7745	20.2144	19.701		0.000495909	0.00149272	yes
TraesCS3B02G399300		TRAES3BF018800030CFD_t1	MYB	1.02302	0.334684	0.602026		4.51244	3.11606	2.85178		4.47886	2.87134	2.61044		4.31935	4.18315	5.12961		2.88415	2.85518	3.40288		4.72747	2.41949	6.19121		5.41768	2.42416	2.87452		2.85708e-07	1.75927e-06	yes
TraesCS3B02G407700		TRAES3BF019300020CFD_t1	MYB	16.7254	22.7604	22.6372		5.38756	18.0407	22.7959		8.71338	5.13594	5.62623		2.50228	3.34181	1.55802		4.14565	1.91587	6.5548		4.02856	4.70658	0.69235		3.80336	1.89048	1.05423		6.93658e-12	8.91357e-11	yes
TraesCS3B02G416300		TRAES3BF039800050CFD_t1	MYB	12.8841	8.72002	11.9845		6.50579	7.96219	6.40371		10.9769	12.6634	11.5549		12.597	10.3281	9.83455		9.57288	11.183	9.26257		6.91125	9.16016	10.6		9.55109	10.3552	10.0295		0.0497524	0.0859326	yes
TraesCS3B02G416400		TRAES3BF044400110CFD_t1	MYB	1.37383	1.54859	1.49343		1.20575	0.30693	1.58126		0.957047	2.01236	2.27557		0.07808	0.116534	0.11913		0.249861	0.435085	0.368946		0.180626	0.078883	0.170881		1.3412	0.436223	0.223356		1.48671e-08	1.15263e-07	yes
TraesCS3B02G427400		TRAES3BF039800050CFD_t1	MYB	0.221223	0.087895	0.482618		2.06046	0.838164	1.29204		0.1803	0.217026	0.191669		0.703593	0.882831	0.315276		0.0001	0.301397	0.393521		0.473552	0.330317	0.703588		0.143154	0.431543	0.4458		0.00812163	0.017798	yes
TraesCS3B02G457900		Traes_5BL_486D0D865.1	MYB	151.71	99.1276	113.47		132.584	126.72	158.003		110.511	49.0508	46.0505		63.1991	63.4006	56.4499		37.6562	87.3011	35.4296		106.157	86.953	99.5173		31.5276	48.2872	81.5766		6.69915e-05	0.000247323	yes
TraesCS3B02G612200	MYB protein [Source:UniProtKB/TrEMBL;Acc:I6U7F1]	TRAES3BF065400010CFD_t1;TRAES3BF065400010CFD_t1	MYB;MYB	1.00924	0.862281	1.92431		16.1021	4.07035	10.0778		2.86245	4.68514	4.91213		0.700585	2.13268	2.06449		3.76833	4.1608	5.61746		6.24015	2.59275	8.69891		4.71405	1.77939	3.90702		6.54013e-08	4.54605e-07	yes
TraesCS3D02G023700		Traes_5BL_486D0D865.1	MYB	0.726024	0.395015	0.953196		2.85484	1.01041	2.91729		1.47085	2.21654	2.4961		2.09879	2.03647	2.05908		2.34162	1.99505	3.37951		1.29756	1.74638	1.94849		2.22597	2.66914	1.91576		0.00041102	0.00126155	yes
TraesCS3D02G191100	ATP-dependent Clp protease proteolytic subunit [Source:UniProtKB/TrEMBL;Acc:A0A341T4M2]	Traes_5BL_486D0D865.1;Traes_5BL_486D0D865.1	MYB;MYB	52.0985	84.8768	82.4647		25.3172	31.0486	18.9903		35.4736	55.0941	54.9192		45.17	59.5642	41.8682		53.7132	43.1238	44.4488		26.5819	36.2042	29.8382		37.7211	40.4556	38.5678		4.36088e-07	2.57945e-06	yes
TraesCS3D02G212300		Traes_5BL_486D0D865.1	MYB	0.432906	0.654998	0.196553		0.583634	0.605058	1.01877		0.772521	1.09041	1.34744		0.263672	0.203508	0.243369		0.136815	0.439092	0.451844		0.100925	0.404	0.29576		0.043072	0.367148	0.10912		0.00218111	0.00560094	yes
TraesCS3D02G214600		Traes_5DL_92CBBE968.1	MYB	6.31891	17.1652	14.4081		2.45568	2.01734	1.53862		4.48857	11.1722	11.4016		8.98278	14.7599	11.5354		12.6889	7.452	9.82882		6.60285	9.48147	2.85433		14.2949	8.15504	6.09979		2.00659e-06	1.03722e-05	yes
TraesCS3D02G229800		TRAES3BF039800050CFD_t1;TRAES3BF039800050CFD_t1	MYB;MYB	1.40588	0.903763	1.19581		2.87713	2.46191	2.2796		2.13652	2.03362	2.36812		1.57598	1.57076	1.23465		0.943729	1.42229	1.42529		1.026	1.20505	1.4686		1.44383	1.32577	1.77003		0.0184728	0.0364825	yes
TraesCS3D02G342700		TRAES3BF039800050CFD_t1	MYB	1.03396	0.400314	0.791698		1.73052	1.03705	1.29591		1.90463	1.94	2.23507		3.57477	3.65458	4.59071		3.16197	3.52533	3.92286		2.10977	2.40803	2.1125		2.46361	2.82749	2.31235		3.25767e-12	4.38744e-11	yes
TraesCS3D02G353500		TRAES3BF104600030CFD_t1	MYB	4.15015	3.04751	3.24996		4.32734	4.05091	3.38803		5.36045	5.90872	5.35529		7.27422	6.69097	6.64563		5.20097	7.16472	6.75122		5.35022	7.73819	6.41738		8.05012	6.67975	7.94804		1.11573e-05	4.88507e-05	yes
TraesCS3D02G360500		TRAES3BF018800030CFD_t1	MYB	1.39453	1.13873	0.884788		8.4783	3.57987	4.77162		6.7261	7.09577	7.04339		3.74809	2.91787	6.51584		3.43614	3.43504	4.00441		5.41669	3.71118	4.74978		4.55319	4.16036	3.50992		5.85999e-09	4.88743e-08	yes
TraesCS3D02G368000		TRAES3BF019300020CFD_t1	MYB	29.9742	34.6848	35.5262		7.79996	23.2947	25.8143		7.17221	7.14959	6.35904		2.13375	2.90227	2.24829		4.57111	1.26914	4.50614		2.32085	4.66595	1.10063		4.01097	1.27663	1.13075		2.62198e-24	1.17769e-22	yes
TraesCS3D02G377300	R2R3-MYB protein [Source:UniProtKB/TrEMBL;Acc:G9DR74]	TRAES3BF044400110CFD_t1	MYB	2.11419	2.39734	1.79283		1.30355	0.950462	2.46159		1.73011	1.44672	3.25287		0.0001	0.062039	0.058385		0.0001	0.0001	0.0001		0.0001	0.0001	0.053804		0.171788	0.158297	0.107912		3.00666e-30	2.06737e-28	yes
TraesCS3D02G417800		Traes_5BL_486D0D865.1	MYB	174.005	116.727	134.145		155.367	153.027	172.348		130.517	65.4976	51.3925		88.6181	68.416	78.8903		45.2536	97.9084	41.3283		117.594	86.9911	126.472		38.2966	49.8608	105.271		0.000302534	0.000960251	yes
TraesCS3D02G429500		Traes_5BL_486D0D865.1	MYB	6.15443	5.06613	4.98981		7.16089	6.24842	6.13109		7.72009	5.54184	6.38493		7.02825	6.07999	7.2856		7.80565	8.49629	8.46556		8.88269	9.57326	9.61187		7.51604	9.6829	7.88805		0.0336881	0.0615109	yes
TraesCS3D02G540600	MYB-related protein [Source:UniProtKB/TrEMBL;Acc:G9DRA2]	TRAES3BF065400010CFD_t1	MYB	0.382569	1.14922	0.830642		15.656	4.35831	13.0659		5.01764	8.13006	6.29412		1.11258	3.76993	2.47721		6.78031	7.15958	9.95934		10.2674	6.40621	12.3545		10.5776	3.13778	4.56022		1.10008e-11	1.37594e-10	yes
TraesCS4A02G042500		Traes_5BL_486D0D865.1	MYB	163.289	315.713	313.266		53.4431	88.7372	32.2931		105.252	176.242	180.773		102.327	173.711	133.852		126.004	79.5253	105.598		69.3865	78.4579	61.3542		138.359	105.73	72.7756		1.27285e-09	1.17439e-08	yes
TraesCS4A02G124900		Traes_4AS_E4294BADC.1	MYB	0.109467	0.845359	1.42481		0.378142	1.30463	3.05443		0.576089	1.29311	1.22232		0.0001	0.0001	0.0001		0.190928	0.0001	0.058879		0.370261	0.440534	0.0001		1.11462	0.42914	0.333691		2.74982e-07	1.69902e-06	yes
TraesCS4A02G182100		Traes_5BL_486D0D865.1	MYB	9.13562	9.02012	7.66265		9.54868	9.61595	9.05916		10.8098	13.3534	13.3361		12.6291	15.2872	12.8162		14.5179	12.9288	13.8741		15.9073	12.8306	15.5212		13.9916	13.1492	13.0374		0.0030817	0.00759773	yes
TraesCS4A02G298400		TRAES3BF142600060CFD_t1	MYB	1.44473	1.13591	0.789768		0.293415	0.394694	0.82169		0.846326	0.738928	1.14926		1.61867	1.24438	1.98596		3.95052	1.82902	3.9711		3.34709	2.6353	1.64569		3.14322	2.08711	1.75876		8.15483e-08	5.56645e-07	yes
TraesCS4A02G322200	MYB transcription factor 84 [Source:UniProtKB/TrEMBL;Acc:W5DTV2]	Traes_4AL_D05736670.1	MYB	0.0001	1.72073	0.636304		0.0001	0.038351	0.0001		0.0001	0.242753	0.780623		0.267165	0.834371	0.0001		0.361541	0.354775	1.0218		0.0001	0.0001	0.0001		0.0001	0.0001	0.109129		0.0221689	0.0427299	yes
TraesCS4B02G032800		Traes_5BL_486D0D865.1	MYB	5.42814	6.34668	6.65152		9.52088	10.6773	8.58815		12.0183	8.33545	10.0197		12.746	12.0209	14.405		11.2065	15.3292	15.5116		14.0752	10.4906	9.33643		10.4992	14.8584	13.223		0.000187168	0.000621106	yes
TraesCS4B02G129100		Traes_4BS_5690C215A.1	MYB	0.588683	3.64914	3.51108		1.36132	3.01308	1.52292		0.0001	0.348655	0.628279		0.0001	0.0001	0.0001		0.0001	0.0001	0.0001		0.0001	0.0001	0.0001		0.503728	0.265117	0.0001		1.2974e-13	2.05948e-12	yes
TraesCS4B02G143700		Traes_4BS_61B30E3E4.1;Traes_4BS_61B30E3E4.1	MYB;MYB	0.0001	0.0001	0.0001		0.207761	0.0001	0.0001		0.290366	0.0001	0.326415		0.106996	1.09184	0.189349		1.34675	1.26484	2.17665		0.417332	0.698305	0.452578		1.14338	0.265565	1.15172		8.62708e-06	3.85874e-05	yes
TraesCS4B02G145100		Traes_5DL_92CBBE968.1;Traes_5DL_92CBBE968.1	MYB;MYB	5.85464	3.6179	2.44927		7.39876	5.85264	6.31772		8.45431	5.64613	7.5812		8.08372	7.50158	10.1301		7.72214	9.8688	7.47871		9.44514	10.5889	10.0645		6.65126	8.76467	8.64853		0.000734643	0.00212167	yes
TraesCS4B02G162100		Traes_5BL_486D0D865.1	MYB	2.09133	1.11442	0.800093		3.16418	2.04167	3.05352		3.24524	3.95941	3.50306		2.78459	2.77954	1.75894		2.65226	2.81531	2.26245		2.21488	1.79411	1.39606		1.66272	1.93103	2.86977		0.011796	0.0247345	yes
TraesCS4B02G186000		Traes_4AS_3883DC244.1	MYB	0.823459	2.09697	1.23901		0.380464	0.578225	0.0001		0.979946	0.758264	1.17649		0.532662	0.88799	0.815504		1.75547	0.62511	0.97001		0.389866	0.444297	0.039016		1.90854	1.84114	0.571733		0.0419468	0.0742242	yes
TraesCS4B02G247400		Traes_5DL_92CBBE968.1;Traes_5DL_92CBBE968.1	MYB;MYB	11.8808	10.0421	10.8849		9.21135	10.2014	8.95299		15.4056	16.3153	12.639		20.0216	17.899	19.4138		16.9643	17.5451	13.3885		9.43516	12.332	13.9851		15.1431	16.1399	16.7632		6.93597e-05	0.00025508	yes
TraesCS4B02G263100		Traes_5BL_486D0D865.1	MYB	197.077	437.131	374.959		67.0717	108.885	33.7425		144.724	269.147	290.351		153.097	263.095	227.604		227.695	125.146	179.278		108.621	137.463	84.5884		236.23	182.744	120.285		5.09922e-07	2.97765e-06	yes
TraesCS4B02G295800		TRAES3BF142600060CFD_t1	MYB	1.5659	1.62167	1.64175		3.58572	2.5909	3.57254		3.125	2.7393	2.87113		2.98785	2.42799	3.09817		3.10128	2.28462	3.43917		2.7429	3.05461	2.81028		2.69651	2.45002	2.38281		0.0326895	0.0599516	yes
TraesCS4B02G323300	MYB3 [Source:UniProtKB/TrEMBL;Acc:A0A1D5XG87]	Traes_4DL_8A9D9ACCB.1	MYB	0.0001	0.342832	0.984356		0.0001	0.170484	0.0001		0.0001	0.699451	1.70916		0.0001	0.747568	0.910287		6.36241	1.27082	3.86094		1.65318	2.32149	0.0001		7.51823	1.97109	0.722474		0.0276696	0.0518145	yes
TraesCS4B02G344000		Traes_4DL_14C563681.1	MYB	0.0001	0.0001	0.0001		0.911193	0.0001	1.18566		0.0001	0.0001	0.0001		0.0846	0.134611	0.0001		0.069155	0.170997	0.0001		0.105254	0.212124	0.306176		0.0001	0.0001	0.0001		0.000916932	0.002586	yes
TraesCS4B02G367600		Traes_5BL_486D0D865.1	MYB	2.09064	0.322064	1.58045		34.0234	23.9758	35.3151		37.9963	14.3956	10.3139		15.1891	26.6871	18.4536		14.8606	16.9877	17.2687		46.3536	33.6534	35.7574		12.6826	16.0485	27.6401		8.73771e-17	1.99583e-15	yes
TraesCS4B02G373500		Traes_5BL_486D0D865.1	MYB	15.1985	7.71894	6.40291		13.0455	9.56714	12.978		6.35144	10.3802	10.425		3.45559	4.52993	5.56424		5.86174	4.27722	4.91741		5.10826	4.51479	10.3739		4.19007	5.56614	4.48151		0.0275409	0.0515897	yes
TraesCS4D02G011000		Traes_5BL_486D0D865.1	MYB	0.036191	0.358243	1.44622		1.57943	0.786006	1.6601		0.0001	0.609876	0.606173		0.837328	0.208179	0.153049		0.064341	0.0001	0.069092		0.100068	0.075523	0.118023		0.167213	0.0001	0.0001		0.0328008	0.0601247	yes
TraesCS4D02G031100		Traes_5BL_486D0D865.1	MYB	1.47797	1.4164	1.66835		2.72611	2.59529	2.54601		2.75744	2.4965	2.70003		3.35455	5.51217	2.3007		3.33089	3.61635	3.19579		3.65875	3.37207	2.91697		2.27868	2.42178	2.51148		0.0417464	0.0739111	yes
TraesCS4D02G031300		Traes_5BL_486D0D865.1	MYB	0.891517	0.260693	0.15742		1.15619	0.511608	0.982858		1.02448	0.985755	2.24386		2.46905	2.79057	1.74478		2.09254	2.10364	1.71655		1.27744	1.31535	1.81642		1.12487	2.12026	2.04361		0.0252881	0.0478982	yes
TraesCS4D02G058800		Traes_5DL_92CBBE968.1;Traes_5DL_92CBBE968.1	MYB;MYB	23.1197	10.5854	9.39448		15.2375	13.2661	19.0575		22.0649	11.0049	11.1871		23.5213	17.8288	17.9404		19.8775	31.8442	22.2429		25.8668	24.633	33.3435		15.0599	18.0835	30.3635		0.0272648	0.0511533	yes
TraesCS4D02G067600		Traes_5BL_486D0D865.1	MYB	24.4444	17.196	19.4428		23.0652	24.2334	24.7932		30.7092	30.0848	30.6085		38.1643	30.8076	35.6985		28.8771	30.9864	33.297		24.4033	29.7083	27.0314		25.8711	31.317	31.1202		0.0156437	0.0315845	yes
TraesCS4D02G071400		Traes_5BL_486D0D865.1	MYB	11.0654	7.20582	8.69439		6.28247	9.45408	7.5764		6.56679	5.30694	3.2134		4.10495	3.28351	2.76405		4.60614	4.26977	2.0697		4.12917	2.62021	3.78251		1.72097	4.04894	5.54312		0.00192872	0.00502346	yes
TraesCS4D02G181100		Traes_4DL_9023F3504.1	MYB	0.107547	0.428624	0.882005		0.366218	0.329446	1.45144		0.466838	0.220951	0.166074		0.0001	0.0001	0.0001		0.101096	0.05323	0.137521		0.313824	0.379024	0.189785		0.093869	0.056062	0.0001		3.95364e-07	2.35891e-06	yes
TraesCS4D02G187100		Traes_4DL_967152326.1	MYB	0.935316	2.41951	1.36492		0.800528	0.809221	0.152769		1.34517	2.0518	3.133		3.87858	5.89527	6.31404		5.7943	3.00904	5.00372		1.66254	2.67651	1.57617		5.79447	5.22696	2.72044		2.44374e-09	2.15687e-08	yes
TraesCS4D02G196600		Traes_5BL_486D0D865.1	MYB	4.82115	3.07115	3.36056		7.864	7.05379	8.11033		6.33696	5.75614	5.60043		7.03501	6.63251	7.10848		5.75499	6.57233	6.10417		6.01445	6.55048	6.6536		5.23666	5.02776	7.93637		0.0100785	0.0215375	yes
TraesCS4D02G216000		Traes_5DL_92CBBE968.1	MYB	24.9371	16.5769	13.7992		18.3523	20.4242	17.3112		19.9127	17.8112	16.3814		24.8648	20.2763	18.583		22.2495	30.5043	21.3017		24.3558	29.0208	30.4259		23.072	26.6632	26.7982		0.0450129	0.0788076	yes
TraesCS4D02G238400	RBR-type E3 ubiquitin transferase [Source:UniProtKB/TrEMBL;Acc:W5EIE0]	TRAES3BF039800050CFD_t1;Traes_4DS_FEAA10316.1	MYB;GRAS	2.31724	1.64222	2.42756		4.06698	2.71418	3.92073		3.43494	2.24173	3.83307		4.57713	3.2642	5.36492		4.0641	5.03325	4.62975		5.10602	5.35351	5.55177		4.53519	5.16988	4.99396		0.000155686	0.00052655	yes
TraesCS4D02G251800		Traes_7AS_B6ADF4159.1	MYB	34.5945	33.2752	38.4323		46.3467	57.6299	72.5427		51.9938	68.4406	52.1855		35.303	37.7638	33.5442		33.9903	40.9744	49.1757		39.7357	42.6022	39.2127		31.3728	35.0503	36.5438		0.000902321	0.00254936	yes
TraesCS4D02G263300		Traes_5DL_92CBBE968.1	MYB	181.437	381.076	367.588		58.8733	98.9975	37.2662		121.128	231.477	252.744		124.862	223.994	183.273		178.24	110.45	144.132		103.296	116.341	76.2561		195.01	155.44	101.055		8.24247e-08	5.61982e-07	yes
TraesCS4D02G265400		Traes_5BL_486D0D865.1	MYB	2.85882	3.48874	2.37193		4.56201	5.24441	6.53664		5.7886	5.02907	5.62756		4.64911	4.65343	5.3317		6.33438	5.16159	5.99551		7.08708	4.4237	7.1978		6.14257	5.62135	6.6533		0.010341	0.0220316	yes
TraesCS4D02G359900		Traes_5BL_486D0D865.1	MYB	4.27364	3.08758	4.6675		64.204	37.3514	72.3143		41.3955	28.4976	31.4577		32.7773	51.5948	51.2268		32.7649	47.4875	77.775		85.7658	76.8404	60.2373		45.2855	34.4028	42.5057		5.0479e-28	2.99708e-26	yes
TraesCS5A02G016300		Traes_5BL_486D0D865.1	MYB	12.3235	16.7788	14.1948		6.54066	7.82761	4.28698		10.0399	13.6068	12.4288		9.97882	12.6313	10.7743		15.2484	8.50579	12.2042		8.30145	7.84281	9.8123		15.4372	10.3205	8.66501		0.00295558	0.00732358	yes
TraesCS5A02G079100		Traes_5BS_E635B0A281.2	MYB	27.9475	22.9262	26.4073		11.1489	17.9581	15.5899		24.2661	17.6549	13.5818		7.74221	4.58577	5.92805		11.5944	13.2565	8.78107		16.7727	11.9731	20.0736		15.9161	11.669	13.2577		2.05341e-09	1.83292e-08	yes
TraesCS5A02G089400		Traes_5BL_486D0D865.1	MYB	3.80783	1.06767	1.11334		10.3103	6.2135	8.52729		7.34705	4.58757	3.69559		2.65155	2.02898	1.66787		1.4326	4.88225	3.89338		4.73938	4.29943	5.66592		1.30964	2.84096	6.21126		0.000502455	0.00151005	yes
TraesCS5A02G103800		TRAES3BF039800050CFD_t1;TRAES3BF039800050CFD_t1	MYB;MYB	5.95927	3.69944	3.09633		11.0999	9.38137	7.711		6.51494	7.27229	6.24076		4.0863	2.71702	3.62961		5.32804	5.66123	7.8013		6.58042	3.4542	7.73498		5.22347	5.6615	7.53969		0.000446809	0.00135846	yes
TraesCS5A02G159600		Traes_5BL_486D0D865.1	MYB	21.6083	13.5493	21.9357		9.50564	30.4026	21.6098		10.6905	8.6965	8.80818		7.25881	2.9667	3.87575		2.95574	5.11771	5.88654		9.10734	10.9237	4.1403		6.68187	8.27507	6.18151		1.54629e-10	1.65107e-09	yes
TraesCS5A02G252200		Traes_5BL_486D0D865.1	MYB	4.77095	2.1399	2.24971		5.87282	6.23958	5.30467		5.0328	2.70813	1.69728		3.20188	2.44162	2.34307		0.763102	2.79292	0.934977		2.57157	1.76439	5.98083		0.883963	2.19123	3.38969		0.0269875	0.0506901	yes
TraesCS5A02G291400		Traes_5BL_9B80DEC84.1	MYB	3.75161	1.45507	1.89853		4.90015	3.90777	4.63258		5.72624	3.73566	3.0127		7.41329	3.59792	4.87608		4.05338	7.86646	4.32169		4.50049	4.79368	7.77404		4.15591	5.63092	8.42474		0.0156422	0.0315825	yes
TraesCS5A02G364200	CASP-like protein [Source:UniProtKB/TrEMBL;Acc:A0A1D5YAY9]	Traes_5BL_486D0D865.1	MYB	1.74428	1.49043	1.76922		1.40091	2.34756	2.07676		3.1245	2.36341	1.83199		0.531525	0.817342	0.877249		0.938448	1.11478	1.32752		1.70338	1.3436	2.3894		0.705683	1.46999	1.82498		0.0119344	0.0249768	yes
TraesCS5A02G369100		Traes_5BL_486D0D865.1	MYB	18.8398	113.433	61.1855		6.73577	9.03666	6.27098		5.42224	32.2155	71.8866		12.72	49.7594	18.9227		43.8586	21.3642	36.4687		7.3564	8.60797	3.50397		76.672	26.6493	20.7144		2.33435e-06	1.18918e-05	yes
TraesCS5A02G419600		Traes_5BL_486D0D865.1	MYB	0.0001	0.0001	0.0001		0.268148	0.295532	0.671649		0.08812	0.0001	0.274599		1.00738	4.31185	2.34382		0.672351	0.495558	0.910102		0.270742	0.411712	0.0001		2.28845	0.847709	0.254134		5.37464e-05	0.000202776	yes
TraesCS5A02G460900		Traes_5BL_486D0D865.1	MYB	35.4041	32.4772	32.1671		33.0031	33.7383	35.4306		24.8767	22.8393	18.0476		19.138	20.7067	20.3378		16.6454	20.6882	17.4096		25.7028	20.7012	25.4081		20.8062	16.2868	19.9479		6.39849e-06	2.94999e-05	yes
TraesCS5A02G535400		Traes_5BL_486D0D865.1	MYB	4.65105	4.12779	4.78593		32.5518	17.6598	33.0305		61.0021	60.0014	55.0248		51.4356	93.405	81.914		117.801	92.761	147.424		110.743	117.264	63.8319		116.034	105.404	71.9376		8.42955e-44	1.44532e-41	yes
TraesCS5B02G041800		Traes_7AS_B6ADF4159.1;Traes_7AS_B6ADF4159.1	MYB;MYB	73.3579	38.4321	49.7948		57.0613	63.6561	56.5846		52.1536	25.6394	22.8836		35.4591	20.7144	23.4212		20.9679	50.9494	26.3795		35.3338	25.4833	47.0225		11.4997	24.4811	46.6638		0.0267772	0.0503373	yes
TraesCS5B02G065100	Histone H2B [Source:UniProtKB/TrEMBL;Acc:A0A341VBE2]	Traes_5BL_486D0D865.1	MYB	121.315	48.8372	42.783		102.037	101.885	123.791		21.9314	0.860529	7.69716		17.915	5.79062	9.88567		1.20362	9.78608	2.22254		3.63881	14.0027	0.394379		1.93234	0.679662	2.84378		1.12713e-13	1.80527e-12	yes
TraesCS5B02G086900		Traes_5BS_E635B0A281.2	MYB	41.8955	40.7144	41.4767		18.4876	26.1013	23.3259		33.2287	19.887	19.9749		7.47924	6.65635	7.95906		13.1077	15.3164	10.9148		15.3275	13.4617	21.9925		12.9491	11.4624	15.8893		8.63569e-21	2.91462e-19	yes
TraesCS5B02G111600		Traes_5BL_486D0D865.1;Traes_5BL_486D0D865.1;Traes_5BL_486D0D865.1;Traes_5BL_486D0D865.1;Traes_5BL_486D0D865.1;Traes_5BL_486D0D865.1	MYB;MYB;MYB;MYB;MYB;MYB	3.95735	2.82586	2.92373		4.4366	4.59058	4.60031		5.60886	6.14382	5.1749		7.97383	7.17341	8.02778		7.86318	7.81974	9.35929		7.62824	8.29748	7.91241		7.96847	7.70683	8.83026		2.78065e-11	3.29241e-10	yes
TraesCS5B02G149700		TRAES3BF039800050CFD_t1;TRAES3BF039800050CFD_t1	MYB;MYB	1.24848	0.29909	0.812438		1.50678	1.03685	1.19776		2.20365	1.4843	1.60291		1.79998	2.82646	2.48873		2.20967	1.61623	1.99844		2.33727	1.88688	2.60485		2.4534	1.58216	1.66024		0.00120706	0.00330391	yes
TraesCS5B02G157300		Traes_5BL_486D0D865.1	MYB	31.5839	20.757	34.4884		9.44838	32.5966	25.2452		13.5848	10.0504	14.9751		6.91996	3.34398	3.81265		10.2749	8.717	9.52955		19.4063	29.7409	10.4578		14.8541	24.4591	16.2626		2.04184e-09	1.8232e-08	yes
TraesCS5B02G226100		Traes_5BL_632EBAD09.1	MYB	0.10262	0.823902	0.688553		0.0001	0.0001	0.146545		0.0001	0.382291	0.644591		0.415595	1.64265	1.59216		1.42016	0.779144	1.2612		0.345245	1.84785	0.60584		2.064	1.69656	0.827892		0.00486004	0.0113621	yes
TraesCS5B02G242900		Traes_5BL_486D0D865.1	MYB	1.66882	1.3538	1.58126		1.90369	2.16012	1.33862		2.24246	1.87613	1.92095		0.923343	0.650955	0.777363		1.21206	1.6725	1.04605		1.37874	1.24557	1.06272		0.687149	0.940525	1.55493		0.0218778	0.0422403	yes
TraesCS5B02G257400		TRAES3BF039800050CFD_t1	MYB	8.359	17.7296	14.2849		2.05521	4.18623	0.411972		3.88922	8.7358	9.1771		5.84565	7.8784	8.83654		9.55076	6.89728	7.47709		4.90771	7.49945	2.80458		13.5833	8.6036	4.67103		0.00105389	0.00292643	yes
TraesCS5B02G290500		Traes_5BL_9B80DEC84.1;Traes_5BL_9B80DEC84.1;Traes_5BL_9B80DEC84.1	MYB;MYB;MYB	4.35808	1.83033	2.27306		4.69162	4.92966	3.47327		5.58598	4.00764	3.36095		8.05202	4.42784	5.69606		3.97038	8.4699	4.43468		4.77284	5.10827	10.6846		3.59224	5.87205	9.05666		0.0365932	0.0660243	yes
TraesCS5B02G330100		Traes_5BL_AED68C680.1	MYB	1.19138	3.18966	2.96464		0.524765	1.07562	1.32639		0.614839	1.73196	3.50984		0.191755	0.534229	0.74395		0.694154	0.933915	0.664179		0.241275	0.514564	0.798319		0.988076	0.733301	0.714201		0.000383717	0.00118488	yes
TraesCS5B02G368900		Traes_5DL_92CBBE968.1	MYB	7.18557	7.21787	4.80079		3.87519	5.977	3.48605		4.04785	5.05388	4.42855		4.16805	3.1903	3.3235		3.49541	3.83613	3.57573		3.11733	2.67073	3.16312		2.00339	3.37112	4.30586		0.00524595	0.0121577	yes
TraesCS5B02G500900		TRAES3BF039800050CFD_t1	MYB	18.9196	31.0015	28.3933		10.3121	14.2031	5.37333		11.2108	14.4078	16.7533		9.74703	14.0309	11.3186		10.309	9.29666	7.80298		4.45916	8.28493	5.63737		7.16616	9.68341	8.9034		1.0343e-09	9.69206e-09	yes
TraesCS5D02G047700		Traes_7AS_B6ADF4159.1;Traes_7AS_B6ADF4159.1	MYB;MYB	63.355	33.6964	36.145		47.8144	56.2543	51.4614		47.1085	21.6921	19.5074		31.7249	15.0107	19.6164		19.092	42.5381	21.8402		29.7222	25.2221	46.0578		13.0195	22.7522	40.8224		0.0308762	0.0570622	yes
TraesCS5D02G057800		Traes_5BL_486D0D865.1;Traes_5BL_486D0D865.1	MYB;MYB	32.536	19.13	22.2698		35.6424	30.1519	36.1945		40.7783	21.9606	21.7556		46.3029	37.5589	37.6542		27.9005	52.9164	30.9195		43.4394	42.8784	58.1231		33.3214	34.425	48.537		0.0335983	0.0613678	yes
TraesCS5D02G093100	Myb transcription factor [Source:UniProtKB/TrEMBL;Acc:B7XBB5]	Traes_5DS_8F3BD4450.2	MYB	40.2322	26.0138	34.8878		16.6479	26.3122	23.0075		36.4283	22.0788	23.8984		12.489	16.5235	15.6141		23.4638	22.6453	20.0909		22.8508	21.3609	34.2578		29.0081	27.5506	25.1871		0.00152031	0.0040634	yes
TraesCS5D02G099100		Traes_5DS_DE2C70E4C.2	MYB	0.0001	0.0001	0.119495		0.660883	0.42818	0.99489		0.0001	0.752552	1.30857		0.0001	0.0001	0.0001		0.145453	0.194009	0.0001		0.685828	0.82611	0.0787		0.228983	0.0001	0.0001		0.0206288	0.0400966	yes
TraesCS5D02G164600		Traes_5DL_92CBBE968.1	MYB	22.2306	12.3725	25.3724		10.7019	27.3024	29.7661		14.7124	11.9641	17.1187		7.11075	4.53528	4.17802		6.25083	8.22237	9.41127		9.74861	19.2197	2.83164		10.6245	12.9984	9.7769		3.20437e-05	0.000127155	yes
TraesCS5D02G208800		Traes_5BL_486D0D865.1;Traes_5BL_486D0D865.1	MYB;MYB	2.45588	2.02459	1.17999		3.66667	2.95914	3.0851		3.62453	5.32646	4.31368		3.97507	5.00673	4.40826		3.45503	3.9682	3.8033		2.84364	3.10607	1.76418		3.83196	4.48843	4.18356		0.000919783	0.00259336	yes
TraesCS5D02G234800		Traes_5BL_632EBAD09.1	MYB	0.214261	0.381213	0.509974		0.362507	0.913466	0.332846		0.354434	0.630497	0.628239		0.920605	1.74181	1.41057		2.40911	1.31975	2.24559		1.97387	1.68487	0.306535		3.13569	2.1752	1.19469		7.32598e-05	0.000267877	yes
TraesCS5D02G243400		Traes_5BL_486D0D865.1	MYB	4.34471	3.99544	3.48115		8.33562	7.96828	6.99676		8.59866	9.21753	9.19136		12.1388	9.37382	10.3037		10.0189	10.5769	10.9527		11.3749	12.198	4.56293		10.325	12.1784	11.9861		5.06102e-06	2.39082e-05	yes
TraesCS5D02G335700	R2R3-MYB transcription factor TaMyb1D [Source:UniProtKB/TrEMBL;Acc:W5FQS8]	Traes_5DL_1868E2A6C.1	MYB	2.90356	5.45745	4.91493		2.16389	2.43633	3.54807		3.6155	3.71351	4.10911		1.12307	3.98981	1.40938		2.3888	0.808963	1.94935		1.51601	1.58103	1.08282		2.18965	1.6925	1.54503		0.00245004	0.00620337	yes
TraesCS5D02G373100	CASP-like protein [Source:UniProtKB/TrEMBL;Acc:A0A1D5ZSA9]	Traes_5BL_486D0D865.1	MYB	3.23949	1.41176	1.93206		2.22825	1.31831	2.85274		1.94422	0.862692	1.56503		0.483004	0.0001	0.172475		0.162912	0.669447	0.475236		0.807832	0.869106	0.333645		0.207977	0.398378	1.13827		0.000151115	0.000512676	yes
TraesCS5D02G377400		Traes_5DL_92CBBE968.1	MYB	3.19487	3.35907	3.39578		3.16202	2.84346	2.52139		2.62188	2.96021	2.2666		1.60712	2.05193	0.934065		1.05979	1.79548	1.06812		1.99303	1.84108	0.445342		1.35157	1.17013	1.19042		0.00954908	0.0205482	yes
TraesCS5D02G378600		Traes_5BL_486D0D865.1	MYB	23.0031	90.8953	80.0578		8.55132	5.61815	8.97556		1.89429	14.0063	13.0145		9.52721	32.0494	9.30951		13.6523	9.99353	16.969		1.59224	4.37445	1.95804		55.9694	5.25298	3.44081		9.05685e-08	6.13131e-07	yes
TraesCS5D02G519700		Traes_5BL_486D0D865.1	MYB	6.38018	3.06049	4.25841		4.90612	5.19857	4.79279		5.77751	4.63929	5.32153		2.8875	2.28733	2.35445		2.7197	4.11191	2.65184		3.11651	3.40491	1.56767		1.13774	3.64138	3.82166		0.0203161	0.0395865	yes
TraesCS5D02G552200		Traes_5DL_1CD39D4D0.1	MYB	0.321048	2.45852	0.739923		0.0001	0.0001	0.0001		0.146932	1.53127	2.75988		0.51485	2.03945	1.48832		1.60674	0.285215	1.20774		1.35118	0.312688	0.172348		1.03876	0.811165	0.295677		1.70217e-06	8.9316e-06	yes
TraesCS6A02G001200		Traes_5BL_486D0D865.1	MYB	2.46144	0.741561	0.288176		54.1964	31.087	67.2206		6.10578	0.74978	2.63806		3.55987	2.39389	0.852863		2.19435	1.01562	1.77497		29.2423	1.41774	38.2903		3.02287	1.42057	13.9689		2.87492e-14	4.95471e-13	yes
TraesCS6A02G018300		TRAES3BF039800050CFD_t1	MYB	0.245833	0.033055	0.102713		0.390815	0.230035	0.32543		0.335741	0.389277	0.33927		0.146582	0.025111	0.106156		0.14931	0.071891	0.037011		0.060256	0.04701	0.173792		0.049053	0.083481	0.076207		0.0169198	0.0337973	yes
TraesCS6A02G149800		Traes_5BL_486D0D865.1	MYB	18.7652	27.94	24.221		14.1841	12.7754	11.0516		18.059	23.0831	22.386		16.6755	24.4402	19.9857		21.3867	17.0543	17.4776		13.9669	16.427	17.3424		24.17	21.2357	19.0226		0.00686185	0.015371	yes
TraesCS6A02G154200		Traes_5BL_486D0D865.1;Traes_5BL_486D0D865.1	MYB;MYB	2.43547	0.901446	1.69569		4.28044	3.73608	4.2493		2.19707	2.48934	1.75653		1.86692	0.908595	1.13031		2.0397	3.84813	2.54692		2.82635	1.4498	3.56665		1.71118	2.95362	3.31822		0.00646012	0.0145791	yes
TraesCS6A02G169600		Traes_5BL_486D0D865.1	MYB	1.76944	1.0719	0.988362		2.81169	2.64799	2.57633		2.80992	2.03693	2.08455		2.43108	2.16237	2.15031		2.00864	2.38206	2.48731		1.41424	1.85617	2.3257		1.59833	2.35178	2.68833		0.0135036	0.0278222	yes
TraesCS6A02G176400		Traes_5BL_486D0D865.1;Traes_5BL_486D0D865.1	MYB;MYB	21.331	4.34507	7.80416		18.636	16.1212	17.7689		12.5308	3.14535	2.38495		4.40996	0.928165	2.30006		2.24361	7.79606	0.754123		14.5479	3.39425	8.63545		0.0001	2.86499	7.00597		0.0299636	0.0555708	yes
TraesCS6A02G198000		Traes_6AL_30B272DDD.2;Traes_6DS_59260A671.2;Traes_6DS_59260A671.2	MYB;MYB;MYB	5.73763	2.43444	3.25143		7.79884	5.92624	6.8922		6.50344	6.22309	4.84963		10.2786	8.74849	7.59243		6.55407	8.43841	7.37621		8.05305	6.75663	8.5625		6.39209	7.71515	10.9791		0.00403067	0.00963411	yes
TraesCS6A02G218500		Traes_5DL_92CBBE968.1	MYB	4.32124	4.34271	2.7709		2.7319	3.75097	2.80222		2.77381	4.09597	2.30941		1.06961	1.45063	1.39454		2.85595	3.35751	3.10435		3.05989	2.19337	2.3833		1.82146	1.94214	3.43233		0.00968871	0.020806	yes
TraesCS6A02G224000		Traes_6AL_E1D3D8DAA1.1	MYB	15.7369	23.3189	24.0852		2.59416	4.78858	6.75107		4.67576	6.19347	8.53136		0.396854	0.0001	0.395556		0.798414	0.219181	0.331374		1.46129	0.271324	0.391992		1.26047	0.8346	0.712484		1.50829e-30	1.07011e-28	yes
TraesCS6A02G224100		Traes_6AL_E1D3D8DAA1.1	MYB	5.31184	8.62014	9.63144		1.01172	0.759637	2.2041		2.25916	1.70351	2.70507		0.0001	0.0001	0.0001		0.187357	0.0001	0.088622		0.03932	0.071794	0.081256		0.707917	0.139704	0.0001		5.7485e-24	2.52062e-22	yes
TraesCS6A02G224200		Traes_6AL_BB730675A.1	MYB	3.73635	4.71909	5.68871		1.92109	0.356477	2.02185		0.548471	1.3218	1.99131		0.0001	0.0001	0.0001		0.139377	0.0001	0.0001		0.0001	0.0001	0.0001		0.0001	0.0001	0.0001		1.58369e-26	8.55753e-25	yes
TraesCS6A02G224400	MYB33 [Source:UniProtKB/TrEMBL;Acc:G3LZX9]	Traes_6DL_BBAC725C3.2	MYB	3.89623	4.6078	4.81757		0.5768	0.800202	1.93761		0.773545	1.18445	1.66214		0.0345	0.0001	0.0001		0.114477	0.0001	0.0001		0.059105	0.0001	0.076304		0.0001	0.0001	0.0001		2.32323e-25	1.14651e-23	yes
TraesCS6A02G248500		Traes_5BL_486D0D865.1;Traes_5BL_486D0D865.1	MYB;MYB	7.71854	16.3034	13.3345		6.12953	6.10676	5.3603		8.39987	11.8071	13.42		9.52726	11.4033	10.917		10.9799	10.9969	10.5265		10.9322	11.9494	9.2631		13.5901	12.7122	8.57324		0.0110011	0.0232528	yes
TraesCS6A02G309300		Traes_5BL_486D0D865.1	MYB	37.8693	24.9313	25.473		47.2725	48.1132	51.1791		73.2619	58.5869	60.7992		67.0206	48.3336	62.9609		60.8784	63.7751	59.5404		53.3181	67.1951	67.7126		14.4894	64.7323	62.8252		0.0283181	0.05289	yes
TraesCS6A02G318900		Traes_6AL_52227091B.1	MYB	0.0001	0.0001	0.0001		0.0001	0.0001	0.0001		0.0001	0.0001	0.258085		0.320226	1.21003	0.678845		0.732485	0.171633	1.4693		0.448164	0.316868	0.0001		0.378667	0.37407	0.838419		3.86331e-05	0.000150293	yes
TraesCS6A02G418600		Traes_5BL_486D0D865.1	MYB	25.8042	41.8861	34.875		12.8002	16.0021	8.80352		15.9083	25.7701	23.7531		16.1475	21.1704	19.1771		19.5669	14.8652	16.3346		10.1588	14.379	10.164		19.0854	14.7623	12.3965		6.97206e-08	4.81998e-07	yes
TraesCS6B02G005000		Traes_5BL_486D0D865.1	MYB	0.0001	0.0001	0.0001		7.73134	2.49985	7.66247		0.425069	0.0001	0.0001		0.603322	0.0001	0.0001		0.0001	0.0001	0.0001		1.20808	0.0001	1.53705		0.0001	0.0001	0.109021		1.12426e-06	6.12447e-06	yes
TraesCS6B02G106500		Traes_5DL_92CBBE968.1	MYB	6.59091	4.28603	4.60991		10.2068	9.62901	9.28106		11.1389	6.95697	6.38131		5.1361	5.19393	6.26469		5.39358	3.01364	4.57077		5.81478	4.06144	3.97698		3.91239	4.08503	4.14883		0.000167706	0.000563321	yes
TraesCS6B02G136400		Traes_5DL_92CBBE968.1	MYB	9.92806	11.2408	11.3481		7.79003	8.41003	7.49583		8.99999	10.55	11.6478		15.7739	17.4452	18.9535		18.4386	14.0472	17.3744		20.6265	22.8172	15.082		26.4031	17.3973	15.6005		5.79002e-08	4.06266e-07	yes
TraesCS6B02G159200	Translation factor GUF1 homolog, chloroplastic [Source:UniProtKB/TrEMBL;Acc:A0A1D6DCX9]	Traes_5BL_486D0D865.1	MYB	23.7447	36.2831	32.3461		12.4004	13.4268	8.73561		23.5864	42.5329	44.6936		34.317	42.7025	36.5655		46.9589	33.2233	41.4436		15.9653	27.951	24.2691		54.9048	41.4548	28.3772		2.01012e-08	1.52462e-07	yes
TraesCS6B02G163200	Formin-like protein [Source:UniProtKB/TrEMBL;Acc:A0A341WWU7]	Traes_5BL_486D0D865.1	MYB	0.477629	0.47554	0.68383		0.763717	0.992907	0.5337		0.851874	0.566224	1.14454		1.29308	1.06004	0.75467		1.57582	1.31936	1.9613		1.21661	1.21142	1.58885		2.46611	1.04765	1.05467		0.00242083	0.00613843	yes
TraesCS6B02G228500		Traes_6BL_7E2D1D34C.3;Traes_6BL_7E2D1D34C.3;Traes_6BL_7E2D1D34C.3;Traes_6BL_7E2D1D34C.3	MYB;MYB;MYB;MYB	3.32361	1.80784	2.32589		6.15966	5.63919	6.46453		4.57194	4.5816	4.50188		3.97534	4.85205	4.60899		4.58578	5.27253	5.72681		6.6565	3.48334	6.35367		2.65698	4.56567	6.66302		0.0189074	0.0372296	yes
TraesCS6B02G231100	U1 small nuclear ribonucleoprotein C [Source:UniProtKB/TrEMBL;Acc:A0A1D6AM13]	Traes_5BL_486D0D865.1;Traes_5BL_486D0D865.1	MYB;MYB	17.2014	9.87862	13.3808		8.62797	10.2586	12.997		12.4609	6.78664	6.21195		6.80604	5.90122	7.38495		6.16875	9.72161	6.34486		11.125	7.87597	12.8888		7.94156	7.97286	10.229		0.0341277	0.0622031	yes
TraesCS6B02G233900		TRAES3BF039800050CFD_t1	MYB	1.1242	0.495835	0.465809		2.24803	1.22975	2.39076		2.96732	2.21053	2.27275		1.45081	2.60932	2.31715		1.33256	2.2025	1.14228		1.29921	0.865528	1.03286		1.22528	1.26482	1.66715		0.0138953	0.0285149	yes
TraesCS6B02G248100		Traes_5BL_486D0D865.1	MYB	6.19531	5.13483	4.3498		2.74842	3.32989	3.34995		3.8226	2.55603	2.45076		2.02117	1.68862	0.807444		2.34458	2.75452	2.14582		2.0374	1.68784	3.68302		2.26898	1.80569	2.41567		0.000399603	0.00122876	yes
TraesCS6B02G257000	Myb33 [Source:UniProtKB/TrEMBL;Acc:A0A182BBB2]	Traes_6DL_BBAC725C3.2	MYB	2.27672	2.23324	2.86112		1.33696	0.978815	1.01025		0.56941	0.865227	2.08117		0.039675	0.0001	0.0001		0.1242	0.0001	0.046109		0.0001	0.035137	0.055446		0.0001	0.0001	0.0001		4.16776e-20	1.32711e-18	yes
TraesCS6B02G257100		Traes_6AL_E1D3D8DAA1.1	MYB	2.09936	1.82695	2.25061		1.44187	0.379895	1.49882		0.555583	1.2885	0.569682		0.0001	0.0001	0.0001		0.051689	0.0001	0.089938		0.156644	0.0001	0.050677		0.0001	0.0001	0.0001		1.24345e-16	2.7949e-15	yes
TraesCS6B02G257200		Traes_6AL_E1D3D8DAA1.1	MYB	7.7642	14.2475	15.4832		1.52459	1.62006	5.11474		3.22395	5.94146	6.9906		0.534665	0.359455	0.234493		0.582511	0.491073	0.393949		1.48683	0.688029	0.968552		1.06249	0.189359	0.810545		6.54436e-31	4.76313e-29	yes
TraesCS6B02G257300		Traes_6DL_991931CF9.2	MYB	3.62849	8.05698	8.57321		1.14066	1.17901	3.04588		2.2355	2.81119	2.84392		0.832616	0.761138	0.238437		0.390731	0.295553	0.223611		1.41515	1.2294	0.344839		1.15659	0.260343	0.785337		4.36933e-14	7.341e-13	yes
TraesCS6B02G265200		Traes_6BL_CE61B9510.1	MYB	3.42062	2.46526	2.97939		2.93325	10.7133	8.86628		2.34527	1.07729	1.44386		1.88467	2.14219	1.73288		2.46338	1.42691	3.69462		2.4658	3.12905	0.945421		4.33031	2.30202	2.06182		6.84443e-05	0.00025206	yes
TraesCS6B02G349300		Traes_5BL_486D0D865.1	MYB	52.2675	90.047	87.1369		18.5527	21.7264	8.73117		26.483	56.4094	68.38		45.0937	61.1939	49.8968		71.1996	30.703	49.44		29.7434	42.6011	23.2659		63.1239	54.5493	28.0039		1.00283e-05	4.42629e-05	yes
TraesCS6B02G389300	Formin-like protein [Source:UniProtKB/TrEMBL;Acc:A0A341X306]	Traes_5BL_486D0D865.1	MYB	1.9639	1.97932	1.913		3.32443	3.04664	3.15042		3.55353	3.82029	4.59023		6.09063	4.38173	4.464		6.96131	4.6111	6.26277		3.92393	4.89595	4.42442		5.9775	6.13223	5.08519		4.07863e-10	4.06609e-09	yes
TraesCS6B02G440500		Traes_5BL_486D0D865.1	MYB	46.4985	19.7756	21.8159		33.181	32.8265	38.2235		26.2792	6.82695	6.66545		11.9091	4.23567	6.05412		5.88944	25.1639	7.06784		19.1313	12.5963	30.1308		3.73432	7.89804	20.9554		0.00104731	0.00291028	yes
TraesCS6D02G004500		Traes_5BL_486D0D865.1	MYB	0.0001	0.0001	0.0001		4.75931	1.73534	4.6835		0.563564	0.0001	0.0001		0.300766	0.0001	0.0001		0.095455	0.0001	0.069065		0.0001	0.0001	2.11846		0.0001	0.0001	0.0001		0.000257131	0.000828979	yes
TraesCS6D02G020600		TRAES3BF039800050CFD_t1	MYB	1.07325	1.29736	1.06504		1.59017	1.18946	0.631266		1.11669	0.386044	0.917116		0.210074	0.169352	0.249923		0.148245	0.251627	0.22787		1.35205	0.0001	0.737208		0.401472	0.426891	0.375505		0.0181716	0.0359594	yes
TraesCS6D02G120800	Translation factor GUF1 homolog, chloroplastic [Source:UniProtKB/TrEMBL;Acc:A0A1D6BFB9]	Traes_5BL_486D0D865.1	MYB	20.0865	34.2343	31.0555		9.52412	12.7297	7.03269		18.4285	37.316	40.706		30.9502	41.4938	32.0457		46.8036	27.881	36.7603		12.3907	22.2337	16.618		43.3012	36.6139	25.3178		2.95027e-08	2.17389e-07	yes
TraesCS6D02G167500		Traes_5BL_486D0D865.1	MYB	11.4732	2.93354	5.09454		10.2684	8.85566	8.01337		3.97753	1.1222	0.582221		1.20109	0.147385	0.728347		1.28029	4.29204	1.2299		5.8006	1.15478	4.72064		0.0001	0.687112	3.22647		0.00121885	0.0033343	yes
TraesCS6D02G190100		TRAES3BF039800050CFD_t1	MYB	303.69	293.318	286.867		232.129	273.798	231.788		232.134	181.001	151.547		168.203	150.968	161.484		136.719	219.507	132.549		227.231	176.086	274.443		92.6553	155.735	225.134		0.00413576	0.0098571	yes
TraesCS6D02G210500		Traes_6DL_BBAC725C3.2	MYB	4.79371	9.27834	10.6905		0.844098	0.725267	3.45109		1.84745	2.7938	3.16411		0.0001	0.069165	0.0001		0.0001	0.0001	0.152912		0.0001	0.039223	0.0001		0.054526	0.0001	0.0001		3.57919e-26	1.89011e-24	yes
TraesCS6D02G211100		Traes_6DL_991931CF9.2	MYB	2.0534	2.07839	3.84253		0.644042	0.231241	1.48427		0.091412	0.232102	0.97198		0.0001	0.0001	0.0001		0.04216	0.0001	0.0001		0.0001	0.0001	0.0001		0.094643	0.0001	0.043519		1.23263e-13	1.96365e-12	yes
TraesCS6D02G211200		Traes_6AL_E1D3D8DAA1.1	MYB	14.9178	20.3172	24.6265		2.37323	2.46037	4.67629		4.70676	4.53025	7.22554		0.599922	0.315742	0.478299		0.541017	0.595284	0.630268		1.40783	0.630133	1.54434		1.74665	0.488166	1.01043		4.52778e-52	1.29526e-49	yes
TraesCS6D02G211400	MYB73 [Source:UniProtKB/TrEMBL;Acc:G9JVI1]	Traes_6AL_E1D3D8DAA1.1	MYB	4.67562	5.17728	6.84011		0.827382	0.441521	1.6075		1.46535	2.55583	2.17239		0.368787	0.056478	0.158965		0.273972	0.116806	0.342713		0.663881	0.263769	0.319327		0.964833	0.35659	0.497948		2.32312e-19	6.88507e-18	yes
TraesCS6D02G219300		Traes_6DL_A014E9069.1	MYB	3.39041	3.30567	2.59087		2.11647	5.22319	4.54987		1.76416	1.43367	0.732746		1.65705	1.33577	1.62688		2.75281	1.22669	2.25647		2.48389	2.07838	1.80416		4.34526	2.95772	1.72879		0.0045433	0.0107115	yes
TraesCS6D02G228300		TRAES3BF039800050CFD_t1	MYB	7.10339	5.79512	7.28309		11.8095	9.56859	7.61246		6.25068	4.61763	4.59704		5.6976	6.07979	5.61013		4.45218	6.72615	5.77175		9.02888	7.27668	7.40574		5.25036	5.15178	5.90134		0.0108889	0.0230493	yes
TraesCS6D02G272600		Traes_5BL_486D0D865.1	MYB	8.28898	9.02719	11.1731		24.209	19.4738	22.1582		18.2395	22.802	22.8439		18.2138	23.0639	19.0165		24.329	19.2789	30.8606		22.8851	20.4563	22.0811		32.7632	24.4659	22.3392		5.40822e-07	3.14095e-06	yes
TraesCS6D02G298200		Traes_6DL_8BF29D46C.1;Traes_6DL_8BF29D46C.1	MYB;MYB	0.211588	0.525836	0.189534		0.336527	0.276526	0.314895		0.0001	0.331342	0.209017		0.445059	0.750209	0.812096		0.674173	0.49963	1.94657		0.694306	0.720481	0.312869		1.82015	0.955706	0.548289		0.020635	0.0401072	yes
TraesCS6D02G320400		Traes_5BL_486D0D865.1	MYB	3.50971	3.93957	3.10647		3.03702	2.76997	4.24312		4.51368	4.96946	5.81784		6.90702	6.63513	6.02397		6.32072	6.48606	7.58788		6.20581	8.89607	6.14704		9.36046	7.36584	5.7594		1.34542e-06	7.21249e-06	yes
TraesCS6D02G384500		Traes_5DL_92CBBE968.1	MYB	143.821	77.5095	89.9152		102.443	102.671	116.614		70.8294	18.8209	17.3245		29.725	12.6929	16.4335		12.6754	58.2983	12.6671		61.6244	23.9736	79.8686		7.94231	14.5767	46.5524		9.27619e-06	4.12802e-05	yes
TraesCS7A02G023142		Traes_5BL_486D0D865.1	MYB	0.693798	0.171252	0.094444		33.7297	16.7789	25.3168		63.323	42.2725	32.2832		79.3374	36.2339	72.4877		44.3466	87.1238	38.5587		99.4546	87.1235	71.8707		6.13587	48.2424	56.6317		3.6955e-24	1.64195e-22	yes
TraesCS7A02G128400		Traes_5BL_486D0D865.1;Traes_5BL_486D0D865.1	MYB;MYB	0.314341	0.445044	0.329195		0.475655	0.804374	0.486554		0.57743	0.527733	0.585615		0.591419	0.671753	0.84755		1.04316	0.711369	0.842159		0.683988	0.566254	0.462186		0.786928	0.870013	1.01089		0.0360272	0.0651326	yes
TraesCS7A02G138500		Traes_5BL_486D0D865.1	MYB	1.60171	1.48383	1.14076		2.2801	1.8806	2.26926		2.79793	3.17858	2.29598		3.14684	2.26773	3.15894		2.66046	3.79981	3.23917		3.36998	2.97797	4.83927		2.94808	2.86028	3.81399		0.000938895	0.00264098	yes
TraesCS7A02G190700		Traes_5BL_486D0D865.1	MYB	12.8782	20.8923	17.6712		4.54728	8.0313	2.74017		11.5734	28.6053	26.1273		17.8296	25.6498	17.4594		21.6868	15.7563	20.0449		10.2276	14.4606	8.88539		22.4274	21.2749	14.6706		3.88697e-07	2.32432e-06	yes
TraesCS7A02G272100		Traes_7AS_2EE7C2628.11	MYB	0.0001	0.0001	0.365641		0.778065	0.312798	0.635353		0.494482	0.210365	0.173903		3.37656	1.64264	2.0198		2.4871	1.95406	2.57612		2.15291	4.49683	1.45723		4.43602	3.76013	2.97106		2.13026e-10	2.22705e-09	yes
TraesCS7A02G329700		Traes_5BL_486D0D865.1;Traes_5BL_486D0D865.1;Traes_5BL_486D0D865.1	MYB;MYB;MYB	4.02006	2.01406	2.77441		5.1021	3.72094	5.11495		5.4922	4.02252	3.91916		7.63468	4.25708	6.4853		5.1305	6.13928	4.71206		4.23172	5.1968	6.98164		4.09853	6.13245	6.50886		0.0188678	0.0371623	yes
TraesCS7A02G333200		Traes_7DL_AD4395F8F.1;Traes_7DL_AD4395F8F.1	MYB;MYB	0.962641	0.214027	0.78116		0.0001	0.0001	0.0001		0.307009	0.585189	0.505843		0.518999	0.838742	0.379481		2.99474	0.81972	0.943013		0.915729	0.413488	0.0702358		2.2196	0.833986	0.521048		8.04174e-07	4.50511e-06	yes
TraesCS7A02G337900		Traes_5BL_486D0D865.1	MYB	8.10389	5.16834	5.99945		8.49075	7.22539	8.59827		7.68471	5.29092	4.90984		4.778	4.44232	3.57964		3.44812	4.87125	4.07707		7.46048	4.81456	6.74359		2.7743	3.42021	4.94294		0.00135894	0.00367432	yes
TraesCS7A02G419600		Traes_5BL_486D0D865.1	MYB	10.7522	20.0714	18.6094		4.80814	7.50197	2.61558		10.5477	19.9349	19.7971		11.7177	17.0068	12.9613		18.7551	9.63167	14.0169		8.09162	7.5105	6.77279		22.1692	13.4883	8.34995		2.57827e-05	0.000104512	yes
TraesCS7A02G465500		Traes_5BL_486D0D865.1;Traes_5BL_486D0D865.1;Traes_5BL_486D0D865.1	MYB;MYB;MYB	1.15142	0.649023	0.858934		2.61248	1.63774	3.15384		1.85836	1.83534	2.00575		1.35944	1.12581	2.15716		1.26189	1.69939	1.9795		1.83927	1.67474	2.06096		2.3961	1.91888	1.54621		0.00564934	0.0129699	yes
TraesCS7A02G466900		Traes_5BL_486D0D865.1	MYB	28.3589	26.6585	24.3064		14.8676	18.9202	14.8218		21.2358	23.7769	21.5158		15.99	15.4082	14.8064		21.4983	19.979	17.182		10.7608	13.7273	15.8954		18.3979	17.3604	18.5224		0.000246712	0.000798951	yes
TraesCS7A02G479800		Traes_5BL_486D0D865.1;Traes_5BL_486D0D865.1	MYB;MYB	3.07151	2.00068	2.18262		4.01117	3.48011	3.62693		5.64952	3.78529	3.5916		8.4093	5.78393	6.67669		5.17971	6.67989	5.81715		4.92973	5.07017	6.28327		5.02006	6.19627	4.06695		1.59759e-06	8.42829e-06	yes
TraesCS7A02G565900		Traes_5BL_486D0D865.1	MYB	1.25724	0.963652	1.96784		0.520885	0.626473	0.367609		1.02131	1.31369	1.88696		1.23761	3.29604	1.59665		1.58816	1.2663	1.16761		0.382344	1.02042	0.607263		1.73766	1.17105	0.725354		0.00601791	0.0137043	yes
TraesCS7B02G031800		Traes_5BL_486D0D865.1	MYB	0.943133	0.382595	0.511393		5.71281	3.47665	6.13973		2.00033	0.227343	0.284894		0.530652	0.179362	0.138348		0.079743	0.435251	0.0001		3.29774	0.182791	2.74959		0.0001	0.187145	0.962672		4.74121e-05	0.000180932	yes
TraesCS7B02G138200		Traes_5BL_486D0D865.1;Traes_5BL_486D0D865.1;Traes_5BL_486D0D865.1;Traes_5BL_486D0D865.1;Traes_5BL_486D0D865.1;NA	MYB;MYB;MYB;MYB;MYB;NA	4.56339	1.02917	2.4976		6.59382	5.69539	6.42933		5.66096	3.88823	3.01135		5.50664	4.31588	5.90752		3.82862	6.57286	4.31782		7.03623	5.99089	7.5089		6.13502	5.90729	6.64732		0.00609269	0.0138493	yes
TraesCS7B02G169900		Traes_7AS_2EE7C2628.11	MYB	0.0001	0.0001	0.312486		0.051538	0.246971	0.769808		0.043137	0.080057	0.20316		7.36384	4.91759	5.90948		4.37494	2.88959	3.71466		6.04082	10.3157	2.25391		11.471	7.36305	4.35787		4.15325e-18	1.08804e-16	yes
TraesCS7B02G230200		Traes_5BL_486D0D865.1;Traes_5BL_486D0D865.1;Traes_5BL_486D0D865.1	MYB;MYB;MYB	4.32393	1.9567	1.89487		4.15446	4.59815	4.04736		4.51173	3.92041	3.39274		7.23115	4.5422	6.03561		5.06231	6.0476	5.43421		4.48631	5.10364	6.39933		4.23009	5.45078	5.97506		0.00274902	0.00687128	yes
TraesCS7B02G249200		Traes_5BL_486D0D865.1	MYB	11.9372	7.31031	9.32476		10.7498	13.8261	12.9591		13.2802	7.41917	8.46386		7.25149	7.88629	6.95208		5.78555	6.5718	7.82566		9.16433	8.65316	8.77173		4.54574	7.37942	8.05096		0.0233086	0.0446164	yes
TraesCS7B02G320200		Traes_5DL_92CBBE968.1	MYB	5.86893	7.77579	7.54273		3.09308	4.98377	1.60538		6.61496	9.623	9.45603		5.147	6.51876	5.1985		7.48015	5.72757	4.73726		3.58783	3.61276	5.02133		8.2374	6.4025	4.2187		0.00247672	0.006265	yes
TraesCS7B02G355200		Traes_5BL_486D0D865.1	MYB	0.411457	0.508527	0.439976		4.16242	2.22896	5.42968		4.79988	9.03625	7.74344		10.38	17.9266	12.2281		8.31595	7.13182	12.9795		23.5171	17.8526	4.69529		21.0512	11.3519	6.90531		2.10787e-18	5.68922e-17	yes
TraesCS7D02G054600		Traes_5BL_486D0D865.1	MYB	12.2566	6.50348	7.58139		13.3055	11.3636	12.2934		10.7748	5.43501	5.67741		5.49564	2.82485	4.28149		4.02954	11.3744	5.56106		8.0712	6.41549	10.5574		5.06233	5.5055	10.2134		0.00793101	0.0174296	yes
TraesCS7D02G092800		TRAES3BF039800050CFD_t1	MYB	5.86724	6.43934	8.499		7.45717	6.31775	5.45116		6.3942	13.4477	12.4963		8.89476	10.9149	14.0012		13.1444	9.8357	13.5711		11.6064	8.88229	6.05953		17.6235	12.8276	9.56129		0.0124432	0.0258976	yes
TraesCS7D02G130605		Traes_5DL_92CBBE968.1	MYB	0.842573	0.0001	0.514477		9.15176	3.09563	5.00601		3.53337	0.707826	0.184154		0.437879	0.120155	0.326173		0.063297	0.625018	0.065027		2.40142	0.171463	3.36049		0.0001	0.065474	1.53211		0.00125619	0.00342472	yes
TraesCS7D02G191700		Traes_5BL_486D0D865.1	MYB	11.9279	23.3153	21.7495		6.85662	8.09745	3.82917		8.58599	21.5374	24.3233		13.8949	19.9477	17.3595		21.5578	13.0855	17.0343		8.03853	11.5167	6.98326		26.0484	16.9496	13.2425		7.02955e-05	0.000258114	yes
TraesCS7D02G229700		TRAES3BF039800050CFD_t1	MYB	0.575747	0.0001	0.0001		0.221708	1.05396	1.64805		0.208836	1.00991	1.02571		2.67525	4.86604	1.52801		3.14739	1.68906	4.16571		3.84612	5.88102	3.73857		5.7169	3.98468	2.22089		8.50384e-05	0.000306339	yes
TraesCS7D02G272400	R2R3 MYB transcriptional factor [Source:UniProtKB/TrEMBL;Acc:G3FNP8]	Traes_7AS_2EE7C2628.11	MYB	0.05874	0.081101	0.18733		0.466529	0.446862	0.938391		0.170468	0.355453	0.102098		1.9115	1.75855	0.558983		0.818023	0.495023	1.59339		2.2284	1.74196	1.06748		3.89312	2.62435	2.04548		1.92478e-10	2.02609e-09	yes
TraesCS7D02G300000		Traes_7DL_5BD0D4BD1.1;Traes_7DL_5BD0D4BD1.1	MYB;MYB	0.0001	0.142871	0.163283		1.88744	0.120097	0.794362		0.08636	0.0934	0.586949		0.0001	0.0001	0.0001		0.205154	0.24789	0.216412		0.174774	0.054088	0.47808		1.14593	0.0001	0.0001		0.00673054	0.0151072	yes
TraesCS7D02G326400		Traes_5BL_486D0D865.1;Traes_5BL_486D0D865.1;Traes_5BL_486D0D865.1	MYB;MYB;MYB	4.58058	2.82548	2.50263		4.29252	4.55618	4.32637		6.17654	3.84659	4.0318		8.17587	5.46204	6.94713		6.04948	6.41401	5.47537		4.57418	5.01637	6.42686		4.75841	6.636	7.16708		0.00346141	0.00841598	yes
TraesCS7D02G340300		Traes_7DL_AD4395F8F.1	MYB	0.0001	0.250647	0.190143		0.0001	0.0001	0.0001		0.0001	0.342118	0.383251		0.162126	0.0001	0.0001		1.25447	0.598912	0.53535		0.131913	0.254323	0.190078		2.19099	0.436058	0.161432		0.00128861	0.00350453	yes
TraesCS7D02G345200		Traes_5BL_486D0D865.1	MYB	12.4608	9.87274	10.7621		13.4033	13.3501	20.0376		12.982	10.1002	11.1859		7.96799	7.00324	6.88209		4.7697	6.78337	7.41733		10.8738	10.4033	12.4623		7.93879	9.38067	9.54135		1.76542e-05	7.39728e-05	yes
TraesCS7D02G389800		Traes_7AS_B6ADF4159.1;Traes_7AS_B6ADF4159.1	MYB;MYB	1.76262	1.37	2.1861		2.89154	3.53418	3.36882		4.53858	3.67678	3.93473		3.67508	1.51549	3.73765		3.43699	2.7331	3.25847		3.8308	2.36439	4.00922		2.71077	2.96088	3.3239		0.0345349	0.0628425	yes
TraesCS7D02G412500		Traes_5DL_92CBBE968.1;Traes_5DL_92CBBE968.1	MYB;MYB	7.21891	13.6791	15.5201		3.56011	6.07585	3.11926		9.35037	16.6914	17.8392		8.59531	11.3947	10.218		13.3337	8.28345	10.8524		6.57352	6.68021	4.54275		15.4031	11.6244	7.47993		6.5232e-06	3.00154e-05	yes
TraesCS7D02G514800		Traes_7DL_1FA87027B.1	MYB	0.0001	0.248708	0.379914		0.112081	0.0001	0.0001		0.300882	0.0001	0.029412		0.075753	0.3278	0.163154		0.737255	1.51109	0.678599		1.10931	0.116489	1.64728		1.34268	0.689449	1.15304		0.00407933	0.00973909	yes
TraesCSU02G144800		Traes_5BL_486D0D865.1	MYB	0.0001	0.0001	0.0001		1.07718	0.774829	9.66386		2.2575	1.12351	0.979523		1.4342	1.86042	2.01308		0.45014	0.359136	0.586208		13.6795	2.80733	4.09976		0.499331	0.115395	0.419029		4.41467e-14	7.4102e-13	yes
TraesCS1A02G261800		TRAES3BF097200010CFD_t1	NAC	1.17774	1.36793	1.2462	1.26396	0.645853	0.0001	0.194017	0.27999	1.39145	2.16084	1.78336	1.77855	1.38103	0.883242	0.64147	0.968582	0.660595	0.806712	0.562927	0.676745	1.01936	0.735994	0.180769	0.645373	0.553811	0.440501	0.366157	0.45349	0.0156166	0.0315404	yes
TraesCS1A02G263700		TRAES3BF002300010CFD_t1	NAC	0.167414	0.274209	0.224875	0.222166	0.794543	0.123093	0.964148	0.627261	0.288994	0.985396	0.934038	0.736143	1.0734	1.22784	0.48061	0.927283	0.933386	1.43864	2.30035	1.55746	5.33129	6.42117	1.98184	4.5781	3.90624	3.38857	1.32917	2.87466	3.12378e-10	3.17753e-09	yes
TraesCS1A01G266300		Traes_1AL_C4FA8404A.2;Traes_1AL_C4FA8404A.2	NAC;NAC	17.5564	14.9565	16.9374	16.4835	27.5004	32.9086	24.506	28.305	23.0639	21.1492	25.934	23.3824	7.82436	8.02544	7.86322	7.90434	9.97517	8.53985	12.4938	10.3363	14.1547	11.7186	13.3995	13.0909	11.4732	11.8516	12.607	11.9773	3.54059e-19	1.03217e-17	yes
TraesCS1B02G272600		TRAES3BF097200010CFD_t1	NAC	0.695803	1.40807	0.902155	1.00201	0.380288	0.118664	0.133366	0.210773	1.21809	1.4642	2.33489	1.67239	0.806647	0.849785	1.056	0.904145	1.10276	0.730898	1.14078	0.991478	1.08206	0.833921	0.166347	0.694108	0.432282	0.973515	0.642107	0.682635	0.00238474	0.00605839	yes
TraesCS1B01G277300		Traes_1BL_9018AA7BA.2;Traes_1BL_9018AA7BA.2	NAC;NAC	18.0889	14.8019	21.1937	18.0282	24.3977	35.1515	31.7328	30.4273	31.2696	24.289	27.7718	27.7768	11.1399	10.1813	9.34421	10.2218	12.8003	13.2889	16.5223	14.2038	16.4758	15.4237	18.9368	16.9454	17.1565	20.1496	19.8602	19.0554	5.49821e-11	6.24473e-10	yes
TraesCS1D02G263800		TRAES3BF002300010CFD_t1	NAC	0.146578	0.648286	0.0001	0.264988	2.67874	0.894677	1.91992	1.83111	1.77833	1.85128	2.73496	2.12152	0.34946	1.10109	0.383682	0.611411	0.900124	0.352975	1.44907	0.900723	1.39999	2.41007	1.06476	1.62494	1.09968	1.91471	0.32578	1.11339	0.0221337	0.0426724	yes
TraesCS1D01G266500		Traes_1DL_F410CF9FD.3	NAC	18.3308	18.2277	23.517	20.0252	38.0543	39.9112	35.9976	37.9877	35.1973	28.4784	29.903	31.1929	9.8256	12.8317	12.8385	11.8319	15.752	13.7333	17.0434	15.5095	20.9879	15.3287	21.4631	19.2599	16.7635	16.9773	17.9129	17.2179	4.30142e-14	7.23827e-13	yes
TraesCS2A02G053500		TRAES3BF122000050CFD_t1	NAC	2.7349	0.942758	2.57675	2.0848	5.26176	3.61885	3.08204	3.98755	1.8857	1.9477	2.69084	2.17475	2.00854	2.24315	2.26848	2.17339	1.75936	1.14886	1.31272	1.40698	1.77228	2.39125	2.38497	2.18283	1.4297	2.18139	1.21463	1.60858	0.0119048	0.0249246	yes
TraesCS2A02G101400		Traes_2BS_00566A85C.1	NAC	0.318672	0.640418	1.03279	0.66396	0.714861	0.792233	0.839018	0.782037	0.904974	0.970831	1.46213	1.11265	0.610178	1.26109	0.56705	0.812773	1.32567	0.860262	1.96104	1.38232	2.55867	2.40989	1.05537	2.00798	2.02993	2.1279	0.693187	1.61701	0.0290968	0.0541556	yes
TraesCS2A02G102000	NAC transcription factor 29 [Source:UniProtKB/TrEMBL;Acc:A0A140F1N9]	Traes_2BS_C116E5668.1	NAC	0.0001	0.0001	0.0001	0.0001	0.395283	0.120376	0.137957	0.217872	0.0001	0.117873	0.712937	0.27697	0.0001	0.423851	0.355475	0.259809	0.157817	0.1084	0.640348	0.302188	0.38634	0.739808	0.064643	0.39693	0.255698	0.387651	0.113359	0.252236	0.0434062	0.07644	yes
TraesCS2B02G343600		Traes_2BL_6AEE8AC28.1	NAC	0.680956	0.0001	0.0001	0.227052	3.13682	1.29597	2.19365	2.20881	1.85994	2.38154	2.61235	2.28461	1.10715	1.80614	1.57293	1.49541	0.827356	1.58832	1.33533	1.25033	1.68589	1.48747	1.15584	1.44307	1.0996	0.774471	0.902474	0.925513	0.00738946	0.0163909	yes
TraesCS2B02G376900		TRAES3BF097400030CFD_t1	NAC	5.18669	4.25365	4.45995	4.63343	4.88759	5.47392	4.18837	4.84996	4.3217	2.22854	3.90981	3.48668	2.05432	1.65115	1.75192	1.81913	1.9629	3.09137	1.6081	2.22079	3.79226	1.95344	3.63821	3.12797	1.71081	1.51157	2.66888	1.96375	0.000500188	0.0015034	yes
TraesCS2B02G403300		Traes_2BL_24E6E8DF9.1	NAC	0.289688	0.633738	0.328535	0.41732	0.072868	0.07443	0.0001	0.0491327	0.0001	0.183097	0.481212	0.22147	0.0001	0.0001	0.0001	0.0001	0.609842	0.064938	0.335895	0.336892	0.706788	0.17872	0.30931	0.398273	0.095627	0.0001	0.48035	0.192026	0.0100632	0.0215082	yes
TraesCS2D02G100900		Traes_2BS_00566A85C.1	NAC	1.31359	1.53088	1.50114	1.44854	1.60065	1.46195	2.19757	1.75339	1.32672	0.859335	1.57257	1.25288	0.0001	0.517192	0.152075	0.223122	0.859576	0.544299	0.87579	0.759888	1.26251	1.08426	0.226443	0.857738	0.479459	0.386975	0.17363	0.346688	0.00189615	0.00494851	yes
TraesCS2D02G324700	RNAC1 transcription factor [Source:UniProtKB/TrEMBL;Acc:A0A1D5UHY0]	Traes_2BL_6AEE8AC28.1	NAC	0.63567	0.0001	0.200556	0.278775	1.50275	0.953033	1.3995	1.28509	1.12558	1.73698	1.34173	1.40143	1.23058	2.50045	1.84437	1.85847	0.817786	1.16279	0.688308	0.889627	0.71248	0.750219	0.603704	0.688801	0.78693	0.705483	0.567871	0.686761	0.00444877	0.0105146	yes
TraesCS2D02G378800		Traes_2BL_D718E27A9.1;Traes_2BL_D718E27A9.1	NAC;NAC	0.0001	0.0001	0.0001	0.0001	0.915926	0.0001	1.04365	0.653226	0.117243	3.11693	1.26359	1.49926	1.24583	0.888615	1.67881	1.27108	0.669581	0.17053	0.527528	0.45588	0.206802	0.351646	0.137029	0.231826	0.598778	0.283119	0.911104	0.597667	2.78818e-06	1.39736e-05	yes
TraesCS2D02G382800		Traes_2DL_343FA6101.1	NAC	0.550211	1.71424	1.68764	1.31736	0.0001	0.267414	0.0001	0.0892047	0.092406	0.0001	0.211348	0.101285	0.0001	0.0001	0.0001	0.0001	0.0001	0.281806	0.101873	0.127926	0.104859	0.0001	0.0001	0.0350197	0.0001	0.0001	0.146024	0.0487413	0.0163767	0.0328745	yes
TraesCS3A02G176500		Traes_3AS_DE5832BF8.1;Traes_3AS_DE5832BF8.1	NAC;NAC	19.2546	13.0684	17.4021	16.5751	11.9281	10.7156	30.6727	17.7721	17.1279	16.1921	12.4964	15.2721	3.31866	2.73624	2.05025	2.70172	4.93594	4.8021	8.26486	6.00097	7.18346	7.05946	4.6313	6.29141	5.4868	5.60452	5.46032	5.51721	6.03573e-19	1.72387e-17	yes
TraesCS3A02G269900		TRAES3BF073600060CFD_t1	NAC	0.591906	0.706434	0.791649	0.696663	0.882633	0.278956	0.546654	0.569414	0.501015	0.902968	0.96228	0.788754	0.208161	0.282891	0.26816	0.253071	0.204851	0.200973	0.153169	0.186331	0.177092	0.294355	0.173614	0.21502	0.276467	0.209928	0.157104	0.2145	0.000154816	0.000523972	yes
TraesCS3A02G339600	NAC transcription factor 4 [Source:UniProtKB/TrEMBL;Acc:D9HQE0]	TRAES3BF094400050CFD_t1;TRAES3BF094400050CFD_t1	NAC;NAC	3.3707	7.44979	11.0122	7.27758	0.591267	1.10249	3.71873	1.80416	0.993843	0.799004	0.548521	0.780456	4.81696	3.19235	2.42704	3.47879	7.51688	7.80353	7.88981	7.73674	13.3445	14.4306	10.5189	12.7647	20.5086	7.36668	7.249	11.7081	5.20435e-15	9.82728e-14	yes
TraesCS3A02G375400		TRAES3BF019300010CFD_t1	NAC	0.955595	0.786238	1.5234	1.08841	0.939364	1.94202	2.86411	1.91516	0.594611	0.328529	0.812208	0.578449	0.0001	0.0001	0.0001	0.0001	0.0001	0.0001	0.0001	0.0001	0.0001	0.0001	0.0001	0.0001	0.0001	0.0001	0.0001	0.0001	8.68172e-28	5.04265e-26	yes
TraesCS3A01G406000	NAC transcription factor 6A [Source:UniProtKB/TrEMBL;Acc:F6GSE5]	TRAES3BF002300010CFD_t1	NAC	7.37891	9.32208	16.2529	10.9846	5.84826	10.1366	18.8912	11.6253	3.82707	4.78076	4.87129	4.49304	8.66163	4.12763	4.37925	5.72283	17.6014	17.6564	21.585	18.9476	44.6165	61.4492	44.8033	50.2897	60.3675	45.4339	29.305	45.0355	5.62997e-30	3.80752e-28	yes
TraesCS3B02G184300		TRAES3BF110100110CFD_t1	NAC	0.336757	0.458064	0.220935	0.338585	0.619518	0.469051	0.849832	0.646134	0.627886	0.487617	0.282017	0.46584	0.14982	0.176246	0.106497	0.144188	0.128074	0.126291	0.164844	0.139736	0.185475	0.163313	0.125074	0.157954	0.165053	0.030004	0.110185	0.101747	5.50766e-06	2.57703e-05	yes
TraesCS3B02G184500		TRAES3BF110100110CFD_t1	NAC	0.861737	0.721624	0.414554	0.665972	0.635256	0.723203	1.10575	0.821403	0.982187	0.661658	0.274614	0.639486	0.222615	0.259866	0.343594	0.275358	0.259005	0.282762	0.387541	0.309769	0.35203	0.109872	0.147608	0.20317	0.291498	0.050797	0.229846	0.190714	0.000950122	0.00266947	yes
TraesCS3B02G208300		TRAES3BF122000050CFD_t1;TRAES3BF122000050CFD_t1	NAC;NAC	14.8009	13.2998	16.9323	15.011	11.6153	3.41508	27.9704	14.3336	15.8685	17.0619	12.2042	15.0448	3.73845	1.6376	2.60672	2.66093	3.62192	3.93674	6.0693	4.54265	6.40856	5.37751	4.70561	5.49723	4.11435	4.59313	3.74301	4.15016	4.83832e-12	6.35624e-11	yes
TraesCS3B02G273600		TRAES3BF097400030CFD_t1;TRAES3BF097400030CFD_t1;TRAES3BF097400030CFD_t1	NAC;NAC;NAC	0.469126	0.895902	0.412122	0.592383	1.61383	1.00264	1.0981	1.23819	0.239854	0.525751	1.12771	0.631106	0.236258	0.218438	0.26821	0.240969	0.30444	0.259705	0.216766	0.260304	0.25687	0.205011	0.166594	0.209492	0.456994	0.265902	0.421942	0.381613	8.13081e-05	0.000293984	yes
TraesCS3B02G371200		TRAES3BF094400050CFD_t1	NAC	2.65565	9.24168	11.0061	7.63448	0.084521	1.83189	1.89231	1.26958	0.878404	0.799117	0.96906	0.882194	2.25493	1.35229	2.1558	1.92101	4.05645	4.79252	5.44491	4.76463	13.2875	6.29054	6.04916	8.5424	11.2952	4.12784	5.94009	7.12105	7.34653e-09	6.01197e-08	yes
TraesCS3B02G421300		TRAES3BF110100110CFD_t1	NAC	0.758778	2.09056	1.21633	1.35522	0.083658	0.275818	0.29966	0.219712	0.120128	0.414951	0.276228	0.270436	0.021	0.035868	0.0001	0.0189893	0.156879	0.040867	0.0001	0.0659487	0.043615	0.0001	0.0001	0.014605	0.055301	0.041005	0.041917	0.0460743	1.71296e-06	8.9838e-06	yes
TraesCS3B02G436900		TRAES3BF114300070CFD_t1	NAC	0.560135	0.593147	1.59409	0.91579	0.250669	0.304674	0.582006	0.379116	0.64993	1.50689	0.767549	0.974791	0.614819	0.347104	0.846843	0.602922	1.81382	0.515044	1.15883	1.16256	0.344489	0.262024	0.251727	0.28608	1.1242	0.624781	0.855973	0.868318	0.0215696	0.0417206	yes
TraesCS3B01G439600	NAC transcription factor 6B [Source:UniProtKB/TrEMBL;Acc:D7R600]	TRAES3BF002300010CFD_t1	NAC	14.247	12.4184	20.2736	15.6463	3.96715	10.1593	21.3433	11.8232	2.69167	4.67021	3.60548	3.65579	15.059	9.51516	8.1131	10.8957	26.8769	24.1521	30.8568	27.2953	55.1004	94.6907	64.8118	71.5343	86.8371	73.4786	46.0239	68.7798	5.00177e-31	3.66534e-29	yes
TraesCS3B02G472800		TRAES3BF053700010CFD_t1	NAC	1.05732	2.40956	1.56628	1.67772	3.668	3.50824	4.90513	4.02713	3.24195	3.62859	4.04535	3.63863	1.19282	1.25269	1.01494	1.15348	1.91257	1.11112	2.06058	1.69476	4.09147	1.56345	2.37501	2.67664	2.38004	1.26663	1.94121	1.86263	0.000175834	0.000587742	yes
TraesCS3B02G533100		TRAES3BF062000020CFD_t1	NAC	1.76971	1.46881	1.76309	1.6672	1.35608	1.33167	0.879256	1.189	1.59265	1.70297	2.2325	1.84271	0.183554	0.398324	0.222867	0.268248	0.657956	0.185246	0.865214	0.569472	0.141848	0.25637	0.105623	0.167947	0.464177	0.501272	0.331339	0.432263	1.0872e-07	7.24013e-07	yes
TraesCS3D02G183900		Traes_3DS_7C9147219.3;Traes_3DS_7C9147219.3	NAC;NAC	19.2264	18.2126	18.5937	18.6775	14.117	13.1647	30.0346	19.1054	20.0634	21.129	14.1021	18.4315	4.81333	4.87119	3.4402	4.3749	4.66907	5.68875	8.30292	6.22025	6.8732	7.91583	5.90727	6.89877	5.50129	6.62669	5.6419	5.92329	3.30774e-21	1.1535e-19	yes
TraesCS3D02G333100		TRAES3BF094400050CFD_t1	NAC	3.86129	7.87837	14.4063	8.71533	0.522624	0.734808	1.62338	0.96027	0.547751	0.721496	0.373211	0.547486	3.68499	2.49536	2.40605	2.86213	3.2196	4.52629	4.73813	4.16134	10.1939	9.26006	6.92128	8.79176	20.0955	3.28023	4.95198	9.44258	2.12166e-16	4.65921e-15	yes
TraesCS3D02G367900		TRAES3BF019300010CFD_t1	NAC	0.147821	0.535078	1.07239	0.585097	0.467629	0.429596	1.35293	0.75005	0.0001	0.531151	0.261536	0.264262	0.045554	0.0001	0.0001	0.0152513	0.0001	0.0001	0.0001	0.0001	0.0001	0.0001	0.0001	0.0001	0.0001	0.0001	0.0001	0.0001	4.04592e-06	1.95799e-05	yes
TraesCS3D02G381900		TRAES3BF110100110CFD_t1	NAC	1.29597	1.80245	1.57721	1.55854	0.837943	0.335634	0.800917	0.658165	0.138069	0.25452	0.810589	0.401059	0.0001	0.0001	0.0001	0.0001	0.0001	0.0001	0.0001	0.0001	0.0001	0.0001	0.0001	0.0001	0.0001	0.078177	0.039957	0.0394113	7.01531e-17	1.6183e-15	yes
TraesCS3D02G398200		TRAES3BF114300070CFD_t1	NAC	1.18344	1.9524	1.27947	1.47177	0.266285	0.517842	0.441683	0.408603	0.81684	1.31818	1.92479	1.35327	1.08784	1.07261	0.958837	1.03976	1.57335	1.1623	1.9604	1.56535	1.40122	0.987296	0.912091	1.1002	1.03797	0.89728	1.19159	1.04228	0.00248243	0.00627796	yes
TraesCS3D01G401200	NAC transcription factor 6D [Source:UniProtKB/TrEMBL;Acc:F6GSE7]	TRAES3BF002300010CFD_t1	NAC	21.8515	27.6612	34.2179	27.9102	10.4927	17.3901	24.9919	17.6249	6.33802	9.69824	9.33618	8.45748	15.7037	8.7381	7.1222	10.5213	31.8617	26.6904	34.5738	31.042	55.1544	74.8039	60.4811	63.4798	77.5111	55.3328	34.4013	55.7484	3.64747e-23	1.50209e-21	yes
TraesCS3D02G480900		TRAES3BF062000020CFD_t1	NAC	0.619478	0.969788	1.59123	1.06016	0.403542	0.835291	0.574611	0.604481	1.05232	0.987866	1.00929	1.01649	0.097198	0.283595	0.15392	0.178238	0.165485	0.02272	0.378199	0.188801	0.521948	0.180208	0.259218	0.320458	0.398046	0.173018	0.292683	0.287916	0.0083565	0.0182564	yes
TraesCS4A01G219700		Traes_4DS_DA83A5E27.1	NAC	11.514	15.7091	17.2279	14.817	6.53543	10.5126	10.6953	9.24775	5.55485	6.51235	5.19411	5.75377	8.5407	5.54923	3.64121	5.91038	7.76616	9.70324	10.4269	9.29877	26.5708	40.7711	9.80825	25.7167	29.3132	22.7314	14.3104	22.1183	3.73891e-11	4.35585e-10	yes
TraesCS4A02G421000		Traes_4AL_99942CBEA.2	NAC	0.18306	0.238737	0.067928	0.163242	0.969082	2.11879	2.14858	1.74548	0.349432	0.108257	0.041326	0.166338	0.0001	0.0001	0.0001	0.0001	0.0001	0.0001	0.055766	0.0186553	0.0001	0.0001	0.0001	0.0001	0.0001	0.0001	0.0001	0.0001	7.79195e-16	1.61625e-14	yes
TraesCS4A02G421300		Traes_4AL_8FABAA6C3.2	NAC	0.115144	0.496941	0.676543	0.429543	0.210454	0.394517	0.343791	0.316254	0.259516	0.182652	0.424504	0.288891	0.051478	0.0001	0.0001	0.017226	0.831052	0.243727	0.398699	0.491159	0.583444	0.194909	0.406897	0.395083	0.063641	0.224744	0.454454	0.247613	0.00630231	0.0142681	yes
TraesCS4B01G098200		Traes_4DS_DA83A5E27.1	NAC	6.01993	5.78612	5.53468	5.78025	5.77284	6.32144	7.49604	6.53011	2.79494	2.59139	2.30464	2.56366	8.2656	4.40144	2.46161	5.04288	5.29569	6.23226	8.08742	6.53846	28.8508	40.5431	11.8183	27.0707	40.0588	33.6994	19.5567	31.105	1.84406e-29	1.20302e-27	yes
TraesCS4B02G173600		Traes_4AS_DBDA5E9C6.1	NAC	0.0001	0.0001	0.0001	0.0001	0.142694	0.100682	0.267155	0.170177	0.0001	0.031044	0.0001	0.0104147	0.0001	0.069768	0.104231	0.058033	0.095515	0.183826	0.34131	0.206884	0.394017	0.949643	0.252735	0.532132	0.628099	0.186145	0.172893	0.329046	5.33797e-05	0.000201535	yes
TraesCS4B02G174000		Traes_4DL_D84567626.1	NAC	3.23056	8.90615	6.55587	6.23086	2.55341	4.25202	4.48212	3.76252	2.16487	1.63938	1.985	1.92975	0.51838	1.97024	1.08607	1.19156	1.93619	1.35543	2.94473	2.07878	4.99437	3.90764	1.00264	3.30155	2.44246	1.53007	1.64182	1.87145	7.48472e-05	0.000272953	yes
TraesCS4D01G094400		Traes_4DS_DA83A5E27.1	NAC	6.38695	5.98388	7.15639	6.50907	5.1893	6.77204	7.42674	6.46269	4.03071	5.0092	4.87627	4.63873	16.0063	10.0888	7.96814	11.3544	12.1883	15.3182	14.6601	14.0555	40.4338	46.8145	18.3031	35.1838	38.3188	31.489	22.5088	30.7722	1.05956e-31	8.20277e-30	yes
TraesCS4D02G175700		Traes_4DL_F0BE36C9D.1	NAC	0.166215	0.0001	0.107084	0.091133	0.241885	0.435923	0.325976	0.334595	0.0001	0.227943	0.502901	0.243648	0.655171	0.834483	0.448489	0.646048	0.608471	1.43624	0.947756	0.997488	1.47647	3.04559	1.24202	1.92136	0.305159	1.18093	1.20557	0.897221	0.000114498	0.000399495	yes
TraesCS4D02G176000		Traes_4DL_D84567626.1	NAC	10.8815	12.6523	11.2948	11.6095	3.28053	11.1995	5.12641	6.53549	4.61717	3.97679	2.71961	3.77119	2.04425	2.14632	2.05541	2.08199	1.89862	2.2924	2.59316	2.2614	3.76282	3.81608	2.79561	3.45817	2.49654	2.69466	1.83517	2.34212	4.24396e-16	9.03313e-15	yes
TraesCS4D02G316800		Traes_4DL_54E14ABCB.2	NAC	0.694264	1.01934	0.483335	0.732312	0.502028	0.473995	0.619187	0.531737	0.0001	0.193254	0.038068	0.0771407	0.039782	0.0001	0.110833	0.0502383	0.140763	0.117216	0.074896	0.110958	0.947663	0.283209	0.19755	0.476141	0.0001	0.119136	0.375918	0.165051	0.0219895	0.0424223	yes
TraesCS4D02G325700		Traes_4DL_B29067862.2	NAC	0.213869	0.182609	0.317581	0.23802	1.08112	0.215606	1.90039	1.06571	0.372326	0.909599	0.826436	0.702787	0.0001	0.051741	0.200588	0.084143	0.062806	0.069001	0.214084	0.115297	0.153025	0.0001	0.125493	0.0928727	0.111278	0.079021	0.0001	0.0634663	0.00312875	0.00769919	yes
TraesCS4D02G325800		Traes_4DL_B29067862.2	NAC	0.0001	0.0001	0.0001	0.0001	0.456884	0.21254	0.51713	0.395518	0.721907	0.982817	0.542095	0.74894	0.0001	0.0001	0.0001	0.0001	0.0001	0.098546	0.038655	0.045767	0.0001	0.060221	0.507657	0.189326	0.274047	0.0001	0.201068	0.158405	0.000165635	0.000556923	yes
TraesCS4D02G360000		TRAES3BF110100110CFD_t1	NAC	0.0001	0.0001	0.02143	0.00721	1.37059	0.128997	0.560128	0.686572	0.782587	1.0694	0.447567	0.76652	3.46118	6.11055	5.78554	5.11909	5.89716	3.70382	4.46432	4.68843	4.68134	5.61868	4.25787	4.85263	12.0566	3.28059	1.60807	5.64843	4.85974e-15	9.20581e-14	yes
TraesCS5A02G049100		Traes_5AS_E5FD82E36.2;Traes_5AS_E5FD82E36.2	NAC;NAC	0.091713	0.0001	0.485722	0.192512	4.19376	1.34703	3.49833	3.01304	0.736644	2.79767	2.14376	1.89269	0.427559	0.31406	0.773658	0.505092	0.588365	1.00829	1.32465	0.973771	0.538258	1.78963	0.73897	1.02228	0.535372	0.266247	0.181123	0.327581	5.88731e-06	2.73664e-05	yes
TraesCS5A02G143200	NAC domain transcription factor [Source:UniProtKB/TrEMBL;Acc:Q4U0D4]	Traes_5BL_CC18CAD72.1	NAC	6.32247	6.66871	17.7539	10.2484	1.29789	7.59059	5.76054	4.88301	0.0001	0.0001	0.098091	0.0327637	0.564678	0.611678	0.105655	0.427337	0.394288	0.233939	0.535757	0.387995	2.76482	0.0001	0.665894	1.1436	0.721948	0.292512	0.312309	0.442256	3.63358e-12	4.85824e-11	yes
TraesCS5A02G220900		Traes_1AL_C4FA8404A.2;Traes_5AL_41B98AAEF.1	NAC;NAC	0.0001	0.100244	0.0001	0.0334813	0.119728	0.0001	0.0001	0.039976	0.0001	0.12983	0.056111	0.0620137	0.0001	0.309908	0.117637	0.142548	0.724295	0.769399	0.680717	0.724804	0.697115	0.497918	0.282738	0.49259	0.802595	0.252752	0.64508	0.566809	0.0102503	0.0218637	yes
TraesCS5A02G271500		Traes_1BL_9018AA7BA.2;Traes_7DS_9FBF54244.1	NAC;NAC	4.86465	4.72782	4.8491	4.81386	3.3365	4.34975	5.38109	4.35578	3.65807	3.152	2.95494	3.255	2.32428	1.73557	2.85112	2.30366	3.48681	1.97978	3.68673	3.05111	3.15457	3.97204	3.50929	3.5453	2.68744	2.97718	3.66634	3.11032	0.0151564	0.0307503	yes
TraesCS5A01G468300		Traes_5BL_4497A137C.1	NAC	129.098	135.053	144.491	136.214	48.6892	80.2766	86.086	71.6839	42.8413	52.4823	43.859	46.3942	131.048	85.9399	95.5651	104.184	192.663	189.746	210.919	197.776	295.293	276.327	201.495	257.705	292.363	211.783	162.898	222.348	6.90626e-26	3.549e-24	yes
TraesCS5B02G054200	NAC transcription factor 6A [Source:UniProtKB/TrEMBL;Acc:A0A088AX61]	Traes_5BS_9F043AE17.1;Traes_5BS_9F043AE17.1	NAC;NAC	0.196866	0.221062	0.088205	0.168711	3.1818	1.32381	2.8956	2.46707	0.575581	2.50503	1.34223	1.47428	2.00427	3.90962	1.35163	2.42184	1.74023	1.75762	1.60102	1.69962	1.85785	0.995903	0.712677	1.18881	1.47295	1.01985	0.656088	1.04963	9.39203e-07	5.20272e-06	yes
TraesCS5B02G142100	NAC domain transcription factor [Source:UniProtKB/TrEMBL;Acc:Q5DM36]	Traes_5BL_CC18CAD72.1	NAC	0.391602	2.8576	4.74885	2.66602	0.653773	1.33506	0.964372	0.984403	0.0001	0.0001	0.0001	0.0001	0.18529	0.113277	0.113347	0.137305	0.0001	0.035684	0.171417	0.069067	2.41757	0.496681	0.447371	1.12054	0.052178	0.317118	0.213327	0.194208	3.98015e-14	6.72728e-13	yes
TraesCS5B02G271800		Traes_7DS_9FBF54244.1	NAC	12.3656	15.6527	14.8614	14.2933	4.85098	6.07814	7.5902	6.1731	5.88151	6.44925	5.67835	6.00304	2.23481	1.62316	2.5385	2.13215	3.9046	4.13537	4.77011	4.27003	3.8426	4.0188	4.15214	4.00451	3.45824	4.64091	4.60331	4.23415	4.55062e-26	2.38195e-24	yes
TraesCS5B01G480900	NAC domain-containing protein 2a-like protein [Source:UniProtKB/TrEMBL;Acc:F8QMB6]	Traes_5BL_4497A137C.1;Traes_5BL_4497A137C.1	NAC;NAC	85.9093	100.537	92.6747	93.0404	41.052	61.2947	53.3661	51.9043	29.4404	32.0088	30.5332	30.6608	55.0466	42.307	40.9032	46.0856	108.139	95.924	112.879	105.647	161.283	138.528	91.9252	130.579	166.216	119.955	94.6624	126.944	4.23815e-20	1.34872e-18	yes
TraesCS5D02G059700	NAC transcription factor [Source:UniProtKB/TrEMBL;Acc:T2BAM9]	Traes_5BS_9F043AE17.1;Traes_5AS_E5FD82E36.2	NAC;NAC	0.0001	0.0001	0.330565	0.110255	4.96692	1.65769	3.68716	3.43726	1.51654	3.75047	3.36154	2.87618	1.68655	1.65855	1.08342	1.47617	1.11656	1.65146	2.50113	1.75639	1.98822	1.88848	1.69557	1.85742	0.578305	1.28463	1.09699	0.986642	4.37123e-07	2.58418e-06	yes
TraesCS5D02G148800		Traes_5BL_CC18CAD72.1	NAC	2.23928	5.66293	16.3972	8.0998	2.29696	3.69475	5.75625	3.91598	0.217374	0.476666	0.575763	0.423268	0.927133	1.57857	0.567804	1.0245	0.881653	0.959737	0.863622	0.901671	3.15708	2.23801	0.520943	1.97201	1.14088	1.58633	1.40899	1.37873	4.43019e-12	5.85023e-11	yes
TraesCS5D02G279100		Traes_1AL_C4FA8404A.2;Traes_7DS_9FBF54244.1	NAC;NAC	7.77641	6.55638	3.62033	5.98437	4.31155	5.56565	6.52374	5.46698	4.95526	4.42933	2.07667	3.82042	2.23192	2.23325	2.1276	2.19759	3.03607	3.10137	3.58501	3.24082	3.19726	3.34207	2.64006	3.0598	2.18071	2.63863	2.52858	2.44931	1.02107e-05	4.50216e-05	yes
TraesCS5D01G481200		Traes_5BL_4497A137C.1;Traes_5BL_4497A137C.1	NAC;NAC	55.5065	84.609	80.4933	73.5363	36.2286	51.0134	54.7013	47.3144	27.7606	30.9192	27.8287	28.8362	90.523	50.1416	71.3103	70.6583	133.223	122.715	152.274	136.071	200.032	146.175	63.0783	136.428	193.642	141.528	113.011	149.393	5.72794e-15	1.07779e-13	yes
TraesCS6A02G146100		Traes_7AS_D145F9822.1	NAC	0.307801	0.206826	0.036784	0.183804	0.072285	0.143612	0.320243	0.178713	0.449872	0.284167	0.250998	0.328346	0.75192	0.720331	0.494064	0.655438	2.0475	1.53581	1.1806	1.58797	0.998358	2.4958	1.2335	1.57588	1.21253	1.88467	1.34515	1.48079	3.88607e-10	3.88934e-09	yes
TraesCS6A02G208900		Traes_6AL_C14335DC8.2;Traes_6AL_C14335DC8.2;Traes_6AL_C14335DC8.2	NAC;NAC;NAC	5.53763	2.75419	3.65414	3.98199	5.3531	8.13378	8.77293	7.41993	9.22223	5.46919	5.39442	6.69528	9.4093	6.39631	7.77848	7.86136	5.40531	9.52333	6.7235	7.21738	7.32532	7.64711	10.8637	8.61205	5.71253	7.50424	9.70643	7.64107	0.0364238	0.0657607	yes
TraesCS6A02G378600		Traes_6AL_B92597EA9.1	NAC	1.80809	0.755081	0.588268	1.05048	1.88684	1.21304	1.65739	1.58575	2.17196	1.73582	1.34477	1.75085	0.45814	0.319004	0.266663	0.347936	0.0001	0.692874	0.22397	0.305648	0.075399	0.747473	0.268918	0.36393	0.597201	0.219369	0.315434	0.377335	0.00221627	0.00568113	yes
TraesCS6B02G075200		Traes_5BL_4497A137C.1	NAC	0.330195	0.743402	1.54546	0.87302	0.307277	0.166706	0.325191	0.266391	0.031055	0.541653	0.289346	0.287351	0.134825	0.0001	0.0001	0.0450083	0.229118	0.0001	0.238911	0.156043	1.51928	1.41304	0.372223	1.10152	1.001	0.242853	0.114431	0.45276	0.0232768	0.0445594	yes
TraesCS6B02G416300		Traes_6AL_B92597EA9.1	NAC	0.795721	0.0001	0.378497	0.391439	2.41651	1.37363	1.2319	1.67402	0.959759	1.42349	0.575112	0.986121	0.236784	0.228261	0.744991	0.403345	0.863771	0.61964	1.132	0.871803	0.550319	0.41309	0.232309	0.398573	0.295949	0.308722	0.094698	0.233123	0.0074371	0.016485	yes
TraesCS6D02G059300		Traes_5BL_4497A137C.1	NAC	0.834044	1.12913	1.84692	1.27003	0.155773	0.0001	0.295323	0.150399	0.208178	0.194554	0.173822	0.192185	0.0001	0.097472	0.036876	0.044816	0.156948	0.384222	0.0001	0.180423	0.575531	0.425345	0.537215	0.512697	0.556012	0.281913	0.302755	0.380227	0.00389015	0.00933326	yes
TraesCS6D02G140200		Traes_6DL_D0BE06357.1	NAC	2.98537	0.828209	1.84438	1.88599	3.08136	3.49822	1.29023	2.62327	1.21268	1.09469	0.886276	1.06455	0.696176	1.08919	1.13801	0.97446	0.635001	0.503873	1.04598	0.728286	0.759491	0.716803	0.463201	0.646498	0.746452	0.904855	0.702942	0.78475	0.000195744	0.000646816	yes
TraesCS7A02G000300		Traes_7AS_A6C843545.2	NAC	2.93711	1.33103	1.96407	2.0774	4.76727	4.00727	3.326	4.03351	3.73828	2.80288	2.30208	2.94775	3.6347	4.37748	4.88413	4.29877	2.66811	3.32761	3.97119	3.3223	3.40315	3.49321	4.35748	3.75128	5.44972	4.13444	3.45548	4.34655	0.0280061	0.0523657	yes
TraesCS7A02G208200		Traes_7AS_6E6A5CD04.1	NAC	3.51503	1.20898	2.51382	2.41261	3.56313	4.44993	4.47346	4.16217	3.11234	1.59798	1.17325	1.96119	0.611303	0.298428	0.478899	0.462877	0.608311	1.32029	0.372317	0.766973	0.699161	0.339016	2.32774	1.12197	0.175662	0.627112	1.306	0.702924	5.31857e-06	2.49927e-05	yes
TraesCS7A01G263100		Traes_5BL_456C3408A.1	NAC	4.96847	10.4259	11.0918	8.82874	7.84325	8.77685	6.03716	7.55242	7.97801	17.5358	25.8873	17.1337	3.63887	4.94693	5.68798	4.75792	10.0368	5.06218	8.47592	7.85829	8.91221	4.90451	5.93141	6.58271	19.4641	8.25942	5.97129	11.2316	0.000836948	0.00238596	yes
TraesCS7A02G305200		Traes_7DL_BDD45DB24.2	NAC	0.0001	0.0001	0.0001	0.0001	0.0001	0.0001	0.334064	0.111421	0.546868	0.42196	0.562392	0.510407	1.40259	5.85054	3.44557	3.56623	4.81169	3.38098	5.25091	4.48119	3.22103	2.99756	3.16244	3.12701	5.10674	2.19704	4.38336	3.89571	9.77791e-22	3.53425e-20	yes
TraesCS7A02G317100		Traes_7AL_B000BC0DD.2;Traes_7AL_B000BC0DD.2	NAC;NAC	0.5508	0.54441	0.0001	0.365103	1.38846	1.30734	0.800977	1.16559	0.682229	0.657635	0.727659	0.689174	0.0731371	0.0732233	0.137717	0.0946925	0.131369	0.431004	0.815601	0.459325	0.599529	0.226894	0.985581	0.604001	0.0001	0.202354	0.398399	0.200284	0.0347043	0.0631122	yes
TraesCS7A02G318500		Traes_7DL_D05DA373C.2	NAC	0.499633	2.41061	1.1102	1.34015	0.07846	0.137997	0.0001	0.0721857	0.565947	1.27299	1.45735	1.09876	0.632539	2.25029	0.714601	1.19914	2.63738	1.27379	3.44483	2.452	1.59698	1.08617	0.484013	1.05572	2.26148	1.97287	1.35548	1.86328	1.92318e-06	9.98258e-06	yes
TraesCS7A02G464800		Traes_7AL_628A69311.1	NAC	0.101576	0.427773	0.226493	0.251947	0.932159	0.550218	0.762391	0.748256	2.40192	4.08484	3.39025	3.29233	0.093908	0.281884	0.461167	0.278986	1.42622	0.914797	1.6572	1.33274	1.07104	0.877736	0.513221	0.820664	1.00985	1.02371	0.958308	0.997287	2.77107e-10	2.8409e-09	yes
TraesCS7B02G115400		Traes_7BS_99BF8BA2F.2	NAC	2.5065	0.350661	1.22339	1.36018	3.38576	3.4576	3.99767	3.61368	2.71554	1.81806	1.17722	1.90361	1.69834	0.659628	0.454163	0.937376	0.829238	2.11082	1.43333	1.45779	2.39194	1.45466	2.66765	2.17142	0.243829	1.72648	1.64221	1.20417	0.0487291	0.0843776	yes
TraesCS7B02G116300		Traes_7DS_8E656BA43.1	NAC	0.084591	0.0001	0.0001	0.0282637	0.0001	0.0001	0.0001	0.0001	0.325554	0.059768	0.028537	0.137953	0.065029	0.0001	0.039073	0.034734	0.54704	0.955569	0.678334	0.726981	0.337935	1.02347	0.125909	0.49577	0.075231	0.890488	0.07112	0.345613	0.000124631	0.000431473	yes
TraesCS7B02G196900		Traes_7DS_9FBF54244.1;Traes_7DS_9FBF54244.1;Traes_7DS_9FBF54244.1	NAC;NAC;NAC	13.2908	13.9433	11.4266	12.8869	13.2324	10.631	13.8282	12.5638	13.1714	11.6148	14.2897	13.0253	7.55159	8.49589	6.67267	7.57338	8.46126	9.17881	9.19939	8.94649	10.6789	8.1568	10.581	9.80555	10.4789	9.72165	10.5972	10.2659	0.00295295	0.0073174	yes
TraesCS7B02G219400		Traes_7DL_D05DA373C.2	NAC	0.185643	1.63289	0.551517	0.790018	0.0001	0.322242	0.0001	0.107481	0.26094	1.0669	1.30357	0.877139	0.580654	1.15362	0.979252	0.904508	2.39895	0.870903	2.22552	1.83179	0.834684	0.862262	0.516804	0.737917	2.2341	2.03763	0.899282	1.72367	0.00766624	0.0169297	yes
TraesCS7B02G364600		Traes_7AL_BE3253C8F.1	NAC	0.0001	0.0001	0.0001	0.0001	0.476864	0.126112	0.454935	0.352637	0.949506	1.73654	2.43623	1.70743	0.64075	1.69928	1.23802	1.19268	0.985051	0.743738	0.660377	0.796389	1.53426	1.19029	0.4635	1.06269	0.364004	1.39366	0.291507	0.683059	5.40884e-12	7.04519e-11	yes
TraesCS7B02G365300		Traes_7AL_BE3253C8F.1	NAC	0.0001	0.369479	0.156482	0.175354	0.355046	0.567833	0.576024	0.499634	0.346801	1.61895	1.23828	1.06801	0.261138	0.51469	0.448555	0.408128	0.98287	0.754316	1.28925	1.00881	1.75917	1.10141	0.330301	1.06363	0.753862	1.26903	0.582341	0.868412	0.0347866	0.0632339	yes
TraesCS7D02G000200		Traes_7DS_985883968.2	NAC	1.25269	0.346417	0.272436	0.623849	1.6301	1.49869	1.48958	1.53945	1.34176	0.974129	0.968852	1.09492	2.2303	1.99247	2.16405	2.12894	1.44413	1.62732	1.74449	1.60531	1.59344	1.82118	1.9026	1.77241	2.53646	1.73929	2.27163	2.18246	0.00188371	0.00491964	yes
TraesCS7D02G210600		Traes_7DS_78B5508C0.2	NAC	4.14121	0.924873	2.58556	2.55055	5.43273	5.67053	7.47596	6.19307	2.45387	1.43087	0.71922	1.53465	1.21995	0.335502	0.339295	0.631583	0.567773	2.10463	0.243586	0.971998	1.33257	0.684019	3.01873	1.67844	0.632785	1.03022	1.68388	1.11563	1.14757e-05	5.00811e-05	yes
TraesCS7D01G263800	NAC domain-containing protein 18 [Source:UniProtKB/TrEMBL;Acc:A0A1D6D493]	Traes_5BL_456C3408A.1	NAC	2.54301	4.11196	5.89293	4.18263	6.60477	5.34748	3.07537	5.00921	5.3358	11.1248	15.8104	10.757	2.65133	5.53709	4.69694	4.29512	6.63485	4.92156	6.97721	6.17787	5.92695	3.34339	3.51273	4.26102	14.1891	5.32195	4.5142	8.00842	0.00787415	0.0173231	yes
TraesCS7D02G283800		Traes_7DS_9FBF54244.1	NAC	15.5793	17.7436	14.4418	15.9216	17.3522	13.3652	13.4701	14.7292	14.7925	15.121	16.4903	15.4679	9.11373	9.3755	9.45116	9.31346	12.0023	12.7991	12.9355	12.579	14.2913	13.4016	12.9289	13.5406	13.1558	11.2565	13.3086	12.5736	0.0103894	0.0221205	yes
TraesCS7D02G295100		Traes_7DL_AB67A0B36.1;Traes_7DL_AB67A0B36.1;Traes_7DL_AB67A0B36.1;Traes_7DL_AB67A0B36.1;Traes_7DL_AB67A0B36.1	NAC;NAC;NAC;NAC;NAC	19.6176	17.4756	19.1569	18.75	19.4499	19.3237	36.2391	25.0043	23.4883	18.0817	15.1073	18.8924	13.6184	15.8896	14.104	14.5373	11.4915	9.89013	14.6098	11.9971	10.5018	10.2752	10.2076	10.3282	10.4908	10.2368	10.8835	10.537	3.31243e-07	2.01385e-06	yes
TraesCS7D02G314000		Traes_7DL_1AD9A3E8D.1;Traes_7AL_B000BC0DD.2	NAC;NAC	0.317304	0.752406	0.38604	0.48525	0.627094	1.07264	0.528064	0.7426	0.284566	0.890852	0.661786	0.612401	0.0001	0.0001	0.078604	0.026268	0.549085	0.32033	0.923972	0.597796	0.41633	0.045891	0.6665	0.37624	0.071531	0.724067	0.452969	0.416189	0.00455696	0.0107397	yes
TraesCS7D02G315100		Traes_7DL_D05DA373C.2	NAC	0.873053	2.80535	1.37228	1.68356	0.0001	0.0001	0.0001	0.0001	0.454468	1.72976	1.4036	1.19595	0.925002	1.21709	1.53153	1.22454	3.04155	1.26831	3.08693	2.4656	0.867055	0.844814	0.814113	0.841994	3.42661	2.35233	1.40035	2.3931	6.5255e-19	1.8588e-17	yes
TraesCS7D02G451700		Traes_7AL_BE3253C8F.1	NAC	0.0001	0.231457	0.165104	0.13222	0.062572	0.554551	0.0001	0.205741	0.212242	1.45899	3.02518	1.56547	0.726675	1.38258	1.8091	1.30612	0.873309	0.956861	0.963879	0.93135	2.23891	2.01935	0.453212	1.57049	0.686307	1.13815	0.730881	0.851779	0.00635971	0.0143768	yes
TraesCS1A02G070400		Traes_1AS_F3EAEC435.1;Traes_1AS_F3EAEC435.1	WRKY;WRKY	23.7582	27.1116	47.9237	32.9312	6.85207	5.29429	33.3751	15.1738	6.36036	6.11142	6.08879	6.18686	0.0001	0.330899	0.29615	0.20905	1.49896	2.40024	3.86469	2.58796	2.77969	4.1342	1.98985	2.96791	6.37715	0.493078	0.775255	2.54849	4.3368e-15	8.26201e-14	yes
TraesCS1A02G121500		Traes_1AS_1432A2F79.1	WRKY	1.83256	1.66884	5.09434	2.86524	0.662272	0.0001	2.05581	0.906061	1.45124	0.827072	1.65095	1.30975	0.093743	0.0001	0.0001	0.0313143	0.167876	0.620705	0.511212	0.433264	2.70138	0.600394	1.75869	1.68682	1.17519	0.0001	0.700635	0.62531	0.00414994	0.00988648	yes
TraesCS1A02G298600		Traes_3B_990298FF5.1	WRKY	0.0001	0.237633	0.574154	0.270629	0.178999	0.205441	0.471485	0.285308	0.543238	0.324494	0.33606	0.401264	0.133362	0.093174	0.12836	0.118299	0.0001	0.0001	0.0001	0.0001	0.0001	0.0001	0.180929	0.0603763	0.0001	0.0001	0.0001	0.0001	0.00018752	0.000622177	yes
TraesCS1A02G301100		TRAES3BF001300030CFD_t1	WRKY	9.54376	5.62456	9.52983	8.23272	1.91538	0.683504	1.3489	1.31593	0.308411	0.422043	0.295662	0.342039	0.0001	0.0001	0.0001	0.0001	0.0001	0.0001	0.0001	0.0001	0.0001	0.0001	0.09702	0.0324067	0.168243	0.0001	0.0001	0.0561477	5.16703e-32	4.07084e-30	yes
TraesCS1A02G358100		Traes_1AL_9ADA7A031.1	WRKY	4.17614	7.27599	8.93647	6.7962	0.400251	0.037949	0.305367	0.247856	0.047352	0.403959	0.045913	0.165741	0.0001	0.134697	0.0001	0.0449657	0.0001	0.015256	0.047029	0.020795	0.753957	0.038459	0.574139	0.455518	0.070426	0.048203	0.155294	0.0913077	1.42351e-17	3.50119e-16	yes
TraesCS1A02G358400		Traes_1AL_9ADA7A031.1	WRKY	6.14248	8.19088	11.3065	8.54661	1.8938	0.473677	0.81131	1.0596	0.541968	0.413246	0.438562	0.464592	0.590841	0.318347	0.471929	0.460372	0.685087	0.98298	0.512552	0.726873	4.49826	1.90023	3.56119	3.31989	1.22206	1.15835	1.32955	1.23665	9.48015e-25	4.4486e-23	yes
TraesCS1A02G410500		Traes_1BL_73811B853.1	WRKY	0.962916	0.25154	0.548523	0.58766	0.782266	0.120165	0.440407	0.447613	0.398179	0.540443	0.323912	0.420845	0.0001	0.0001	0.019762	0.006654	0.0001	0.0001	0.0001	0.0001	0.053052	0.0001	0.103932	0.0523613	0.0001	0.0001	0.076702	0.025634	5.76456e-05	0.000215995	yes
TraesCS1B02G088900		Traes_1BS_EF67E5A24.1;Traes_1BS_EF67E5A24.1	WRKY;WRKY	41.3162	40.5974	48.6863	43.5333	13.0442	14.3795	37.6919	21.7052	18.6044	12.544	8.31893	13.1558	0.523124	0.195086	0.273807	0.330672	1.39494	0.793545	2.42912	1.5392	4.31996	2.3109	3.03219	3.22101	1.34854	1.19798	1.59371	1.38008	9.05602e-71	6.92074e-68	yes
TraesCS1B02G374700		Traes_1AL_9ADA7A031.1	WRKY	2.60466	0.594082	2.34215	1.84696	0.838453	0.017495	0.705109	0.520352	0.063168	0.0001	0.140061	0.0677763	0.066388	0.0001	0.0001	0.022196	0.0001	0.462769	0.373597	0.278822	3.25769	0.820178	1.87737	1.98508	0.301843	0.497591	1.29641	0.698615	0.000139148	0.000476062	yes
TraesCS1B02G374900		Traes_1AL_9ADA7A031.1	WRKY	6.13333	8.95326	10.6564	8.58098	1.88638	0.81886	2.02815	1.57779	0.474605	0.529385	0.256014	0.420001	0.259486	0.0001	0.31761	0.192399	0.113154	0.396199	0.254552	0.254635	3.01274	0.679341	2.56986	2.08731	0.548965	0.159966	0.589941	0.432957	2.31429e-20	7.52603e-19	yes
TraesCS1B02G440500		TRAES3BF051200110CFD_t1	WRKY	2.84117	1.37576	2.27794	2.16496	2.15566	1.10761	2.63864	1.9673	2.68871	3.1867	2.60741	2.82761	0.157996	0.0001	0.207589	0.121895	0.096755	0.263901	0.393935	0.25153	1.28457	0.338063	1.23953	0.954054	0.0001	0.132584	1.39565	0.509444	3.02927e-05	0.000120843	yes
TraesCS1B02G453300		Traes_1AL_180B9CF01.1;Traes_1AL_180B9CF01.1;Traes_1DL_D1EC7DEA6.1	WRKY;WRKY;WRKY	0.476575	3.09545	4.10845	2.56016	0.381848	1.45371	1.42164	1.08573	0.444603	0.666624	0.666164	0.592464	0.241328	0.0001	0.0654545	0.102294	0.60687	0.625677	0.61232	0.614955	1.02902	1.36359	0.0001	0.797571	0.927697	0.644195	0.241453	0.604449	0.00502348	0.0117069	yes
TraesCS1D02G072900		Traes_1DS_A6733B734.1;Traes_1DS_A6733B734.1	WRKY;WRKY	34.6726	44.3187	48.6171	42.5361	9.94689	8.5129	28.028	15.4959	11.7153	11.4852	13.9312	12.3772	0.133134	0.16348	0.12885	0.141821	1.42195	0.772656	1.57488	1.2565	4.62867	1.14468	1.91033	2.56123	2.79053	0.458454	0.57491	1.27463	1.46244e-47	3.21947e-45	yes
TraesCS1D02G300700	WRKY transcription factor 1 [Source:UniProtKB/TrEMBL;Acc:A0A0U2USI6]	TRAES3BF001300030CFD_t1	WRKY	1.201	1.66622	1.34718	1.4048	0.181209	0.0001	0.185283	0.122197	0.070866	0.0001	0.0001	0.0236887	0.0001	0.0001	0.0001	0.0001	0.0001	0.0001	0.0001	0.0001	0.0001	0.0001	0.0001	0.0001	0.0001	0.0001	0.0001	0.0001	3.13427e-06	1.55507e-05	yes
TraesCS1D02G362900		Traes_1AL_9ADA7A031.1	WRKY	3.71625	2.84177	5.43683	3.99828	1.50107	0.257474	0.639761	0.799437	0.220818	0.538607	0.711052	0.490159	0.489532	0.502543	0.398396	0.46349	0.680518	0.213026	0.704706	0.53275	1.74565	1.06083	2.01425	1.60691	0.91695	0.478793	0.963094	0.786279	9.58136e-09	7.70296e-08	yes
TraesCS1D02G363300	WRKY51 transcriptional factor [Source:UniProtKB/TrEMBL;Acc:A0A0M4CLZ5]	Traes_1AL_9ADA7A031.1	WRKY	4.43461	2.49775	4.25997	3.73078	2.17856	0.49319	1.03853	1.23676	0.78387	0.484401	0.590238	0.619503	0.131747	0.275416	0.31717	0.241444	0.048294	0.445112	0.241689	0.245032	4.77556	0.873628	3.85274	3.16731	0.170967	0.328445	1.17041	0.556606	4.65294e-10	4.58903e-09	yes
TraesCS1D02G418000		Traes_1BL_73811B853.1	WRKY	0.148413	0.397475	0.236828	0.260905	0.843737	0.105362	0.30819	0.419096	0.278213	0.911524	0.500753	0.563497	0.0001	0.0001	0.0001	0.0001	0.037519	0.0001	0.0001	0.012573	0.006241	0.0001	0.0001	0.002147	0.0001	0.0001	0.0001	0.0001	5.74273e-07	3.31363e-06	yes
TraesCS1D02G418400		TRAES3BF051200110CFD_t1	WRKY	4.15212	0.915652	1.97937	2.34905	1.05673	0.340124	1.94924	1.11537	0.768041	1.71541	1.21198	1.23181	0.0001	0.0001	0.024294	0.00816467	0.101276	0.0001	0.0001	0.0338253	0.176449	0.100682	0.61949	0.298874	0.0001	0.0001	0.161837	0.0540123	2.97042e-09	2.59053e-08	yes
TraesCS1D02G418500		TRAES3BF051200110CFD_t1	WRKY	1.43044	0.630153	0.970297	1.0103	0.452281	0.383361	1.56171	0.799116	0.0001	0.555047	0.0001	0.185082	0.0001	0.0001	0.0001	0.0001	0.0001	0.0001	0.0001	0.0001	0.0001	0.0001	0.13971	0.0466367	0.0001	0.0001	0.0001	0.0001	1.48497e-05	6.32875e-05	yes
TraesCS1D02G429800		Traes_1DL_46428511F.1	WRKY	0.028641	0.0001	0.0001	0.00961367	0.202979	1.08749	1.479	0.923155	0.0001	0.0001	0.0001	0.0001	0.123569	0.0001	0.0001	0.0412563	0.0001	0.161067	0.0001	0.0537557	2.55583	0.43445	0.0001	0.996792	0.568164	0.221173	0.125806	0.305048	0.00249046	0.00629618	yes
TraesCS1D02G429900		Traes_1AL_180B9CF01.1	WRKY	0.136391	0.927976	0.078811	0.381059	0.297052	0.844536	1.6372	0.926263	0.149521	0.158276	0.0001	0.102632	0.0001	0.0001	0.0001	0.0001	0.105916	0.0001	0.194745	0.100254	0.072207	0.12267	0.288366	0.161081	0.0001	0.152677	0.281288	0.144688	0.00265382	0.00666102	yes
TraesCS1D02G430000		Traes_1AL_180B9CF01.1	WRKY	0.302831	0.798954	1.20526	0.769015	0.383401	0.173272	2.44899	1.00189	0.0001	0.352764	0.146493	0.166452	0.0001	0.0001	0.0001	0.0001	0.0001	0.0001	0.0001	0.0001	0.142561	0.0001	0.0001	0.047587	0.0001	0.0001	0.0001	0.0001	6.77014e-06	3.10421e-05	yes
TraesCS2A02G011000		Traes_2BS_F3097F116.1	WRKY	1.24136	0.980186	0.953293	1.05828	3.64141	1.44031	4.82125	3.30099	0.501979	0.714771	0.793073	0.669941	0.0001	0.0001	0.0001	0.0001	0.0001	0.0001	0.12402	0.0414067	0.0001	0.388042	0.469766	0.285969	0.091219	0.0001	0.39658	0.162633	2.67704e-08	1.9868e-07	yes
TraesCS2A02G161500		Traes_2AS_6269D889E.1	WRKY	0.676082	1.68389	0.867497	1.07582	2.04262	0.472678	2.53063	1.68197	2.51058	4.58601	3.42531	3.5073	0.197663	0.0001	0.0001	0.0659543	0.146055	0.063834	0.117353	0.109081	0.235947	0.0001	0.281426	0.172491	0.175922	0.115951	0.0001	0.0973243	6.94988e-09	5.72592e-08	yes
TraesCS2A02G182700		Traes_2BS_380EC4D1E.1;Traes_2AS_0186B9E4F.2;Traes_2AS_0186B9E4F.2	WRKY;WRKY;WRKY	11.9483	12.1498	10.0707	11.3896	4.46818	9.07205	5.19409	6.24477	4.5444	5.78403	5.75377	5.36073	12.8592	10.1325	13.9036	12.2984	13.6961	9.57932	15.6451	12.9735	11.2489	13.2659	8.42348	10.9794	13.5411	11.1693	8.94626	11.2189	1.11445e-05	4.87988e-05	yes
TraesCS2A02G270200		Traes_2AL_434E9F101.1;Traes_2AL_434E9F101.1	WRKY;WRKY	4.78289	5.26648	4.8245	4.95796	2.22131	4.28947	7.87547	4.79542	5.06857	4.33143	3.75726	4.38575	0.580628	0.524339	0.249719	0.451562	0.613655	0.784418	0.563708	0.653927	1.02319	0.601963	1.03993	0.888361	0.968916	0.772327	0.654291	0.798511	9.54982e-24	4.11658e-22	yes
TraesCS2A02G433000		Traes_2AL_15A7BB684.1	WRKY	9.73031	10.1881	12.4428	10.7871	4.15387	5.07421	12.5387	7.25558	8.75678	7.60496	8.97041	8.44405	2.1014	0.840017	1.16003	1.36715	2.83292	2.39275	3.12484	2.7835	4.27716	2.1761	5.86927	4.10751	4.17332	3.39166	3.98328	3.84942	2.97456e-12	4.02541e-11	yes
TraesCS2B02G187500	WRKY transcription factor WRKY1A [Source:UniProtKB/TrEMBL;Acc:A7X9Y3]	Traes_2BS_B65714572.1	WRKY	0.430289	0.316002	0.700011	0.482101	0.592977	0.239308	1.20432	0.678869	1.31246	2.83575	3.35643	2.50155	0.0001	0.0001	0.069627	0.0232757	0.206371	0.15445	0.0001	0.120307	0.071008	0.355891	0.174033	0.200311	0.0001	0.375065	0.184896	0.186687	2.10156e-06	1.08162e-05	yes
TraesCS2B02G209200		Traes_2BS_380EC4D1E.1	WRKY	3.54021	2.34919	2.30997	2.73312	2.61764	1.91444	2.61503	2.38237	1.04215	1.73517	1.74183	1.50638	14.9492	10.7738	13.2553	12.9928	21.3346	13.2338	22.0067	18.8584	16.0777	28.6495	9.0044	17.9105	17.4017	19.7307	9.96609	15.6995	2.20627e-37	2.44356e-35	yes
TraesCS2B02G289000		Traes_2AL_434E9F101.1;Traes_2AL_434E9F101.1	WRKY;WRKY	4.62537	7.36915	5.7181	5.90421	2.86882	4.22153	7.26956	4.78663	3.68287	4.33535	4.69576	4.23799	0.700688	0.739153	0.779018	0.73962	0.773147	0.771174	0.650448	0.73159	1.5494	1.98547	0.78901	1.44129	1.49438	1.21555	0.595283	1.10174	6.20209e-20	1.93458e-18	yes
TraesCS2B02G410400		Traes_2BL_A5BFA97B9.1	WRKY	1.167	0.61357	1.10908	0.963218	3.44508	1.90984	2.10479	2.48657	1.54716	0.60628	0.581012	0.911485	0.297953	0.0001	0.209795	0.169283	0.384852	0.923811	0.815862	0.708175	2.0731	0.0001	2.39202	1.4884	0.157628	0.727853	1.39257	0.759351	0.0408159	0.0725085	yes
TraesCS2B02G454300		Traes_2BL_6B75B32E3.1;Traes_2BL_6B75B32E3.1	WRKY;WRKY	7.37083	9.27538	8.65256	8.43292	3.05804	5.42511	12.9859	7.15636	8.70648	4.30753	7.6816	6.89854	1.34196	1.4826	0.64476	1.15644	2.37912	1.96859	2.73669	2.36147	5.13826	1.75253	5.97636	4.28905	6.46047	4.33467	3.2224	4.67252	1.02419e-07	6.8555e-07	yes
TraesCS2B02G517400		Traes_7DL_A9EF00572.1	WRKY	0.0001	0.315791	0.246037	0.187309	1.76668	0.176217	1.19064	1.04451	0.0001	0.041554	0.0001	0.013918	0.0001	0.0001	0.0001	0.0001	0.0001	0.0001	0.0001	0.0001	0.0001	0.322071	0.361947	0.228039	0.0001	0.194103	0.208782	0.134328	0.000347196	0.00108381	yes
TraesCS2D02G011700	WRKY transcription factor [Source:UniProtKB/TrEMBL;Acc:A3FBG3]	Traes_2DS_0F2500A60.1	WRKY	0.0001	0.365518	0.093489	0.153036	1.41106	0.565953	1.90358	1.29353	0.145038	0.229001	0.45077	0.274936	0.0001	0.0001	0.0001	0.0001	0.0001	0.0001	0.094304	0.0315013	0.295301	0.0001	0.087733	0.127711	0.0001	0.0001	0.0001	0.0001	0.000589082	0.00174095	yes
TraesCS2D02G168600	Transcription factor WRKY [Source:UniProtKB/TrEMBL;Acc:A7X9Y5]	Traes_2AS_6269D889E.1	WRKY	0.235372	0.536003	1.91017	0.893847	1.84094	0.472807	3.00495	1.7729	1.94846	2.9698	4.7762	3.23149	0.0001	0.0001	0.0001	0.0001	0.0001	0.152984	0.039615	0.064233	0.0001	0.0001	0.185819	0.0620063	0.0001	0.449625	0.0001	0.149942	6.56035e-08	4.55892e-07	yes
TraesCS2D02G190500		Traes_2BS_380EC4D1E.1	WRKY	11.0119	8.91894	9.79362	9.90817	4.6378	6.33483	6.20747	5.7267	4.59964	7.3399	6.73034	6.22329	21.2013	17.1363	19.8257	19.3878	26.3268	17.7875	24.827	22.9804	15.7396	22.5993	11.0669	16.4686	18.1997	18.8623	14.3132	17.1251	9.33621e-18	2.3481e-16	yes
TraesCS2D02G269200		Traes_2AL_434E9F101.1	WRKY	3.96414	8.18767	7.75325	6.63502	2.70319	5.50276	7.61012	5.27202	5.63792	5.29729	6.13358	5.6896	0.888	0.93312	0.36151	0.727543	1.23175	0.778727	0.892289	0.967589	2.65674	0.791903	0.927992	1.45888	0.891401	0.789187	0.966871	0.882486	7.1974e-18	1.8352e-16	yes
TraesCS2D02G431000		Traes_2AL_15A7BB684.1	WRKY	7.4896	11.084	9.77823	9.4506	5.5421	6.141	14.6856	8.78958	8.98832	7.89336	10.4616	9.11444	1.24708	2.3029	1.66651	1.73883	2.45833	2.42165	2.91953	2.59984	3.65885	4.01583	4.77875	4.15114	8.32054	4.93778	4.27576	5.84469	6.96704e-13	1.01748e-11	yes
TraesCS2D02G489700	WRKY45-like transcription factor [Source:UniProtKB/TrEMBL;Acc:F8WPI9]	Traes_7DL_A9EF00572.1	WRKY	1.15688	0.394707	0.870929	0.807507	0.495038	0.0001	0.745155	0.413431	0.0001	0.290293	0.0001	0.096831	0.0001	0.0001	0.0001	0.0001	0.0001	0.0001	0.0001	0.0001	0.565987	0.0001	0.334865	0.300317	0.0001	0.087682	0.0001	0.029294	0.00707871	0.015792	yes
TraesCS3A02G111200	WRKY transcription factor [Source:UniProtKB/TrEMBL;Acc:A3FBG1]	TRAES3BF066700160CFD_t1	WRKY	0.519197	1.672	1.83635	1.34251	0.045567	0.0001	0.145786	0.0638177	0.112836	0.17037	0.223573	0.168926	0.0001	0.0001	0.0001	0.0001	0.0001	0.0001	0.112867	0.037689	0.505678	0.0001	0.0001	0.168626	0.0001	0.056822	0.322277	0.1264	0.0120552	0.0251971	yes
TraesCS3A02G116200		Traes_2DL_4F9F8F1F0.1	WRKY	0.598644	0.0001	0.479793	0.359512	1.76456	1.13341	1.18314	1.36037	1.43047	0.0001	0.107279	0.512615	0.0001	0.0001	0.0001	0.0001	0.0001	0.334476	0.074139	0.136238	0.909467	0.250583	2.04879	1.06961	0.0001	0.320669	0.517747	0.279505	0.00154087	0.00411343	yes
TraesCS3A02G167200		TRAES3BF003800010CFD_t1;TRAES3BF003800010CFD_t1	WRKY;WRKY	4.84228	7.2016	6.94872	6.33087	4.86486	4.84993	11.9567	7.22382	2.8288	3.87357	3.24612	3.31617	0.861529	1.19832	0.639748	0.899867	0.706476	0.972221	1.52164	1.06678	4.78848	3.8369	1.67555	3.43364	3.29041	2.80306	1.85936	2.65094	3.44172e-15	6.63955e-14	yes
TraesCS3A02G229300		TRAES3BF180700010CFD_t1	WRKY	0.739315	0.897222	0.701255	0.779264	0.461835	0.262948	0.719891	0.481558	1.04793	1.27422	0.827187	1.04978	0.0001	0.0001	0.0001	0.0001	0.385093	0.0001	0.060381	0.148525	0.0001	0.136753	0.312303	0.149719	0.527159	0.11539	0.124914	0.255821	2.93259e-05	0.00011738	yes
TraesCS3A02G242500		TRAES3BF058500060CFD_t1	WRKY	0.439507	2.42479	2.0292	1.63117	1.45676	4.4382	5.18343	3.6928	1.86256	2.49048	2.19717	2.1834	0.0001	0.078405	0.0001	0.0262017	0.377612	0.177258	0.78909	0.447987	0.744821	1.33878	0.731591	0.938399	1.14267	0.127523	0.521629	0.597275	4.15056e-11	4.80178e-10	yes
TraesCS3A02G248700		TRAES3BF111700140CFD_t1	WRKY	3.77577	5.64331	6.23246	5.21718	0.214748	0.536781	0.65615	0.469226	0.0001	0.0001	0.0001	0.0001	0.0001	0.0001	0.0001	0.0001	0.0001	0.0001	0.0001	0.0001	0.0001	0.0001	0.0001	0.0001	0.0001	0.0001	0.0001	0.0001	7.17957e-30	4.82501e-28	yes
TraesCS3A02G289700		TRAES3BF029000080CFD_t1;TRAES3BF029000080CFD_t1	WRKY;WRKY	2.89364	2.07871	2.1017	2.35802	1.8057	2.80075	3.23967	2.61537	2.02009	0.205695	0.634676	0.953487	3.71558	3.5865	4.50543	3.93584	3.66435	3.64952	3.7887	3.70086	6.96716	5.68686	5.85028	6.1681	6.56915	4.86837	4.1851	5.20754	3.91033e-06	1.89994e-05	yes
TraesCS3A02G343600		TRAES3BF005100030CFD_t1	WRKY	0.652422	2.84477	2.28729	1.92816	0.409543	0.428232	0.916499	0.584758	0.139141	0.120637	0.0001	0.086626	0.0001	0.0001	0.0001	0.0001	0.0001	0.0001	0.0001	0.0001	0.0001	0.0001	0.0001	0.0001	0.0001	0.0001	0.0001	0.0001	1.35894e-15	2.74429e-14	yes
TraesCS3A02G343900		TRAES3BF001300030CFD_t1	WRKY	2.99021	6.6515	5.93447	5.19206	0.718329	0.130769	1.11628	0.655126	0.364253	1.14893	1.69587	1.06969	0.0001	0.0001	0.0001	0.0001	0.0001	0.0001	0.131953	0.044051	0.364418	0.31488	0.0001	0.226466	0.0001	0.0001	0.0001	0.0001	3.65871e-17	8.66412e-16	yes
TraesCS3A02G347500		Traes_3B_990298FF5.1	WRKY	13.8795	27.2321	33.595	24.9022	4.23881	2.10102	8.38437	4.90807	7.09986	12.2222	13.2943	10.8721	0.061759	0.258546	0.107126	0.142477	1.33501	0.432194	0.909194	0.892133	2.79877	2.53014	1.77309	2.36733	3.22219	1.03475	1.10729	1.78808	4.95784e-42	7.64322e-40	yes
TraesCS3A02G527300		TRAES3BF045500040CFD_t1	WRKY	0.870693	0.319927	0.504436	0.565019	0.098325	0.487367	0.0001	0.195264	1.38711	1.87247	1.66328	1.64095	0.0001	0.0001	0.0001	0.0001	0.607433	0.24531	0.230116	0.360953	0.149157	0.0001	0.446287	0.198515	0.073869	0.557956	0.329899	0.320575	1.973e-06	1.02164e-05	yes
TraesCS3B02G199000		TRAES3BF003800010CFD_t1;TRAES3BF003800010CFD_t1;TRAES3BF003800010CFD_t1	WRKY;WRKY;WRKY	5.27715	7.74662	7.05869	6.69415	2.24469	5.71066	10.8184	6.25792	2.28511	1.0913	2.13587	1.83743	0.0001	0.16627	0.0001	0.0554902	0.204258	0.404734	0.208218	0.272403	1.59451	1.12374	0.273721	0.997326	0.654401	0.381887	0.557611	0.5313	1.27904e-20	4.24456e-19	yes
TraesCS3B02G270500		TRAES3BF058500060CFD_t1	WRKY	0.348443	0.801518	0.538458	0.562806	1.77624	2.82002	5.83513	3.47713	1.51903	2.51039	1.10924	1.71289	0.049074	0.093405	0.0001	0.0475263	0.764543	0.079138	0.355202	0.399628	0.919511	1.11501	0.085658	0.706727	0.488639	0.554669	0.229475	0.424261	1.0685e-09	9.98068e-09	yes
TraesCS3B02G277300		TRAES3BF111700140CFD_t1;TRAES3BF111700140CFD_t1	WRKY;WRKY	1.28657	0.979493	2.72365	1.66324	0.0001	0.0001	0.0001	0.0001	0.0001	0.0001	0.0001	0.0001	0.0001	0.0001	0.0001	0.0001	0.0001	0.0001	0.139058	0.0464194	0.0001	0.0001	0.0001	0.0001	0.084803	0.0001	0.0001	0.0283343	0.000318733	0.00100528	yes
TraesCS3B02G324400	WRKY transcription factor, putative, expressed [Source:UniProtKB/TrEMBL;Acc:D8L9F7]	TRAES3BF029000080CFD_t1	WRKY	6.65241	7.43288	8.78976	7.62502	5.62046	5.68028	7.83351	6.37808	2.6524	2.055	1.82892	2.17877	3.57748	2.65961	4.30449	3.51386	4.3529	3.38895	3.92227	3.88804	5.51352	5.4797	3.9019	4.96504	6.83275	5.57197	4.71612	5.70694	1.76391e-07	1.12602e-06	yes
TraesCS3B02G375800		TRAES3BF001300030CFD_t1	WRKY	1.06004	0.561028	1.69732	1.10613	0.313065	0.0001	0.0001	0.104422	0.0001	0.0001	0.213714	0.0713047	0.0001	0.0001	0.0001	0.0001	0.0001	0.0001	0.099078	0.0330927	0.094878	0.102613	0.0001	0.0658637	0.0001	0.0001	0.0001	0.0001	0.0140088	0.0287148	yes
TraesCS3B02G379200		Traes_3B_990298FF5.1;Traes_3B_990298FF5.1	WRKY;WRKY	8.74249	28.7403	28.3314	21.9381	5.6445	2.00169	7.7613	5.13583	8.57618	17.1226	20.1201	15.273	0.460752	0.779417	0.229762	0.489977	1.81689	0.210959	1.91927	1.31571	2.94905	2.19421	1.1903	2.11119	5.42811	2.49806	1.4224	3.11619	4.86573e-20	1.54202e-18	yes
TraesCS3B02G593300		Traes_2AL_409AB7647.1	WRKY	0.147162	0.0001	0.0001	0.0491207	1.68181	1.38696	0.865642	1.31147	0.468062	0.0001	0.0001	0.156087	0.0001	0.0001	0.0001	0.0001	0.0001	0.035601	0.0001	0.0119337	0.367941	0.0001	1.12101	0.49635	0.0001	0.0001	0.0001	0.0001	0.000587642	0.00173756	yes
TraesCS3B02G595800		TRAES3BF045500040CFD_t1;TRAES3BF045500040CFD_t1	WRKY;WRKY	0.222275	0.0857566	0.0453344	0.117789	0.0001	0.0001	0.0001	0.0001	0.393501	1.47069	0.903476	0.922556	0.0001	0.0001	0.141602	0.0472675	0.0845501	0.253609	0.0001	0.112753	0.0001	0.0001	0.136089	0.0454298	0.0001	0.468125	0.0573087	0.175178	0.00781308	0.0172099	yes
TraesCS3D02G113300		Traes_7AS_C9DF68E53.2	WRKY	0.0001	0.147084	0.073283	0.073489	0.0001	0.562082	0.936082	0.499421	0.168979	0.173341	0.199267	0.180529	0.0001	0.0001	0.0001	0.0001	0.0001	0.0001	0.0001	0.0001	0.0001	0.0001	0.0001	0.0001	0.0001	0.0001	0.0001	0.0001	2.77093e-05	0.000111469	yes
TraesCS3D02G173300		TRAES3BF003800010CFD_t1;TRAES3BF003800010CFD_t1	WRKY;WRKY	6.86159	7.36842	7.96954	7.39985	3.16408	6.71502	13.0526	7.64391	1.8649	2.84997	2.14261	2.28583	0.181493	0.0001	0.100153	0.0939152	0.389845	0.214096	0.542755	0.382232	2.11461	1.34236	0.214299	1.22375	0.921615	0.582627	0.381056	0.628433	1.03e-23	4.43279e-22	yes
TraesCS3D02G242500		TRAES3BF058500060CFD_t1	WRKY	0.342274	1.16295	0.666497	0.723907	1.38893	3.88095	5.92959	3.73316	2.52146	3.31851	1.56326	2.46774	0.11206	0.0001	0.261885	0.124682	0.281201	0.128515	0.284217	0.231311	0.358673	0.760873	0.436273	0.518606	0.373612	0.400547	0.520897	0.431685	1.00875e-14	1.84111e-13	yes
TraesCS3D02G248500		TRAES3BF111700140CFD_t1;TRAES3BF111700140CFD_t1	WRKY;WRKY	2.65015	1.57782	4.29256	2.84017	0.0001	0.0001	0.0001	0.0001	0.0001	0.0001	0.0001	0.0001	0.0001	0.0001	0.0001	0.0001	0.0001	0.0001	0.0001	0.0001	0.0001	0.0001	0.0001	0.0001	0.0001	0.0001	0.0001	0.0001	3.08807e-07	1.88839e-06	yes
TraesCS3D02G289500		TRAES3BF029000080CFD_t1	WRKY	3.00212	3.17248	5.45416	3.87626	4.74008	3.7607	8.82096	5.77391	2.6993	1.972	1.61661	2.09597	2.49099	2.7239	3.31629	2.84373	2.36777	2.50945	3.55748	2.81157	4.49752	5.37846	3.83192	4.5693	3.72398	5.2457	3.38199	4.11722	0.00328629	0.00803658	yes
TraesCS3D02G337400		TRAES3BF005100030CFD_t1	WRKY	1.44247	1.11871	2.04525	1.53548	1.10408	0.506906	0.774224	0.79507	0.0001	0.0001	0.0001	0.0001	0.0001	0.0001	0.0001	0.0001	0.0001	0.0001	0.0001	0.0001	0.0001	0.0001	0.0001	0.0001	0.0001	0.0001	0.0001	0.0001	4.20407e-18	1.10082e-16	yes
TraesCS3D02G337600		TRAES3BF001300030CFD_t1	WRKY	2.21586	3.10548	6.11682	3.81272	0.0001	0.0001	0.18854	0.0629133	0.366007	0.760792	0.357495	0.494765	0.0001	0.0001	0.0001	0.0001	0.0001	0.0001	0.0001	0.0001	0.177381	0.292856	0.071644	0.180627	0.272449	0.757656	0.0001	0.343402	1.07712e-12	1.53862e-11	yes
TraesCS3D02G341100		Traes_3B_990298FF5.1	WRKY	11.1282	20.8918	21.7474	17.9225	4.04568	1.38395	7.2995	4.24304	6.91325	12.0519	13.8312	10.9321	0.347525	0.094522	0.354067	0.265371	1.41585	0.676873	1.6345	1.24241	3.61482	2.73292	2.31231	2.88668	3.0237	2.04501	1.7331	2.26727	3.91842e-34	3.58931e-32	yes
TraesCS4A02G128100		Traes_4AS_70DF607CC.1	WRKY	5.52028	7.11912	8.28233	6.97391	11.4278	15.2956	18.4389	15.0541	9.50328	11.3683	9.86612	10.2459	9.22473	16.495	12.6895	12.8031	7.69765	5.86174	8.85131	7.47023	6.50856	12.1637	6.89559	8.52262	9.16646	8.2915	5.22542	7.56113	0.00229393	0.005853	yes
TraesCS4A02G193600		Traes_4BS_A6D9EB0E5.1	WRKY	1.34806	1.91745	1.50302	1.58951	4.36712	3.26413	5.16242	4.26455	0.973552	3.71248	2.81731	2.50111	2.36345	3.43537	3.28505	3.02796	2.41389	1.07072	1.8143	1.7663	2.974	1.67115	1.1242	1.92312	2.77915	2.01406	1.31349	2.03557	0.0457474	0.0799313	yes
TraesCS4B02G121500		Traes_4BS_A6D9EB0E5.1	WRKY	1.35699	0.43636	1.63784	1.14373	1.83182	1.76807	3.43273	2.34421	0.985585	1.60592	0.867034	1.15285	1.98132	3.34598	3.26397	2.86376	0.817084	0.92217	1.05214	0.930465	2.04506	1.78103	1.38184	1.73598	1.14856	1.30741	0.789743	1.0819	0.00462979	0.0108928	yes
TraesCS4B02G176700		Traes_4BL_A8C6FBEB6.1	WRKY	8.69837	7.23156	13.3132	9.74771	12.1266	17.318	22.1749	17.2065	7.84506	9.17531	9.88657	8.96898	9.113	10.0617	14.9028	11.3592	8.2051	7.94122	8.3724	8.17291	5.94367	8.8472	6.8376	7.20949	4.75197	7.47288	4.85781	5.69422	2.22473e-05	9.14421e-05	yes
TraesCS4D02G119700		Traes_4BS_A6D9EB0E5.1	WRKY	2.11795	0.929138	3.06716	2.03808	3.73882	5.99801	9.0105	6.24911	1.28808	3.00388	2.59033	2.2941	5.08744	10.2219	6.45149	7.2536	1.82558	1.47547	1.55747	1.61951	3.50996	2.42153	1.1143	2.3486	2.97012	3.53296	1.62945	2.71084	3.36752e-06	1.6588e-05	yes
TraesCS4D02G178400		Traes_4DL_3140A8240.1	WRKY	5.07041	4.53542	9.19864	6.26816	11.1907	11.5348	17.6855	13.4703	8.2667	8.27809	8.65614	8.40031	13.6609	20.8917	16.2896	16.9474	7.65975	6.71235	10.7471	8.37307	12.9456	11.2746	7.46822	10.5628	7.33966	9.47396	6.09754	7.63705	9.83189e-05	0.000348362	yes
TraesCS5A02G059100		Traes_5DS_D83DEA9B0.1	WRKY	4.06232	3.72137	3.92048	3.90139	4.40011	5.00739	4.80917	4.73889	5.40442	5.26368	7.37032	6.01281	5.98292	9.47901	7.93997	7.80064	5.77177	4.17955	6.01123	5.32085	4.30525	5.90291	3.19826	4.46881	8.91115	5.14469	5.38322	6.47969	0.0155091	0.0313636	yes
TraesCS5A02G146500		Traes_5BL_175E7FC38.1	WRKY	0.470768	6.26703	1.66659	2.80146	0.0001	0.15878	0.0001	0.0529933	0.0001	0.208925	0.374279	0.194435	0.0001	0.0001	0.0001	0.0001	0.0001	0.0001	0.0001	0.0001	0.0001	0.0001	0.0001	0.0001	0.0001	0.0001	0.0001	0.0001	1.19278e-09	1.10566e-08	yes
TraesCS5A02G185600		Traes_5DL_C93641E43.1	WRKY	8.99544	7.67384	10.9174	9.19556	14.305	1.9724	18.421	11.5661	4.8396	4.20514	2.90204	3.98226	0.0001	0.0001	0.0001	0.0001	0.0001	0.089099	0.06573	0.051643	0.0001	0.0001	0.755182	0.251794	0.0001	0.066491	0.169785	0.078792	8.20164e-19	2.30798e-17	yes
TraesCS5A02G185700		Traes_5BL_F853EA802.1	WRKY	5.76087	3.29312	5.63687	4.89695	8.46535	3.31827	14.9341	8.90592	2.60459	1.29823	1.63965	1.84749	0.219318	0.452205	0.13237	0.267964	0.260132	0.125039	0.235368	0.206846	0.398547	0.736328	1.08973	0.741536	0.666673	0.277662	0.211154	0.385163	1.03109e-32	8.53839e-31	yes
TraesCS5A02G258100		Traes_5BL_17A712C94.1	WRKY	0.506141	1.00946	1.10773	0.874443	3.05591	2.88776	3.34171	3.09513	2.2677	1.96091	1.79961	2.00941	3.69568	4.03638	3.39542	3.70916	1.74274	1.30512	2.08554	1.71113	2.58365	2.49058	2.32957	2.46793	4.19309	2.0071	2.32824	2.84281	2.88265e-07	1.77352e-06	yes
TraesCS5A02G395100		Traes_5BL_C1D6B6B74.2;Traes_5BL_C1D6B6B74.2	WRKY;WRKY	2.34849	2.18096	1.5773	2.03558	2.30189	1.43443	2.0976	1.94464	1.34941	2.6215	2.02622	1.99905	0.429979	0.256435	0.369526	0.35198	0.169544	0.465967	0.493587	0.376366	0.422369	0.201639	0.746897	0.456968	0.416667	0.325289	0.226311	0.322756	2.66786e-12	3.62963e-11	yes
TraesCS5B02G066400		Traes_5BS_E0345D5DF.2	WRKY	4.22771	4.14974	4.88968	4.42238	4.82152	5.53804	5.09999	5.15318	4.92644	6.00955	6.39474	5.77691	8.23384	8.49335	8.64488	8.45735	9.23714	5.90373	8.12969	7.75685	6.59099	6.13504	4.99171	5.90591	14.4568	6.89394	5.59478	8.98185	0.00345462	0.0084021	yes
TraesCS5B02G108500		Traes_5DS_5DEA5C9E3.1	WRKY	4.04013	3.58873	4.44583	4.0249	3.85589	3.19681	2.52904	3.19391	5.17998	7.10354	8.40619	6.89657	5.14114	6.72789	6.47202	6.11368	8.42577	6.49512	8.10859	7.67649	5.71402	6.66466	4.96012	5.7796	8.75881	6.74993	6.53572	7.34815	1.65472e-05	6.98266e-05	yes
TraesCS5B02G183700		Traes_5BL_0A3D332A8.1	WRKY	7.07588	9.46519	8.24499	8.26202	7.75577	1.1767	16.0131	8.31519	3.50972	4.62328	3.19193	3.77497	0.038288	0.0001	0.0001	0.0128293	0.0001	0.0001	0.177378	0.0591927	0.0001	0.0001	0.571761	0.190654	0.103426	0.0001	0.0001	0.034542	6.88174e-11	7.71294e-10	yes
TraesCS5B02G183800		Traes_5BL_F853EA802.1	WRKY	5.21803	5.10721	8.4958	6.27368	5.86726	1.73041	16.1426	7.91342	1.79413	0.835779	0.495795	1.0419	0.060545	0.0001	0.0001	0.0202483	0.0001	0.121582	0.149848	0.09051	0.373376	0.479888	0.149007	0.33409	0.18746	0.0001	0.0001	0.0625533	6.66586e-20	2.0719e-18	yes
TraesCS5B02G257300		Traes_5BL_17A712C94.1;Traes_5BL_17A712C94.1	WRKY;WRKY	0.451862	1.76002	1.81669	1.34286	1.50784	1.63097	1.38374	1.50751	2.2162	2.62508	2.48418	2.44182	5.05439	8.53167	6.61404	6.73337	3.12355	2.14936	3.22042	2.83111	3.77959	5.64043	2.2958	3.90528	6.89019	4.5181	2.48945	4.63258	2.99003e-08	2.19956e-07	yes
TraesCS5B02G558100		Traes_5BL_B9DD3E76F.1;Traes_5BL_B9DD3E76F.1	WRKY;WRKY	0.485819	0.205647	0.392234	0.361233	1.65769	0.869636	0.732927	1.08675	0.469507	1.14074	0.419847	0.676696	0.150148	0.218952	0.361643	0.243581	0.560276	0.520276	0.461093	0.513882	0.30513	0.260327	0.465807	0.343755	0.467419	0.154733	0.474313	0.365488	0.0369187	0.0665151	yes
TraesCS5D02G116100		Traes_5DS_5DEA5C9E3.1	WRKY	3.22974	3.21837	3.61745	3.35519	4.42538	3.45811	2.61446	3.49932	4.98496	6.60884	8.1762	6.59	6.18691	7.04236	7.49467	6.90798	8.32735	7.47896	7.88946	7.89859	6.19767	8.67082	5.83315	6.90055	7.51337	7.91072	6.44199	7.28869	1.28147e-06	6.89991e-06	yes
TraesCS5D02G190700		Traes_5DL_C93641E43.1	WRKY	7.03308	8.03305	8.18353	7.74989	13.1361	1.6101	14.2281	9.65811	3.46793	3.43686	2.62754	3.17744	0.0001	0.0001	0.0001	0.0001	0.0001	0.0001	0.103909	0.034703	0.0001	0.0001	0.185556	0.0619187	0.0001	0.0001	0.074334	0.0248447	2.85529e-23	1.18867e-21	yes
TraesCS5D02G190800	WRKY transcription factor [Source:UniProtKB/TrEMBL;Acc:A0MAV0]	Traes_5DL_5C93510D5.1	WRKY	6.63527	4.80757	8.10286	6.51523	10.7845	2.9355	12.0355	8.58517	4.47467	0.971581	2.03146	2.49257	0.063281	0.262571	0.0001	0.108651	0.289147	0.407873	0.615834	0.437618	1.20071	0.881872	0.517039	0.86654	0.554717	0.57237	0.889028	0.672038	8.65714e-23	3.44322e-21	yes
TraesCS5D02G266300		Traes_5BL_17A712C94.1	WRKY	0.748496	1.08472	1.70412	1.17911	2.1599	1.58714	1.7074	1.81815	2.19022	1.46915	1.36769	1.67568	3.29096	3.09326	3.25552	3.21325	1.31046	1.38525	2.04538	1.58036	2.81373	2.69925	1.44206	2.31835	3.41522	1.76361	1.6384	2.27241	0.0066001	0.0148562	yes
TraesCS5D02G404400		Traes_5DL_7E2053226.2;Traes_5BL_C1D6B6B74.2	WRKY;WRKY	1.41602	4.4455	1.95595	2.60582	0.860496	1.52698	3.3766	1.92136	1.20864	1.87887	2.02454	1.70401	0.160828	0.0001	0.0001	0.0536759	0.449946	0.382922	0.712781	0.515216	0.897175	0.248895	0.785814	0.643961	0.539247	0.24251	0.366576	0.382778	1.46795e-09	1.34144e-08	yes
TraesCS6A02G146900	WRKY80 transcription factor [Source:UniProtKB/TrEMBL;Acc:K7WPK5]	Traes_6AS_DA75BB1FD.1	WRKY	44.2114	51.2298	54.7863	50.0758	12.7074	33.7858	34.3378	26.9437	15.5991	18.4787	20.8891	18.3223	5.36907	1.52234	2.60301	3.16481	7.46228	8.24501	10.789	8.8321	20.8002	10.4768	11.0767	14.1179	8.54478	5.658	7.09309	7.09862	9.40429e-26	4.77308e-24	yes
TraesCS6A02G267500		Traes_6AL_A5FB7CFA5.1	WRKY	0.0001	0.0001	0.0001	0.0001	0.654801	0.433122	0.961797	0.68324	0.235143	0.033272	0.283757	0.184057	0.124164	0.0001	0.0001	0.0414547	0.140026	0.192379	0.322732	0.218379	0.298351	0.17229	0.25894	0.243194	0.170582	0.254454	0.119405	0.18148	1.15926e-05	5.05399e-05	yes
TraesCS6B02G175100		Traes_6AS_DA75BB1FD.1;Traes_6AS_DA75BB1FD.1	WRKY;WRKY	53.639	63.0778	68.9774	61.8981	13.8456	39.0836	44.8223	32.5838	16.5361	16.7599	23.6173	18.9711	2.38505	1.4924	1.21843	1.69863	8.41132	8.18411	8.03029	8.20857	23.0629	12.479	13.1785	16.2401	15.1856	10.0555	8.71583	11.319	5.75732e-41	8.30157e-39	yes
TraesCS6D02G136200	WRKY transcription factor 33-3 [Source:UniProtKB/TrEMBL;Acc:A0A1D6BE51]	Traes_6AS_DA75BB1FD.1;Traes_6AS_DA75BB1FD.1	WRKY;WRKY	68.3387	70.3786	77.1164	71.9446	20.0788	46.2449	49.5196	38.6144	22.2552	26.8207	30.1641	26.4133	1.93498	0.993912	1.07115	1.33335	4.58299	5.7699	7.43038	5.92775	14.673	7.67181	11.0675	11.1374	9.59616	5.62131	7.2292	7.48222	1.90432e-65	1.14462e-62	yes
TraesCS7A02G096500		Traes_7AS_C9DF68E53.2	WRKY	0.260485	0.702662	0.693503	0.552217	0.147177	0.382256	0.532226	0.353886	0.545006	0.944656	1.53998	1.00988	1.29879	1.66543	1.49212	1.48545	2.351	1.13554	1.60715	1.6979	0.662882	1.8981	1.14154	1.23418	2.83478	2.04967	1.06249	1.98231	0.000147291	0.000500943	yes
TraesCS7A02G338500		Traes_7DL_A9EF00572.1	WRKY	0.0001	0.36292	0.887792	0.416937	1.66914	0.398729	1.36672	1.14487	0.283473	0.181795	0.165666	0.210311	0.25389	0.330499	0.147796	0.244062	0.0001	0.074417	0.0001	0.0248723	0.265533	0.424009	0.507466	0.399003	0.508568	0.222799	0.187191	0.306186	0.00996054	0.0213205	yes
TraesCS7A02G343000		Traes_1AL_4E924201A.1;Traes_1AL_4E924201A.1	WRKY;WRKY	0.449874	0.260728	0.293394	0.334665	0.268251	0.162488	0.963967	0.464902	0.482399	0.477861	0.659784	0.540015	0.0001	0.0001	0.0001	0.0001	0.133645	0.044224	0.191057	0.122975	0.165613	0.171172	0.199876	0.178887	0.0001	0.220494	0.206148	0.142247	7.022e-05	0.000257907	yes
TraesCS7A02G508700		Traes_7DL_5968FA56C.1	WRKY	1.09866	1.03198	1.68009	1.27025	0.110622	0.556519	0.372494	0.346545	0.0001	0.0001	0.0001	0.0001	0.0001	0.0001	0.0001	0.0001	0.0001	0.0001	0.0001	0.0001	0.0001	0.0001	0.0001	0.0001	0.0001	0.0001	0.0001	0.0001	5.60238e-13	8.27441e-12	yes
TraesCS7A02G508800		Traes_7DL_B09854286.1	WRKY	16.1756	27.5624	27.8045	23.8475	2.63393	4.54753	6.7397	4.64039	1.85749	2.35005	2.08807	2.09854	0.0001	0.0001	0.0001	0.0001	0.0001	0.086751	0.0001	0.0289837	0.0001	0.0001	0.0001	0.0001	0.0001	0.0001	0.0001	0.0001	1.21306e-116	6.48925e-113	yes
TraesCS7B02G418400		Traes_7DL_5968FA56C.1	WRKY	0.881668	0.250097	0.689005	0.606923	0.0001	0.558426	0.0001	0.186209	0.0001	0.0001	0.0001	0.0001	0.0001	0.0001	0.0001	0.0001	0.0001	0.0001	0.0001	0.0001	0.0001	0.0001	0.0001	0.0001	0.0001	0.0001	0.0001	0.0001	0.00170707	0.00450384	yes
TraesCS7B02G418500		Traes_7DL_B09854286.1;Traes_7DL_B09854286.1	WRKY;WRKY	2.98344	3.81718	3.60212	3.46758	0.290727	0.951952	2.2761	1.17293	0.647759	0.743242	0.278741	0.556581	0.0001	0.0001	0.0001	0.0001	0.0001	0.0001	0.0001	0.0001	0.0001	0.0001	0.0001	0.0001	0.0001	0.0001	0.0001	0.0001	1.17402e-37	1.32778e-35	yes
TraesCS7B02G419400		Traes_7DL_5968FA56C.1	WRKY	1.16098	0.773863	1.59771	1.17752	0.231441	0.544843	0.494577	0.42362	0.0001	0.038044	0.0001	0.012748	0.0001	0.0001	0.0001	0.0001	0.0001	0.0001	0.0001	0.0001	0.0001	0.0001	0.0001	0.0001	0.0001	0.0001	0.0001	0.0001	1.70831e-11	2.08264e-10	yes
TraesCS7D02G336400		TRAES3BF180700010CFD_t1	WRKY	0.473483	0.0001	0.273363	0.248982	0.0001	0.4366	0.09217	0.17629	0.752474	0.6137	0.520552	0.628909	0.0001	0.0001	0.0001	0.0001	0.068603	0.0001	0.233635	0.100779	0.072637	0.112458	0.3397	0.174932	0.0001	0.142815	0.24518	0.129365	0.032329	0.0593724	yes
TraesCS7D02G497300		Traes_7DL_5968FA56C.1;Traes_7DL_5968FA56C.1	WRKY;WRKY	5.02371	9.61699	14.3072	9.64931	0.674672	4.04705	3.89269	2.87147	0.368121	0.46211	0.530917	0.453716	0.0001	0.0865733	0.0001	0.0289244	0.0001	0.0001	0.0001	0.0001	0.0001	0.0001	0.0001	0.0001	0.0001	0.0001	0.0001	0.0001	2.34402e-53	7.16534e-51	yes
TraesCS7D02G497400		Traes_7DL_B09854286.1;Traes_6AS_DA75BB1FD.1	WRKY;WRKY	16.5158	22.6607	29.4821	22.8862	1.88496	5.5779	6.95649	4.80645	2.0774	3.30731	1.48768	2.29079	0.0001	0.0001	0.0001	0.0001	0.0001	0.0001	0.123702	0.0413006	0.0001	0.0001	0.0001	0.0001	0.0836442	0.0001	0.0001	0.0279481	2.37362e-48	5.42635e-46	yes
TraesCS7D02G497800		Traes_7DL_5968FA56C.1	WRKY	6.0054	6.86129	11.5236	8.1301	0.488256	3.00322	2.57172	2.02106	0.283369	0.432732	0.271969	0.329357	0.077301	0.0001	0.0001	0.0258337	0.0001	0.0001	0.0001	0.0001	0.0001	0.033502	0.0001	0.011234	0.0001	0.0001	0.0001	0.0001	2.48536e-50	6.33116e-48	yes
