# Supplementary material for: Transcriptome analysis of the winter wheat Dn1 in response to cold stress
Source: BMC Plant Biol. 2022 Jun 6;22:277. doi: 10.1186/s12870-022-03654-1 (PMC9169401; doi:10.1186/s12870-022-03654-1)
Supplement: Supplementary file 6 — Additional file 6. [file 12870_2022_3654_MOESM6_ESM.xlsx]

## Sheet: Sheet1
pathway_id	pathway_name	pvalue	KO_ENTRY	EC	Description	FPKM.Tn_5_1	FPKM.Tn_5_2	FPKM.Tn_5_3	FPKM.Tn_0_1	FPKM.Tn_0_2	FPKM.Tn_0_3	FPKM.Tn_M5_1	FPKM.Tn_M5_2	FPKM.Tn_M5_3	FPKM.Tn_M10_1	FPKM.Tn_M10_2	FPKM.Tn_M10_3	FPKM.Tn_M15_1	FPKM.Tn_M15_2	FPKM.Tn_M15_3	FPKM.Tn_M20_1	FPKM.Tn_M20_2	FPKM.Tn_M20_3	FPKM.Tn_M25_1	FPKM.Tn_M25_2	FPKM.Tn_M25_3
ko00010	Glycolysis / Gluconeogenesis	3.81807e-18	K00927	EC:2.7.2.3	Phosphoglycerate kinase [Source:UniProtKB/TrEMBL;Acc:A0A341NQQ5]	34.9794	66.9429	65.8751	20.8959	24.2743	13.8833	49.1269	89.5061	104.101	56.1032	98.9216	78.4466	112.751	53.0087	72.0691	32.4124	62.7053	31.0189	139.841	77.0414	43.5469
ko00010	Glycolysis / Gluconeogenesis	3.81807e-18	K00850	EC:2.7.1.11	ATP-dependent 6-phosphofructokinase [Source:UniProtKB/TrEMBL;Acc:W4ZRX8]	36.4635	29.171	29.2348	58.6064	52.3504	90.4584	57.7042	51.5364	55.1146	86.812	75.5606	84.7211	59.8894	70.3166	64.4486	68.1956	70.7026	75.1629	69.8174	66.1979	74.6169
ko00010	Glycolysis / Gluconeogenesis	3.81807e-18	K00844	EC:2.7.1.1	Phosphotransferase [Source:UniProtKB/TrEMBL;Acc:A0A1D5RTP8]	20.0943	18.9591	18.1386	20.8503	21.401	17.3429	28.8515	39.0627	44.7638	34.6601	37.2735	35.0178	37.8814	31.3715	39.7166	19.2953	27.3714	25.9214	47.8956	21.2982	30.3859
ko00010	Glycolysis / Gluconeogenesis	3.81807e-18	K00927	EC:2.7.2.3	Phosphoglycerate kinase [Source:UniProtKB/TrEMBL;Acc:A0A1D6RDZ8]	29.4641	68.4192	59.5286	19.6309	24.8667	13.1162	43.8339	83.8883	88.3306	51.8553	84.9803	68.2674	98.7364	48.421	64.5098	34.3337	53.9817	27.1604	128.449	69.2329	41.6606
ko00010	Glycolysis / Gluconeogenesis	3.81807e-18	K00850	EC:2.7.1.11	ATP-dependent 6-phosphofructokinase [Source:UniProtKB/TrEMBL;Acc:A0A1D5SEJ3]	16.6527	9.36521	8.67116	28.7065	28.5752	68.7821	30.0634	23.1177	23.5247	50.4459	33.6311	39.9949	27.0694	36.2214	32.2795	34.9008	34.9334	41.9956	29.8265	32.6564	39.1526
ko00010	Glycolysis / Gluconeogenesis	3.81807e-18	K00927	EC:2.7.2.3	Phosphoglycerate kinase [Source:UniProtKB/TrEMBL;Acc:W5AJX3]	4.91405	4.77537	5.49807	3.68024	4.1259	3.20981	6.00135	8.22518	7.63173	7.1257	6.22669	5.09685	4.91952	5.77663	4.77442	3.14832	4.78166	4.18	5.33273	6.71968	5.53789
ko00010	Glycolysis / Gluconeogenesis	3.81807e-18	K00927	EC:2.7.2.3	Phosphoglycerate kinase [Source:UniProtKB/TrEMBL;Acc:A0A341PXW7]	23.9581	52.137	52.8495	14.182	18.699	7.73878	35.5205	71.508	77.3277	41.3698	77.0943	57.3743	90.6779	40.7502	58.1894	30.4888	44.9538	21.568	122.233	60.4685	35.3884
ko00010	Glycolysis / Gluconeogenesis	3.81807e-18	K00850	EC:2.7.1.11	ATP-dependent 6-phosphofructokinase [Source:UniProtKB/TrEMBL;Acc:A0A1D5SZG4]	37.1669	33.0974	29.7502	85.7519	68.8415	153.514	81.1094	79.1477	79.7674	112.054	105.564	108.535	84.3873	106.146	94.2464	108.612	96.0621	120.398	81.0467	97.295	104.182
ko00010	Glycolysis / Gluconeogenesis	3.81807e-18	K00844	EC:2.7.1.1	Phosphotransferase [Source:UniProtKB/TrEMBL;Acc:A0A1D5SYC1]	14.4547	14.8803	14.1509	16.783	16.7387	14.8357	18.2623	29.3017	28.2176	19.519	20.051	20.3851	21.0617	18.7834	20.0627	15.5001	14.9281	14.6694	25.9592	20.6285	17.577
ko00010	Glycolysis / Gluconeogenesis	3.81807e-18	K00016	EC:1.1.1.27	L-lactate dehydrogenase [Source:UniProtKB/TrEMBL;Acc:A0A1D6DF81]	0.570064	0.0001	0.165345	0.802554	1.28874	3.73639	0.272048	0.235776	0.235564	0.16884	0.0001	0.0001	0.0001	0.139242	0.15629	0.503027	0.0001	1.23561	0.0001	0.0001	0.116611
ko00010	Glycolysis / Gluconeogenesis	3.81807e-18	K00873	EC:2.7.1.40	Pyruvate kinase [Source:UniProtKB/TrEMBL;Acc:A0A341PZW7]	44.2437	60.5821	52.7749	32.4376	35.5144	24.0854	47.1418	63.2137	70.9679	51.6928	56.159	65.1307	64.7831	50.083	53.2314	35.763	46.5418	45.8551	59.1952	57.038	49.2749
ko00010	Glycolysis / Gluconeogenesis	3.81807e-18	K00128	EC:1.2.1.3	Aldehyde dehydrogenase [Source:UniProtKB/TrEMBL;Acc:A0A1D5TCF8]	6.66488	12.1083	11.1152	5.91732	8.02443	7.95318	8.40666	9.9136	12.0694	3.38965	5.75154	4.07236	11.6657	7.05031	11.6923	8.38033	6.32897	6.37279	8.48355	8.74434	7.93367
ko00010	Glycolysis / Gluconeogenesis	3.81807e-18	K00873	EC:2.7.1.40	Pyruvate kinase [Source:UniProtKB/TrEMBL;Acc:A0A1D5TB86]	10.959	12.16	10.5351	16.3166	17.1567	46.0809	12.0897	11.7031	9.884	8.18648	9.57687	7.51765	7.3897	8.55367	7.04475	9.66353	10.2235	11.1772	6.42692	8.06444	9.30896
ko00010	Glycolysis / Gluconeogenesis	3.81807e-18	K00873	EC:2.7.1.40	Pyruvate kinase [Source:UniProtKB/TrEMBL;Acc:A0A341QLP4]	20.8142	25.0875	21.8086	16.6706	17.5076	12.5085	21.6765	26.9548	26.9476	24.4598	31.6228	27.425	28.0806	25.3287	26.1021	20.8577	23.211	20.0912	31.0459	26.3061	21.4676
ko00010	Glycolysis / Gluconeogenesis	3.81807e-18	K00850	EC:2.7.1.11	ATP-dependent 6-phosphofructokinase [Source:UniProtKB/TrEMBL;Acc:A0A1D5U3B7]	1.94189	1.48768	1.8262	4.91245	4.60046	5.02694	2.67349	3.35453	2.53507	4.84209	7.80825	4.1787	3.01658	3.23763	6.02993	5.79492	6.1014	6.82966	6.82245	4.88184	4.58022
ko00010	Glycolysis / Gluconeogenesis	3.81807e-18	K00128	EC:1.2.1.3	Aldehyde dehydrogenase [Source:UniProtKB/TrEMBL;Acc:A0A1D5U1H8]	7.82977	10.7777	10.9952	7.70134	6.6034	8.65783	10.9837	17.865	18.7442	10.6465	17.0044	12.5652	18.9395	10.686	16.1969	13.6086	12.6292	9.5438	15.4948	16.4768	8.44858
ko00010	Glycolysis / Gluconeogenesis	3.81807e-18	K00873	EC:2.7.1.40	Pyruvate kinase [Source:UniProtKB/TrEMBL;Acc:A0A1D5TWQ5]	16.7436	23.0987	23.668	13.864	23.7308	51.8903	16.006	18.9159	19.5869	15.1454	15.607	16.3541	12.1371	15.461	14.5173	17.0695	17.4774	14.3685	15.9054	14.6508	14.87
ko00010	Glycolysis / Gluconeogenesis	3.81807e-18	K00873	EC:2.7.1.40	Pyruvate kinase [Source:UniProtKB/TrEMBL;Acc:A0A1D5UV98]	44.2304	57.9246	49.7421	28.5265	31.9146	21.3859	42.6634	59.6772	66.0103	49.4933	55.6195	59.962	61.9839	48.7061	50.8848	33.7194	44.7242	42.1466	58.8682	55.9562	48.6741
ko00010	Glycolysis / Gluconeogenesis	3.81807e-18	K00850	EC:2.7.1.11	ATP-dependent 6-phosphofructokinase [Source:UniProtKB/TrEMBL;Acc:A0A1D5UP90]	2.71081	1.37409	2.8569	6.18912	5.77854	4.72416	2.80449	3.26709	2.73554	4.91044	7.31551	5.13111	2.9944	2.93582	4.28286	5.99175	3.57771	2.53889	4.00031	2.74504	2.49266
ko00010	Glycolysis / Gluconeogenesis	3.81807e-18	K00128	EC:1.2.1.3	Aldehyde dehydrogenase [Source:UniProtKB/TrEMBL;Acc:A0A1D5UK85]	10.699	18.4971	17.2348	6.13189	9.18119	7.16916	11.2195	12.4538	20.2323	6.20573	9.47399	7.58967	13.6192	9.28241	13.0358	12.5576	9.01183	9.43645	6.51962	11.3852	9.27557
ko00010	Glycolysis / Gluconeogenesis	3.81807e-18	K00873	EC:2.7.1.40	Pyruvate kinase [Source:UniProtKB/TrEMBL;Acc:A0A1D5UPJ6]	16.4026	17.519	17.5649	19.8641	22.7582	51.4286	14.5221	15.3974	16.3217	11.1703	9.64839	11.5988	8.83955	11.478	12.1236	10.5886	12.4404	12.8639	9.31817	11.2535	11.8074
ko00010	Glycolysis / Gluconeogenesis	3.81807e-18	K00850	EC:2.7.1.11	ATP-dependent 6-phosphofructokinase [Source:UniProtKB/TrEMBL;Acc:A0A1D5VKR9]	2.47994	1.80698	2.4719	3.66343	4.91047	7.51914	3.30449	3.48432	3.64832	3.04239	4.985	3.916	2.65045	2.17278	3.01666	4.25635	2.81693	3.62955	3.50097	2.60864	3.51204
ko00010	Glycolysis / Gluconeogenesis	3.81807e-18	K00873	EC:2.7.1.40	Pyruvate kinase [Source:UniProtKB/TrEMBL;Acc:A0A1D5WW05]	8.37348	8.49807	7.15769	16.0409	10.4325	15.5738	13.3331	12.1808	14.443	12.7569	11.0247	11.1624	12.2116	15.5798	14.6405	16.1342	16.2158	17.8494	15.6796	14.0216	17.9368
ko00010	Glycolysis / Gluconeogenesis	3.81807e-18	K00873	EC:2.7.1.40	Pyruvate kinase [Source:UniProtKB/TrEMBL;Acc:A0A1D5V7B0]	29.8934	38.677	37.8869	17.4348	22.1499	13.5988	19.6545	25.5835	24.9018	25.4566	23.9132	21.0621	20.1783	21.4211	16.4195	13.3105	17.8764	15.9779	13.2919	20.7605	17.7451
ko00010	Glycolysis / Gluconeogenesis	3.81807e-18	K00844	EC:2.7.1.1	Phosphotransferase [Source:UniProtKB/TrEMBL;Acc:A0A1D5VEI9]	0.209685	0.805091	0.735538	1.88128	1.62671	1.40633	0.792934	3.34741	2.95309	1.82036	3.28296	2.53134	4.85264	2.9406	5.05977	3.31434	3.39806	2.23719	6.7214	3.41918	2.95415
ko00010	Glycolysis / Gluconeogenesis	3.81807e-18	K00850	EC:2.7.1.11	ATP-dependent 6-phosphofructokinase [Source:UniProtKB/TrEMBL;Acc:A0A1D5VB29]	2.91833	1.79136	2.11247	7.60021	5.31704	8.74547	3.55334	2.37932	2.82726	2.83725	3.00371	2.76912	1.68538	2.9432	2.47652	4.15087	2.68418	3.77741	1.8202	2.64327	3.79987
ko00010	Glycolysis / Gluconeogenesis	3.81807e-18	K01623	EC:4.1.2.13	Fructose-bisphosphate aldolase [Source:UniProtKB/TrEMBL;Acc:A0A1D5VE13]	85.7084	108.99	95.3551	115.632	100.012	175.943	71.3881	79.8206	73.0667	87.4675	82.4028	86.8368	65.2443	83.285	81.5543	90.9328	81.9441	86.6464	61.4186	79.1129	76.3847
ko00010	Glycolysis / Gluconeogenesis	3.81807e-18	K01623	EC:4.1.2.13	Fructose-bisphosphate aldolase [Source:UniProtKB/TrEMBL;Acc:A0A1D5VD11]	19.2412	24.1802	23.1297	24.9151	20.7434	43.7199	18.1222	17.1631	15.5505	16.044	17.7546	20.2277	11.3497	13.2393	15.1828	17.8995	20.689	17.1913	12.0261	15.7694	14.1927
ko00010	Glycolysis / Gluconeogenesis	3.81807e-18	K00844	EC:2.7.1.1	Phosphotransferase [Source:UniProtKB/TrEMBL;Acc:A0A1D5V7R4]	10.8694	2.9366	7.94877	7.08849	22.1104	27.5161	8.257	3.37039	3.81726	4.70934	2.99998	3.62821	3.65451	4.50056	4.96644	5.10307	4.55055	4.43027	3.08193	4.77125	5.13063
ko00010	Glycolysis / Gluconeogenesis	3.81807e-18	K00850	EC:2.7.1.11	ATP-dependent 6-phosphofructokinase [Source:UniProtKB/TrEMBL;Acc:W5CU85]	4.13949	4.37288	7.36643	4.44254	9.36391	15.7547	3.55117	4.23373	2.14897	1.7495	3.35137	1.96555	1.87077	1.14399	1.51629	4.47932	3.11222	2.4936	4.12175	2.32321	2.21478
ko00010	Glycolysis / Gluconeogenesis	3.81807e-18	K00873	EC:2.7.1.40	Pyruvate kinase [Source:UniProtKB/TrEMBL;Acc:A0A341SEF5]	8.57355	10.5455	8.17278	14.7349	8.41402	19.1356	10.69	11.6929	13.5838	15.8254	12.1199	15.2838	13.0946	19.1172	16.4267	18.1344	18.6548	20.3275	16.3558	14.5692	18.287
ko00010	Glycolysis / Gluconeogenesis	3.81807e-18	K00873	EC:2.7.1.40	Pyruvate kinase [Source:UniProtKB/TrEMBL;Acc:A0A077S1E6]	41.5766	50.3703	43.5716	22.5251	25.9897	17.7816	24.5264	41.7006	35.5596	32.9134	40.7475	30.5122	29.1683	27.3965	23.8205	14.5669	22.5869	20.8621	18.441	29.2034	25.0818
ko00010	Glycolysis / Gluconeogenesis	3.81807e-18	K00844	EC:2.7.1.1	Phosphotransferase [Source:UniProtKB/TrEMBL;Acc:A0A1D5W5Z6]	0.325569	0.744997	0.536653	0.686179	0.97387	0.595113	0.504456	1.48602	2.01622	0.997605	1.59327	1.23637	2.39997	0.97173	1.87676	1.36394	1.45737	1.2252	1.94623	1.65367	1.10518
ko00010	Glycolysis / Gluconeogenesis	3.81807e-18	K00850	EC:2.7.1.11	ATP-dependent 6-phosphofructokinase [Source:UniProtKB/TrEMBL;Acc:A0A1D5VNY2]	2.99186	1.88831	2.57014	5.06408	4.0915	6.0151	2.70433	2.85944	3.44057	3.29468	3.80914	4.5993	2.73269	2.67686	3.43176	4.21525	4.52729	3.24049	2.52657	2.80002	3.03712
ko00010	Glycolysis / Gluconeogenesis	3.81807e-18	K03841	EC:3.1.3.11	Fructose-1,6-bisphosphatase, cytosolic,putative,expressed [Source:UniProtKB/TrEMBL;Acc:D8L9K9]	0.0001	0.529958	1.20581	0.168467	0.0001	0.0001	0.302088	1.05026	1.82567	1.8719	4.16867	2.31627	6.05097	1.01334	2.71962	2.88666	3.53025	0.537825	13.4554	3.08665	1.20149
ko00010	Glycolysis / Gluconeogenesis	3.81807e-18	K01623	EC:4.1.2.13	Fructose-bisphosphate aldolase [Source:UniProtKB/TrEMBL;Acc:W5D0E3]	14.643	18.0692	18.3211	21.1696	20.0772	25.1215	17.9078	14.7029	14.0406	17.2066	19.5194	18.6425	8.10664	12.1631	11.2507	14.3287	14.9206	14.9416	14.324	10.4161	12.5642
ko00010	Glycolysis / Gluconeogenesis	3.81807e-18	K00844	EC:2.7.1.1	Phosphotransferase [Source:UniProtKB/TrEMBL;Acc:A0A1D5W7E7]	9.54337	6.78411	8.10027	5.96447	21.2192	21.2143	6.25317	3.80589	3.69556	3.60691	2.95834	2.97229	3.12777	4.15737	4.07772	3.93519	4.3243	4.28132	2.06043	3.29551	4.69753
ko00010	Glycolysis / Gluconeogenesis	3.81807e-18	K01623	EC:4.1.2.13	Fructose-bisphosphate aldolase [Source:UniProtKB/TrEMBL;Acc:A0A1D5WW19]	20.2149	28.2506	24.1172	40.041	32.314	38.2191	23.5882	25.4707	19.1885	18.5886	21.898	16.559	16.9227	23.1095	23.4317	28.7437	21.5148	29.381	12.0989	18.4219	25.0333
ko00010	Glycolysis / Gluconeogenesis	3.81807e-18	K00850	EC:2.7.1.11	ATP-dependent 6-phosphofructokinase [Source:UniProtKB/TrEMBL;Acc:A0A1D5WV03]	4.93739	6.48828	8.62783	6.23236	7.76196	15.7296	4.04167	5.46353	4.14382	3.28798	3.37868	3.24542	2.34983	2.00804	2.10603	4.5715	3.43981	3.82135	4.80637	2.48877	2.3512
ko00010	Glycolysis / Gluconeogenesis	3.81807e-18	K00873	EC:2.7.1.40	Pyruvate kinase [Source:UniProtKB/TrEMBL;Acc:A0A1D5WW05]	14.9139	11.0279	12.3655	18.0008	15.8347	20.0889	18.3642	17.3338	21.2779	24.8216	25.5768	27.9078	24.1479	27.4373	26.0945	29.1923	29.4527	32.5895	26.5093	24.23	30.4526
ko00010	Glycolysis / Gluconeogenesis	3.81807e-18	K00873	EC:2.7.1.40	Pyruvate kinase [Source:UniProtKB/TrEMBL;Acc:A0A1D5WL62]	44.6673	59.327	52.0509	26.6882	31.3862	19.4655	28.3773	36.1843	34.7498	36.3285	33.9097	30.5414	27.9783	30.4565	23.8169	20.261	25.4648	23.4935	20.5328	30.2047	26.7034
ko00010	Glycolysis / Gluconeogenesis	3.81807e-18	K00844	EC:2.7.1.1	Phosphotransferase [Source:UniProtKB/TrEMBL;Acc:A0A1D5WFN5]	0.0001	0.0642879	0.11646	0.144982	0.239119	0.284695	0.255452	0.684459	1.0026	0.213139	0.554722	0.798894	1.66654	0.591839	1.24997	0.728485	0.718155	0.301015	1.35692	0.75408	0.750418
ko00010	Glycolysis / Gluconeogenesis	3.81807e-18	K00850	EC:2.7.1.11	ATP-dependent 6-phosphofructokinase [Source:UniProtKB/TrEMBL;Acc:A0A1D5WNI7]	3.09925	2.28632	2.87283	5.85238	4.81213	5.78477	3.6505	2.6685	2.22334	3.2717	2.88323	2.69879	2.09307	3.04426	2.68004	4.1966	3.28832	3.16757	2.06197	2.62313	3.10465
ko00010	Glycolysis / Gluconeogenesis	3.81807e-18	K01623	EC:4.1.2.13	Fructose-bisphosphate aldolase [Source:UniProtKB/TrEMBL;Acc:A0A1D5WIS4]	82.2654	141.935	111.824	88.0454	77.4626	130.929	64.2279	71.385	68.2007	68.2963	65.2429	67.4259	51.8056	64.6261	59.4554	68.3638	65.7533	65.051	36.4963	53.3416	53.4075
ko00010	Glycolysis / Gluconeogenesis	3.81807e-18	K00844	EC:2.7.1.1	Phosphotransferase [Source:UniProtKB/TrEMBL;Acc:A0A1D5WMC7]	10.5845	2.42283	7.15076	5.14256	20.9912	23.703	6.38887	3.40466	2.99349	2.08336	3.27671	2.43632	1.87169	3.32367	3.68661	3.68185	3.37954	2.99562	2.67509	1.9949	2.75284
ko00010	Glycolysis / Gluconeogenesis	3.81807e-18	K03841	EC:3.1.3.11	Fructose-1,6-bisphosphatase, chloroplastic [Source:UniProtKB/Swiss-Prot;Acc:P09195]	6.13605	22.3669	20.2213	3.17299	3.45964	1.54277	11.6497	22.5712	25.8672	11.2865	31.8775	17.2991	33.8286	14.0837	16.4534	10.9695	16.2748	7.97899	43.065	19.3295	10.6642
ko00010	Glycolysis / Gluconeogenesis	3.81807e-18	K18857	EC:1.1.1.1	Alcohol dehydrogenase ADH1A [Source:UniProtKB/TrEMBL;Acc:A9U8G4]	18.446	10.907	16.9775	97.0782	89.7757	268.102	73.7758	43.5516	36.6339	137.967	79.0434	94.3002	53.5575	87.0159	81.2597	113.067	84.4937	119.86	81.3173	76.6577	76.1235
ko00010	Glycolysis / Gluconeogenesis	3.81807e-18	K18857	EC:1.1.1.1	Alcohol dehydrogenase ADH2A [Source:UniProtKB/TrEMBL;Acc:A9U8G0]	0.383943	0.113891	0.0001	0.977301	3.33601	17.4249	1.97983	0.259607	0.504554	2.52646	0.729963	0.770415	0.495392	1.49719	0.69749	6.44611	1.43301	3.34254	0.091375	0.516671	1.7246
ko00010	Glycolysis / Gluconeogenesis	3.81807e-18	K18857	EC:1.1.1.1	Alcohol dehydrogenase ADH2D [Source:UniProtKB/TrEMBL;Acc:A9U8G1]	0.035341	0.0001	0.0001	7.99626	4.97279	35.8689	4.0906	0.268083	0.029602	3.19164	0.434886	1.27818	1.10743	1.91394	0.989895	6.07787	0.587266	6.00797	0.64862	0.584708	1.6214
ko00010	Glycolysis / Gluconeogenesis	3.81807e-18	K00873	EC:2.7.1.40	Pyruvate kinase [Source:UniProtKB/TrEMBL;Acc:A0A341TN51]	18.2453	15.7072	15.1337	31.7658	24.5953	27.6263	25.5194	27.8725	29.4483	27.4296	23.9824	27.2767	24.6891	27.4905	27.2032	27.2287	27.1402	30.2959	20.8312	28.2734	29.042
ko00010	Glycolysis / Gluconeogenesis	3.81807e-18	K01623	EC:4.1.2.13	Fructose-bisphosphate aldolase [Source:UniProtKB/TrEMBL;Acc:W5DTC2]	50.8185	105.8	107.645	21.2589	26.1871	12.7299	53.7977	102.747	123.252	68.0125	132.333	106.134	128.954	60.1877	86.5173	42.2591	69.5388	37.777	177.385	90.5112	50.0257
ko00010	Glycolysis / Gluconeogenesis	3.81807e-18	K00128	EC:1.2.1.3	Aldehyde dehydrogenase [Source:UniProtKB/TrEMBL;Acc:A0A096UQF3]	12.2387	16.5644	15.0576	20.2139	15.5939	20.1807	19.9873	30.5884	26.969	31.3933	29.3269	30.9377	31.2737	27.5386	34.7233	27.7385	32.9548	29.732	37.3713	32.7715	30.5439
ko00010	Glycolysis / Gluconeogenesis	3.81807e-18	K00850	EC:2.7.1.11	ATP-dependent 6-phosphofructokinase [Source:UniProtKB/TrEMBL;Acc:A0A341TPW9]	10.6659	11.2647	10.9584	11.8423	11.2057	8.26368	13.1884	16.4298	19.7429	16.8735	18.4045	15.3978	16.6662	16.1638	19.8119	10.9171	15.0279	12.8149	16.2081	17.6971	14.8311
ko00010	Glycolysis / Gluconeogenesis	3.81807e-18	K00128	EC:1.2.1.3	Aldehyde dehydrogenase [Source:UniProtKB/TrEMBL;Acc:A0A1D5XQZ6]	16.8945	22.1581	19.1592	25.6599	18.1209	22.2087	24.3656	37.5027	39.0954	37.9737	41.3991	37.8777	48.7201	35.7882	41.7623	37.5403	32.3869	28.7457	62.6558	46.0213	27.1287
ko00010	Glycolysis / Gluconeogenesis	3.81807e-18	K18857	EC:1.1.1.1	Alcohol dehydrogenase ADH1D [Source:UniProtKB/TrEMBL;Acc:A9U8G5]	37.1916	23.5208	18.5838	97.3337	84.9681	161.808	46.3479	43.1785	33.6128	112.438	75.2151	93.2908	47.7049	58.1493	58.3399	74.8845	60.0005	75.7922	65.9588	50.7875	55.19
ko00010	Glycolysis / Gluconeogenesis	3.81807e-18	K01623	EC:4.1.2.13	Fructose-bisphosphate aldolase [Source:UniProtKB/TrEMBL;Acc:W5EDL3]	78.5898	138.508	128.433	39.0731	47.7269	22.2907	70.4408	132.259	164.286	104.466	149.102	124.683	162.484	73.9716	87.8568	47.1178	89.3706	61.5863	177.105	107.69	55.987
ko00010	Glycolysis / Gluconeogenesis	3.81807e-18	K00873	EC:2.7.1.40	Pyruvate kinase [Source:UniProtKB/TrEMBL;Acc:W5ENM8]	3.61165	3.10999	2.15396	2.18304	2.55027	2.45013	2.68905	1.31061	1.19865	1.20264	1.46789	1.72199	0.816359	1.35777	0.128361	1.15643	1.41847	1.87953	0.159502	0.68737	1.14185
ko00010	Glycolysis / Gluconeogenesis	3.81807e-18	K00128	EC:1.2.1.3	Aldehyde dehydrogenase [Source:UniProtKB/TrEMBL;Acc:W5ES52]	15.3408	14.4051	10.85	20.855	17.8231	20.0014	20.413	23.3303	21.5304	37.0588	32.3448	40.7539	26.8968	27.5521	30.1117	29.8281	34.8369	24.4139	27.5923	28.3118	27.672
ko00010	Glycolysis / Gluconeogenesis	3.81807e-18	K18857	EC:1.1.1.1	Alcohol dehydrogenase ADH1A [Source:UniProtKB/TrEMBL;Acc:A9U8G4]	26.0778	16.2383	24.0113	83.4832	55.4047	159.738	47.052	39.4142	37.902	100.073	61.8932	85.3645	39.2602	73.2401	58.4688	76.0564	57.3634	77.9995	57.8227	51.509	55.5509
ko00010	Glycolysis / Gluconeogenesis	3.81807e-18	K01623	EC:4.1.2.13	Fructose-bisphosphate aldolase [Source:UniProtKB/TrEMBL;Acc:W5ETU1]	50.7746	109.219	113.437	19.2439	29.4778	10.6686	55.9815	107.483	142.058	80.7868	141.486	118.722	135.405	50.8437	89.2903	42.6572	73.6276	36.0594	176.083	94.6109	53.0371
ko00010	Glycolysis / Gluconeogenesis	3.81807e-18	K01623	EC:4.1.2.13	Fructose-bisphosphate aldolase [Source:UniProtKB/TrEMBL;Acc:W5G4A2]	8.24638	30.7629	30.4712	2.24193	5.10325	0.806536	8.25119	16.7736	29.1316	6.6425	19.643	11.0952	27.9758	7.24579	9.67939	6.94666	8.65075	3.57182	32.8402	11.3017	6.00818
ko00010	Glycolysis / Gluconeogenesis	3.81807e-18	K00128	EC:1.2.1.3	Aldehyde dehydrogenase [Source:UniProtKB/TrEMBL;Acc:A0A1D5YT81]	0.0001	0.14863	0.0980184	1.16346	0.760764	0.67998	0.481535	2.20888	2.6188	1.78111	2.25401	2.50516	1.92196	1.22784	2.4099	2.1893	2.80144	0.201756	4.32624	2.42375	0.914786
ko00010	Glycolysis / Gluconeogenesis	3.81807e-18	K00873	EC:2.7.1.40	Pyruvate kinase [Source:UniProtKB/TrEMBL;Acc:W5G100]	8.82762	6.76756	8.24335	18.849	12.9823	27.4132	16.5093	16.3539	16.3797	14.9847	15.5813	14.5832	16.0463	17.9645	14.9019	16.8585	20.7016	18.4689	11.9826	16.3733	16.3236
ko00010	Glycolysis / Gluconeogenesis	3.81807e-18	K01623	EC:4.1.2.13	Fructose-bisphosphate aldolase [Source:UniProtKB/TrEMBL;Acc:W5FL09]	13.7409	40.3446	44.8576	2.6483	5.09394	1.03742	8.4662	18.4278	31.5928	8.57499	28.7096	17.069	29.9136	11.5317	14.0975	11.2297	14.8692	4.68549	41.2904	20.2972	9.80679
ko00010	Glycolysis / Gluconeogenesis	3.81807e-18	K00128	EC:1.2.1.3	Aldehyde dehydrogenase [Source:UniProtKB/TrEMBL;Acc:A0A1D6DEZ5]	0.026973	0.122198	0.097892	1.98592	1.24907	1.17086	0.512651	3.64434	2.92727	1.41966	3.40019	3.05298	2.58847	1.21125	2.22988	2.27945	3.0529	0.606802	3.09163	3.15234	0.83024
ko00010	Glycolysis / Gluconeogenesis	3.81807e-18	K00873	EC:2.7.1.40	Pyruvate kinase [Source:UniProtKB/TrEMBL;Acc:A0A1D6S2S6]	42.6407	40.3279	35.5228	59.5433	46.8212	65.7406	63.3234	65.159	62.1315	57.0236	59.6103	56.2595	60.6147	72.1471	61.0994	67.4615	66.8629	78.5619	52.8223	66.2422	74.9438
ko00010	Glycolysis / Gluconeogenesis	3.81807e-18	K00850	EC:2.7.1.11	ATP-dependent 6-phosphofructokinase [Source:UniProtKB/TrEMBL;Acc:A0A1D6A0Z3]	0.0001	0.088823	0.055494	0.711764	0.280555	0.489569	0.147256	0.350842	0.461743	0.381749	0.468856	0.807586	0.649996	0.326701	0.685589	0.134382	0.527298	0.366632	0.624976	0.411252	0.217265
ko00010	Glycolysis / Gluconeogenesis	3.81807e-18	K01623	EC:4.1.2.13	Fructose-bisphosphate aldolase [Source:UniProtKB/TrEMBL;Acc:W5G4A2]	17.1161	60.2824	58.2705	6.88992	13.8064	3.57168	16.3821	36.9384	53.7007	11.2006	27.2322	16.0678	47.6077	12.2403	19.9987	16.3199	14.8518	6.67168	43.4465	19.7037	10.7644
ko00010	Glycolysis / Gluconeogenesis	3.81807e-18	K00873	EC:2.7.1.40	Pyruvate kinase [Source:UniProtKB/TrEMBL;Acc:W5G100]	40.171	45.7919	41.5534	70.4218	56.8299	75.2672	62.4877	62.2427	64.6484	62.7136	63.0574	71.0593	69.2149	69.9871	71.6592	75.8556	76.3851	47.5126	63.6676	67.4161	69.328
ko00010	Glycolysis / Gluconeogenesis	3.81807e-18	K14085	EC:1.2.1.31;EC:1.2.1.8	Aldehyde dehydrogenase 7B1 [Source:UniProtKB/TrEMBL;Acc:W5FWT6]	10.7512	12.0488	10.0688	25.9421	17.7934	24.2665	17.5305	19.3459	23.2824	15.6327	16.0333	16.1681	19.7266	19.3289	23.7438	24.1416	18.0236	12.5009	21.3039	17.865	19.1988
ko00010	Glycolysis / Gluconeogenesis	3.81807e-18	K00850	EC:2.7.1.11	ATP-dependent 6-phosphofructokinase [Source:UniProtKB/TrEMBL;Acc:A0A341VYX2]	2.32728	3.65387	2.828	3.42105	4.03315	2.64716	3.71646	4.46311	4.94233	3.00385	2.7437	2.80238	3.26072	2.88447	2.57521	2.64297	1.56512	1.05483	2.1685	3.303	2.58029
ko00010	Glycolysis / Gluconeogenesis	3.81807e-18	K00016	EC:1.1.1.27	L-lactate dehydrogenase [Source:UniProtKB/TrEMBL;Acc:W5GDU0]	5.01781	1.15154	2.30214	8.27489	7.56931	30.3304	5.98682	2.9989	2.83116	5.38295	4.89347	4.93795	2.96236	3.75613	3.56923	6.74986	3.99782	8.29303	4.17992	3.96613	4.52476
ko00010	Glycolysis / Gluconeogenesis	3.81807e-18	K00134	EC:1.2.1.12	Glyceraldehyde-3-phosphate dehydrogenase [Source:UniProtKB/TrEMBL;Acc:A0A1D6AJ83]	27.3864	28.0191	25.4995	19.9255	21.2332	21.1421	18.1016	13.9807	14.2385	14.4464	12.8979	14.0909	12.6698	17.8362	12.9832	16.9725	17.0129	19.5309	10.5539	12.5682	15.3901
ko00010	Glycolysis / Gluconeogenesis	3.81807e-18	K00134	EC:1.2.1.12	Glyceraldehyde-3-phosphate dehydrogenase [Source:UniProtKB/TrEMBL;Acc:W5G5H3]	288.638	344.654	297.737	341.207	275.449	319.396	254.681	309.289	310.857	235.851	226.117	255.841	204.686	222.684	206.153	234.396	233.472	211.638	145.63	223.432	212.052
ko00010	Glycolysis / Gluconeogenesis	3.81807e-18	K00128	EC:1.2.1.3	Aldehyde dehydrogenase [Source:UniProtKB/TrEMBL;Acc:A0A1D6A896]	0.242106	0.744424	0.400722	1.77076	0.650548	1.42873	0.741414	0.611853	0.502082	0.134379	0.094852	0.346601	0.489535	0.633703	0.812376	0.958816	0.288012	0.230597	1.14221	0.554207	0.399774
ko00010	Glycolysis / Gluconeogenesis	3.81807e-18	K00134	EC:1.2.1.12	Glyceraldehyde-3-phosphate dehydrogenase [Source:UniProtKB/TrEMBL;Acc:A0A1D6B1T9]	50.4443	56.8393	45.2198	35.2052	31.3516	30.2588	27.7646	25.7867	24.127	23.4416	21.9799	22.9044	24.9505	30.1972	21.0733	25.3151	27.4374	28.9631	14.8814	18.4316	26.6526
ko00010	Glycolysis / Gluconeogenesis	3.81807e-18	K00134	EC:1.2.1.12	Glyceraldehyde-3-phosphate dehydrogenase [Source:UniProtKB/TrEMBL;Acc:W5GM69]	202.471	259.795	235.332	223.671	199.317	204.718	166.971	234.304	218.353	170.192	183.325	174.855	166.445	163.582	158.208	168.134	171.863	142.128	123.042	172.046	144.809
ko00010	Glycolysis / Gluconeogenesis	3.81807e-18	K00128	EC:1.2.1.3	Aldehyde dehydrogenase [Source:UniProtKB/TrEMBL;Acc:A0A1D6ANW6]	1.62897	0.332293	1.14367	1.93894	2.14875	2.11178	0.664348	0.135221	0.443713	0.559292	0.341734	0.382891	0.065399	0.656844	0.208965	0.794647	0.134324	0.528708	0.306474	0.124919	0.390297
ko00010	Glycolysis / Gluconeogenesis	3.81807e-18	K00016	EC:1.1.1.27	L-lactate dehydrogenase [Source:UniProtKB/TrEMBL;Acc:A0A1D6BDD5]	5.63559	2.54858	3.46371	11.7683	10.0185	31.2734	7.99738	4.08053	3.60538	11.0062	10.2891	9.19763	3.88135	6.43283	3.36617	11.8622	5.57259	7.86393	5.14149	3.77853	4.45918
ko00010	Glycolysis / Gluconeogenesis	3.81807e-18	K00134	EC:1.2.1.12	Glyceraldehyde-3-phosphate dehydrogenase [Source:UniProtKB/TrEMBL;Acc:A0A1D6BD14]	36.4029	44.8023	36.49	28.5033	27.4836	26.5776	21.8459	20.2873	24.2743	21.7984	23.0191	20.8448	22.712	25.1601	18.6275	30.2084	25.632	24.3069	13.2072	18.3736	23.0707
ko00010	Glycolysis / Gluconeogenesis	3.81807e-18	K00134	EC:1.2.1.12	Glyceraldehyde-3-phosphate dehydrogenase [Source:UniProtKB/TrEMBL;Acc:W5GYX5]	259.804	359.616	299.509	307.7	263.874	273.724	233.24	334.945	328.153	242.854	244.592	262.698	225.616	222.71	221.807	250.821	241.413	206.007	169.846	244.736	207.454
ko00010	Glycolysis / Gluconeogenesis	3.81807e-18	K00128	EC:1.2.1.3	Aldehyde dehydrogenase [Source:UniProtKB/TrEMBL;Acc:A0A341XDS6]	0.780195	0.190309	0.712478	2.33263	0.889013	1.63846	1.13139	0.709025	0.839218	0.268981	0.201138	0.477854	1.26267	0.828615	0.931966	0.720792	0.50936	1.00298	0.825896	0.879114	0.861314
ko00010	Glycolysis / Gluconeogenesis	3.81807e-18	K00850	EC:2.7.1.11	ATP-dependent 6-phosphofructokinase [Source:UniProtKB/TrEMBL;Acc:A0A1D6BYZ5]	12.3586	10.3034	10.9473	11.2156	11.6096	10.422	16.722	19.1117	22.8429	21.2793	20.219	20.4592	22.9858	20.2725	21.9755	13.2804	16.3976	15.656	18.8849	23.3775	19.4095
ko00010	Glycolysis / Gluconeogenesis	3.81807e-18	K00850	EC:2.7.1.11	ATP-dependent 6-phosphofructokinase [Source:UniProtKB/TrEMBL;Acc:A0A341XP62]	1.95121	0.89137	1.07559	5.35441	3.50562	3.44388	1.49902	0.885495	1.2702	1.27522	0.706588	0.863412	0.308219	0.75854	0.593982	1.9969	0.85534	1.1381	0.298948	0.333147	1.24138
ko00010	Glycolysis / Gluconeogenesis	3.81807e-18	K00134	EC:1.2.1.12	Glyceraldehyde-3-phosphate dehydrogenase [Source:UniProtKB/TrEMBL;Acc:A0A1D6BRM9]	67.4081	61.1687	65.5911	148.855	133.882	166.979	126.22	135.645	114.174	106.568	92.9716	107.883	109.272	125.144	102.038	146.793	97.1303	117.666	138.166	100.737	101.787
ko00010	Glycolysis / Gluconeogenesis	3.81807e-18	K00927	EC:2.7.2.3	Phosphoglycerate kinase [Source:UniProtKB/TrEMBL;Acc:A0A341YDN3]	0.404917	0.0001	0.495771	3.93278	1.8943	3.92697	1.56893	0.271549	0.435457	0.438285	0.0001	0.0001	0.0001	0.0001	0.452459	2.23856	0.234512	2.58412	0.622686	0.224014	0.912359
ko00010	Glycolysis / Gluconeogenesis	3.81807e-18	K00134	EC:1.2.1.12	Glyceraldehyde-3-phosphate dehydrogenase [Source:UniProtKB/TrEMBL;Acc:A0A1D6BHY6]	14.5868	7.4958	8.26863	17.7117	15.328	15.8127	11.3261	10.0646	10.9208	10.3118	7.12416	7.55258	7.73844	9.7175	8.72022	9.23071	8.29316	11.9425	5.65668	8.29527	10.6042
ko00010	Glycolysis / Gluconeogenesis	3.81807e-18	K00850	EC:2.7.1.11	ATP-dependent 6-phosphofructokinase [Source:UniProtKB/TrEMBL;Acc:A0A1D6CHR1]	1.31178	0.62828	0.315	2.39375	1.83433	1.78777	1.9339	1.314	1.32543	1.93369	2.31086	1.87986	1.18422	2.54566	1.38078	2.60021	2.12884	2.05559	1.49479	1.90106	2.54315
ko00010	Glycolysis / Gluconeogenesis	3.81807e-18	K00134	EC:1.2.1.12	Glyceraldehyde-3-phosphate dehydrogenase [Source:UniProtKB/TrEMBL;Acc:C7C4X1]	62.8842	38.6593	39.8397	93.8606	80.5854	98.8501	54.927	44.6463	43.0789	37.2897	32.9345	36.3447	30.075	40.3601	30.4426	50.3974	38.4661	53.1457	42.0884	29.6562	38.7262
ko00010	Glycolysis / Gluconeogenesis	3.81807e-18	K01623	EC:4.1.2.13	Fructose-bisphosphate aldolase [Source:UniProtKB/TrEMBL;Acc:A0A1D6C852]	0.0001	0.0001	0.186838	0.0001	0.0001	0.037184	0.118798	0.233979	0.37485	0.982389	2.17721	1.75247	3.80692	1.28955	1.17926	0.932569	2.33574	1.15615	5.33317	2.01664	0.767087
ko00010	Glycolysis / Gluconeogenesis	3.81807e-18	K00927	EC:2.7.2.3	Phosphoglycerate kinase [Source:UniProtKB/TrEMBL;Acc:A0A1D6C5J1]	0.303092	0.418469	0.0001	2.898	1.26517	2.78508	0.946187	1.4044	0.689574	0.834923	0.994694	0.373143	0.896785	0.732744	1.14912	1.38933	0.441604	1.56026	1.74926	0.881304	0.945078
ko00010	Glycolysis / Gluconeogenesis	3.81807e-18	K00134	EC:1.2.1.12	Glyceraldehyde-3-phosphate dehydrogenase [Source:UniProtKB/TrEMBL;Acc:A0A1D6C999]	11.5278	4.95508	4.94602	17.704	14.7129	14.8292	12.535	10.503	7.89658	9.26596	9.47753	8.72569	7.79911	10.431	11.1264	12.1052	8.12193	12.2078	6.81145	9.66325	12.8409
ko00010	Glycolysis / Gluconeogenesis	3.81807e-18	K00850	EC:2.7.1.11	ATP-dependent 6-phosphofructokinase [Source:UniProtKB/TrEMBL;Acc:A0A1D6D2D1]	11.7267	11.7598	11.8528	11.427	10.8762	9.34543	13.8281	16.5686	19.6152	16.0498	19.1871	17.4249	17.3805	15.5657	20.4474	11.8611	12.9485	12.4275	17.3715	19.4274	16.3895
ko00010	Glycolysis / Gluconeogenesis	3.81807e-18	K00850	EC:2.7.1.11	ATP-dependent 6-phosphofructokinase [Source:UniProtKB/TrEMBL;Acc:A0A1D6D3B3]	4.80704	1.89333	3.23751	8.50641	6.5563	8.22407	6.55593	6.39418	5.02388	6.32597	5.55117	4.50006	5.29119	5.6954	5.03362	5.13406	4.28017	4.70538	5.52414	6.13253	5.42874
ko00010	Glycolysis / Gluconeogenesis	3.81807e-18	K00134	EC:1.2.1.12	Glyceraldehyde-3-phosphate dehydrogenase [Source:UniProtKB/TrEMBL;Acc:C7C4X1]	87.549	86.6821	89.1189	193.8	153.877	196.357	168.094	201.22	187.177	150.147	144.822	157.971	155.953	155.389	161.196	226.807	170.247	191.98	177.776	166.765	158.313
ko00010	Glycolysis / Gluconeogenesis	3.81807e-18	K01623	EC:4.1.2.13	Fructose-bisphosphate aldolase [Source:UniProtKB/TrEMBL;Acc:W5HZ47]	0.0001	0.0001	0.0001	0.0001	0.0001	0.0001	0.0001	0.072815	0.0001	0.176131	0.164341	0.283196	1.50482	0.083371	0.180896	0.184102	0.160769	0.0001	2.76221	0.286593	0.139846
ko00010	Glycolysis / Gluconeogenesis	3.81807e-18	K00927	EC:2.7.2.3	Phosphoglycerate kinase [Source:UniProtKB/TrEMBL;Acc:A0A1D6CST6]	0.20267	0.729305	0.815805	5.24234	3.38891	5.10674	2.65351	3.31244	2.81536	2.03788	2.79687	2.32164	2.49074	1.70092	3.35502	4.57948	2.83183	5.29417	3.24954	2.26579	2.90641
