# Supplementary material for: Transcriptome analysis of the winter wheat Dn1 in response to cold stress
Source: BMC Plant Biol. 2022 Jun 6;22:277. doi: 10.1186/s12870-022-03654-1 (PMC9169401; doi:10.1186/s12870-022-03654-1)
Supplement: Supplementary file 7 — Additional file 7. [file 12870_2022_3654_MOESM7_ESM.xlsx]

## Sheet: Sheet1
pathway_id	pathway_name	pvalue	KO_ENTRY	EC	Description				FPKM.Tn_5_1	FPKM.Tn_5_2	FPKM.Tn_5_3	FPKM.Tn_0_1	FPKM.Tn_0_2	FPKM.Tn_0_3	FPKM.Tn_M5_1	FPKM.Tn_M5_2	FPKM.Tn_M5_3	FPKM.Tn_M10_1	FPKM.Tn_M10_2	FPKM.Tn_M10_3	FPKM.Tn_M15_1	FPKM.Tn_M15_2	FPKM.Tn_M15_3	FPKM.Tn_M20_1	FPKM.Tn_M20_2	FPKM.Tn_M20_3	FPKM.Tn_M25_1	FPKM.Tn_M25_2	FPKM.Tn_M25_3
ko00500	Starch and sucrose metabolism	0.00075814	K00703	EC:2.4.1.21	Starch synthase, chloroplastic/amyloplastic [Source:UniProtKB/TrEMBL;Acc:A0A1D5RP98]				3.26402	3.29618	3.46882	3.63697	3.71452	2.58041	4.19859	4.37497	4.69175	2.78829	3.2217	2.99283	3.4756	3.32366	2.31687	2.08147	2.57625	2.15329	2.44421	3.04017	3.40694
ko00500	Starch and sucrose metabolism	0.00075814	K01177	EC:3.2.1.2	Beta-amylase [Source:UniProtKB/TrEMBL;Acc:A0A1D5RW46]				2.21187	2.91016	3.27395	2.09201	2.21608	3.51279	1.88706	1.3403	1.31288	8.06687	6.11054	8.62371	28.8031	20.0661	34.6305	25.0984	35.1616	16.7926	35.9444	22.607	18.0704
ko00500	Starch and sucrose metabolism	0.00075814	K00703	EC:2.4.1.21	Starch synthase, chloroplastic/amyloplastic [Source:UniProtKB/TrEMBL;Acc:W4ZPL1]				9.81471	8.06638	8.88776	7.75152	7.97186	6.53876	10.8868	11.6893	12.0884	12.0222	14.1123	12.203	10.5038	9.76234	9.25156	6.28577	7.39519	8.20168	9.54503	9.54098	8.73905
ko00500	Starch and sucrose metabolism	0.00075814	K00844	EC:2.7.1.1	Phosphotransferase [Source:UniProtKB/TrEMBL;Acc:A0A1D5RTP8]				20.0943	18.9591	18.1386	20.8503	21.401	17.3429	28.8515	39.0627	44.7638	34.6601	37.2735	35.0178	37.8814	31.3715	39.7166	19.2953	27.3714	25.9214	47.8956	21.2982	30.3859
ko00500	Starch and sucrose metabolism	0.00075814	K01177	EC:3.2.1.2	Beta-amylase [Source:UniProtKB/TrEMBL;Acc:A0A1D5S9R7]				1.69545	1.86576	1.95116	1.58933	0.782352	3.03213	1.41777	1.9785	1.35951	7.21319	6.0769	6.15141	18.9051	13.7847	22.0027	16.1742	18.1218	10.628	21.306	12.3219	9.4281
ko00500	Starch and sucrose metabolism	0.00075814	K00703	EC:2.4.1.21	Starch synthase, chloroplastic/amyloplastic [Source:UniProtKB/TrEMBL;Acc:A0A1D5SAI2]				7.61964	7.51588	7.31332	7.61607	5.37276	4.66808	11.009	13.4299	17.3376	15.0019	16.9867	17.3763	16.3559	11.337	15.4968	7.75811	11.3076	8.97263	19.194	14.9875	11.9536
ko00500	Starch and sucrose metabolism	0.00075814	K00703	EC:2.4.1.21	Starch synthase, chloroplastic/amyloplastic [Source:UniProtKB/TrEMBL;Acc:A0A341PFM5]				4.11021	4.23191	5.16327	2.89628	3.53353	3.32998	4.37665	4.2658	3.94012	3.05866	2.81245	2.36659	3.05416	2.45388	2.85985	1.62702	2.81052	2.27368	2.22406	3.25029	2.84514
ko00500	Starch and sucrose metabolism	0.00075814	K01177	EC:3.2.1.2	Beta-amylase [Source:UniProtKB/TrEMBL;Acc:A0A1D5T0S0]				2.50691	3.71487	2.01495	2.44807	1.24073	2.40512	0.804075	0.598874	0.576522	7.45424	3.54097	4.42943	33.8662	29.006	35.9835	28.5135	30.5806	25.3745	37.5804	23.0277	20.352
ko00500	Starch and sucrose metabolism	0.00075814	K00844	EC:2.7.1.1	Phosphotransferase [Source:UniProtKB/TrEMBL;Acc:A0A1D5SYC1]				14.4547	14.8803	14.1509	16.783	16.7387	14.8357	18.2623	29.3017	28.2176	19.519	20.051	20.3851	21.0617	18.7834	20.0627	15.5001	14.9281	14.6694	25.9592	20.6285	17.577
ko00500	Starch and sucrose metabolism	0.00075814	K00703	EC:2.4.1.21	Starch synthase, chloroplastic/amyloplastic [Source:UniProtKB/TrEMBL;Acc:A0A1D5SV55]				5.90725	5.65808	5.49795	6.35219	6.2531	5.51579	8.37668	7.73207	9.98199	10.6101	9.95719	10.2996	11.1679	8.26721	10.5801	6.03807	7.13482	7.85263	7.83113	10.2325	10.3325
ko00500	Starch and sucrose metabolism	0.00075814	K01177	EC:3.2.1.2	Beta-amylase [Source:UniProtKB/TrEMBL;Acc:A0A1D5TQ63]				1.27887	4.43142	1.58073	0.684135	0.976089	0.511218	2.82663	8.10477	10.3046	6.01777	7.10798	7.5663	11.1899	4.53207	8.86136	3.60878	7.04468	3.67026	6.79907	9.75845	4.13609
ko00500	Starch and sucrose metabolism	0.00075814	K01177	EC:3.2.1.2	Beta-amylase [Source:UniProtKB/TrEMBL;Acc:A0A1D5TQ66]				0.0001	2.46547	1.06586	0.0001	0.026731	0.0001	0.0001	0.0001	0.085458	0.0001	0.0001	0.0001	0.0001	0.0001	0.0001	0.0001	0.0001	0.0001	0.0001	0.0001	0.0001
ko00500	Starch and sucrose metabolism	0.00075814	K01176	EC:3.2.1.1	Alpha-amylase [Source:UniProtKB/TrEMBL;Acc:W5ASX6]				2.35293	1.86651	1.63385	3.1311	2.80285	3.30557	3.61491	4.56487	3.62751	2.84153	4.41331	4.41598	3.96855	3.51742	3.59666	3.42595	2.30944	2.96495	3.37798	3.38941	4.00375
ko00500	Starch and sucrose metabolism	0.00075814	K13679	EC:2.4.1.242	Starch synthase, chloroplastic/amyloplastic [Source:UniProtKB/TrEMBL;Acc:A0A096UL64]				5.16705	10.7874	5.1676	6.11567	7.5998	5.99497	14.3437	21.8381	22.7526	11.6529	13.7679	14.3313	16.8107	16.5067	22.0324	7.86741	16.836	8.43778	12.7221	18.0628	10.0942
ko00500	Starch and sucrose metabolism	0.00075814	K00695	EC:2.4.1.13	Sucrose synthase [Source:UniProtKB/TrEMBL;Acc:W5AUQ5]				0.111327	0.0001	0.110457	0.45589	0.254132	0.332981	0.043893	0.473793	1.49473	0.881468	0.792851	0.925807	0.863292	0.682656	1.29363	0.543269	1.49528	0.453332	1.63421	2.35643	1.00301
ko00500	Starch and sucrose metabolism	0.00075814	K01177	EC:3.2.1.2	Beta-amylase [Source:UniProtKB/TrEMBL;Acc:A0A341QMQ6]				0.310229	2.37741	0.74496	0.172351	0.090746	0.228827	0.082398	1.0253	0.556977	0.34719	0.286715	0.692927	0.239612	0.212163	0.454818	0.105367	0.234302	0.602448	0.724386	1.12511	0.507581
ko00500	Starch and sucrose metabolism	0.00075814	K01177	EC:3.2.1.2	Beta-amylase [Source:UniProtKB/TrEMBL;Acc:A0A341QKS2]				0.27143	2.64055	2.00949	0.0001	0.0001	0.0001	0.0001	0.0001	0.0001	0.0001	0.0001	0.0001	0.0001	0.0001	0.0001	0.0001	0.0001	0.0001	0.0001	0.0001	0.0001
ko00500	Starch and sucrose metabolism	0.00075814	K01176	EC:3.2.1.1	Alpha-amylase [Source:UniProtKB/TrEMBL;Acc:W5BCN0]				3.31026	3.46026	4.31482	8.33173	7.14447	8.0152	7.28612	8.4328	7.26616	6.36017	8.88226	7.28825	8.04748	7.41613	9.39386	9.68317	6.73633	6.38128	9.70811	7.41916	9.09131
ko00500	Starch and sucrose metabolism	0.00075814	K13679	EC:2.4.1.242	Starch synthase, chloroplastic/amyloplastic [Source:UniProtKB/TrEMBL;Acc:W5B7W3]				14.1593	21.4159	14.6742	7.94334	8.60459	5.61198	11.2791	18.0508	19.08	9.49527	10.699	10.3938	13.8055	10.3283	16.0118	7.30541	11.6009	7.50963	10.3406	14.011	9.32101
ko00500	Starch and sucrose metabolism	0.00075814	K00695	EC:2.4.1.13	Sucrose synthase [Source:UniProtKB/TrEMBL;Acc:W5BF91]				0.234036	0.164498	0.229805	0.376557	0.254159	0.293705	0.126869	0.516764	1.22283	1.06336	0.778139	1.14072	0.912773	0.501831	1.11809	0.529462	1.77955	0.358732	2.43864	1.56646	0.930252
ko00500	Starch and sucrose metabolism	0.00075814	K01177	EC:3.2.1.2	Beta-amylase [Source:UniProtKB/TrEMBL;Acc:A0A341R889]				0.118895	1.03427	0.79692	0.0001	0.0001	0.0001	0.0001	0.0001	0.0001	0.0001	0.0001	0.0001	0.0001	0.0001	0.0001	0.0001	0.0001	0.0001	0.0001	0.0001	0.0001
ko00500	Starch and sucrose metabolism	0.00075814	K13679	EC:2.4.1.242	Starch synthase, chloroplastic/amyloplastic [Source:UniProtKB/TrEMBL;Acc:W5C1H4]				8.85774	9.10867	6.70015	5.20012	6.97606	6.27512	12.1314	20.1764	16.7162	7.80948	9.54514	9.22236	10.8344	12.2942	14.5966	4.56389	9.75217	5.08533	7.76281	9.74316	7.38416
ko00500	Starch and sucrose metabolism	0.00075814	K00695	EC:2.4.1.13	Sucrose synthase [Source:UniProtKB/TrEMBL;Acc:A0A1D6RP57]				0.060791	0.0001	0.320139	0.333057	0.100699	0.565463	0.087486	0.685941	1.23652	0.599744	0.629545	1.20269	0.773829	0.583629	1.24859	0.345316	1.62152	0.338918	1.84027	1.72444	0.790229
ko00500	Starch and sucrose metabolism	0.00075814	K01177	EC:3.2.1.2	Beta-amylase [Source:UniProtKB/TrEMBL;Acc:A0A341RSC3]				4.48002	5.23368	5.01094	3.98583	5.25062	4.27497	6.98042	12.5962	9.63891	9.56676	10.3548	11.8268	15.95	9.78676	17.1985	8.57082	13.565	9.64841	17.6687	13.5236	9.86446
ko00500	Starch and sucrose metabolism	0.00075814	K01176	EC:3.2.1.1	Alpha-amylase [Source:UniProtKB/TrEMBL;Acc:A0A1D6DD56]				2.19253	1.79315	1.38183	4.41601	4.83819	4.21718	3.35655	3.26437	2.58864	3.87202	3.42048	2.66966	2.38312	2.54536	2.46807	2.74825	3.60068	2.24132	2.71811	2.87557	3.35085
ko00500	Starch and sucrose metabolism	0.00075814	K00844	EC:2.7.1.1	Phosphotransferase [Source:UniProtKB/TrEMBL;Acc:A0A1D5VEI9]				0.209685	0.805091	0.735538	1.88128	1.62671	1.40633	0.792934	3.34741	2.95309	1.82036	3.28296	2.53134	4.85264	2.9406	5.05977	3.31434	3.39806	2.23719	6.7214	3.41918	2.95415
ko00500	Starch and sucrose metabolism	0.00075814	K00844	EC:2.7.1.1	Phosphotransferase [Source:UniProtKB/TrEMBL;Acc:A0A1D5V7R4]				10.8694	2.9366	7.94877	7.08849	22.1104	27.5161	8.257	3.37039	3.81726	4.70934	2.99998	3.62821	3.65451	4.50056	4.96644	5.10307	4.55055	4.43027	3.08193	4.77125	5.13063
ko00500	Starch and sucrose metabolism	0.00075814	K01177	EC:3.2.1.2	Beta-amylase [Source:UniProtKB/TrEMBL;Acc:A0A341SEF4]				5.55234	9.08172	10.0403	4.46187	6.0438	4.51159	9.51502	15.5732	14.122	10.9904	12.4125	11.1253	16.3661	13.5724	16.721	10.7371	11.6272	9.70294	18.5123	14.0829	9.34552
ko00500	Starch and sucrose metabolism	0.00075814	K01176	EC:3.2.1.1	Alpha-amylase [Source:UniProtKB/TrEMBL;Acc:A0A341SGU4]				3.75175	2.85341	3.16376	4.31117	6.129	4.72188	4.2377	4.81156	4.04978	3.53314	4.06801	3.38563	4.35814	2.81683	3.77506	2.41375	3.19957	1.93378	3.06697	3.22216	2.79675
ko00500	Starch and sucrose metabolism	0.00075814	K00844	EC:2.7.1.1	Phosphotransferase [Source:UniProtKB/TrEMBL;Acc:A0A1D5W5Z6]				0.325569	0.744997	0.536653	0.686179	0.97387	0.595113	0.504456	1.48602	2.01622	0.997605	1.59327	1.23637	2.39997	0.97173	1.87676	1.36394	1.45737	1.2252	1.94623	1.65367	1.10518
ko00500	Starch and sucrose metabolism	0.00075814	K00844	EC:2.7.1.1	Phosphotransferase [Source:UniProtKB/TrEMBL;Acc:A0A1D5W7E7]				9.54337	6.78411	8.10027	5.96447	21.2192	21.2143	6.25317	3.80589	3.69556	3.60691	2.95834	2.97229	3.12777	4.15737	4.07772	3.93519	4.3243	4.28132	2.06043	3.29551	4.69753
ko00500	Starch and sucrose metabolism	0.00075814	K01177	EC:3.2.1.2	Beta-amylase [Source:UniProtKB/TrEMBL;Acc:A0A341SZ34]				4.58353	8.1513	5.86176	3.37093	5.06114	4.47812	9.90752	14.688	13.922	11.5284	12.1594	13.4697	16.4375	12.5474	16.6481	8.19265	11.8401	8.96245	20.9295	14.9163	9.62372
ko00500	Starch and sucrose metabolism	0.00075814	K01176	EC:3.2.1.1	Alpha-amylase [Source:UniProtKB/TrEMBL;Acc:A0A341T3V1]				4.61608	2.4417	3.1214	5.94786	7.17568	6.92647	5.18262	4.74665	6.4786	6.50222	4.83351	5.00619	4.73624	4.57079	4.87421	3.74814	4.23628	3.08999	4.69071	4.92873	4.64927
ko00500	Starch and sucrose metabolism	0.00075814	K00844	EC:2.7.1.1	Phosphotransferase [Source:UniProtKB/TrEMBL;Acc:A0A1D5WFN5]				0.0001	0.0642879	0.11646	0.144982	0.239119	0.284695	0.255452	0.684459	1.0026	0.213139	0.554722	0.798894	1.66654	0.591839	1.24997	0.728485	0.718155	0.301015	1.35692	0.75408	0.750418
ko00500	Starch and sucrose metabolism	0.00075814	K00844	EC:2.7.1.1	Phosphotransferase [Source:UniProtKB/TrEMBL;Acc:A0A1D5WMC7]				10.5845	2.42283	7.15076	5.14256	20.9912	23.703	6.38887	3.40466	2.99349	2.08336	3.27671	2.43632	1.87169	3.32367	3.68661	3.68185	3.37954	2.99562	2.67509	1.9949	2.75284
ko00500	Starch and sucrose metabolism	0.00075814	K00695	EC:2.4.1.13	Sucrose synthase [Source:UniProtKB/TrEMBL;Acc:A0A1D6DDQ0]				2.90066	10.2683	5.74907	21.969	20.1837	20.154	59.6139	110.472	99.2534	94.6756	119.441	115.767	99.3379	70.3012	111.703	56.5953	90.1532	60.7553	107.224	91.3082	76.3753
ko00500	Starch and sucrose metabolism	0.00075814	K01177	EC:3.2.1.2	Beta-amylase [Source:UniProtKB/TrEMBL;Acc:A0A1D5X239]				2.21749	1.4471	2.3926	3.06379	3.05669	3.26326	3.57539	4.08104	4.46565	3.1066	3.41319	4.12518	3.71171	3.11361	4.52213	3.78558	3.7128	3.2778	3.36178	4.04845	3.78633
ko00500	Starch and sucrose metabolism	0.00075814	K00695	EC:2.4.1.13	Sucrose synthase [Source:UniProtKB/TrEMBL;Acc:A0A1D6SCP9]				2.88087	1.58022	1.96487	7.94108	4.0515	6.86249	0.635939	0.61435	0.425151	0.34238	0.0679784	0.275278	0.345029	0.434893	0.627273	0.107382	0.356063	0.236196	0.0248213	0.233182	0.107883
ko00500	Starch and sucrose metabolism	0.00075814	K00695	EC:2.4.1.13	Sucrose synthase [Source:UniProtKB/TrEMBL;Acc:A0A341UCN4]				0.193723	0.527903	0.803152	2.33009	1.9273	2.82665	6.87794	8.69794	9.01714	10.6999	22.8381	16.4967	13.878	8.83775	11.8501	7.03756	14.1952	8.46273	17.2359	10.6516	10.5163
ko00500	Starch and sucrose metabolism	0.00075814	K01177	EC:3.2.1.2	Beta-amylase [Source:UniProtKB/TrEMBL;Acc:A0A1D5XHR6]				0.689988	0.76289	0.738129	2.54829	1.64798	1.99465	1.03446	0.290669	0.284021	1.13956	0.638358	0.470547	0.586196	1.78161	0.825199	1.67167	2.70655	0.902014	0.172993	1.37325	0.802788
ko00500	Starch and sucrose metabolism	0.00075814	K00696	EC:2.4.1.14	Sucrose-phosphate synthase [Source:UniProtKB/TrEMBL;Acc:Q6EZE8]				0.0001	0.107483	0.0721225	0.993388	0.504646	0.972034	1.40867	3.00809	2.39634	4.3621	5.4256	5.86975	2.77246	2.84685	2.48249	4.31565	3.97751	2.4164	6.94426	3.24775	2.41068
ko00500	Starch and sucrose metabolism	0.00075814	K00695	EC:2.4.1.13	Sucrose synthase [Source:UniProtKB/TrEMBL;Acc:A0A341UU53]				2.3201	9.43863	5.11984	5.11861	7.67348	4.32148	27.5209	58.3483	56.6216	69.2438	86.3861	96.5009	82.4161	53.6657	91.7452	40.6149	81.391	47.66	93.3605	79.8876	54.7027
ko00500	Starch and sucrose metabolism	0.00075814	K01177	EC:3.2.1.2	Beta-amylase [Source:UniProtKB/TrEMBL;Acc:A0A1D5XWT3]				0.285628	0.467954	0.767708	2.5147	1.10687	2.41264	0.76354	0.51034	0.608064	0.977757	1.34598	1.05186	1.38201	1.06634	1.32458	1.85924	4.02253	0.962339	0.797634	2.99537	1.27194
ko00500	Starch and sucrose metabolism	0.00075814	K07024	EC:3.1.3.24	Sucrose-6F-phosphate phosphohydrolase SPP1 [Source:UniProtKB/TrEMBL;Acc:Q9AXK6]				13.8438	19.9916	18.3178	18.7438	16.4527	14.6445	24.3099	35.2569	41.7611	31.1582	38.8169	32.5471	46.5865	28.5058	42.1428	25.8409	31.009	28.5031	50.9177	40.8447	31.57
ko00500	Starch and sucrose metabolism	0.00075814	K01177	EC:3.2.1.2	Beta-amylase [Source:UniProtKB/TrEMBL;Acc:A0A1D5YMH3]				0.130237	0.164457	0.179381	1.1905	0.765328	1.38612	0.453219	0.0001	0.106217	0.34627	0.569402	0.561896	0.0001	0.31912	0.145016	0.249671	2.56393	0.216918	0.436246	0.452359	0.073414
ko00500	Starch and sucrose metabolism	0.00075814	K07024	EC:3.1.3.24	Sucrose-6F-phosphate phosphohydrolase SPP2 [Source:UniProtKB/TrEMBL;Acc:Q9AXK5]				17.9054	23.5248	19.0264	22.6288	16.7037	18.0818	21.2937	27.6582	30.9064	26.743	28.8886	29.2687	33.6102	23.8869	30.193	26.4545	23.79	21.4964	31.8477	30.1723	25.0613
ko00500	Starch and sucrose metabolism	0.00075814	K00696	EC:2.4.1.14	Sucrose-phosphate synthase 9 [Source:UniProtKB/TrEMBL;Acc:Q6EY62]				16.5333	10.451	11.3919	21.2667	17.1346	18.2044	22.1123	16.1959	23.1763	29.9727	24.6201	28.2839	24.2631	29.406	27.074	22.144	23.7309	27.3403	22.8716	28.7981	23.2651
ko00500	Starch and sucrose metabolism	0.00075814	K01176	EC:3.2.1.1	Alpha-amylase [Source:UniProtKB/TrEMBL;Acc:A0A1D6BAP2]				0.0001	0.0001	0.0001	0.0001	0.0001	0.0001	0.0001	0.0001	0.0001	0.177241	0.0001	0.0001	0.0001	0.0001	0.0001	0.0001	0.785492	0.340212	0.230935	0.492388	0.657976
ko00500	Starch and sucrose metabolism	0.00075814	K00695	EC:2.4.1.13	Sucrose synthase [Source:UniProtKB/TrEMBL;Acc:A0A1D6B903]				0.0001	0.0001	0.0001	0.414757	0.115417	0.310494	0.084888	0.211091	0.458282	0.313015	0.2693	0.314911	0.41351	0.240319	0.504986	0.308345	0.397431	0.277584	0.247573	0.243845	0.548052
ko00500	Starch and sucrose metabolism	0.00075814	K00695	EC:2.4.1.13	Sucrose synthase [Source:UniProtKB/TrEMBL;Acc:A0A1D6SCP9]				0.146968	0.0001	0.0001	1.26773	1.05454	1.01478	0.136483	0.0001	0.0001	0.0001	0.0001	0.0001	0.0001	0.0589842	0.014753	0.0001	0.0001	0.0001	0.0001	0.0001	0.0001
ko00500	Starch and sucrose metabolism	0.00075814	K00703	EC:2.4.1.21	Starch synthase, chloroplastic/amyloplastic [Source:UniProtKB/TrEMBL;Acc:A0A1D6BW01]				10.3799	9.95511	8.15152	8.27989	10.3269	8.17894	14.5788	24.4347	18.996	17.7261	23.9588	20.8441	23.8446	17.9693	23.3629	12.5767	19.6402	11.3846	22.1034	21.4264	16.6102
ko00500	Starch and sucrose metabolism	0.00075814	K00695	EC:2.4.1.13	Sucrose synthase [Source:UniProtKB/TrEMBL;Acc:A0A1D6SCX5]				18.9424	9.74692	16.0524	73.0903	61.9641	157.52	69.5184	79.3617	79.0803	122.672	118.394	114.952	109.595	106.086	114.59	146.338	116.016	139.85	199.696	112.866	129.635
ko00500	Starch and sucrose metabolism	0.00075814	K00703	EC:2.4.1.21	Starch synthase, chloroplastic/amyloplastic [Source:UniProtKB/TrEMBL;Acc:A0A341XU21]				1.14592	1.44358	1.70189	0.482461	0.579582	0.924472	0.349537	0.236994	0.0001	0.043496	0.0001	0.160624	0.098962	0.261037	0.188615	0.178491	0.134417	0.130068	0.081838	0.080792	0.184402
ko00500	Starch and sucrose metabolism	0.00075814	K00695	EC:2.4.1.13	Sucrose synthase [Source:UniProtKB/TrEMBL;Acc:A0A1D6DFI7]				0.041416	0.0001	0.0001	0.715461	0.735222	0.19464	0.580798	0.52632	0.724579	1.20234	0.967721	1.19761	0.275105	0.499445	0.591207	0.533714	0.931984	0.386259	1.38304	0.870169	0.721011
ko00500	Starch and sucrose metabolism	0.00075814	K00703	EC:2.4.1.21	Starch synthase, chloroplastic/amyloplastic [Source:UniProtKB/TrEMBL;Acc:A0A341YHJ4]				17.5411	13.7223	12.9044	16.3747	17.4573	16.8692	22.6481	28.0491	25.1428	28.6747	29.4945	31.3679	34.1687	28.8168	30.5102	20.6876	28.9882	21.1243	30.9104	31.9106	25.3029
ko00500	Starch and sucrose metabolism	0.00075814	K00695	EC:2.4.1.13	Sucrose synthase [Source:UniProtKB/TrEMBL;Acc:A0A341YPC9]				27.3352	6.29638	11.771	90.2871	70.3879	183.382	66.2038	57.8709	55.398	130.633	108.05	107.782	82.2759	105.147	86.4215	119.1	112.863	150.399	153.62	96.8253	126.971
ko00500	Starch and sucrose metabolism	0.00075814	K01176	EC:3.2.1.1	Alpha-amylase [Source:UniProtKB/TrEMBL;Acc:A0A1D6SDN7]				0.0001	0.0001	0.0001	0.135371	0.25607	0.072725	0.195022	0.38506	0.558131	0.165737	0.0001	0.27626	0.381017	0.266027	0.567682	0.493358	0.884623	0.269328	0.625027	0.488362	0.0001
ko00500	Starch and sucrose metabolism	0.00075814	K00695	EC:2.4.1.13	Sucrose synthase [Source:UniProtKB/TrEMBL;Acc:A0A1D6D1F6]				4.33323	2.68624	4.47614	17.7314	11.9005	12.8564	1.90245	1.29375	1.63217	1.52784	0.177272	0.858519	0.774048	0.561878	0.775577	0.728335	0.548379	2.1501	0.0001	0.992404	0.965593
ko00500	Starch and sucrose metabolism	0.00075814	K00703	EC:2.4.1.21	Starch synthase, chloroplastic/amyloplastic [Source:UniProtKB/TrEMBL;Acc:A0A1D6D1I0]				15.3166	14.6027	14.8177	16.7325	17.9392	14.2914	25.6582	36.7045	30.9176	30.5086	34.9945	35.7711	38.5235	29.0374	31.862	22.4423	33.0389	20.4715	35.2877	35.4565	26.608
ko00500	Starch and sucrose metabolism	0.00075814	K00695	EC:2.4.1.13	Sucrose synthase [Source:UniProtKB/TrEMBL;Acc:A0A341Z619]				20.5628	9.91181	12.6094	54.8389	64.1985	160.101	45.6046	45.5834	44.2252	72.9012	72.0182	63.7987	64.5056	71.6837	65.8271	92.7959	63.8331	85.4639	110.067	66.1963	78.5001
ko00500	Starch and sucrose metabolism	0.00075814	K01176	EC:3.2.1.1	Alpha-amylase [Source:UniProtKB/TrEMBL;Acc:A0A341Z2E8]				0.0001	0.0001	0.0001	0.736165	0.221951	0.115547	0.37263	1.50165	0.442263	0.081573	0.431233	0.629731	1.07083	1.12103	1.27633	1.18702	1.834	0.144437	1.32801	0.406588	0.366254
ko00500	Starch and sucrose metabolism	0.00075814	K00695	EC:2.4.1.13	Sucrose synthase [Source:UniProtKB/TrEMBL;Acc:W5HZ78]				0.229093	0.415709	0.246432	1.6761	1.55889	0.990616	0.748868	0.87455	1.21107	3.16223	2.4028	3.52438	1.40404	1.59156	2.83689	1.54874	1.48019	3.12195	1.82925	1.61266	1.70299
